# Supplementary material for: Mass Spectrometry Data Repository Enhances Novel Metabolite Discoveries with Advances in Computational Metabolomics
Source: Metabolites. 2019 Jun 24;9(6):119. doi: 10.3390/metabo9060119 (PMC6630716; doi:10.3390/metabo9060119)
Supplement: Supplementary file 1 [file metabolites-09-00119-s001.zip]

Archive with 4 entries (3 files):
- Supplementary Materials/
- Supplementary Materials/Supplementary Data 1-MSDIAL DIA.xlsx
- Supplementary Materials/Supplementary Data 2-MSDIAL DDA.xlsx
- Supplementary Materials/Supplementary Data 3-MRMPROBS DIA.xlsx
