# Supplementary material for: Mass Spectrometry Data Repository Enhances Novel Metabolite Discoveries with Advances in Computational Metabolomics
Source: Metabolites. 2019 Jun 24;9(6):119. doi: 10.3390/metabo9060119 (PMC6630716; doi:10.3390/metabo9060119)
Supplement: Supplementary file 1 [file metabolites-09-00119-s001.zip › Supplementary Materials/Supplementary Data 1-MSDIAL DIA.xlsx]

## Sheet: Chlamydomonas reinhardtii
Average Rt(min)	Average Mz	Metabolite name	Adduct ion name	Formula	INCHIKEY	SMILES	MS/MS spectrum	SWATH_Chlamydomonas_1	SWATH_Chlamydomonas_2	SWATH_Chlamydomonas_3	SWATH_Chlamydomonas_4
5.79	596.523	Cer-NS d18:1/17:0	[M-H]-	C35H69NO3	ICWGMOFDULMCFL-SJCQXOIGNA-N	CCCCCCCCCCCCCCCCC(=O)NC(CO)C(O)\C=C\CCCCCCCCCCCCC	237.2338:505 263.23431:770 263.24576:788 266.01822:23 269.23795:392 272.27679:23 294.27783:1872 310.27682:478 372.11179:23 514.52521:23 518.49799:473 521.50928:326 536.86023:6 549.5625:51 550.52869:16953 551.52222:8577 552.51337:1750 562.54712:37	66028	70312	71689	66546
5.27	937.608	DGDG 16:0-16:0	[M-H]-	C47H88O15	TUUXXJDESDKYDH-UHFFFAOYNA-N	CCCCCCCCCCCCCCCC(=O)OCC(COC1OC(COC2OC(CO)C(O)C(O)C2O)C(O)C(O)C1O)OC(=O)CCCCCCCCCCCCCCC	235.10277:42 255.23865:680 305.09918:120 380.13565:278 397.1395:752 543.85876:26 567.22791:30 635.37128:1555 636.41364:145 653.36334:834 809.72412:26 855.48535:16 875.59094:23 891.64044:779 892.6012:1202 893.60889:367 903.55585:965 904.59515:616 917.52795:131 933.55896:128	1169	1196	1056	1741
4.26	933.574	DGDG 14:0-18:2	[M-H]-	C47H84O15	OMCBSZWIYFZLMG-BIXSNLIQNA-N	CCCCCCCCCCCCCC(=O)OCC(COC1OC(COC2OC(CO)C(O)C(O)C2O)C(O)C(O)C1O)OC(=O)CCCCCCC\C=C/C\C=C/CCCCC	129.97467:137 158.98206:47 217.07661:31 232.90981:87 279.23431:16 281.27496:106 295.01328:63 379.10138:345 397.12192:490 397.14441:487 579.53015:27 607.29413:215 625.32434:104 659.22778:55 659.36542:505 662.97137:27 677.36487:248 745.44812:43 772.85187:27 797.47992:54 811.45325:95 841.55151:19 875.4884:20 887.58997:1170 889.58337:203 932.36273:27	957	1038	1016	1417
3.9	931.559	DGDG 14:0-18:3	[M-H]-	C47H82O15	NMDMGFQMWRWHTA-YYPVPKODNA-N	CCCCCCCCCCCCCC(=O)OCC(COC1OC(COC2OC(CO)C(O)C(O)C2O)C(O)C(O)C1O)OC(=O)CCCCCCC\C=C/C\C=C/C\C=C/CC	161.05272:39 180.90536:48 205.07124:24 227.19711:353 277.21606:1101 288.90085:24 292.90735:25 379.12186:972 380.72507:24 394.23822:48 397.14008:1139 569.16901:24 582.86877:44 608.34314:382 628.44208:24 656.16547:48 657.34052:1282 659.34235:48 675.36383:585 723.14374:47 800.44568:24 857.95142:24 868.41339:53 879.44916:38 885.55566:2403 886.54675:1413 886.6098:362 919.44421:48 921.52881:163 923.504…	2309	2507	2826	2326
5.33	963.623	DGDG 16:0-18:1	[M-H]-	C49H90O15	JRCZTCGPEBCBPF-ZCXUNETKNA-N	CCCCCCCCCCCCCCCC(=O)OCC(COC1OC(COC2OC(CO)C(O)C(O)C2O)C(O)C(O)C1O)OC(=O)CCCCCCC\C=C/CCCCCCCC	119.03582:117 235.10397:803 255.22859:5120 256.23257:484 259.07465:399 281.25055:11356 281.28604:40 282.24991:1465 287.0629:1046 323.09137:120 379.12808:10317 380.13419:2377 382.13382:63 397.13516:12116 398.13672:3026 399.11697:349 415.15173:1909 481.12955:105 555.18396:1785 556.17834:1382 635.33691:6054 635.36182:12323 636.31171:487 636.36151:6903 637.3869:1656 653.34296:2288 653.39343:3672 654.…	51511	50702	43155	65580
4.85	961.608	DGDG 16:0-18:2	[M-H]-	C49H88O15	QZXMUPATKGLZAP-BCTRXSSUNA-N	CCCCCCCCCCCCCCCC(=O)OCC(COC1OC(COC2OC(CO)C(O)C(O)C2O)C(O)C(O)C1O)OC(=O)CCCCCCC\C=C/C\C=C/CCCCC	119.03582:248 143.03516:208 164.69948:48 217.0697:663 233.9157:45 235.08018:2144 245.05859:48 253.08963:462 254.22209:253 255.23537:9469 256.2326:1795 259.08148:1190 269.06784:425 279.23126:15526 280.24118:4113 282.89026:48 285.17523:24 287.07486:1256 298.2467:64 305.08813:1736 351.24759:96 364.25327:56 374.28415:50 379.11987:19971 380.1012:1605 380.12595:3287 386.83115:51 397.13522:24963 398.131…	76349	79824	70808	97031
4.43	959.594	DGDG 16:0-18:3	[M-H]-	C49H86O15	WVWINZZVFAFVMJ-SVNQLWEDNA-N	CCCCCCCCCCCCCCCC(=O)OCC(COC1OC(COC2OC(CO)C(O)C(O)C2O)C(O)C(O)C1O)OC(=O)CCCCCCC\C=C/C\C=C/C\C=C/CC	119.03738:522 125.02789:728 149.03795:115 158.97974:75 161.04993:1436 179.05701:1349 214.18814:22 217.07196:671 224.53706:68 235.0804:3693 237.5311:49 255.23337:22593 256.23285:4318 259.08401:1896 265.98288:45 277.21713:37414 278.21637:11949 279.22211:445 281.24612:103 287.06799:3131 287.07516:3131 293.2345:46 302.22928:95 305.07123:2756 305.09094:3160 323.0943:1742 324.12723:63 341.11581:703 361…	170273	186914	156364	194698
4.01	957.578	DGDG 16:2-18:2	[M-H]-	C49H84O15	ZGGUHLAQJRRFRW-ZJCTUUHQNA-N	CCCCC\C=C/C\C=C/CCCCCCCC(=O)OC(COC1OC(COC2OC(CO)C(O)C(O)C2O)C(O)C(O)C1O)COC(=O)CCCCCCC\C=C/C\C=C/CCC	139.00494:19 214.39954:24 235.08116:1519 242.08051:49 245.06181:125 251.19987:8527 251.23119:2443 253.21861:4602 254.21638:826 259.08707:1017 263.08325:166 277.21091:4323 278.21719:1425 278.95895:74 279.23236:9480 280.23523:2017 287.07599:1375 288.08325:317 295.32156:37 301.09314:789 305.08936:1482 314.97098:56 331.10199:53 361.1218:612 373.06918:87 377.22272:107 379.12405:17932 380.13562:3303 38…	59662	52364	43837	69523
3.67	955.562	DGDG 16:2-18:3	[M-H]-	C49H82O15	LEABKTOLCPVZJR-NOGDRUJUNA-N	CCC\C=C/C\C=C/CCCCCCCC(=O)OCC(COC1OC(COC2OC(CO)C(O)C(O)C2O)C(O)C(O)C1O)OC(=O)CCCCCCC\C=C/C\C=C/C\C=C/CC	119.03027:519 125.02535:662 145.04742:40 151.17334:48 161.056:1089 179.05775:1427 211.66296:24 217.06863:998 229.06989:183 235.08559:3035 249.17151:11801 249.18488:12543 250.19029:2501 251.19998:17379 252.20723:3048 253.09302:631 259.07812:1317 264.69455:50 277.20401:16609 277.21341:17524 278.21497:4235 279.23251:21480 280.23535:6270 283.67752:73 285.43628:48 287.07376:2913 289.09:92 296.72958:48…	88389	88303	67410	105160
3.38	953.547	DGDG 16:3-18:3	[M-H]-	C49H80O15	CRQQFUFBPDKXKC-AAXIOSLLNA-N	CC\C=C/C\C=C/C\C=C/CCCCCCCC(=O)OC(COC1OC(COC2OC(CO)C(O)C(O)C2O)C(O)C(O)C1O)COC(=O)CCCCC\C=C/C\C=C/C\C=C/CC	101.02782:338 119.035:582 143.03259:461 151.03123:24 179.05597:1400 189.08112:48 199.0647:458 209.04391:144 221.07381:461 233.21394:82 235.08134:4319 237.08868:88 249.15599:5690 249.18718:34021 250.18814:6123 251.19559:713 253.09085:460 254.5136:82 259.07819:1573 261.08496:48 263.5253:24 273.35117:24 277.08429:336 277.21817:43040 278.21741:10900 279.22314:833 279.68304:75 282.36978:49 283.15506:8…	121029	147195	133338	137305
3.26	951.531	DGDG 18:3-16:4	[M-H]-	C49H78O15	ZNNZQFXCCUFTSU-ZRHDLBIVNA-N	CC\C=C/C\C=C/C\C=C/CCCCCCCC(=O)OCC(COC1OC(COC2OC(CO)C(O)C(O)C2O)C(O)C(O)C1O)OC(=O)CC\C=C/C\C=C/C\C=C/C\C=C/CC	125.02358:351 167.03841:72 179.97224:48 209.05145:24 221.06265:147 235.07845:670 246.39479:236 247.17273:13611 253.60204:79 259.09552:627 261.52655:54 277.21725:12641 278.21649:2313 280.24866:27 287.07764:1224 303.39792:53 338.70456:24 347.61115:76 373.1962:73 379.12842:11737 380.129:1932 382.48724:54 386.1131:121 397.12708:17452 398.13422:2596 402.24634:96 415.13193:2668 514.2262:24 520.86035:18…	41791	45796	44260	45661
4.5	985.611	DGDG 18:1-18:3	[M-H]-	C51H88O15	OTTULVKDNCZNKY-XEKZTXPJNA-N	CCCCCCCC\C=C/CCCCCCCC(=O)OCC(COC1OC(COC2OC(CO)C(O)C(O)C2O)C(O)C(O)C1O)OC(=O)CCCCCCC\C=C/C\C=C/C\C=C/CC	112.98748:88 199.05832:68 235.07863:165 251.07423:45 277.21741:1477 281.24878:1215 305.09116:83 377.90161:49 379.12854:1865 389.98462:49 397.13281:2148 398.15686:345 415.14639:287 501.47714:24 575.35272:24 623.40936:49 657.3266:1145 657.36273:1372 658.33618:774 660.37213:153 661.36591:1919 662.41486:249 675.33136:483 676.35095:247 679.37769:1047 687.40308:24 776.81726:24 793.45996:97 861.51306:11…	3430	2970	1901	3194
4.11	983.596	DGDG 18:2-18:3	[M-H]-	C51H86O15	GKSHYDZIFVNLSS-DYXXURTGNA-N	CCCCC\C=C/C\C=C/CCCCCCCC(=O)OCC(COC1OC(COC2OC(CO)C(O)C(O)C2O)C(O)C(O)C1O)OC(=O)CCCCCCC\C=C/C\C=C/C\C=C/CC	143.04088:24 164.95924:48 226.99474:24 232.9424:38 248.9599:159 277.21332:706 279.2442:754 307.28409:57 379.12689:710 381.25885:24 397.13397:882 415.13904:77 565.27417:34 657.36169:861 658.34961:304 659.37079:842 660.36023:419 676.33167:98 677.38141:591 697.07544:11 720.84973:24 876.27179:24 913.54535:48 937.57245:1352 938.58789:1127 940.59021:1 945.4903:17 948.53809:81 974.39606:48 981.56567:47 …	2422	2681	2280	2866
3.76	981.576	DGDG 18:3-18:3	[M-H]-	C51H84O15	KDYAPQVYJXUQNY-YTWBPVBXNA-N	CC\C=C/C\C=C/C\C=C/CCCCCCCC(=O)OCC(COC1OC(COC2OC(CO)C(O)C(O)C2O)C(O)C(O)C1O)OC(=O)CCCCCCC\C=C/C\C=C/C\C=C/CC	217.06898:146 231.04536:20 235.08812:398 254.91017:74 277.21844:10556 278.22003:2022 279.22342:232 292.22684:95 307.09415:47 341.09381:163 379.1246:4796 388.37195:49 397.14288:7498 398.13599:1244 415.12512:680 415.14813:956 521.42627:24 593.34833:32 629.30524:190 657.35126:12441 658.34277:4653 660.36786:224 672.07898:49 673.21326:99 675.36011:6574 676.36139:2304 915.60217:124 929.65381:24 935.586…	21176	17331	15214	17012
2.99	255.232	FA 16:0	[M-H]-	C16H32O2	IPCSVZSSVZVIGE-UHFFFAOYSA-N	CCCCCCCCCCCCCCCC(O)=O	152.97023:126 181.99356:256 255.23123:255	2436	2435	2515	3194
3.51	283.264	FA 18:0	[M-H]-	C18H36O2	QIQXTHQIDYTFRH-UHFFFAOYSA-N	CCCCCCCCCCCCCCCCCC(O)=O	124.36622:126 139.00766:126 173.05937:126 181.00301:126 221.1526:126 223.04912:126 226.08298:126 233.15266:126 236.97476:126 279.116:126 283.01395:126 283.25845:126 283.26321:126 283.27509:126 283.28696:126	4390	4103	4270	4997
2.13	277.217	FA 18:3	[M-H]-	C18H30O2	ZSXWVPXJLXTOQQ-ARQDATDDSA-N	CC\C=C\C=C\C=C\CCCCCCCCCC(O)=O	118.98833:126 158.92834:126 208.96771:126 210.04388:126 212.0833:126 214.07475:126 222.0979:126 262.21829:126 277.20316:126 277.2196:126	2038	2446	2163	3192
1.72	554.346	LPC 17:0 (IS)	[M-H]-	C25H52NO7P	SRRQPVVYXBTRQK-UHFFFAOYNA-N	CCCCCCCCCCCCCCCCC(=O)OCC(O)COP([O-])(=O)OCC[N+](C)(C)C	131.97627:24 202.54836:48 224.07208:742 238.94638:49 243.98865:49 269.24841:7138 270.25406:1482 273.67889:56 305.90192:38 346.20499:50 416.88696:12 442.84729:50 494.30878:5891 495.25653:43 495.32874:2107	19152	19332	20570	18669
1.25	464.277	LPE 17:1 (IS)	[M-H]-	C22H44NO7P	LNJNONCNASQZOB-HJWRWDBZNA-N	CCCCCCC\C=C/CCCCCCCC(=O)OCC(O)COP(O)(=O)OCCN	186.93327:24 259.81696:56 267.22122:1958 267.23044:1986 268.23694:408 291.97638:28 325.19196:26 464.27679:309	2380	2414	2663	1578
3.76	765.476	MGDG 16:1-16:4	[M-H]-	C41H68O10	DJMZAFVYXOFYOP-JKLUSXLVNA-N	CCCCCC\C=C/CCCCCCCC(=O)OCC(COC1OC(CO)C(O)C(O)C1O)OC(=O)CC\C=C/C\C=C/C\C=C/C\C=C/CC	160.12619:56 203.18599:200 230.16626:56 247.15971:1677 253.22726:1794 279.22726:132 421.03162:28 482.32864:45 490.29019:93 567.9425:28 659.93781:28 668.50433:38 681.40985:208 685.48169:844 686.4942:165 702.46252:23 713.40479:134 719.48083:263 765.46832:336	4265	4767	3106	5610
3.45	763.462	MGDG 16:2-16:4	[M-H]-	C41H66O10	OHHMLJBKSKPCOZ-LFDFZDCZNA-N	CCC\C=C/C\C=C/CCCCCCCC(=O)OCC(COC1OC(CO)C(O)C(O)C1O)OC(=O)CC\C=C/C\C=C/C\C=C/C\C=C/CC	152.98801:27 229.01639:56 247.17328:791 251.2043:1019 252.20706:264 378.93158:77 426.94394:76 453.29492:137 550.19379:27 667.48444:16 683.45642:787 684.46741:408 760.39587:27 763.51917:21	2058	2029	1670	2304
3.19	761.445	MGDG 16:3-16:4	[M-H]-	C41H64O10	HLKMLLCFVAKCID-ARDMRTSLNA-N	CC\C=C/C\C=C/C\C=C/CCCCCC(=O)OCC(COC1OC(CO)C(O)C(O)C1O)OC(=O)CC\C=C/C\C=C/C\C=C/C\C=C/CC	129.97647:128 247.16269:128 249.1763:132 249.18744:261	1860	2086	1653	1778
5.86	801.57	MGDG 16:0-18:1	[M-H]-	C43H80O10	GJPFUHJUTMNEJR-ZCXUNETKNA-N	CCCCCCCCCCCCCCCC(=O)OCC(COC1OC(CO)C(O)C(O)C1O)OC(=O)CCCCCCC\C=C/CCCCCCCC	132.96069:24 186.92569:44 255.24046:1855 257.23688:90 281.24408:3565 281.25119:3580 282.2529:821 284.92813:40 348.91208:25 458.88031:24 468.89862:47 491.31223:342 508.88187:57 516.19934:24 517.33148:682 520.34259:46 535.86243:24 538.83197:33 625.51129:24 755.59381:472 759.65967:4 767.50348:24 801.58087:1018	5268	6575	2028	4246
5.33	799.555	MGDG 16:1-18:1	[M-H]-	C43H78O10	GSYLWKOSYBRFHP-LJSPAGPLNA-N	CCCCCCCC\C=C/CCCCCCCC(=O)OC(COC1OC(CO)C(O)C(O)C1O)COC(=O)CCCCCCC\C=C/CCCCCC	208.85725:47 253.18613:1320 253.21756:5682 254.22433:1177 255.43149:46 279.2218:897 279.23596:902 281.2482:8445 282.24991:1615 405.21121:23 489.29343:246 517.31793:869 520.34186:14 607.54364:93 698.90289:23 719.55585:10 742.51886:59 748.55524:92 749.5437:230 751.14368:46 753.54681:1933 755.58142:292 764.04755:46 796.57898:12 799.54828:1751 799.58813:977	16824	16311	6507	23410
4.85	797.539	MGDG 18:1-16:2	[M-H]-	C43H76O10	HGJJOSKRTMFXBI-XOVNSVORNA-N	CCCCCCCC\C=C/CCCCCCCC(=O)OCC(COC1OC(CO)C(O)C(O)C1O)OC(=O)CCCCCCC\C=C/C\C=C/CCC	151.13182:65 235.0943:762 249.18491:77 251.20003:10029 252.20279:2684 253.20978:352 253.21877:261 254.2233:147 260.14429:67 279.23016:0 281.25186:17014 282.24884:3231 433.75189:63 469.26035:143 487.29077:857 492.48059:32 515.31952:349 516.34167:313 517.33594:2456 547.94965:18 692.50854:29 717.55023:1883 719.50922:275 742.55603:41 751.53302:2245 751.54852:1956 752.54285:1603 768.59235:31 779.5752:…	25970	26370	17012	49396
4.43	795.525	MGDG 16:2-18:2	[M-H]-	C43H74O10	YFHGYPICICXDKV-ZJCTUUHQNA-N	CCCCC\C=C/C\C=C/CCCCCCCC(=O)OC(COC1OC(CO)C(O)C(O)C1O)COC(=O)CCCCCCC\C=C/C\C=C/CCC	231.17101:6 243.33286:29 251.2016:11767 252.2066:2743 253.09239:1221 253.21361:8085 254.22263:1822 255.22688:406 256.35056:31 270.1015:33 277.21973:6489 278.22366:1652 279.23413:18978 280.24173:3254 281.21326:183 282.25519:570 456.29984:29 468.27853:24 487.28632:1257 490.30566:166 513.32794:1112 515.3277:2629 517.34735:137 548.3808:46 669.2887:29 715.50891:3214 716.5282:993 722.76544:14 745.49408…	74746	72843	48905	116596
4.26	793.509	MGDG 18:1-16:4	[M-H]-	C43H72O10	NCWRQOCVZDCMOC-HCYCISPTNA-N	CCCCCCCC\C=C/CCCCCCCC(=O)OCC(COC1OC(CO)C(O)C(O)C1O)OC(=O)CC\C=C/C\C=C/C\C=C/C\C=C/CC	185.1194:49 203.19247:1062 236.09053:186 247.17137:16069 248.17717:2652 253.09541:1577 278.22687:76 280.36774:263 281.25195:26803 282.25131:4557 287.75073:97 440.871:88 455.21075:48 462.28772:49 483.25668:1281 517.3327:4358 651.31653:24 657.41571:48 718.49518:58 743.45959:40 747.49658:2590 748.49207:1108 777.52795:48 783.48755:1441 784.49487:542 785.46729:521 792.33453:106 793.50647:4273 793.5423…	95584	87020	67237	116321
4.04	793.508	MGDG 18:2-16:3	[M-H]-	C43H72O10	DVRKGRMGQJLNPC-BAYANWAKNA-N	CCCCC\C=C/C\C=C/CCCCCCCC(=O)OCC(COC1OC(CO)C(O)C(O)C1O)OC(=O)CCCCC\C=C/C\C=C/C\C=C/CC	165.03044:63 179.05067:83 235.07961:888 239.11589:70 249.18315:11846 250.18188:1421 250.51672:72 251.20274:7695 252.12036:70 252.22791:765 253.09578:1304 254.92834:83 262.1922:66 277.21393:8642 278.22256:1906 278.34729:444 279.23303:17328 280.2406:2999 368.89877:61 470.95572:64 485.27548:732 492.86337:32 514.28314:277 515.33948:1896 582.41949:32 698.28729:65 717.30939:32 729.47845:78 746.46051:80…	93223	91903	86692	132353
3.7	791.493	MGDG 16:3-18:3	[M-H]-	C43H70O10	ICYUEMSNVJJVHR-AAXIOSLLNA-N	CC\C=C/C\C=C/C\C=C/CCCCCCCC(=O)OC(COC1OC(CO)C(O)C(O)C1O)COC(=O)CCCCC\C=C/C\C=C/C\C=C/CC	168.08192:28 195.20233:28 229.04041:28 235.08168:1110 239.16597:30 248.75787:69 249.18529:33266 250.18626:7855 251.05508:83 253.08896:3098 258.53836:76 266.14075:57 277.19739:35166 277.21619:44336 277.87665:179 278.22012:11855 279.22116:1474 282.21844:93 368.89056:8 462.0943:28 485.26923:2019 485.28168:1951 492.79132:28 496.17957:57 513.30457:4595 514.31512:1480 650.65161:28 700.91071:11 742.4802…	113386	114580	117183	121515
3.85	791.493	MGDG 18:2-16:4	[M-H]-	C43H70O10	XNNFRAJEBZYFQJ-QRRDYUSSNA-N	CCCCC\C=C/C\C=C/CCCCCCCC(=O)OCC(COC1OC(CO)C(O)C(O)C1O)OC(=O)CC\C=C/C\C=C/C\C=C/C\C=C/CC	187.05971:95 201.38687:65 203.17874:3820 206.19835:47 232.7686:63 235.07744:2490 236.42484:87 247.16949:53831 248.17307:10880 249.18314:4536 252.28615:41 253.09126:6672 266.03491:31 279.01376:98 279.23297:87780 279.27539:991 280.20041:1354 280.23346:28028 280.98737:279 281.24994:2221 441.26837:25 483.26324:2588 484.25:691 488.51892:31 515.31665:12381 516.31311:3989 517.32025:796 697.31757:31 728.…	316761	284160	271057	405821
3.55	789.476	MGDG 18:3-16:4	[M-H]-	C43H68O10	YGBTZLLCHJLFFA-ZRHDLBIVNA-N	CC\C=C/C\C=C/C\C=C/CCCCCCCC(=O)OCC(COC1OC(CO)C(O)C(O)C1O)OC(=O)CC\C=C/C\C=C/C\C=C/C\C=C/CC	108.18104:24 140.05345:47 145.05107:361 148.55011:119 149.13705:997 152.66383:48 154.95595:47 158.92909:97 161.04192:1141 167.17032:47 171.50482:71 175.36194:95 179.05421:950 179.7099:58 190.07973:56 194.11563:47 198.49197:24 203.18045:31072 203.89499:110 204.18115:6018 208.94412:79 228.43636:108 229.16194:4577 230.1604:1023 233.23564:422 234.34012:464 235.08582:19662 236.08626:2520 239.70282:52 …	1013619	1037579	1109395	1177459
3.34	787.463	MGDG 16:4-18:4	[M-H]-	C43H66O10	JRSILGCLSDYNCI-JXHSLMTKNA-N	CC\C=C/C\C=C/C\C=C/C\C=C/CCCCC(=O)OC(COC1OC(CO)C(O)C(O)C1O)COC(=O)CC\C=C/C\C=C/C\C=C/C\C=C/CC	203.19016:349 227.15201:31 235.07465:269 247.15999:4154 247.16443:4187 248.17911:747 249.17583:121 253.09512:754 264.9263:58 275.19681:7875 276.1994:1675 276.80936:71 277.22031:1570 278.21719:451 288.92917:11 484.26825:119 498.01895:28 502.86673:40 511.29199:655 732.41083:42 741.46478:287 767.52509:93 785.43604:5738 785.46368:5995 786.46832:3365 786.51581:466 787.45782:1750	20907	19996	16045	21089
4.97	823.558	MGDG 18:1-18:3	[M-H]-	C45H78O10	PFWZPGMLARSXSL-XEKZTXPJNA-N	CCCCCCCC\C=C/CCCCCCCC(=O)OCC(COC1OC(CO)C(O)C(O)C1O)OC(=O)CCCCCCC\C=C/C\C=C/C\C=C/CC	277.21555:896 281.24216:1069 652.35712:24 692.51917:2 695.10565:45 768.94775:22 815.51886:66 823.57239:44	1873	1627	1223	2103
3.34	680.449	PC 25:0 (IS)	[M-H]-	C33H66NO8P	FCTBVSCBBWKZML-UHFFFAOYNA-N	CCCCCCCCCCCCC(=O)OC(COC(=O)CCCCCCCCCCC)COP([O-])(=O)OCC[N+](C)(C)C	174.95587:126 213.18016:128 242.94183:126 484.88617:126 514.8938:126 610.86572:254 620.45398:388 680.46387:126	880	841	936	924
6.14	718.538	PE 17:0-17:0 (IS)	[M-H]-	C39H78NO8P	YSFFAUPDXKTJMR-UHFFFAOYNA-N	CCCCCCCCCCCCCCCCC(=O)OCC(COP(O)(=O)OCCN)OC(=O)CCCCCCCCCCCCCCCC	147.01193:23 266.49689:48 269.24936:20758 270.25269:4628 448.27985:333 464.8201:41 662.35315:17 682.28986:64 718.53882:22887	13534	14006	16747	9895
5.39	740.521	PE 18:0-18:3	[M-H]-	C41H76NO8P	DCPDPBCUPLKQNQ-HLMRNWPHNA-N	CCCCCCCCCCCCCCCCCC(=O)OCC(COP(O)(=O)OCCN)OC(=O)CCCCCCC\C=C/C\C=C/C\C=C/CC	116.41718:24 150.58571:48 232.21284:24 255.23853:622 269.24933:36937 269.43686:67 270.25266:8797 271.26483:1027 273.73581:74 276.22742:86 277.21545:15399 278.21939:3121 281.2421:62 283.26392:5259 341.41367:24 399.87683:44 463.30414:103 479.28229:2088 480.31137:1900 497.27588:1660 613.13275:24 740.51953:19165	16197	16091	9523	16631
4.96	738.506	PE 18:0-18:4	[M-H]-	C41H74NO8P	KZLUVTCXBFEIFJ-QLXZSTJSNA-N	CCCCCCCCCCCCCCCCCC(=O)OCC(COP(O)(=O)OCCN)OC(=O)CCCC\C=C/C\C=C/C\C=C/C\C=C/CC	190.06123:24 214.50002:50 275.20285:2078 276.20782:475 283.26544:643 472.81967:55 717.52509:178 738.49542:1927	3074	2956	2176	2725
4.79	738.505	PE 18:1-18:3	[M-H]-	C41H74NO8P	PCBVVHMKRNVSDR-XEKZTXPJNA-N	CCCCCCCC\C=C/CCCCCCCC(=O)OCC(COP(O)(=O)OCCN)OC(=O)CCCCCCC\C=C/C\C=C/C\C=C/CC	157.90553:34 255.231:48 261.01773:37 277.21695:12523 278.22089:3332 280.36176:147 281.24832:3936 282.25241:898 284.11136:34 391.20538:47 418.23605:84 434.68192:51 470.45401:17 478.29575:1068 507.26855:0 581.3338:17 704.33954:17 738.50226:12955 738.79364:36	14917	16765	9782	15118
4.36	736.49	PE 18:2-18:3	[M-H]-	C41H72NO8P	ZOXULAUECYWFFP-DYXXURTGNA-N	CCCCC\C=C/C\C=C/CCCCCCCC(=O)OCC(COP(O)(=O)OCCN)OC(=O)CCCCCCC\C=C/C\C=C/C\C=C/CC	234.11905:25 254.21806:48 257.17792:22 263.93689:52 277.21494:4890 278.21887:1065 279.23169:2382 280.23453:749 390.90448:38 446.89749:25 452.86136:49 459.51776:99 474.24741:26 477.2847:129 612.1496:25 645.4693:109 692.55426:38 734.25323:25 736.50287:5776	6983	6676	4432	7273
3.98	734.474	PE 18:3-18:3	[M-H]-	C41H70NO8P	WIHSZOXPODIZSW-YTWBPVBXNA-N	CC\C=C/C\C=C/C\C=C/CCCCCCCC(=O)OCC(COP(O)(=O)OCCN)OC(=O)CCCCCCC\C=C/C\C=C/C\C=C/CC	239.09021:126 276.86929:254 277.22388:383 685.41901:126 732.48529:126 734.45691:129	1131	1047	563	737
4.78	721.502	PG 16:0-16:0	[M-H]-	C38H75O10P	BIABMEZBCHDPBV-UHFFFAOYNA-N	CCCCCCCCCCCCCCCC(=O)OCC(COP(O)(=O)OCC(O)CO)OC(=O)CCCCCCCCCCCCCCC	255.22672:6861 256.23972:1202 291.94339:25 483.27039:561 646.17902:23 688.36127:15 698.34698:51 715.50427:1 721.50208:23166	18149	17242	17106	29694
4.58	719.483	PG 16:0-16:1	[M-H]-	C38H73O10P	NOFOTAHTYLXZNV-PEZBUJJGNA-N	CCCCCCCCCCCCCCCC(=O)OCC(COP(O)(=O)OCC(O)CO)OC(=O)CCCCCCC\C=C/CCCCCC	253.22771:994 255.22977:758 267.22772:20 385.93124:50 473.22617:91 483.27188:5833 485.27753:251 578.82825:24 669.50537:23 685.59369:24 718.61951:50 719.47827:5962	6923	6912	5345	6850
5.39	749.531	PG 17:0-17:0 (IS)	[M-H]-	C40H79O10P	ZBVHXVKEMAIWQQ-UHFFFAOYNA-N	CCCCCCCCCCCCCCCCC(=O)OCC(COP(O)(=O)OCC(O)CO)OC(=O)CCCCCCCCCCCCCCCC	112.9937:48 155.89217:55 209.02483:175 269.24945:44413 270.24121:9848 270.25513:10435 271.25336:1256 272.96393:72 274.56061:75 285.97284:42 388.7453:46 405.24261:3506 417.00247:46 441.87457:31 479.26941:2270 480.28305:559 497.2944:2356 738.05133:22 747.17474:561 748.14301:538 749.17371:177 749.52905:117365	78838	86768	91545	79996
4.82	747.517	PG 16:0-18:1	[M-H]-	C40H77O10P	PAZGBAOHGQRCBP-ZCXUNETKNA-N	CCCCCCCCCCCCCCCC(=O)OCC(COP(O)(=O)OCC(O)CO)OC(=O)CCCCCCC\C=C/CCCCCCCC	248.81949:53 255.22948:8248 256.23346:2015 258.50589:52 260.53094:19 277.21777:1554 278.22406:199 281.2468:3858 282.258:1017 417.23688:997 448.48669:18 465.2709:308 491.26297:539 491.27548:606 509.29333:235 700.46851:10 736.14142:99 738.50513:744 739.50232:443 740.51935:99 747.52325:44476	36791	37164	16649	29751
4.4	745.5	PG 16:0-18:2	[M-H]-	C40H75O10P	ATBOMIWRCZXYSZ-BCTRXSSUNA-N	CCCCCCCCCCCCCCCC(=O)OCC(COP(O)(=O)OCC(O)CO)OC(=O)CCCCCCC\C=C/C\C=C/CCCCC	133.99071:48 232.21889:24 253.22699:29 255.23355:2572 255.23807:2585 256.23303:586 262.26633:25 279.23407:1439 391.21713:24 434.82086:24 458.26382:12 483.85721:47 507.27576:368 603.23639:24 684.34442:24 736.48071:2 741.53943:40 745.45563:1382 745.49799:13512	9748	9492	5344	13473
4.65	745.501	PG 16:1-18:1	[M-H]-	C40H75O10P	VCYYBLIRAQBPTM-LJSPAGPLNA-N	CCCCCCCC\C=C/CCCCCCCC(=O)OC(COC(=O)CCCCCCC\C=C/CCCCCC)COP(O)(=O)OCC(O)CO	251.21011:208 253.21542:1770 280.36414:33 281.25543:1439 285.22778:24 378.91681:32 418.23065:148 471.86325:24 491.27121:226 509.27942:11258 510.27646:2877 512.76532:24 549.875:29 634.08984:24 649.50134:102 665.49091:1786 687.5036:5 694.36053:50 697.46448:46 743.09241:140 745.49805:15980	14704	15638	9774	25643
4.21	743.485	PG 16:1-18:2	[M-H]-	C40H73O10P	PTJBFPPEYDFAAQ-RUGCENDANA-N	CCCCCC\C=C/CCCCCCCC(=O)OCC(COP(O)(=O)OCC(O)CO)OC(=O)CCCCCCC\C=C/C\C=C/CCCCC	139.00829:72 152.9949:916 209.2271:44 227.03476:1170 247.16179:56 253.21814:12355 254.22041:2444 260.15729:32 261.99234:54 279.23413:14834 280.23227:3306 284.91373:63 366.92691:25 415.22101:1853 416.23068:377 432.9339:92 463.23294:458 464.25684:303 473.85413:24 489.27792:918 505.25632:15 506.69391:296 507.27206:83919 507.34198:469 508.26715:36483 509.27274:6987 509.96704:221 511.37622:82 600.8366…	109781	112526	95368	130844
3.88	741.47	PG 16:1-18:3	[M-H]-	C40H71O10P	BFIMUUYOALOYGB-MVXJGUQMNA-N	CCCCCC\C=C/CCCCCCCC(=O)OCC(COP(O)(=O)OCC(O)CO)OC(=O)CCCCCCC\C=C/C\C=C/C\C=C/CC	152.99597:933 203.17934:46 227.03215:1230 253.2155:8026 261.46927:24 277.21704:11534 278.22336:2643 279.23618:738 304.86172:24 353.07474:16 413.19406:1385 413.2084:1866 449.47238:24 481.25708:49 487.24899:1214 502.57764:24 504.69263:246 505.25378:67395 506.26593:26372 507.26001:5145 699.40759:32 741.02917:71 741.47473:66394	80659	89084	98025	83240
4.62	835.532	PI 16:0-18:1	[M-H]-	C43H81O13P	PDLAMJKMOKWLAJ-ZCXUNETKNA-N	CCCCCCCCCCCCCCCC(=O)OCC(COP(O)(=O)OC1C(O)C(O)C(O)C(O)C1O)OC(=O)CCCCCCC\C=C/CCCCCCCC	152.99519:79 189.82886:24 241.00856:2419 255.23218:1266 281.24014:2042 302.80704:24 391.26019:105 417.24313:2223 418.25238:558 469.6731:24 553.26971:389 555.25928:48 579.30066:2256 582.30292:90 832.41486:48 833.93384:206 835.53168:117399	75980	82327	75957	92833
4.89	761.58	SM d35:1 (IS)	[M-H]-	C40H81N2O6P	LDJGVBCPOLCJJN-DQRAZIAONA-N	CCCCCCCCCCC\C=C/CCCCCCCC(=O)NC(COP([O-])(=O)OCC[N+](C)(C)C)C(O)CCCCCCCCCCC	307.26138:177 350.03583:45 498.28558:22 679.52203:63 701.51703:1109 701.55438:7975 701.65155:59 702.57117:4472 703.58868:574 713.94391:23 728.48535:30 761.60132:745	3445	3196	4122	3048
2.99	416.336	DAG 2:0-18:1 (IS)	[M+NH4]+	C23H42O5	SWFNWNMMXVUGLT-KHPPLWFENA-N	CCCCCCCC\C=C/CCCCCCCC(=O)OC(CO)COC(C)=O	107.71803:59 109.09889:888 110.11366:88 115.03842:64 117.05529:13751 118.05419:996 119.71252:93 121.10122:939 124.12104:57 127.11442:49 132.08208:54 148.36815:58 156.17596:27 205.19308:217 233.12978:57 236.08824:11 247.24268:1458 258.11481:85 262.09683:126 265.24002:2197 265.24463:2306 266.25894:307 270.19635:29 277.06006:40 282.12036:104 283.25189:138 300.14685:67 306.22705:91 327.15158:68 339.1…	70062	69426	72532	66553
4.07	474.414	DAG 12:0-12:0 (IS)	[M+NH4]+	C27H52O5	OQQOAWVKVDAJOI-UHFFFAOYNA-N	CCCCCCCCCCCC(=O)OCC(CO)OC(=O)CCCCCCCCCCC	107.08338:139 109.07082:81 129.056:34 140.07498:27 170.09901:28 179.07263:22 183.17398:829 199.14478:133 205.09395:6 228.16928:32 239.908:59 248.12627:32 253.16991:78 257.10693:186 257.21329:13480 258.21893:3016 259.22882:483 263.1759:66 294.16376:25 304.18106:84 310.25208:30 320.12329:29 321.22992:57 325.1792:14 329.18588:118 369.22357:30 373.71579:54 383.97516:23 391.26672:35 393.21994:29 402.1…	7979	6740	6322	6721
6.74	612.556	DAG 16:0-18:1	[M+NH4]+	C37H70O5	YEJYLHKQOBOSCP-ZCXUNETKNA-N	CCCCCCCCCCCCCCCC(=O)OCC(CO)OC(=O)CCCCCCC\C=C/CCCCCCCC	293.19894:6 295.24152:86 308.16312:49 313.2739:9564 314.27106:2084 326.97031:11 336.90771:31 337.2937:104 339.26328:3193 339.29187:7853 340.25412:256 341.19427:31 341.30634:204 374.22083:7 384.23819:33 497.36761:32 505.2175:43 532.25287:20 547.29498:43 555.34839:49 562.32916:35 573.37354:24 575.95758:26 577.51617:8123 578.52026:4350 579.38593:61 593.42792:76 595.34729:178 595.51251:68 596.33228:3…	8217	8639	6454	8046
6.22	610.539	DAG 16:0-18:2	[M+H]+	C37H68O5	SVXWJFFKLMLOHO-BCTRXSSUNA-N	CCCCCCCCCCCCCCCC(=O)OCC(CO)OC(=O)CCCCCCC\C=C/C\C=C/CCCCC	262.16498:32 268.189:22 289.18307:42 297.24002:24 302.18127:82 313.27383:2419 319.12442:42 326.92435:96 332.96478:22 337.27292:1726 375.25046:10 498.31827:56 532.49701:48 535.28107:10 544.33496:37 553.49457:23 556.36621:37 560.35022:128 573.35999:40 575.29749:10 575.50726:1823 576.513:777 578.33698:99 580.27942:104 590.46545:87 595.3576:219 595.38513:114 596.3667:75 596.38391:102 596.4425:83 596.…	2076	1910	1228	1780
5.92	608.523	DAG 16:1-18:2	[M+NH4]+	C37H66O5	BHGPPCIWDXQOMA-RUGCENDANA-N	CCCCCC\C=C/CCCCCCCC(=O)OCC(CO)OC(=O)CCCCCCC\C=C/C\C=C/CCCCC	209.20068:23 259.14615:24 267.13348:35 287.18973:52 299.19595:50 311.25635:3944 312.26279:1035 327.29388:12 333.24506:460 337.27509:5457 339.28619:1108 340.3031:332 371.23239:59 429.20663:55 499.29849:39 502.31381:31 506.37589:48 544.36829:30 546.36163:113 547.57263:17 551.30316:78 553.20959:67 567.22162:52 569.88611:35 573.47205:2720 574.4895:1750 577.79816:43 582.33459:26 585.30048:55 593.83411…	5224	3941	4866	5084
5.44	606.512	DAG 16:1-18:3	[M+NH4]+	C37H64O5	UUPFPLJLQPYEKS-MVXJGUQMNA-N	CCCCCC\C=C/CCCCCCCC(=O)OCC(CO)OC(=O)CCCCCCC\C=C/C\C=C/C\C=C/CC	121.10736:155 161.13602:206 163.16618:130 175.14696:207 187.14661:96 217.15384:76 238.18352:52 243.20702:502 250.96011:32 255.13013:49 261.22604:1442 282.21164:42 297.73807:26 299.24451:157 306.2186:70 311.24609:7102 311.26102:7759 312.26248:1556 313.25806:56 316.23422:23 331.2619:19 334.19321:156 335.26187:9008 336.26239:2628 339.27548:71 347.17712:17 357.24673:736 401.55029:52 515.43536:42 518.…	9437	7891	12172	7043
6.57	636.555	DAG 18:0-18:3	[M+NH4]+	C39H70O5	UBECYQFWKVVULW-HLMRNWPHNA-N	CCCCCCCCCCCCCCCCCC(=O)OCC(CO)OC(=O)CCCCCCC\C=C/C\C=C/C\C=C/CC	123.05227:31 131.08612:175 139.10596:32 164.9146:48 191.02386:22 205.40689:22 227.96231:55 231.20317:41 239.96022:37 243.21675:4467 244.21233:1125 258.15527:44 261.22467:3863 262.229:1181 278.14114:88 286.56903:46 297.13062:80 300.14664:17 301.20844:2227 310.22723:40 324.14966:105 335.24979:4223 335.26526:4499 336.26578:1275 340.23071:547 341.30374:28160 342.31583:8411 346.96762:48 349.26309:56 3…	20882	25026	18267	31339
6.1	634.539	DAG 18:0-18:4	[M+NH4]+	C39H68O5	OAKDWRRHCIWFLL-QLXZSTJSNA-N	CCCCCCCCCCCCCCCCCC(=O)OCC(CO)OC(=O)CCCC\C=C/C\C=C/C\C=C/C\C=C/CC	109.09721:29 133.09735:111 165.08917:32 216.19189:21 223.1299:133 231.17175:206 241.19524:1648 248.14018:18 250.26498:48 259.21127:2017 314.2695:49 323.25964:42 333.23621:1461 339.22269:54 341.30215:8106 342.30902:1566 347.03696:28 351.85556:12 387.17645:18 422.24173:54 441.81253:8 450.25104:27 453.14468:146 453.16571:164 455.21036:175 473.76721:32 481.1817:29 482.18808:62 489.24963:78 496.17398:…	5409	7152	5380	7106
5.93	634.543	DAG 18:1-18:3	[M+NH4]+	C39H68O5	YAKOEWASAGCYLB-XEKZTXPJNA-N	CCCCCCCC\C=C/CCCCCCCC(=O)OCC(CO)OC(=O)CCCCCCC\C=C/C\C=C/C\C=C/CC	129.05447:165 155.17453:22 163.12659:399 201.17155:83 217.16646:24 222.2146:39 233.22552:303 240.14087:48 243.20938:2290 246.1402:40 249.39594:22 254.15094:52 261.22168:2881 264.112:14 271.2493:83 283.25812:91 287.09171:65 293.18384:26 303.23383:1201 307.2023:40 313.98544:45 330.31021:39 335.25705:2845 336.26013:576 339.29138:16066 340.28748:3395 355.32962:14 377.26169:282 507.3002:26 521.28229:2…	12108	15964	13415	18585
5.42	632.524	DAG 18:2-18:3	[M+NH4]+	C39H66O5	PGXBELQFNRPKBC-DYXXURTGNA-N	CCCCC\C=C/C\C=C/CCCCCCCC(=O)OCC(CO)OC(=O)CCCCCCC\C=C/C\C=C/C\C=C/CC	109.09731:205 109.10025:205 122.11564:67 133.08452:91 145.09895:212 177.15825:161 179.13933:59 197.08029:64 213.16814:166 217.20398:166 225.15836:111 231.17673:148 241.1916:70 243.20509:2487 244.21828:665 246.0916:41 252.2607:34 259.20532:112 261.22864:1739 265.2598:273 294.31085:32 308.15527:72 323.4841:32 333.1705:64 335.25201:1409 336.25769:1000 337.27524:13396 338.28134:3889 339.29416:52 436.…	7520	11125	10302	12647
4.97	630.506	DAG 18:3-18:3	[M+NH4]+	C39H64O5	RAPBJBKXYYMYAY-YTWBPVBXNA-N	CC\C=C/C\C=C/C\C=C/CCCCCCCC(=O)OCC(CO)OC(=O)CCCCCCC\C=C/C\C=C/C\C=C/CC	258.1474:24 293.14716:72 330.125:20 333.23672:275 335.26675:1396 337.24597:280 340.18015:11 526.37329:37 528.25568:39 549.34888:19 551.33478:297 555.35065:31 557.21747:26 585.32617:20 586.42926:175 591.56549:59 595.48053:252 598.91809:11 610.31091:43 611.38843:88 616.36279:269 616.58002:114 617.35449:199 617.41058:473 617.51227:186 618.34344:40 618.4873:155 618.53296:301 619.34729:259 619.44562:1…	1409	1331	1594	1397
6.59	662.571	DAG 20:1-18:3	[M+NH4]+	C41H72O5	TYCOHOSLQWDQAF-PITZWMLNNA-N	CCCCCCCC\C=C/CCCCCCCCCC(=O)OCC(CO)OC(=O)CCCCCCC\C=C/C\C=C/C\C=C/CC	234.01958:32 243.20544:268 261.21988:453 335.2525:544 361.1947:54 367.3045:2598 367.32074:3246 368.31921:1092 470.24792:71 474.29831:61 513.2323:40 519.33295:60 526.24298:55 545.34412:108 547.27991:80 551.32074:173 552.3349:508 594.3786:20 597.42322:31 607.40332:375 616.24664:70 621.36029:159 624.82581:38 627.53729:718 628.54144:471 638.42767:118 645.3194:107 649.36859:43 654.44434:73 655.41205:2…	1267	1993	1168	1968
5.42	660.553	DAG 16:1-22:4	[M+H]+	C41H70O5	ZCIJUTCKUBRRDZ-XNLOIIFBNA-N	CCCCCC\C=C/CCCCCCCC(=O)OCC(CO)OC(=O)CCCCCCCC\C=C/C\C=C/C\C=C/C\C=C/CC	123.11861:126 145.40833:126 205.12083:128 240.09908:126 275.15042:126 303.2334:128 311.29822:251 323.19934:128 361.24707:126 389.30389:126 607.38702:251 612.45685:254 617.41803:254 618.40356:382 625.24658:126 628.43988:251 631.34351:128 632.44299:254 650.8913:126 655.38409:262 655.54303:266 656.40308:278 656.94897:263 657.43005:256 658.18274:256 658.41443:254 658.50128:256 659.4176:379 659.52631:…	682	865	1102	1017
4.48	682.558	DGTS 30:1	[M+H]+	C40H75NO7	MSRGPSHOIRWXRR-VLGSPTGONA-N	CCCCCCCCCCCCCC(=O)OCC(COCCC(C([O-])=O)[N+](C)(C)C)OC(=O)CCCCCCC\C=C/CCCCCC	210.1817:51 236.14804:178 433.42285:44 446.33011:687 450.25839:7 468.33942:15 539.31647:39 647.36169:36 651.32367:68 671.46478:18 679.35187:7 681.40912:130 682.55499:7910	2112	1665	2515	2409
3.58	676.513	DGTS 14:0-16:4	[M+H]+	C40H69NO7	IABHVEXSHBZLPB-BUSVRDFDNA-N	CCCCCCCCCCCCCC(=O)OCC(COCCC(C([O-])=O)[N+](C)(C)C)OC(=O)CC\C=C/C\C=C/C\C=C/C\C=C/CC	188.12531:19 230.45483:29 236.14182:883 411.28674:13 421.28705:75 429.34103:442 443.28326:116 446.34818:3415 447.36224:795 448.30273:995 450.32144:11 452.17966:62 466.32349:1725 633.53314:78 653.46069:22 661.39398:94 669.40076:43 671.505:66 675.39343:36 676.47919:6458 676.50854:23012	5274	4827	4073	5270
5.62	712.611	DGTS 16:0-16:0	[M+H]+	C42H81NO7	JENDGLMWMJVGPR-UHFFFAOYNA-N	CCCCCCCCCCCCCCCC(=O)OCC(COCCC(C([O-])=O)[N+](C)(C)C)OC(=O)CCCCCCCCCCCCCCC	154.4111:24 222.07176:24 232.12593:63 236.14359:993 237.155:91 252.17783:49 295.11743:11 420.27716:17 430.9155:65 448.31497:12 456.3689:1569 457.37613:436 461.2981:11 469.73633:50 474.37433:5139 475.37973:1632 496.43063:32 576.38824:79 661.27539:30 693.33972:17 695.41058:17 696.61658:120 697.44348:272 699.45703:19 700.49103:18 700.54706:40 703.50403:184 705.33514:137 705.43256:247 706.47845:303 7…	1866	1741	2697	6307
5.09	710.592	DGTS 16:0-16:1	[M+H]+	C42H79NO7	AYSYCYPIXVSWQD-ZPHPHTNENA-N	CCCCCCCCCCCCCCCC(=O)OCC(COCCC(C([O-])=O)[N+](C)(C)C)OC(=O)CCCCCCC\C=C/CCCCCC	144.10667:441 201.12383:21 228.43707:7 236.14587:3712 237.15514:976 399.28384:24 431.19675:3 434.29025:50 446.27695:49 447.33868:73 454.3457:3863 455.34473:2025 456.36893:5311 457.37015:1345 460.50452:8 472.36984:8174 472.88821:47 473.37311:3380 473.55118:2 474.37744:15463 475.39206:5766 476.37387:1587 482.39148:23 545.28381:48 565.40857:55 596.80847:7 668.24518:514 669.22662:704 684.4115:104 695…	86421	96148	81428	130435
4.65	708.577	DGTS 16:0-16:2	[M+H]+	C42H77NO7	QUKCBJPWUBTHOA-OHNCOSGTNA-N	CCCCCCCCCCCCCCCC(=O)OCC(COCCC(C([O-])=O)[N+](C)(C)C)OC(=O)CCCCCCC\C=C/C\C=C/CCC	133.08241:31 187.11505:24 216.13959:82 236.14882:7420 411.30154:24 441.29868:25 445.32388:58 452.33917:6996 452.34518:6743 453.36301:1414 456.34799:6751 456.37509:9549 457.3703:3548 458.36356:644 461.29825:16 468.88678:202 470.34213:18124 471.33405:4490 471.3616:5247 472.86682:691 474.37445:45038 475.32446:241 475.37982:19243 475.6998:92 476.38321:3958 476.41092:1804 477.33524:62 477.39072:670 53…	130344	131939	81493	183873
4.27	706.561	DGTS 16:0-16:3	[M+H]+	C42H75NO7	BJDQNDOECKFVSO-XDZFUVEGNA-N	CCCCCCCCCCCCCCCC(=O)OCC(COCCC(C([O-])=O)[N+](C)(C)C)OC(=O)CCCCC\C=C/C\C=C/C\C=C/CC	126.64179:60 144.09206:1308 162.11089:774 174.14842:55 178.14247:60 218.14323:430 224.50929:62 236.15036:19808 237.15529:3158 363.26392:287 402.23727:29 412.36823:612 426.98999:174 428.33505:3629 429.36642:520 442.88434:117 446.34723:16296 447.34933:5976 448.33762:876 450.31747:20497 451.31201:6924 452.33167:1080 453.33746:46 455.88245:135 456.36154:21405 457.3718:8132 458.37109:1487 467.3833:446…	452278	404890	337632	450374
4.43	706.561	DGTS 16:0-16:3	[M+H]+	C42H75NO7	BJDQNDOECKFVSO-XDZFUVEGNA-N	CCCCCCCCCCCCCCCC(=O)OCC(COCCC(C([O-])=O)[N+](C)(C)C)OC(=O)CCCCC\C=C/C\C=C/C\C=C/CC	133.08736:51 169.22028:28 177.11415:54 227.18532:0 236.13754:1946 411.18567:4 445.75406:57 450.32324:2512 451.3208:689 455.93042:60 456.36737:2785 459.34708:11 468.3291:4382 469.3403:1292 470.3342:343 472.05234:59 474.38184:10914 475.38724:2972 476.37521:499 488.23297:18 613.5274:30 617.48627:242 663.44666:40 685.23828:56 689.22546:114 692.51483:79 695.37292:116 697.42816:160 697.5213:126 699.374…	45596	39618	18995	40096
3.93	704.544	DGTS 14:0-18:4	[M+H]+	C42H73NO7	YQYRFXAPMHXNJP-LMSBLBISNA-N	CCCCCCCCCCCCCC(=O)OCC(COCCC(C([O-])=O)[N+](C)(C)C)OC(=O)CCCC\C=C/C\C=C/C\C=C/C\C=C/CC	218.14256:161 227.19511:67 236.14325:2151 358.16718:27 378.88519:27 393.25858:75 399.18152:55 426.98438:37 428.3353:3172 429.33746:795 437.68311:30 440.30225:208 446.34158:14145 447.34668:4111 469.34711:113 472.36884:572 473.36288:148 476.32669:2235 477.34647:730 484.26395:56 491.569:56 494.34445:6246 494.94693:55 597.3139:15 645.36688:84 648.34528:61 656.35602:127 680.33374:90 688.50952:57 694.4…	35947	36124	35489	38987
4.08	704.545	DGTS 16:0-16:4	[M+H]+	C42H73NO7	IOWTZZBAXIHZRF-QXTOGSPWNA-N	CCCCCCCCCCCCCCCC(=O)OCC(COCCC(C([O-])=O)[N+](C)(C)C)OC(=O)CC\C=C/C\C=C/C\C=C/C\C=C/CC	103.36938:28 121.10074:24 144.10916:2016 154.92085:29 157.82133:55 181.53702:28 212.1669:63 221.13361:61 236.1377:18297 236.14853:19016 237.15779:3368 286.70746:80 303.23181:23 313.2937:155 334.36664:28 358.10376:11 361.24777:677 369.3157:354 377.25897:40 395.32388:37 404.30905:621 420.30283:28 447.90524:51 448.30548:26366 449.30975:9498 450.32416:1561 452.83066:107 455.19058:55 456.3653:27192 45…	454825	394969	321191	416443
3.66	702.529	DGTS 16:1-16:4	[M+H]+	C42H71NO7	TYSZATHMNKWCIT-LNQSPLNJNA-N	CCCCCC\C=C/CCCCCCCC(=O)OCC(COCCC(C([O-])=O)[N+](C)(C)C)OC(=O)CC\C=C/C\C=C/C\C=C/C\C=C/CC	226.95306:36 236.14575:158 371.10999:52 435.30487:24 444.32349:42 452.51569:48 454.35434:661 466.30212:1419 466.32651:1651 469.34464:44 472.36023:1948 606.44574:24 615.50604:1 636.78699:71 643.50519:24 658.40063:55 664.3949:12 671.39575:90 683.96051:48 694.46875:114 695.40228:275 696.43701:195 696.64178:20 698.28131:49 698.56842:267 699.42261:64 702.43329:74 702.52307:24702	6534	5619	3720	5428
3.35	700.51	DGTS 16:3-16:3	[M+H]+	C42H69NO7	CCCHXHZMSZCLES-RSLAUBRINA-N	CC\C=C/C\C=C/C\C=C/CCCCCC(=O)OCC(COCCC(C([O-])=O)[N+](C)(C)C)OC(=O)CCCCC\C=C/C\C=C/C\C=C/CC	160.08585:29 199.14653:24 216.10623:59 236.14859:379 374.25052:14 424.87662:48 433.2612:42 445.26648:29 448.29044:482 453.33209:170 467.32294:307 468.32999:633 470.34732:2006 471.34845:611 620.42206:34 646.49579:42 670.86786:51 692.88403:59 694.37036:25 697.04608:46 698.2796:164 699.30151:297 699.93591:107 700.40631:6 700.50714:17151	4944	3239	1374	3210
3.24	700.512	DGTS 16:3-16:3	[M+H]+	C42H69NO7	CCCHXHZMSZCLES-RSLAUBRINA-N	CC\C=C/C\C=C/C\C=C/CCCCCC(=O)OCC(COCCC(C([O-])=O)[N+](C)(C)C)OC(=O)CCCCC\C=C/C\C=C/C\C=C/CC	236.14629:201 394.02548:21 430.45456:42 438.23779:1 451.32086:94 456.33725:29 468.34137:1049 653.34271:37 660.37219:183 670.56671:42 696.50067:126 697.40955:153 698.44946:1 699.50134:0 700.37482:56 700.50922:4782	1561	1860	792	1272
4.88	722.593	DGTS 33:2	[M+H]+	C43H79NO7	IDASTXFJNYNBBN-MLWYYCKJNA-N	CCCCCCCCCCCCCCCC(=O)OCC(COCCC(C([O-])=O)[N+](C)(C)C)OC(=O)CCCCCCC\C=C/C\C=C/CCCC	107.09473:134 120.29328:27 130.08195:261 139.61258:81 143.66591:217 144.10255:4131 157.90308:57 162.11668:2121 177.17258:89 178.66872:120 183.49292:139 184.07439:23853 184.89265:34 186.76982:25 196.11209:55 200.12953:2094 209.21005:27 218.13554:740 219.81415:27 227.29002:71 233.25902:18 235.41016:847 236.15109:47373 237.14514:1038 237.78218:78 241.39865:87 275.94113:55 295.2298:56 303.88135:55 31…	1117	1415	1207	1144
5.67	738.627	DGTS 16:0-18:1	[M+H]+	C44H83NO7	LMOAWGSXADBGPG-MRCUWXFGNA-N	CCCCCCCCCCCCCCCC(=O)OCC(COCCC(C([O-])=O)[N+](C)(C)C)OC(=O)CCCCCCC\C=C/CCCCCCCC	133.08081:22 209.18755:44 213.51335:46 236.14885:5512 255.15616:12 336.17816:6 379.51285:22 408.3996:68 424.24078:21 429.76266:47 448.26147:18 454.92355:164 456.37216:8000 457.36737:2353 458.36664:609 469.27798:42 474.34686:6371 474.37454:26575 474.43906:539 475.38913:10816 476.42331:710 481.87119:66 482.37924:7629 483.40237:2236 498.79437:269 500.39008:29962 501.39105:14226 502.39935:3749 578.20…	150962	142418	235298	371434
5.19	736.61	DGTS 16:0-18:2	[M+H]+	C44H81NO7	JSJQJWOVNQSKAA-AKMCNLDWNA-N	CCCCCCCCCCCCCCCC(=O)OCC(COCCC(C([O-])=O)[N+](C)(C)C)OC(=O)CCCCCCC\C=C/C\C=C/CCCCC	110.57173:7 144.10155:1396 213.19713:4 216.17606:0 223.47011:8 236.14798:14624 237.15073:1707 339.94156:7 413.38687:199 440.53699:9 456.3598:18983 457.37308:7708 471.37674:360 474.37427:92651 475.3858:42678 476.37378:7077 476.38611:7876 477.39053:1008 478.53799:7 480.33597:4268 480.3638:20768 481.36624:6859 482.36969:1172 486.40961:60 488.3844:1317 488.39688:1789 489.39203:1141 496.81415:493 498.…	588766	636036	436048	834570
4.75	734.594	DGTS 16:0-18:3	[M+H]+	C44H79NO7	YJUCYZBRSRBFIR-XSMZTDTHNA-N	CCCCCCCCCCCCCCCC(=O)OCC(COCCC(C([O-])=O)[N+](C)(C)C)OC(=O)CCCCCCC\C=C/C\C=C/C\C=C/CC	105.68893:24 121.11016:14 144.10085:926 149.23526:24 154.30176:45 154.58406:48 162.1095:366 177.16693:9 185.63969:24 189.49844:48 195.00128:1411 196.00935:96 200.13153:994 231.35803:24 236.14893:15319 237.08867:61 237.14732:990 248.43768:48 261.22736:200 293.89798:10 317.24994:3 321.94644:24 341.30942:270 356.75745:39 363.35397:24 369.30023:418 383.10007:24 397.37802:24 410.78973:48 412.36975:895…	627656	713498	478885	693333
4.89	734.594	DGTS 16:0-18:3	[M+H]+	C44H79NO7	YJUCYZBRSRBFIR-XSMZTDTHNA-N	CCCCCCCCCCCCCCCC(=O)OCC(COCCC(C([O-])=O)[N+](C)(C)C)OC(=O)CCCCCCC\C=C/C\C=C/C\C=C/CC	106.2836:32 116.12321:22 121.88219:38 125.57011:45 140.13228:23 144.10162:7372 145.10942:756 156.62997:23 159.06375:168 162.10855:2782 166.13924:21 183.86867:38 189.56354:23 195.58197:47 200.13455:3016 206.14703:35 215.1794:58 218.145:1461 219.24875:23 221.21483:91 234.41231:79 236.15013:85607 237.1507:14541 238.14685:1203 240.08423:96 243.09956:64 269.35428:21 290.35703:46 309.07474:95 310.42557…	2721846	2637764	2120470	3170223
4.48	732.579	DGTS 16:0-18:4	[M+H]+	C44H77NO7	POOBHSRESYYDQW-BCFAXYJZNA-N	CCCCCCCCCCCCCCCC(=O)OCC(COCCC(C([O-])=O)[N+](C)(C)C)OC(=O)CCCC\C=C/C\C=C/C\C=C/C\C=C/CC	130.09225:582 135.07785:30 136.14581:32 144.10316:5762 162.11008:2943 166.00075:22 177.80467:22 180.94897:44 200.13:2462 207.90443:69 214.64095:22 216.82513:44 218.14012:1023 230.5522:54 232.40254:22 235.00156:68 236.06256:63 236.15144:54538 236.93697:190 237.15419:10896 238.07849:52 280.85666:22 312.21893:58 313.26688:1551 314.26904:485 359.41379:36 369.3027:1271 378.87534:25 384.14438:22 386.60…	1845961	1836299	1796236	1882411
4.31	732.576	DGTS 18:1-16:3	[M+H]+	C44H77NO7	TUQDLOCQNXEDDN-CIXRXAAENA-N	CCCCCCCC\C=C/CCCCCCCC(=O)OCC(COCCC(C([O-])=O)[N+](C)(C)C)OC(=O)CCCCC\C=C/C\C=C/C\C=C/CC	109.10616:14 154.90892:61 193.94868:30 203.14473:98 230.16844:113 236.14665:2662 304.7424:28 319.19757:36 355.33255:30 365.25995:466 391.25845:60 413.27478:318 438.43063:80 443.17905:46 450.31519:5011 451.31274:1073 454.34811:426 457.88562:67 464.32056:6 468.33008:10020 469.32596:2856 469.34735:2724 472.36603:499 477.77219:47 482.37827:4228 483.38278:1283 489.40997:125 490.35617:26 496.36057:821 …	102250	103146	78794	110327
4.01	730.562	DGTS 16:1-18:4	[M+H]+	C44H75NO7	DNWPHOBVOKNEDG-GWZAQTEFNA-N	CCCCCC\C=C/CCCCCCCC(=O)OCC(COCCC(C([O-])=O)[N+](C)(C)C)OC(=O)CCCC\C=C/C\C=C/C\C=C/C\C=C/CC	109.10645:0 208.13837:19 216.91856:55 235.39746:86 236.14487:890 392.91278:54 433.26175:24 452.33884:1 453.33563:396 454.35757:1627 461.34335:36 470.32642:2596 470.34174:3727 471.32138:0 472.36032:8016 473.3605:2685 474.52463:56 476.34891:1478 477.34406:467 478.34949:1037 486.33459:55 493.75232:45 494.34818:3590 495.34622:1011 496.35785:2517 510.04584:0 576.31598:27 629.88354:27 635.27734:39 710.…	65261	61097	26494	69799
4.13	730.558	DGTS 18:1-16:4	[M+H]+	C44H75NO7	CPGOZSZOLXLOEU-BYZWDEPJNA-N	CCCCCCCC\C=C/CCCCCCCC(=O)OCC(COCCC(C([O-])=O)[N+](C)(C)C)OC(=O)CC\C=C/C\C=C/C\C=C/C\C=C/CC	109.86115:27 144.09491:306 200.13417:310 205.11275:43 236.14508:3431 346.22989:20 383.22128:31 434.33716:80 447.2847:54 448.31473:4543 449.30408:1577 451.13321:28 458.33887:105 465.84521:61 466.31732:9806 467.3111:3715 470.28955:79 479.08707:40 482.35992:3668 482.38782:5730 483.37683:1423 490.36267:38 492.79636:32 495.35226:50 500.39554:22121 501.39337:8567 502.38904:1235 553.57678:54 629.40515:3…	64624	64640	53167	66159
3.92	730.559	DGTS 18:2-16:3	[M+H]+	C44H75NO7	DMNXOHLWLUELGU-AMDXDXLNNA-N	CCCCC\C=C/C\C=C/CCCCCCCC(=O)OCC(COCCC(C([O-])=O)[N+](C)(C)C)OC(=O)CCCCC\C=C/C\C=C/C\C=C/CC	128.36411:21 158.86165:21 164.03885:43 207.18193:25 211.22859:43 236.1483:2988 330.90005:0 365.27005:333 406.32227:87 437.16638:42 445.81671:105 450.32037:2437 451.31195:850 452.3316:804 453.3374:369 455.84018:22 466.8313:45 468.33231:6835 469.33127:2572 470.32211:1725 470.34354:3040 471.3569:801 473.62943:65 478.34512:1056 480.36227:2921 481.37088:1024 490.98352:42 496.35971:1304 497.35666:361 4…	86389	76595	58488	78175
4.27	728.543	DGTS 16:2-18:4	[M+H]+	C44H73NO7	RCSSWBXVZTYRAS-YXCFFANZNA-N	CCC\C=C/C\C=C/CCCCCCCC(=O)OCC(COCCC(C([O-])=O)[N+](C)(C)C)OC(=O)CCCC\C=C/C\C=C/C\C=C/C\C=C/CC	120.10783:36 156.1369:5 178.63091:15 208.38005:15 212.07039:30 236.15068:3895 237.14691:424 355.07672:396 365.26208:163 367.29263:53 385.23083:1651 392.26315:232 392.32184:184 394.29727:323 414.26709:217 417.16678:93 425.29489:45 437.37292:37 452.33163:1958 454.34131:1355 470.33435:3308 472.28854:989 472.34988:6588 473.36539:2047 476.33224:575 478.35748:651 478.40686:58 480.35297:1387 481.37085:4…	57586	61618	54298	57883
4.43	728.542	DGTS 16:3-18:3	[M+H]+	C44H73NO7	AALZNDVRZMBLOR-VUYZKCGXNA-N	CC\C=C/C\C=C/C\C=C/CCCCCCCC(=O)OC(COCCC(C([O-])=O)[N+](C)(C)C)COC(=O)CCCCC\C=C/C\C=C/C\C=C/CC	123.11506:126 131.07336:383 135.90152:126 142.16293:256 144.10579:523 148.09627:126 161.121:260 175.10138:131 184.0703:510 194.35924:126 200.13322:394 210.909:254 215.13242:277 229.14397:128 235.6003:318 236.14851:5088 237.14908:840 282.33331:126 313.27368:255 337.97006:129 351.07657:126 385.22021:129 443.9664:254 451.31564:254 454.90155:310 456.37424:4955 457.37244:1727 458.36871:518 463.59109:1…	4789	4143	2724	4375
3.61	728.543	DGTS 16:3-18:3	[M+H]+	C44H73NO7	AALZNDVRZMBLOR-VUYZKCGXNA-N	CC\C=C/C\C=C/C\C=C/CCCCCCCC(=O)OC(COCCC(C([O-])=O)[N+](C)(C)C)COC(=O)CCCCC\C=C/C\C=C/C\C=C/CC	124.11359:24 206.17931:24 236.14339:1285 380.86484:24 415.22946:43 425.31799:48 447.26266:69 450.32632:1749 451.31189:597 466.8374:247 468.32925:5652 469.3374:2141 473.42682:50 478.34518:2145 479.35785:913 487.1676:28 496.37238:10158 497.35675:4232 498.35153:522 618.43054:42 704.45935:10 714.59137:36 715.5459:130 718.45868:46 720.5553:141 722.435:253 722.53363:118 724.45007:214 725.58215:157 726.…	53652	50357	30865	59944
3.74	728.545	DGTS 18:2-16:4	[M+H]+	C44H73NO7	BXUVICGNJZOFAA-GBWSQLRNNA-N	CCCCC\C=C/C\C=C/CCCCCCCC(=O)OCC(COCCC(C([O-])=O)[N+](C)(C)C)OC(=O)CC\C=C/C\C=C/C\C=C/C\C=C/CC	102.05742:54 194.24042:28 220.20432:28 225.15614:27 235.40895:134 236.15204:2559 325.18845:19 335.24878:306 376.06708:28 395.62335:28 403.82904:83 405.12292:787 409.29678:48 439.14218:145 447.86276:56 448.2988:4093 449.31805:1534 456.26816:111 466.30728:9705 467.32239:3810 477.20428:52 480.35013:3098 481.35562:1063 489.36572:57 498.3801:17708 499.37906:6000 500.38849:1357 530.82361:26 566.32635:2…	77898	68934	53235	69350
3.46	726.529	DGTS 18:3-16:4	[M+H]+	C44H71NO7	KOKQMBIDWAASNY-ZNQSVNSXNA-N	CC\C=C/C\C=C/C\C=C/CCCCCCCC(=O)OCC(COCCC(C([O-])=O)[N+](C)(C)C)OC(=O)CC\C=C/C\C=C/C\C=C/C\C=C/CC	114.12167:127 133.08286:229 173.15651:63 177.12608:152 221.1366:60 236.16032:2143 395.90921:24 429.39227:126 445.16718:71 448.30432:2567 459.28036:135 464.53229:49 466.32205:5893 478.17209:48 478.3418:2603 480.37439:271 491.2272:52 496.36581:11277 497.36276:4336 498.38275:602 595.22156:24 684.39752:155 707.37946:75 712.56738:222 716.3877:183 716.51605:225 717.50592:181 719.43085:207 720.63855:45 …	57616	53131	30359	42458
3.26	724.513	DGTS 16:4-18:4	[M+H]+	C44H69NO7	XHBUURZTMXNUKM-QYDJLKEZNA-N	CC\C=C/C\C=C/C\C=C/C\C=C/CCCCC(=O)OC(COCCC(C([O-])=O)[N+](C)(C)C)COC(=O)CC\C=C/C\C=C/C\C=C/C\C=C/CC	104.61983:24 199.04692:18 204.02817:48 236.14632:1191 395.81738:24 414.68091:48 439.24588:58 448.30496:1511 459.29004:167 465.30252:37 466.3013:638 467.32251:992 468.32343:257 476.32022:1084 477.32767:184 492.78934:72 494.35345:3167 495.36407:1063 625.2312:11 629.34082:30 635.42206:1511 640.3645:60 691.43561:27 699.29321:18 699.54694:101 703.56799:66 704.54883:3039 707.54047:43 716.52325:44 719.4…	11337	10703	5374	9018
5.21	748.608	DGTS 17:0-18:3	[M+H]+	C45H81NO7	PDWBRJUNEYKZDZ-JOIBFBEQNA-N	CCCCCCCCCCCCCCCCC(=O)OCC(COCCC(C([O-])=O)[N+](C)(C)C)OC(=O)CCCCCCC\C=C/C\C=C/C\C=C/CC	142.61272:48 144.09927:1482 162.11499:1012 177.10695:29 200.13161:1134 218.14188:303 236.14682:19775 237.15173:3156 287.81998:24 392.284:21 412.36105:399 434.39938:63 443.3284:32 453.6936:53 456.36917:32214 457.37341:11899 458.37573:2411 460.94992:57 470.38199:911 472.93137:512 473.92291:307 474.38068:124554 474.87555:171 475.37991:61196 476.17084:151 476.37714:10440 476.82993:133 477.39697:1768 …	9380	7679	7181	5837
4.78	746.591	DGTS 17:0-18:4	[M+H]+	C45H79NO7	SSAFLTUVEFIUHP-LGUFLKDENA-N	CCCCCCCCCCCCCCCCC(=O)OCC(COCCC(C([O-])=O)[N+](C)(C)C)OC(=O)CCCC\C=C/C\C=C/C\C=C/C\C=C/CC	121.10934:201 153.12016:63 190.72508:64 195.0004:2896 196.01242:246 200.12665:779 215.41756:33 218.13466:500 236.14804:4977 239.23683:530 243.20966:1290 265.24844:623 302.30353:64 304.2569:780 309.23856:95 322.27225:92 338.28906:90 339.28888:13382 340.29797:3750 371.11008:63 381.22925:77 389.07907:32 393.30954:669 440.24664:32 454.93204:257 456.3656:297 457.3638:6401 458.36911:945 462.2771:121 47…	5418	7448	5456	5136
4.44	744.574	DGTS 35:5	[M+H]+	C45H77NO7	IWNIAHSOQGHNMX-MJXYYAAPNA-N	CCCC\C=C/C\C=C/CCCCCCCC(=O)OCC(COCCC(C([O-])=O)[N+](C)(C)C)OC(=O)CCCCCCC\C=C/C\C=C/C\C=C/CC	113.0574:142 135.11742:39 142.2767:34 144.09836:967 155.19785:16 159.11195:69 206.15739:16 218.75208:43 226.14215:32 236.14824:4248 238.1602:786 255.71931:16 293.3027:24 313.28128:1745 332.17493:63 339.29443:196 363.23523:121 369.22119:143 370.30371:82 387.32819:32 390.27155:298 391.29517:1049 393.28763:1140 407.34518:56 411.24139:691 411.27576:447 412.38095:823 420.13284:33 420.34686:896 424.293…	1836	1571	1765	1520
5.71	764.644	DGTS 18:1-18:1	[M+H]+	C46H85NO7	CZJZOUHVPJKYAO-YEUCEMRANA-N	CCCCCCCC\C=C/CCCCCCCC(=O)OCC(COCCC(C([O-])=O)[N+](C)(C)C)OC(=O)CCCCCCC\C=C/CCCCCCCC	101.1057:12 133.67929:32 214.16435:32 221.44148:64 236.15015:3638 336.93094:28 365.88062:32 393.30167:106 402.69424:32 417.30075:39 482.37961:9078 483.39655:3127 486.85843:134 497.29922:39 500.39688:37201 501.39789:13171 502.38406:1998 502.41251:2325 601.56146:4 614.51385:35 639.65436:32 648.39795:44 656.42352:26 657.55182:217 661.17114:32 672.50934:196 674.5415:3252 674.94098:114 675.53857:2727 …	45877	53061	40589	92530
5.52	762.627	DGTS 18:0-18:3	[M+H]+	C46H83NO7	UGSAODSMEZGDTF-XDZFUVEGNA-N	CCCCCCCCCCCCCCCCCC(=O)OCC(COCCC(C([O-])=O)[N+](C)(C)C)OC(=O)CCCCCCC\C=C/C\C=C/C\C=C/CC	213.16478:17 218.13936:11 236.14641:2452 321.96387:16 375.31357:7 436.2244:42 463.81992:48 478.35617:3792 479.35339:1148 482.18094:48 484.12854:43 484.39554:3761 490.41345:58 496.35846:7696 497.34912:2069 497.36798:2925 502.40887:19145 503.42139:5796 504.4317:1045 564.86523:25 569.23285:42 575.47058:114 579.53247:304 622.3335:13 624.99371:38 627.54297:7 654.33459:78 657.40948:78 667.5047:151 669.…	60496	54935	61053	85789
5.24	762.626	DGTS 18:1-18:2	[M+H]+	C46H83NO7	DGYCMHLYSZATGP-RWLIYIGXNA-N	CCCCCCCC\C=C/CCCCCCCC(=O)OCC(COCCC(C([O-])=O)[N+](C)(C)C)OC(=O)CCCCCCC\C=C/C\C=C/CCCCC	123.08274:15 144.1048:538 162.10834:210 200.11638:117 236.14558:5099 393.25613:59 410.14847:23 421.33893:48 441.32764:30 475.86847:0 480.36337:7801 480.86136:162 481.38437:2182 482.37857:7436 483.38617:2444 484.90735:47 496.37665:460 498.38733:14800 499.36108:2237 500.3768:32871 500.39575:45331 501.3999:18175 502.40189:3932 503.40488:255 512.71637:20 569.68677:23 577.5127:64 600.5119:26 644.31427…	229913	248378	198638	318497
4.79	760.609	DGTS 18:1-18:3	[M+H]+	C46H81NO7	ZJUKFERWLDWXNX-XQPIUBQINA-N	CCCCCCCC\C=C/CCCCCCCC(=O)OCC(COCCC(C([O-])=O)[N+](C)(C)C)OC(=O)CCCCCCC\C=C/C\C=C/C\C=C/CC	142.46867:64 144.10519:1108 162.10878:589 172.49873:63 195.00453:3320 202.85054:24 224.6658:32 229.91966:69 236.15048:13844 237.15756:1869 305.94543:64 313.30884:165 321.37918:64 337.27563:631 376.24622:32 413.26111:264 420.36722:785 471.35574:79 478.35635:7671 479.34744:2420 482.38565:12711 483.38708:5174 484.84613:70 486.8707:84 496.33984:12587 496.35556:22058 497.37454:7581 498.38193:4272 499.…	516573	585685	399324	636207
4.93	760.611	DGTS 18:1-18:3	[M+H]+	C46H81NO7	ZJUKFERWLDWXNX-XQPIUBQINA-N	CCCCCCCC\C=C/CCCCCCCC(=O)OCC(COCCC(C([O-])=O)[N+](C)(C)C)OC(=O)CCCCCCC\C=C/C\C=C/C\C=C/CC	130.08713:138 134.627:24 137.1367:26 142.47816:42 144.10796:1167 153.04805:91 155.85175:32 162.10802:913 196.91141:60 200.12981:681 202.1187:18 218.14206:273 230.2865:70 236.14699:16569 237.14755:2898 241.19945:32 256.46979:30 289.2077:46 313.27444:140 317.84341:32 334.22034:53 372.44391:30 381.24655:32 389.7731:28 391.28989:103 395.16202:45 404.30136:66 414.26282:116 415.32889:6 421.35718:35 434…	585230	610485	486325	740661
4.5	758.593	DGTS 18:2-18:3	[M+H]+	C46H79NO7	UGBIGVUEVWZLID-OFWSBFIXNA-N	CCCCC\C=C/C\C=C/CCCCCCCC(=O)OCC(COCCC(C([O-])=O)[N+](C)(C)C)OC(=O)CCCCCCC\C=C/C\C=C/C\C=C/CC	103.54677:16 111.11866:19 127.70409:16 137.91315:16 143.65485:65 144.09824:2005 153.39427:16 189.82556:31 197.02863:16 200.12819:1012 205.24817:47 211.93982:16 215.18512:5390 225.65147:32 233.18202:7815 233.18848:7808 236.14949:20647 237.15657:4299 238.15491:731 240.42033:41 295.18411:14 303.73166:23 307.22589:20124 308.2258:4718 308.43637:33 310.01929:116 311.25516:4116 335.24527:2937 335.26593:…	902772	903428	714141	1120804
4.37	758.594	DGTS 18:2-18:3	[M+H]+	C46H79NO7	UGBIGVUEVWZLID-OFWSBFIXNA-N	CCCCC\C=C/C\C=C/CCCCCCCC(=O)OCC(COCCC(C([O-])=O)[N+](C)(C)C)OC(=O)CCCCCCC\C=C/C\C=C/C\C=C/CC	116.35253:22 134.83488:44 144.10278:584 151.92941:20 159.97905:22 170.39914:22 189.12589:61 200.12367:174 227.16675:36 235.20679:335 236.15332:5806 237.15172:1291 243.05219:28 245.91344:13 257.17731:21 257.22708:34 268.92007:22 281.68698:22 293.27661:79 298.24344:17 305.21329:481 309.24179:4144 310.24246:503 310.75958:154 322.76956:40 327.29468:63 339.28693:715 344.16937:56 353.26678:1683 383.666…	602185	616949	478968	669140
4.11	756.577	DGTS 18:2-18:4	[M+H]+	C46H77NO7	IGYBSHBPCBXIJF-WOVKMZFMNA-N	CCCCC\C=C/C\C=C/CCCCCCCC(=O)OCC(COCCC(C([O-])=O)[N+](C)(C)C)OC(=O)CCCC\C=C/C\C=C/C\C=C/C\C=C/CC	108.08589:48 132.07561:64 134.69577:16 144.1012:2603 145.3181:50 154.35115:23 162.11159:880 188.14545:29 200.12973:1429 205.1992:0 236.14902:22224 236.19022:494 237.15393:4409 238.1588:685 257.79086:48 301.05695:51 309.23431:994 316.47372:31 335.25772:1 340.19186:18 351.25418:1256 377.1525:24 385.23727:81 391.30621:431 393.30707:54 427.60056:24 432.34583:367 434.36655:946 476.34573:12968 477.3562…	1157790	1149787	931454	1222644
4.88	756.575	DGTS 18:3-18:3	[M+H]+	C46H77NO7	SDGAOLAMGHCYGP-RSLAUBRINA-N	CC\C=C/C\C=C/C\C=C/CCCCCCCC(=O)OCC(COCCC(C([O-])=O)[N+](C)(C)C)OC(=O)CCCCCCC\C=C/C\C=C/C\C=C/CC	135.18147:55 142.64053:64 190.14708:57 209.02583:15 217.19826:908 226.00015:32 231.44763:64 236.15056:8816 237.15982:1335 263.2077:145 301.20605:410 309.24405:12927 310.24722:4324 314.26868:492 315.91162:53 319.26575:1472 325.27609:76 332.23941:24 339.28687:4138 340.29337:5429 349.26862:204 353.31189:364 359.26132:137 363.30807:88 368.31921:71 369.29736:1211 373.28015:127 390.04608:155 391.28424:…	221149	201729	207215	232139
4.75	756.575	DGTS 18:3-18:3	[M+H]+	C46H77NO7	SDGAOLAMGHCYGP-RSLAUBRINA-N	CC\C=C/C\C=C/C\C=C/CCCCCCCC(=O)OCC(COCCC(C([O-])=O)[N+](C)(C)C)OC(=O)CCCCCCC\C=C/C\C=C/C\C=C/CC	142.11766:231 144.10085:776 159.01131:22 178.88188:22 184.08012:115 186.18604:22 195.00719:4277 223.80655:66 232.1893:41 236.15326:9286 237.15601:822 277.3891:44 319.27112:228 338.29251:459 362.9238:55 373.21487:22 378.3183:8 391.27875:797 391.34573:37 393.29913:906 394.30429:260 411.4191:38 412.38696:408 413.2699:810 414.88626:46 418.23236:38 420.04346:56 420.33844:941 436.38672:443 439.32425:2 …	86813	99109	71708	93696
4.48	754.561	DGTS 18:3-18:4	[M+H]+	C46H75NO7	JPCULCQAYCGDIH-HYOAFMAGNA-N	CC\C=C/C\C=C/C\C=C/CCCCCCCC(=O)OCC(COCCC(C([O-])=O)[N+](C)(C)C)OC(=O)CCCC\C=C/C\C=C/C\C=C/C\C=C/CC	105.07546:141 109.10649:317 114.83446:30 121.10146:271 123.11732:302 131.08537:54 134.17578:64 135.11716:722 144.1048:1978 147.14729:68 149.13068:533 159.11682:325 162.11539:984 173.13982:416 187.1503:61 191.10458:55 197.11551:54 200.12593:1020 205.19534:430 207.20918:71 215.16829:5313 215.17863:5392 222.57379:31 233.18819:7807 234.19542:1591 236.1405:19917 236.15135:20307 237.1541:4248 237.68889…	111595	127847	128889	116640
3.77	754.562	DGTS 18:3-18:4	[M+H]+	C46H75NO7	JPCULCQAYCGDIH-HYOAFMAGNA-N	CC\C=C/C\C=C/C\C=C/CCCCCCCC(=O)OCC(COCCC(C([O-])=O)[N+](C)(C)C)OC(=O)CCCC\C=C/C\C=C/C\C=C/C\C=C/CC	126.69467:21 135.11511:50 144.101:1807 162.11676:890 170.55557:42 186.54811:24 200.12744:1041 228.54651:42 234.19705:344 235.40558:482 236.14865:31261 237.1514:2798 238.1519:414 265.11105:42 302.65469:21 307.22989:2023 308.23474:330 320.23666:12 333.14478:21 370.11578:33 390.26801:36 428.30905:36 432.34509:753 434.36285:845 471.94247:41 474.84338:237 476.33875:26117 477.34311:12735 478.35471:4530…	482782	512478	444382	466926
3.56	752.547	DGTS 18:4-18:4	[M+H]+	C46H73NO7	DWEVQTYVOITRPQ-QIURYZFVNA-N	CC\C=C/C\C=C/C\C=C/C\C=C/CCCCC(=O)OCC(COCCC(C([O-])=O)[N+](C)(C)C)OC(=O)CCCC\C=C/C\C=C/C\C=C/C\C=C/CC	123.07776:26 169.0939:38 177.12756:50 219.16194:32 227.18575:95 231.16484:939 234.22313:79 236.14232:2603 236.151:2648 255.22595:23 286.25641:29 301.21591:203 305.20325:1302 313.24652:82 317.2496:154 329.22443:64 335.26016:4530 371.23541:143 379.7626:32 405.28012:303 474.8349:36 476.33334:1769 477.33771:1317 484.32651:66 488.70511:33 494.31351:2170 494.34488:7730 495.34921:5358 496.36713:643 497.…	16419	19243	16112	19948
5.54	776.639	DGTS 19:0-18:3	[M+H]+	C47H85NO7	LSFSMFOIIRTIDH-XDZFUVEGNA-N	CCCCCCCCCCCCCCCCCCC(=O)OCC(COCCC(C([O-])=O)[N+](C)(C)C)OC(=O)CCCCCCC\C=C/C\C=C/C\C=C/CC	236.15344:1125 402.30411:32 413.28735:68 419.01202:18 420.31845:90 448.04089:50 478.35971:1090 480.37381:55 496.35263:2314 497.38104:739 498.37585:529 507.38983:192 510.41669:1527 512.41083:280 515.41736:199 523.47888:64 528.4165:5862 528.45544:2448 529.43542:2558 676.38861:40 689.49243:101 692.48914:135 703.34302:5 704.39856:81 710.54932:2350 710.56812:3271 711.57263:1352 712.57037:313 725.52051…	2582	3153	2148	3951
5.55	788.639	DGTS 20:1-18:3	[M+H]+	C48H85NO7	IAQBBRRZUCUAOG-WLMFMPEHNA-N	CCCCCCCC\C=C/CCCCCCCCCC(=O)OCC(COCCC(C([O-])=O)[N+](C)(C)C)OC(=O)CCCCCCC\C=C/C\C=C/C\C=C/CC	178.11563:32 200.11864:51 226.97232:27 236.14589:1534 369.93439:32 382.21637:32 436.8905:48 442.33954:30 464.8627:23 478.3685:900 486.14539:57 496.37106:2946 498.37228:353 503.27582:13 509.03702:64 510.40991:1197 513.86145:64 514.41174:1247 515.4234:557 521.90765:67 528.4292:6726 529.42859:2781 638.60492:32 677.44598:42 690.5119:11 697.38031:160 698.37177:81 698.52838:762 699.51691:2290 699.54303…	16938	16582	14390	21033
5.05	786.623	DGTS 20:2-18:3	[M+H]+	C48H83NO7	XUUJYUHWSWJSLO-JPUKCPGGNA-N	CCCCC\C=C/C\C=C/CCCCCCCCCC(=O)OCC(COCCC(C([O-])=O)[N+](C)(C)C)OC(=O)CCCCCCC\C=C/C\C=C/C\C=C/CC	155.03271:18 236.1485:153 439.23325:16 454.91547:22 478.34494:951 496.36911:1348 497.38495:740 506.85367:36 514.22418:42 522.51831:42 526.40533:5202 526.42151:4838 527.4093:1836 676.39417:22 690.84735:24 693.15222:75 696.51801:0 713.4541:32 748.55798:42 760.33899:43 778.11206:121 778.48206:97 781.92645:79 782.58942:1 785.18475:125 786.62445:58472	15741	13154	12869	16169
1.66	474.377	LDGTS 16:0	[M+H]+	C26H51NO6	OLQBJTALXNGBNR-UHFFFAOYNA-N	CCCCCCCCCCCCCCCC(=O)OCC(O)COCCC(C([O-])=O)[N+](C)(C)C	201.22458:55 218.13319:77 220.93651:50 227.14937:63 236.14429:12874 237.15135:1923 338.3049:39 373.19785:21 389.77243:26 411.32104:48 428.18988:13 430.2272:88 444.31451:97 450.5968:26 456.37445:9016 457.35455:2621 457.36362:3123 458.36591:531 459.35117:35 461.27942:16 462.31937:66 464.19608:234 465.33365:130 467.31708:151 471.26291:62 472.3938:86 473.25589:113 474.38913:19348	22660	33156	41880	56453
1.51	474.379	LDGTS 16:0	[M+H]+	C26H51NO6	OLQBJTALXNGBNR-UHFFFAOYNA-N	CCCCCCCCCCCCCCCC(=O)OCC(O)COCCC(C([O-])=O)[N+](C)(C)C	132.0692:15 137.09717:52 156.13737:29 162.11359:295 179.0825:58 218.13826:143 236.14742:17286 237.15233:2760 342.13968:29 400.24167:18 412.36218:181 418.67496:29 437.06592:29 441.31186:21 456.36139:6382 457.35956:1707 458.37094:151 460.24567:57 462.35172:27 469.24261:157 472.88049:194 473.42062:154 474.38199:12108	9489	14033	14708	22636
1.12	472.361	LDGTS 16:1	[M+H]+	C26H49NO6	IDIZIPFHKJZRPB-KHPPLWFENA-N	CCCCCC\C=C/CCCCCCCC(=O)OCC(O)COCCC(C([O-])=O)[N+](C)(C)C	177.10681:51 198.11462:56 222.00323:48 236.15086:8377 283.21603:24 410.25424:31 416.24573:21 423.16541:31 454.33298:3093 454.35403:4042 458.37476:51 459.74716:49 470.2739:48 472.3598:6436 472.36899:6214	4540	9366	7224	9526
1.2	472.364	LDGTS 16:1	[M+H]+	C26H49NO6	IDIZIPFHKJZRPB-KHPPLWFENA-N	CCCCCC\C=C/CCCCCCCC(=O)OCC(O)COCCC(C([O-])=O)[N+](C)(C)C	130.06496:126 220.90839:126 234.18535:260 236.15208:1040 237.1505:257 269.46982:126 278.16147:126 301.14389:129 366.18735:126 379.24774:126 427.88269:126 430.17969:256 447.26297:126 454.3476:650 455.35562:264 457.32675:126 462.35818:251 464.18936:251 469.16965:257 472.33798:267 472.36557:662	5967	7639	7641	9526
0.88	470.346	LDGTS 16:2	[M+H]+	C26H47NO6	SJUYYIGIDUPBQP-NQLNTKRDNA-N	CCC\C=C/C\C=C/CCCCCCCC(=O)OCC(O)COCCC(C([O-])=O)[N+](C)(C)C	166.1666:28 211.10933:8 227.1956:36 236.14809:4394 237.15083:532 411.28683:38 433.29395:22 438.20651:75 452.32684:1560 464.19339:1 465.20926:1 468.27261:1 470.33881:3215 470.55914:61	2319	5374	2544	5147
0.7	468.331	LDGTS 16:3	[M+H]+	C26H45NO6	OBXFHKIGQCWUGQ-QNEBEIHSNA-N	CC\C=C/C\C=C/C\C=C/CCCCCC(=O)OCC(O)COCCC(C([O-])=O)[N+](C)(C)C	131.07379:302 144.10291:816 166.12968:32 214.94504:25 219.54495:80 236.14737:25904 236.87642:165 237.1501:3771 238.14844:579 245.31038:15 339.10611:32 350.14569:39 354.35336:64 359.86707:32 406.33344:420 415.32428:59 435.2627:39 447.27164:8 450.32037:7108 450.33234:6478 451.32993:2633 465.32666:160 466.31024:48 467.24603:134 468.32935:15585	12855	27113	12870	24226
1.65	500.394	LDGTS 18:1	[M+H]+	C28H53NO6	FTLDFSGPEPRILR-SEYXRHQNNA-N	CCCCCCCC\C=C/CCCCCCCC(=O)OCC(O)COCCC(C([O-])=O)[N+](C)(C)C	109.10125:90 144.10905:406 158.96298:26 174.12808:154 184.0683:1372 203.263:58 221.15872:61 228.84502:58 235.41405:256 236.15065:6759 237.1447:897 294.18533:28 349.22067:46 365.88571:58 393.29556:1773 394.30069:491 398.73123:29 407.99417:176 409.28616:10437 410.28867:2903 411.29523:597 415.78833:31 433.12338:56 434.26633:70 438.28598:204 463.20865:26 468.29358:116 482.37228:3119 483.38919:1028 48…	7253	13430	10526	21336
1.79	500.394	LDGTS 18:1	[M+H]+	C28H53NO6	FTLDFSGPEPRILR-SEYXRHQNNA-N	CCCCCCCC\C=C/CCCCCCCC(=O)OCC(O)COCCC(C([O-])=O)[N+](C)(C)C	104.10724:366 117.78026:24 144.10507:490 172.10411:24 179.11888:25 188.85141:21 220.93387:17 232.14764:52 233.20219:123 236.15247:5938 237.14653:1024 242.14377:20 366.12067:24 438.40164:286 467.21091:24 475.29672:48 482.38531:6369 483.39606:2214 491.26669:45 492.33676:307 496.2735:104 498.83212:116 499.36795:89 500.39001:14895	7957	10291	12418	19174
1.26	498.378	LDGTS 18:2	[M+H]+	C28H51NO6	MBBOPONQLZPJRT-UTJQPWESNA-N	CCCCC\C=C/C\C=C/CCCCCCCC(=O)OCC(O)COCCC(C([O-])=O)[N+](C)(C)C	113.05401:107 144.09785:753 145.09885:92 162.11172:589 218.13196:203 235.4043:451 236.14955:30390 236.9568:61 237.15013:6443 238.15717:555 276.88718:1 334.94635:24 391.10397:24 416.21326:45 439.15979:50 460.77866:24 479.7905:51 480.36551:14749 481.36484:4992 482.3559:1053 496.77811:254 498.35168:10250 498.38318:24476 498.46191:330	43521	103513	48203	102444
1.04	496.364	LDGTS 18:3	[M+H]+	C28H49NO6	KYXUNVYUQGROHB-QNEBEIHSNA-N	CC\C=C/C\C=C/C\C=C/CCCCCCCC(=O)OCC(O)COCCC(C([O-])=O)[N+](C)(C)C	131.06721:360 144.09938:2936 159.1201:55 162.10974:1378 181.10059:50 192.15327:108 200.12984:1168 201.70773:24 207.10556:24 213.16751:18 218.13795:1377 224.15529:36 228.15051:63 235.40619:1577 235.94551:268 236.14711:84633 236.63736:367 237.15419:7558 243.2043:322 251.05569:48 266.90442:40 290.15887:614 313.2623:134 335.2662:509 358.82892:24 379.15079:44 391.28488:1035 414.23187:5 425.34656:95 43…	204146	373342	230402	367931
0.84	494.347	LDGTS 18:4	[M+H]+	C28H47NO6	GRSSDQVNPYQVJF-DOFZRALJNA-N	CC\C=C/C\C=C/C\C=C/C\C=C/CCCCC(=O)OCC(O)COCCC(C([O-])=O)[N+](C)(C)C	177.08778:19 218.13934:203 228.63594:72 235.99028:69 236.14853:17008 237.15126:2117 238.1496:429 365.73737:32 385.10413:32 405.26581:27 431.2814:58 438.12952:32 453.07407:21 474.83798:147 476.33643:7463 476.41647:47 477.33771:4018 478.2012:42 479.18903:59 480.39429:50 488.39017:148 491.22543:69 492.38312:104 493.05017:81 494.34802:16637	33039	79433	47659	68942
0.74	494.347	LDGTS 18:4	[M+H]+	C28H47NO6	GRSSDQVNPYQVJF-DOFZRALJNA-N	CC\C=C/C\C=C/C\C=C/C\C=C/CCCCC(=O)OCC(O)COCCC(C([O-])=O)[N+](C)(C)C	133.12192:204 135.51741:43 144.1012:3577 147.118:61 162.11157:2025 200.12967:1389 204.95869:42 218.14186:1533 220.93893:70 235.41016:1155 236.14891:42964 236.9127:676 237.15164:12432 237.45375:185 238.15215:2367 369.19379:444 389.27667:1764 405.25146:1632 405.27133:1510 420.29697:28 463.22354:47 474.85907:287 476.336:25183 477.23865:122 477.34961:12197 478.30878:1289 478.34888:2774 483.3454:173 4…	76454	156146	98659	132366
0.88	492.331	LDGTS 18:5	[M+H]+	C28H45NO6	CTLSBUUUZYZRJP-WMPRHZDHNA-N	CC\C=C/C\C=C/C\C=C/C\C=C/C\C=C/CC(=O)OCC(O)COCCC(C([O-])=O)[N+](C)(C)C	106.86481:20 195.1088:8 203.6308:20 218.9231:39 236.14592:3349 237.15083:153 358.11179:27 384.31268:41 388.1669:62 389.26288:639 403.18097:95 405.24603:2076 405.26022:2593 406.26917:974 430.974:65 441.25092:22 467.25037:16 474.84448:21 476.33368:3676 476.39835:165 477.33807:1144 483.26868:32 484.99161:45 489.37323:94 492.24265:36 492.37726:162	868	1703	700	2036
3.98	784.522	SQDG 14:0-16:0	[M+H]+	C39H74O12S	FPGFBOIBRNYOJZ-UHFFFAOYNA-N	CCCCCCCCCCCCCCCC(=O)OC(COC1OC(CS(O)(=O)=O)C(O)C(O)C1O)COC(=O)CCCCCCCCCCCCC	211.2032:90 231.17218:337 239.23856:19 259.14133:5 285.25116:4091 286.24808:151 303.29239:15 306.22092:89 312.29224:78 313.27289:501 332.2305:52 335.26166:53 351.2345:5 363.28525:291 366.30606:87 402.60236:47 413.26834:1650 415.27277:2120 426.87927:31 434.35678:479 440.23102:64 442.32346:830 465.24472:304 494.30655:69 500.30661:730 500.34448:1052 511.25345:542 513.40271:12 521.36151:20 523.46729:…	3339	3403	2637	5037
4.51	812.556	SQDG 16:0-16:0	[M+NH4]+	C41H78O12S	RVUUQPKXGDTQPG-UHFFFAOYNA-N	CCCCCCCCCCCCCCCC(=O)OCC(COC1OC(CS(O)(=O)=O)C(O)C(O)C1O)OC(=O)CCCCCCCCCCCCCCC	109.09753:1531 111.04698:301 119.43493:42 123.12033:1206 135.0121:73 155.0743:16 174.99745:21 184.08432:40 185.1329:44 191.00116:3871 204.85992:43 209.00836:3508 217.19289:120 221.22446:1897 233.22908:177 238.49217:683 239.23575:37246 239.84717:149 240.23627:7796 240.57535:135 247.24954:49 252.75737:42 257.24759:8122 258.2533:1428 261.22293:360 265.03809:883 285.23596:63 308.65414:21 311.0383:44 …	195616	200747	160859	273496
4.06	810.535	SQDG 16:0-16:1	[M+H]+	C41H76O12S	VDWVQLTYVQQUDC-PEZBUJJGNA-N	CCCCCCCCCCCCCCCC(=O)OCC(COC1OC(CS(O)(=O)=O)C(O)C(O)C1O)OC(=O)CCCCCCC\C=C/CCCCCC	152.621:32 197.13167:41 237.2133:246 258.14743:55 285.25583:395 307.23145:580 310.23108:389 311.25827:5292 312.26221:1404 313.28024:6614 314.27493:1630 315.29126:252 329.26929:413 331.28467:109 337.27698:388 339.29849:559 430.93762:32 438.26138:79 464.23157:354 465.25052:1178 496.38184:29 501.93283:64 508.75189:32 527.19226:47 537.24982:1217 537.31848:184 539.28259:2336 540.28564:884 543.26093:66…	3877	3932	3291	3145
3.34	804.487	SQDG 16:0-16:4	[M+H]+	C41H70O12S	HQXWKSVFEKDLCQ-QLXZSTJSNA-N	CCCCCCCCCCCCCCCC(=O)OCC(COC1OC(CS(O)(=O)=O)C(O)C(O)C1O)OC(=O)CC\C=C/C\C=C/C\C=C/C\C=C/CC	194.99942:14 203.16289:75 227.12839:24 257.25635:154 305.22784:335 311.24951:13 313.28146:4498 313.67865:63 487.4238:20 520.34747:74 531.211:320 532.36926:50 539.01453:42 539.27991:4189 540.26324:609 540.29938:1280 543.42267:263 548.36401:0 561.45197:403 564.4212:48 571.30347:39 578.336:43 583.41626:1208 584.43219:404 624.36072:24 640.70435:20 647.92426:41 652.49329:48 700.49579:75 702.56232:16 7…	2270	1870	1644	1812
5.09	840.585	SQDG 16:0-18:0	[M+H]+	C43H82O12S	OLDJCTIHXPYLJO-UHFFFAOYNA-N	CCCCCCCCCCCCCCCCCC(=O)OC(COC1OC(CS(O)(=O)=O)C(O)C(O)C1O)COC(=O)CCCCCCCCCCCCCCC	239.23466:314 268.28101:162 292.22812:20 311.07477:48 313.27594:7590 313.31339:771 314.27063:2030 315.75308:49 325.20172:49 331.2854:260 341.30594:8411 342.31018:1849 359.31677:476 387.82208:24 437.89914:15 465.25156:1323 482.24228:24 487.09399:48 510.19885:24 514.35663:48 532.25269:96 539.28381:3135 540.29346:1114 561.3725:40 567.30835:2094 568.31696:930 569.20526:3612 570.2088:1526 571.20312:76…	4099	3305	2366	5219
4.56	838.573	SQDG 16:0-18:1	[M+H]+	C43H80O12S	SQOJCPIJIDPYDD-ZCXUNETKNA-N	CCCCCCCCCCCCCCCC(=O)OCC(COC1OC(CS(O)(=O)=O)C(O)C(O)C1O)OC(=O)CCCCCCC\C=C/CCCCCCCC	163.14944:130 186.26302:22 209.02023:620 227.02412:22 237.22108:659 239.24634:5150 242.35745:16 247.24036:2053 248.24857:365 256.26611:56 259.25388:76 265.25836:6795 267.10907:45 283.26138:1711 293.24512:34 308.27481:60 312.01428:67 313.27411:95019 314.01373:393 314.27881:34798 315.28009:4855 322.1994:73 324.98361:36 331.28088:4270 335.3533:72 339.29205:87170 340.29855:32046 341.29092:5000 341.76…	53340	46729	34209	70692
4.17	836.556	SQDG 16:0-18:2	[M+NH4]+	C43H78O12S	LOZJMRGYMGMBTB-BCTRXSSUNA-N	CCCCCCCCCCCCCCCC(=O)OCC(COC1OC(CS(O)(=O)=O)C(O)C(O)C1O)OC(=O)CCCCCCC\C=C/C\C=C/CCCCC	147.11304:71 180.45213:28 207.17291:103 234.11165:56 239.24062:2254 240.24333:814 245.22871:2265 257.24591:561 263.23868:5824 264.24915:1235 310.1813:91 311.25818:697 313.25519:40787 313.27267:50915 314.27237:16096 314.66766:141 315.28116:2172 316.27902:247 323.81577:113 331.29999:2086 336.21539:532 337.27432:31654 338.28043:10184 339.28021:1968 347.72891:56 354.24182:119 355.28354:1372 374.15131…	24284	19383	20956	28539
3.84	834.538	SQDG 16:0-18:3	[M+NH4]+	C43H76O12S	PUAZHUYVSFVFNU-SVNQLWEDNA-N	CCCCCCCCCCCCCCCC(=O)OCC(COC1OC(CS(O)(=O)=O)C(O)C(O)C1O)OC(=O)CCCCCCC\C=C/C\C=C/C\C=C/CC	101.10472:103 105.06973:352 108.09352:74 109.10214:1551 114.10245:24 122.9688:49 123.11591:1508 135.07967:48 149.13272:1153 153.12715:99 159.12254:1034 163.11615:177 165.04811:48 171.03035:48 173.12915:1614 173.58986:49 177.12471:350 177.41212:49 185.1105:334 187.14702:1459 189.15973:483 191.00377:1970 193.01942:538 197.11615:228 201.16182:871 203.31876:48 209.02139:1599 218.14708:46 226.03156:12…	146012	133266	156707	148977
3.63	832.522	SQDG 16:0-18:4	[M+H]+	C43H74O12S	KDJLODMLLSGENO-NMZZQFTHNA-N	CCCCCCCCCCCCCCCC(=O)OCC(COC1OC(CS(O)(=O)=O)C(O)C(O)C1O)OC(=O)CCCC\C=C/C\C=C/C\C=C/C\C=C/CC	161.13718:127 171.11964:48 199.20815:23 211.14876:48 226.04482:48 241.1987:1632 252.97424:23 257.24911:373 259.21252:2667 296.10483:46 312.28284:284 313.26096:7890 313.27344:8477 314.27814:1822 316.61105:24 320.87305:45 331.2699:632 333.25015:1302 368.90057:23 439.86697:23 462.23062:41 465.24762:599 495.31058:24 505.21292:0 526.33405:49 539.28571:6119 540.18054:43 540.30518:1100 555.66595:45 559.…	3721	2357	2530	3014
3.52	832.52	SQDG 16:1-18:3	[M+H]+	C43H74O12S	ZDGHWTRHSWZPDT-MVXJGUQMNA-N	CCCCCC\C=C/CCCCCCCC(=O)OCC(COC1OC(CS(O)(=O)=O)C(O)C(O)C1O)OC(=O)CCCCCCC\C=C/C\C=C/C\C=C/CC	215.18733:65 233.19302:118 247.26793:45 263.24796:71 306.20358:20 310.26343:147 311.2583:1203 318.1915:46 322.60342:45 335.26157:438 339.28815:61 371.18539:79 491.384:20 497.25308:30 515.46649:102 523.31213:34 535.18518:271 535.26025:419 537.25323:351 557.28387:71 565.34644:25 571.47852:943 572.50098:320 589.48065:1006 592.49554:45 684.95557:22 723.42944:25 760.52081:44 766.25507:47 774.56116:18 …	1198	1336	1146	1253
3.03	828.488	SQDG 16:3-18:3	[M+H]+	C43H70O12S	AKOODYJUSBQMNM-AAXIOSLLNA-N	CC\C=C/C\C=C/C\C=C/CCCCCCCC(=O)OC(COC1OC(CS(O)(=O)=O)C(O)C(O)C1O)COC(=O)CCCCC\C=C/C\C=C/C\C=C/CC	233.19946:376 253.19557:47 262.22104:65 288.93967:8 307.22888:1378 310.24838:40 324.21445:39 329.22821:72 335.24588:783 487.04898:24 499.24615:40 506.28503:55 519.30426:165 521.20294:24 525.78687:79 533.23779:923 546.96313:24 561.24377:204 563.38165:66 567.4209:790 568.42621:364 579.27191:187 580.33191:33 582.46832:48 585.43451:1557 585.45844:1554 598.01282:24 602.43726:48 607.4447:1414 638.46637…	1280	1510	1592	2014
3.88	860.551	SQDG 18:1-18:3	[M+H]+	C45H78O12S	SUIAZDTVGWIOHG-XEKZTXPJNA-N	CCCCCCCC\C=C/CCCCCCCC(=O)OCC(COC1OC(CS(O)(=O)=O)C(O)C(O)C1O)OC(=O)CCCCCCC\C=C/C\C=C/C\C=C/CC	137.12981:41 155.90424:48 220.11729:24 243.20576:166 261.21777:960 265.24426:258 295.16135:24 305.2226:87 335.25461:1784 336.26288:534 339.29413:2564 339.31491:1180 341.35553:17 469.85455:19 527.4776:24 530.1673:95 538.2807:36 561.28113:1068 563.26837:102 574.37604:24 585.15857:24 591.27686:39 597.48553:349 599.49091:1085 599.54272:487 601.51349:183 607.25049:85 611.31464:50 617.5152:2084 618.497…	1531	800	868	1301
3.32	856.523	SQDG 18:3-18:3	[M+H]+	C45H74O12S	LCFUHZTZHHVDNX-YTWBPVBXNA-N	CC\C=C/C\C=C/C\C=C/CCCCCCCC(=O)OCC(COC1OC(CS(O)(=O)=O)C(O)C(O)C1O)OC(=O)CCCCCCC\C=C/C\C=C/C\C=C/CC	201.17393:55 259.20541:361 261.22189:495 263.21869:127 289.14182:19 317.24146:47 327.23264:95 335.26218:3208 339.59808:24 510.16034:8 531.17554:48 535.09784:24 545.43115:24 560.31635:48 561.2619:1686 562.29523:279 564.77704:24 588.88556:53 595.46387:900 599.86163:21 602.24835:48 605.41022:48 613.47345:2152 613.50488:1572 615.48096:261 625.19373:20 632.32599:48 635.4306:800 635.44843:1461 686.2124…	1705	1774	1270	1888
9.82	768.705	TAG 14:0-14:0-16:0	[M+NH4]+	C47H90O6	AMXRERGJDVUTMF-UHFFFAOYNA-N	CCCCCCCCCCCCCCCC(=O)OCC(COC(=O)CCCCCCCCCCCCC)OC(=O)CCCCCCCCCCCCC	348.23511:32 483.30881:41 489.36993:40 491.06305:43 495.44055:4486 496.44913:1660 500.28546:63 505.22375:23 510.45718:243 519.30597:35 523.47473:5189 524.47595:2389 525.05121:44 541.29431:40 545.45801:317 550.91852:38 552.50592:298 635.42065:39 647.80731:43 671.44336:51 686.40546:1 698.34851:31 706.41394:78 710.43585:137 734.38635:48 741.43457:12 750.94635:7 754.10461:34 754.68201:113 755.49231:2…	342	565	476	1826
10	782.73	TAG 14:0-15:0-16:0	[M+NH4]+	C48H92O6	RIBSYLFDZQICKH-UHFFFAOYNA-N	CCCCCCCCCCCCCCCC(=O)OCC(COC(=O)CCCCCCCCCCCCC)OC(=O)CCCCCCCCCCCCCC	431.22302:24 460.26828:47 477.21484:24 487.34665:47 495.43137:0 498.29956:50 509.457:5692 510.46063:1159 512.46448:24 515.8172:92 521.44977:0 523.45569:2755 524.46655:554 527.492:38 533.20404:48 537.487:3490 538.4884:749 545.43854:83 546.45721:32 551.33289:48 709.30487:55 729.41333:58 753.04388:48 769.94098:48 773.98254:96 775.71851:108 776.5321:406 776.81915:104 777.44452:317 777.54291:190 777.7…	497	624	547	1677
9.59	780.706	TAG 14:0-15:0-16:1	[M+NH4]+	C48H90O6	XWBLAMXZUPBXSF-PNHLSOANNA-N	CCCCCCCCCCCCCCC(=O)OC(COC(=O)CCCCCCCCCCCCC)COC(=O)CCCCC\C=C/CCCCCCCC	219.21121:83 305.10904:16 451.31619:31 457.29758:30 461.81934:54 481.41571:291 491.36658:0 494.31396:62 495.44073:364 504.19064:32 507.43677:38 508.50204:26 509.43466:1453 509.45694:2696 510.46695:708 512.30475:11 518.88831:43 521.45935:148 526.72095:29 529.41522:292 530.81537:32 532.6698:32 535.47717:739 536.47668:654 537.4837:344 538.50146:173 543.38757:25 545.38251:32 550.48169:302 593.53485:5…	607	261	640	2061
10.27	796.737	TAG 14:0-16:0-16:0	[M+NH4]+	C49H94O6	JWVXCFSNEOMSHH-UHFFFAOYNA-N	CCCCCCCCCCCCCCCC(=O)OCC(COC(=O)CCCCCCCCCCCCC)OC(=O)CCCCCCCCCCCCCCC	469.21283:24 475.25589:46 487.87241:24 500.41745:48 509.44659:22 514.28577:39 521.86133:170 523.45795:5323 524.45587:1576 526.79456:18 539.49298:0 546.9444:48 550.84821:50 551.50073:2550 552.51508:1033 553.52374:86 566.90118:47 575.47607:33 707.50793:39 717.8772:24 737.41992:5 744.46338:56 753.3786:71 755.49841:61 759.51361:1 768.33838:26 769.42596:143 786.65906:19 793.4762:246 793.6153:247 793.7…	1227	1059	1152	2525
9.87	794.723	TAG 14:1-16:0-16:0	[M+H]+	C49H92O6	OPBZTUKJUNWBGK-SDXDJHTJNA-N	CCCCCCCCCCCCCCCC(=O)OCC(COC(=O)CCCCCCC\C=C/CCCC)OC(=O)CCCCCCCCCCCCCCC	441.77145:10 464.16171:14 485.83578:14 517.41589:48 521.45471:366 523.45416:710 523.47675:885 524.47791:498 531.81226:58 536.78571:31 543.83014:8 546.40619:39 551.50024:275 560.4458:7 575.3233:1 623.05701:40 708.66791:19 724.47357:12 756.49152:57 763.42255:56 765.42365:85 778.49298:27 780.52954:14 791.51819:49 794.74066:247	1539	1446	1479	4424
9.49	792.708	TAG 13:1-16:0-17:1	[M+H]+	C49H90O6	KAEAPWPEPOQWQK-SAPUMUGNNA-N	CCCCCCCCCCCCCCCC(=O)OC(COC(=O)CCCCCC\C=C/CCCC)COC(=O)CCCCC\C=C/CCCCCCCCC	109.17421:32 256.97943:39 272.16797:31 305.16306:8 463.2724:32 474.25089:64 491.51001:64 507.43948:623 509.45969:1019 512.4895:86 519.43433:506 521.45569:5965 522.45496:3527 524.43689:140 533.46741:247 539.48035:47 548.4704:156 550.49774:63 563.50726:166 625.47638:55 696.44794:72 703.37195:64 714.55182:60 717.34546:53 719.40637:119 720.43231:83 727.33344:28 729.78217:64 735.92004:64 746.51019:98 …	551	466	472	2221
10.46	810.761	TAG 15:0-16:0-16:0	[M+NH4]+	C50H96O6	BLIGKERFCBUUQF-UHFFFAOYNA-N	CCCCCCCCCCCCCCCC(=O)OCC(COC(=O)CCCCCCCCCCCCCC)OC(=O)CCCCCCCCCCCCCCC	188.15201:24 226.96164:55 397.19446:9 507.58603:24 509.4632:381 518.84637:40 524.48572:1 530.86719:24 534.31537:50 535.47375:224 537.48352:4849 537.53918:204 538.49146:3144 539.48395:225 541.45526:24 544.91785:24 550.48157:56 551.48175:3596 551.49829:4990 554.94623:48 559.02856:24 724.3576:3 731.66675:24 739.42682:94 753.37659:57 757.49872:95 789.85382:55 791.52008:103 794.0387:0 794.51984:378 79…	628	529	784	1788
10.1	808.735	TAG 15:0-16:0-16:1	[M+NH4]+	C50H94O6	YAONAFYYLVCQEP-FVDSYPCUNA-N	CCCCCCCCCCCCCCCC(=O)OC(COC(=O)CCCCCCCCCCCCCC)COC(=O)CCCCC\C=C/CCCCCCCC	498.41959:72 507.44669:126 509.46054:626 510.45142:150 515.28577:77 518.36176:146 522.15594:49 523.46246:879 523.47217:660 524.46039:487 531.89227:36 533.74536:20 535.46454:4907 536.49347:528 537.49066:6123 538.48224:2117 542.50366:28 544.45746:64 549.31757:141 549.48291:3038 550.46893:759 551.4823:0 559.46295:276 561.46033:36 564.50671:104 565.51288:78 569.39136:32 577.30005:47 584.45801:27 747.…	931	894	1068	3338
9.72	806.722	TAG 15:0-16:1-16:1	[M+NH4]+	C50H92O6	BQUIWVIBSXGNPH-RZEXXKRKNA-N	CCCCCCCCCCCCCCC(=O)OCC(COC(=O)CCCCC\C=C/CCCCCCCC)OC(=O)CCCCC\C=C/CCCCCCCC	278.81168:21 388.94846:14 471.39523:13 481.36325:21 494.85699:40 497.9187:21 507.44016:979 509.44763:367 512.07825:68 521.44672:15 522.89435:37 526.81189:29 533.45514:926 535.47418:7051 536.47693:3187 536.50964:1004 547.45062:825 547.48364:1471 557.46222:271 561.4635:529 563.48462:44 629.40375:6 712.34839:23 738.16205:37 738.7525:10 746.58856:26 750.58777:128 772.48822:72 781.54169:36 789.54938:3…	388	492	530	2446
10.7	824.771	TAG 16:0-16:0-16:0	[M+NH4]+	C51H98O6	PVNIQBQSYATKKL-UHFFFAOYSA-N	CCCCCCCCCCCCCCCC(=O)OCC(COC(=O)CCCCCCCCCCCCCCC)OC(=O)CCCCCCCCCCCCCCC	450.29718:3 469.90079:22 488.87643:76 522.40295:20 523.48059:989 525.50653:74 537.48273:484 542.88354:8 547.4494:8 549.77588:180 551.49078:8264 551.50409:9569 552.49188:3821 552.50513:4394 565.52472:515 566.51495:323 573.49774:266 575.47607:78 647.91742:44 768.40082:90 793.29724:28 798.53546:54 809.08362:63 811.42902:43 812.71967:33 813.42371:184 813.70135:258 814.45819:18 815.44495:141 815.6424:…	1243	1406	1567	2432
10.32	822.754	TAG 14:0-16:0-18:1	[M+NH4]+	C51H96O6	UPTISBGEYYYCRS-QOCHGBHMNA-N	CCCCCCCCCCCCCCCC(=O)OC(COC(=O)CCCCCCCCCCCCC)COC(=O)CCCCCCCCC\C=C/CCCCCC	239.23466:506 303.26846:32 345.5444:32 475.44739:24 501.46674:38 513.7973:70 521.83331:152 523.46539:9658 524.48273:4503 525.48163:825 526.49768:178 532.31183:64 535.47729:176 537.49689:592 540.82538:93 547.38446:71 547.76086:390 549.45941:4731 549.49249:18101 550.48517:9946 550.59442:199 551.51514:1960 560.14691:32 563.51794:1932 564.50641:314 570.79578:68 571.47015:343 577.53021:10742 578.52075…	2287	3038	2700	6881
9.89	820.737	TAG 16:0-16:1-16:1	[M+NH4]+	C51H94O6	UGGMYGFVPCJWRU-CDAVXRBQNA-N	CCCCCCCCCCCCCCCC(=O)OCC(COC(=O)CCCCC\C=C/CCCCCCCC)OC(=O)CCCCC\C=C/CCCCCCCC	387.18515:22 420.87485:143 503.10632:14 507.88675:16 511.35529:34 515.34796:23 521.45148:1735 523.48322:134 535.46918:434 537.45929:3 543.45844:114 545.51276:18 547.45874:2915 548.46606:1124 549.48096:11064 550.48352:4798 551.49359:610 558.41687:54 560.31555:78 561.83954:35 563.35883:29 570.45367:109 571.47858:745 572.474:349 575.50604:1071 588.63147:18 737.44287:9 739.15649:20 755.50616:25 756.4…	2036	2203	2068	4607
9.6	818.724	TAG 16:0-16:0-16:3	[M+NH4]+	C51H92O6	WNXJPMPMDUJGSD-AAPVPQQHNA-N	CCCCCCCCCCCCCCCC(=O)OCC(COC(=O)CCCCCCC\C=C/C=C\C=C/CC)OC(=O)CCCCCCCCCCCCCCC	135.11569:66 202.07542:24 214.10669:56 223.09494:21 233.18921:1023 309.19647:33 489.81036:8 522.44904:412 525.8277:45 533.45496:41 535.474:0 543.43042:89 545.4649:5364 545.74506:100 546.46051:2155 547.46692:2120 549.4693:218 551.50183:3173 552.49957:973 553.52148:108 557.10229:24 561.49341:44 566.73438:43 568.27716:43 573.02264:29 574.48938:5 575.50769:472 779.47571:46 784.7077:68 785.65259:71 79…	478	553	607	2375
10.52	836.771	TAG 15:0-16:0-18:1	[M+NH4]+	C52H98O6	KWXJMBTWCDOOOM-QOCHGBHMNA-N	CCCCCCCCCCCCCCCC(=O)OC(COC(=O)CCCCCCCCCCCCCC)COC(=O)CCCCCCCCC\C=C/CCCCCC	237.24214:98 266.25595:2 430.90961:78 489.37637:18 510.44464:40 532.14569:18 537.49347:3849 538.49164:1552 549.07245:20 549.47253:0 549.49567:0 550.48505:1 551.49512:2143 552.51282:847 554.53101:65 560.47742:121 562.69415:62 563.50104:6039 564.21802:55 564.50629:2622 564.51965:2331 565.49896:2413 565.52911:3016 566.52606:1304 569.60974:55 572.02325:69 576.6861:65 577.52667:4710 578.52734:2114 579…	1019	768	761	2626
10.72	850.785	TAG 16:0-16:0-18:1	[M+H]+	C53H100O6	ZKEWGTVAIGJNBK-QOCHGBHMNA-N	CCCCCCCCCCCCCCCC(=O)OCC(COC(=O)CCCCCCCCC\C=C/CCCCCC)OC(=O)CCCCCCCCCCCCCCC	256.20932:12 299.26474:55 516.35822:18 540.42432:20 549.49158:200 551.49768:9692 551.50427:9786 552.50208:4424 553.52399:843 563.49689:1 565.51489:379 571.341:58 574.86383:65 575.68274:170 577.52576:17140 578.41449:88 578.51965:8432 579.52795:2377 580.54736:308 587.19873:26 602.85773:39 624.52698:22 777.33234:41 779.46588:55 781.54706:22 788.54413:144 795.42108:47 829.89215:71 832.65826:67 833.52…	3031	3350	3313	8651
10.36	848.767	TAG 16:0-16:1-18:1	[M+NH4]+	C53H98O6	URPCLMPOIWCNBL-QSZZZDORNA-N	CCCCCCCCCCCCCCCC(=O)OCC(COC(=O)CCCCCCCCC\C=C/CCCCCC)OC(=O)CCCCC\C=C/CCCCCCCC	111.0767:35 185.0567:16 231.16615:44 237.23334:265 263.22562:927 286.25107:16 293.23001:32 332.19012:16 341.30353:18 427.2536:16 491.39499:14 511.04758:16 523.46558:282 535.48407:1 540.14337:33 549.46625:5319 549.48608:8920 550.47876:904 550.51184:1100 551.50214:16213 552.49658:5775 553.51849:1220 561.48029:90 563.51147:961 564.51001:293 573.99603:35 574.67566:246 575.50128:33352 576.50354:16951 …	1881	2878	2768	8950
10	846.751	TAG 16:0-16:0-18:3	[M+NH4]+	C53H96O6	HYHJGWYDGMFVSK-AAPVPQQHNA-N	CCCCCCCCCCCCCCCC(=O)OCC(COC(=O)CCCCCCCCC\C=C/C=C\C=C/CC)OC(=O)CCCCCCCCCCCCCCC	235.20798:273 261.22418:1536 286.21524:29 301.22519:73 313.26105:546 320.96667:37 413.39551:16 526.26782:8 535.48376:463 547.46033:3215 548.4809:1334 551.50183:4425 552.49298:1796 562.47339:389 567.20135:59 570.87665:73 573.46515:10377 573.48206:16341 574.49615:9068 575.47723:2497 575.49078:2771 577.5166:5190 578.52747:1955 587.63403:48 593.53149:46 595.47516:1160 603.52765:42 759.70245:65 783.60…	1499	1240	1371	5298
9.62	844.737	TAG 16:0-16:3-18:1	[M+NH4]+	C53H94O6	MYSJBTCGJHAXKO-SLHTWNPNNA-N	CCCCCCCCCCCCCCCC(=O)OCC(COC(=O)CCCCCCCCC\C=C/CCCCCC)OC(=O)CCCCCCC\C=C/C=C\C=C/CC	187.15535:29 213.54187:22 216.18076:252 230.16379:21 233.19176:635 274.16452:45 293.99408:22 307.19519:7 446.11526:22 490.43726:22 507.52795:22 535.47278:34 539.23389:69 543.23511:48 545.45044:3187 565.37347:63 571.47205:2716 572.47754:1423 573.48401:754 575.49274:601 577.49817:2554 578.49878:1252 579.50372:322 592.64337:31 597.47552:93 599.49127:109 629.89374:16 648.67871:22 720.48749:30 735.516…	1610	1395	916	3982
9.24	842.721	TAG 16:0-16:3-18:2	[M+NH4]+	C53H92O6	WEIJAISHLUGVJO-ANUWENLXNA-N	CCCCCCCCCCCCCCCC(=O)OCC(COC(=O)CCCCCCCC\C=C/C=C\CCCCC)OC(=O)CCCCCCC\C=C/C=C\C=C/CC	205.16982:51 276.18179:63 293.27112:16 337.2728:103 517.46582:23 520.31659:32 539.42548:11 543.46362:388 545.45532:3478 546.46741:1480 547.47052:2958 548.4812:1260 560.45776:3 564.83521:49 567.44366:141 569.45526:6091 570.46576:2410 571.47382:1370 574.48633:1281 575.50464:4100 577.51691:560 578.51758:125 665.53821:16 774.06549:32 792.58118:44 803.27808:63 817.62927:59 819.53864:44 821.64032:41 82…	694	1089	348	2459
8.82	840.71	TAG 16:0-16:3-18:3	[M+NH4]+	C53H90O6	ZBZQWXKCQSOPDX-FCUAXLLHNA-N	CCCCCCCCCCCCCCCC(=O)OCC(COC(=O)CCCCCCCCC\C=C/C=C\C=C/CC)OC(=O)CCCCCCC\C=C/C=C\C=C/CC	227.53387:52 282.10321:26 493.44257:31 526.29395:26 538.12531:52 542.43781:140 545.45856:2225 546.46075:1274 551.50208:112 564.00055:87 567.43011:2064 568.44556:1327 571.48718:182 572.50964:96 573.48572:2428 575.20337:54 580.82404:15 589.41412:457 593.44238:30 617.42993:40 785.59369:28 801.53534:115 819.87781:53 821.76147:44 823.68372:673 830.52496:72 833.47137:10 834.50629:332 834.76715:61 835.7…	565	626	309	1094
10.56	862.788	TAG 16:0-17:1-18:1	[M+NH4]+	C54H100O6	WHWWSPAFLPLISL-LIZOOBNRNA-N	CCCCCCCCCCCCCCCC(=O)OCC(COC(=O)CCCCCCCCC\C=C/CCCCCC)OC(=O)CCCCC\C=C/CCCCCCCCC	161.12027:32 515.46466:39 537.28412:23 539.34644:32 547.4668:60 553.28906:21 557.44525:42 561.48328:309 563.4809:2105 563.51105:2455 564.4928:1466 575.54144:216 577.49274:482 577.53003:852 578.5307:684 579.97052:8 582.81451:97 585.49481:180 589.51654:2332 591.27521:335 600.86151:99 603.52753:523 759.58948:47 797.79639:32 803.52124:64 809.64795:15 819.48132:41 825.0321:58 833.54816:69 839.86578:87…	385	348	220	1280
7.74	860.669	TAG 16:4-18:3-18:3	[M+NH4]+	C55H86O6	LAUVVDCUFCIOQV-IINHNTOWNA-N	CC\C=C/C=C\C=C/CCCCCCCCCC(=O)OCC(COC(=O)CCCCC\C=C/C=C\C=C/C=C\CC)OC(=O)CCCCCCCCC\C=C/C=C\C=C/CC	524.9472:71 551.42456:24 565.42078:1450 565.44757:625 566.43103:1034 582.27881:48 587.87909:97 591.35297:55 595.4704:6291 596.46234:2828 596.47961:2995 597.47931:969 601.49683:14 605.8786:49 617.4458:599 719.57544:16 796.53125:72 811.54553:41 819.41827:79 826.49316:9 840.08807:32 842.61719:119 843.64545:830 844.6662:302 853.48053:203 853.55469:5 854.5979:75 857.56189:227 858.5083:173 858.6571:262…	1543	1016	531	669
7.86	860.679	TAG 16:4-18:3-18:3	[M+NH4]+	C55H86O6	LAUVVDCUFCIOQV-IINHNTOWNA-N	CC\C=C/C=C\C=C/CCCCCCCCCC(=O)OCC(COC(=O)CCCCC\C=C/C=C\C=C/C=C\CC)OC(=O)CCCCCCCCC\C=C/C=C\C=C/CC	337.27042:182 519.28125:24 547.49414:17 556.85004:48 561.73828:48 565.41602:2008 566.4162:465 567.44415:644 588.95587:48 591.27277:47 594.46423:184 595.45538:517 595.48291:491 596.47833:301 607.81683:22 617.45166:430 758.72406:24 800.55804:58 823.60382:38 827.67004:25 838.62897:56 843.58832:66 844.6828:135 850.51978:73 853.54675:249 853.78583:96 854.41675:193 854.48273:273 854.58167:185 855.11383…	1423	1213	742	1345
10.73	876.802	TAG 16:0-18:1-18:1	[M+NH4]+	C55H102O6	NJWLXJXDVKOEOP-IKJQKJQYNA-N	CCCCCCCCCCCCCCCC(=O)OCC(COC(=O)CCCCCCCCC\C=C/CCCCCC)OC(=O)CCCCCCCCC\C=C/CCCCCC	239.23473:393 247.22859:276 248.25233:34 305.32364:18 339.29431:571 537.52002:25 540.89447:54 565.19403:11 577.51349:69157 578.53113:42989 579.46814:304 579.5191:9426 580.54529:1256 588.50677:54 591.56384:0 595.43066:54 599.49316:2632 600.51959:1003 602.62012:331 603.53485:30490 604.51965:11257 604.54736:16194 605.5365:4581 609.46606:51 617.85779:18 625.52325:1005 815.63739:39 821.54309:36 826.78…	4270	4561	4399	8363
10.37	874.787	TAG 16:0-18:1-18:2	[M+NH4]+	C55H100O6	PFTMZNUFSPJEJR-KDHVXLOFNA-N	CCCCCCCCCCCCCCCC(=O)OCC(COC(=O)CCCCCCCC\C=C/C=C\CCCCC)OC(=O)CCCCCCCCC\C=C/CCCCCC	256.25668:47 290.24677:21 533.46057:11 545.49365:71 572.46442:47 575.50323:16638 576.50891:8202 577.49176:10584 577.51892:18577 578.51617:8514 579.51428:2005 579.84717:80 594.30048:32 598.48682:418 600.50775:321 601.5108:11613 602.50433:4759 602.52509:5734 603.5437:2807 613.85065:0 619.5863:146 622.45538:22 629.5614:390 689.35345:13 834.37299:50 856.49658:117 857.7771:1475 858.79388:554 869.99371…	3937	4034	3599	10596
10.03	872.769	TAG 16:0-18:1-18:3	[M+NH4]+	C55H98O6	RUVNQEVPYVVXGJ-GXKCQHDANA-N	CCCCCCCCCCCCCCCC(=O)OCC(COC(=O)CCCCCCCCC\C=C/C=C\C=C/CC)OC(=O)CCCCCCCCC\C=C/CCCCCC	133.10275:69 233.23227:158 239.23683:173 243.94511:22 261.22192:3780 263.22562:168 301.25455:55 313.26599:907 317.25665:991 323.21265:64 410.13159:18 548.47076:23 565.34784:14 572.71851:73 573.48859:18343 574.49927:6474 575.48383:765 575.50751:741 577.52313:20800 578.52045:7554 592.27386:33 596.50476:120 599.4892:19486 599.50647:23184 600.49835:6399 600.70923:49 601.52216:590 603.5274:446 604.539…	4062	4524	3095	9295
9.78	870.755	TAG 16:0-18:1-18:4	[M+NH4]+	C55H96O6	VYHZKQPJEDJXGY-NFUBFUCENA-N	CCCCCCCCCCCCCCCC(=O)OCC(COC(=O)CCCCCCC\C=C/C=C\C=C/C=C\CC)OC(=O)CCCCCCCCC\C=C/CCCCCC	133.09785:147 159.11363:140 199.15187:107 232.18205:19 239.23695:513 243.20978:554 253.27936:95 259.20105:3425 265.16586:1 265.25317:416 269.24341:144 295.11038:32 313.27872:3494 314.27341:528 323.27121:34 331.22922:73 339.29697:1969 340.28528:526 369.26993:55 506.85892:19 517.40814:18 532.37073:28 534.98804:32 549.48621:228 550.95898:32 552.05902:16 560.47125:150 564.53693:18 569.66077:207 571.4…	4068	4324	2533	6039
9.65	870.759	TAG 16:0-18:2-18:3	[M+H]+	C55H96O6	DWJFHJOYYJJEBL-IXXGKOKVNA-N	CCCCCCCCCCCCCCCC(=O)OCC(COC(=O)CCCCCCCCC\C=C/C=C\C=C/CC)OC(=O)CCCCCCCC\C=C/C=C\CCCCC	247.24396:32 251.68295:48 261.21957:1361 289.26898:55 306.12268:24 314.28558:153 535.29077:24 547.45331:90 563.49066:625 568.6972:49 571.67206:25 573.48163:7223 573.49512:7227 574.49908:2327 575.50726:10734 576.50958:5020 596.63892:51 597.47668:7856 598.49445:4252 599.50964:2450 603.53406:942 603.56873:310 736.38342:24 756.69092:22 764.48859:39 813.39337:30 830.62134:19 834.22797:48 835.69971:447…	1646	3620	2183	4618
9.38	868.737	TAG 16:0-18:2-18:4	[M+NH4]+	C55H94O6	WXEJGOINRQAOEB-JFOXWQMCNA-N	CCCCCCCCCCCCCCCC(=O)OCC(COC(=O)CCCCCCC\C=C/C=C\C=C/C=C\CC)OC(=O)CCCCCCCC\C=C/C=C\CCCCC	260.20477:250 313.26703:1170 337.27356:373 442.32788:21 549.48572:84 566.87524:14 569.45471:324 571.46985:605 572.47205:308 573.52234:2495 574.48914:3299 575.48718:5982 575.49731:6805 576.49622:210 576.51312:154 577.53326:397 590.34216:14 595.4679:3233 602.75104:29 805.46875:50 849.49622:27 852.72736:849 855.53131:145 855.63031:213 855.70465:131 856.48486:184 856.60046:152 857.505:97 858.50513:16…	1948	2486	1043	3098
9.26	868.739	TAG 16:0-18:3-18:3	[M+NH4]+	C55H94O6	NUMGWLDQAIBJJN-OTCCWULINA-N	CCCCCCCCCCCCCCCC(=O)OCC(COC(=O)CCCCCCCCC\C=C/C=C\C=C/CC)OC(=O)CCCCCCCCC\C=C/C=C\C=C/CC	195.14232:14 209.12556:9 218.20145:143 233.18501:108 243.20102:315 252.12434:39 261.21756:681 315.2247:16 333.24557:87 409.33539:64 542.32666:32 543.83911:64 562.45416:79 565.26843:43 569.45917:2738 570.45282:1117 571.82855:35 573.48633:1689 574.48688:1857 589.45587:87 591.73602:79 595.46228:3120 595.48981:2558 596.4577:1284 597.47809:1074 601.43341:32 788.40887:32 800.43829:26 804.50305:60 808.5…	2110	1447	746	2927
9.02	866.724	TAG 16:0-18:3-18:4	[M+NH4]+	C55H92O6	FXCFWWWSWMEODY-VUJRFQJVNA-N	CCCCCCCCCCCCCCCC(=O)OCC(COC(=O)CCCCCCC\C=C/C=C\C=C/C=C\CC)OC(=O)CCCCCCCCC\C=C/C=C\C=C/CC	255.16531:16 285.23111:198 313.27176:502 527.54352:13 551.48816:189 563.4906:28 567.42603:243 571.47968:854 573.48151:5806 574.49554:2874 575.51727:443 581.28912:13 593.29022:81 593.46893:1248 594.46613:666 595.48132:666 596.59735:26 599.49219:644 602.5152:154 616.44415:222 673.44391:5 694.37878:39 754.88635:12 804.19556:13 840.55902:18 843.99042:16 847.57245:38 849.66449:308 850.69708:440 850.94…	2324	2207	904	2313
8.62	864.709	TAG 16:4-18:1-18:3	[M+NH4]+	C55H90O6	KWBAJMCURYZZLV-DVRSARORNA-N	CCCCCC\C=C/CCCCCCCCCC(=O)OC(COC(=O)CCCCCCCCC\C=C/C=C\C=C/CC)COC(=O)CCCCC\C=C/C=C\C=C/C=C\CC	118.08267:14 177.09331:52 229.1588:167 231.173:908 240.45207:24 261.20627:183 326.92157:23 560.59015:23 565.43433:2257 567.43225:1047 569.45392:980 570.45435:577 572.16071:35 575.5033:9 584.95117:47 587.41406:394 589.44019:293 591.4389:277 597.60706:125 599.50214:10539 600.50092:4980 601.49707:1215 618.50873:149 621.47375:979 798.47205:43 838.74365:52 840.9884:40 843.78119:34 847.6709:643 852.389…	2623	1725	804	1856
8.18	862.692	TAG 16:4-18:2-18:3	[M+H]+	C55H88O6	JUPLSULAVJBIMS-DSAMQHGANA-N	CCCCC\C=C/C=C\CCCCCCCCC(=O)OC(COC(=O)CCCCCCCCC\C=C/C=C\C=C/CC)COC(=O)CCCCC\C=C/C=C\C=C/C=C\CC	152.1447:25 231.16449:756 231.17307:756 262.22198:92 303.23172:17 319.25021:61 335.25461:125 518.33783:6 530.83374:36 549.47461:25 559.33441:52 565.42047:2443 566.42743:1432 567.43524:1407 568.44727:615 575.42841:1 582.80975:82 587.41022:658 587.55383:51 589.43292:593 593.45087:83 595.47357:95 597.48248:10741 598.47614:3776 598.50024:3972 599.48438:1352 600.47278:61 606.38892:51 619.48059:551 771…	2282	1665	543	1014
10.75	902.817	TAG 18:1-18:1-18:1	[M+NH4]+	C57H104O6	JSSROPRCXOAGCW-BUTYCLJRSA-N	CCCCCC\C=C/CCCCCCCCCC(=O)OCC(COC(=O)CCCCCCCCC\C=C/CCCCCC)OC(=O)CCCCCCCCC\C=C/CCCCCC	242.11986:24 417.25662:24 438.17349:24 495.28604:24 560.97742:48 576.51544:780 577.50848:2190 577.54236:1421 590.49194:47 599.52594:93 603.51227:8942 603.54694:12011 604.52826:5404 605.54858:3429 606.55933:1067 620.9881:24 625.50366:604 628.20953:140 629.53632:1604 629.55756:2001 630.55981:930 639.94769:48 716.16931:24 773.32465:48 818.17871:24 829.70459:36 846.95978:48 851.4043:56 853.81018:63 8…	1390	1397	1697	2713
10.05	898.784	TAG 18:1-18:1-18:3	[M+NH4]+	C57H100O6	UJDONMWTIRBOTM-VORWTQTRNA-N	CCCCCC\C=C/CCCCCCCCCC(=O)OCC(COC(=O)CCCCCCCCC\C=C/C=C\C=C/CC)OC(=O)CCCCCCCCC\C=C/CCCCCC	263.23746:200 525.30286:24 542.60419:24 546.54199:56 552.50848:324 569.34607:48 572.49133:48 573.48767:705 575.26965:38 580.45538:24 582.79639:49 595.13306:50 599.49847:7236 600.50415:2958 601.50726:622 601.54187:3 602.51117:99 603.52283:4264 603.58868:437 604.55615:1272 605.52789:555 605.54871:686 617.90515:63 625.50378:669 762.8183:22 844.52271:103 847.53076:74 850.49481:38 857.71063:34 860.588…	1682	2170	1764	4627
9.78	896.765	TAG 18:1-18:1-18:4	[M+H]+	C57H98O6	FXXMUBRMPIKAHA-BEPPMUGQNA-N	CCCCCC\C=C/CCCCCCCCCC(=O)OCC(COC(=O)CCCCCCC\C=C/C=C\C=C/C=C\CC)OC(=O)CCCCCCCCC\C=C/CCCCCC	145.10266:24 197.61375:29 239.12131:64 247.2131:34 259.20786:1904 265.24399:140 306.07608:29 329.61603:29 339.29178:325 509.47009:39 521.38892:117 541.41321:103 575.48108:206 579.53961:1 585.36908:61 597.46381:3245 597.48102:4574 598.48505:1111 600.51978:527 603.5177:5758 603.53497:7178 604.53711:3006 606.52655:218 618.23676:96 620.25555:96 620.5332:66 624.87073:25 630.2431:102 837.8316:95 866.95…	1096	1411	959	2536
9.67	896.767	TAG 18:1-18:2-18:3	[M+NH4]+	C57H98O6	PXFPBVBCKXAEFP-QZOFRBEONA-N	CCCCCC\C=C/CCCCCCCCCC(=O)OCC(COC(=O)CCCCCCCCC\C=C/C=C\C=C/CC)OC(=O)CCCCCCCC\C=C/C=C\CCCCC	191.1851:32 226.95099:168 241.21362:129 248.23663:24 261.22415:1522 266.26044:24 315.22937:53 332.34949:24 527.49854:47 531.43976:45 538.50482:48 544.35181:24 562.36304:14 594.47375:84 597.49445:6644 598.4881:2571 599.50677:12016 600.50214:5214 600.94818:168 601.52246:11055 602.51947:3948 603.52423:989 604.5368:0 616.23834:74 619.48236:450 620.4906:225 622.47791:413 623.51324:343 630.23212:45 699…	1183	1079	1179	2930
9.37	894.751	TAG 18:1-18:3-18:3	[M+NH4]+	C57H96O6	JTTGAIIZXUUSCN-VGLJDDQDNA-N	CCCCCC\C=C/CCCCCCCCCC(=O)OCC(COC(=O)CCCCCCCCC\C=C/C=C\C=C/CC)OC(=O)CCCCCCCCC\C=C/C=C\C=C/CC	241.19508:270 259.2088:674 330.26761:24 339.28195:812 522.22638:23 555.20544:17 573.48505:77 583.20258:12 589.32776:72 593.48969:36 595.47461:2923 596.47693:1115 597.46283:473 599.49237:5345 600.50494:2743 601.51147:3063 611.43121:36 614.75:87 617.45007:412 619.45703:339 621.29846:117 650.52814:18 677.54736:1 784.48083:52 824.46716:68 856.58789:38 859.70837:119 866.59338:12 873.55176:22 877.68494…	1829	1762	1062	2376
9.29	894.755	TAG 18:2-18:2-18:3	[M+H]+	C57H96O6	AGCXWXCIGWPQGW-FBIPNAFWNA-N	CCCCC\C=C/C=C\CCCCCCCCC(=O)OCC(COC(=O)CCCCCCCCC\C=C/C=C\C=C/CC)OC(=O)CCCCCCCC\C=C/C=C\CCCCC	226.95767:126 244.20982:126 261.22662:256 287.5033:126 401.71719:126 476.24054:126 498.9035:258 556.80804:126 565.36688:257 574.08905:256 595.46332:518 596.47253:278 596.60345:279 597.48254:536 598.48999:528 599.49487:934 600.49017:265 600.75293:256 619.46313:256 623.48688:256 627.53076:256 822.40967:254 824.81476:126 837.38715:126 844.71539:254 847.99908:254 853.53821:251 856.56641:126 859.71582…	1594	1620	1043	3103
9	892.738	TAG 18:1-18:3-18:4	[M+NH4]+	C57H94O6	LOOYRFDWEDXUNJ-LBTBTUKWNA-N	CCCCCC\C=C/CCCCCCCCCC(=O)OCC(COC(=O)CCCCCCC\C=C/C=C\C=C/C=C\CC)OC(=O)CCCCCCCCC\C=C/C=C\C=C/CC	119.09614:32 227.12119:19 243.20532:21 246.81833:19 339.31503:334 573.48889:37 592.51453:181 593.43872:1137 594.43585:293 596.46368:91 597.48755:2688 599.51367:5312 600.50555:1535 601.51556:295 609.323:38 613.23688:76 617.50336:0 808.66895:47 817.68121:65 843.46802:3 849.5105:50 857.70117:23 867.7132:38 870.95801:111 872.63269:349 872.70349:1860 873.07867:65 873.68744:3268 874.66772:841 875.51501…	1483	1581	814	2068
8.58	890.722	TAG 18:2-18:3-18:4	[M+NH4]+	C57H92O6	IKZVRTNLBSOJLT-AGELDXPRNA-N	CCCCC\C=C/C=C\CCCCCCCCC(=O)OCC(COC(=O)CCCCCCC\C=C/C=C\C=C/C=C\CC)OC(=O)CCCCCCCCC\C=C/C=C\C=C/CC	289.20926:18 317.25687:131 334.18875:20 443.05206:15 574.47626:83 589.79797:28 593.45624:572 595.17603:30 595.479:2868 596.47095:1469 596.61914:31 597.48444:1881 598.47809:549 598.50574:586 856.50806:54 872.56244:205 872.66248:203 873.62134:227 873.65472:324 874.64337:535 874.69763:562 875.44885:8 875.59918:86 875.71606:291 876.53876:18 877.63354:280 878.45294:72 878.49475:138 879.46942:1 879.682…	1151	1102	556	1164
8.68	890.725	TAG 18:3-18:3-18:3	[M+NH4]+	C57H92O6	NOUYRNHHMSLWCI-HQZGDWGUSA-N	CC\C=C/C=C\C=C/CCCCCCCCCC(=O)OCC(COC(=O)CCCCCCCCC\C=C/C=C\C=C/CC)OC(=O)CCCCCCCCC\C=C/C=C\C=C/CC	131.06941:126 214.12332:126 221.97955:126 240.48033:128 241.19412:256 247.24422:126 328.19852:126 335.25488:255 337.26257:254 339.28662:257 541.14404:126 573.20886:126 594.31586:259 595.46527:513 596.48822:649 597.4845:799 599.50024:132 615.48944:128 623.0733:128 626.52594:254 786.90338:126 828.91577:126 847.52606:254 871.50836:254 872.64996:256 873.44623:259 873.59216:404 873.73395:557 874.39301…	728	752	317	1311
11.72	934.882	TAG 16:0-18:1-22:0	[M+NH4]+	C59H112O6	OZXLEWFIONDQJM-ATJXCDBQNA-N	CCCCCCCCCCCCCCCCCCCCCC(=O)OCC(COC(=O)CCCCCCCCCCCCCCC)OC(=O)CCCCCCCCC\C=C/CCCCCC	227.03387:24 262.34955:24 276.26138:17 313.16107:48 376.21011:24 425.40924:241 501.37802:24 510.47321:20 514.90735:77 529.75281:48 536.47986:34 537.48029:10 540.88745:1 548.31549:49 549.4823:1540 549.60468:70 571.42267:48 575.50751:0 577.52313:251 622.38605:24 631.22748:49 635.59503:83 637.5921:28 645.5686:23 647.58844:312 650.33081:48 656.32086:49 660.27386:64 661.6087:1359 661.63776:968 662.621…	363	298	274	1124
10.06	922.787	TAG 16:0-18:1-22:6	[M+NH4]+	C59H100O6	DNTWVXNMAFTXDU-KSLGMIIPNA-N	CCCCCCCCCCCCCCCC(=O)OCC(COC(=O)CC\C=C/C\C=C/C\C=C/C\C=C/C\C=C/C\C=C/CC)OC(=O)CCCCCCCCC\C=C/CCCCCC	207.23433:26 283.26312:71 293.29285:57 301.2742:53 311.24167:1130 339.29422:342 351.21945:206 554.86682:35 577.48621:3083 577.51331:10874 578.51062:4439 578.56488:628 592.98859:26 598.50885:609 599.49646:1181 600.51947:618 604.242:63 609.58783:26 619.47888:19 623.46399:426 624.4931:785 625.51953:714 627.53601:51 629.52747:141 629.55225:555 630.55096:512 645.25714:51 646.76331:96 649.50751:1436 65…	430	250	599	1237

## Sheet: Auxenochlorella protothecoides
Average Rt(min)	Average Mz	Metabolite name	Adduct ion name	Formula	INCHIKEY	SMILES	MS/MS spectrum	SWATH_ChrolleraProtothecoides_1	SWATH_ChrolleraProtothecoides_2	SWATH_ChrolleraProtothecoides_3	SWATH_ChrolleraProtothecoides_4
5.79	596.524	Cer-NS d18:1/17:0	[M+FA-H]-	C35H69NO3	ICWGMOFDULMCFL-SJCQXOIGNA-N	CCCCCCCCCCCCCCCCC(=O)NC(CO)C(O)\C=C\CCCCCCCCCCCCC	216.07962:57 242.94322:31 251.24606:597 269.24863:658 274.9877:96 294.28143:3869 304.85187:61 310.27533:690 407.88251:71 476.961:39 517.12549:58 518.50275:855 520.50287:1256 525.51038:28 532.51941:48 548.75043:358 550.51996:31067 552.51788:226	132180	142472	132914	111087
3.55	967.563	DGDG 35:6	[M-H]-	C50H82O15	MSEMTXKVGRWAQA-ACOVZCEQNA-N	CCCCCCCCCCCCC(=O)OCC(COC1OC(COC2OC(CO)C(O)C(O)C2O)C(O)C(O)C1O)OC(=O)CC\C=C/C\C=C/C\C=C/C\C=C/C\C=C/C\C=C/CC	352.91479:14 379.12753:372 397.14307:593 523.53876:14 546.8775:29 657.32971:206 675.33826:302 815.74988:29 831.54071:29 841.51349:1 864.05341:14 874.59833:26 902.44153:24 921.54156:1432 922.57397:950 924.45618:37 934.52545:17 952.4314:17 967.54279:51	688	1153	1262	761
4.27	933.575	DGDG 14:0-18:2	[M-H]-	C47H84O15	OMCBSZWIYFZLMG-BIXSNLIQNA-N	CCCCCCCCCCCCCC(=O)OCC(COC1OC(COC2OC(CO)C(O)C(O)C2O)C(O)C(O)C1O)OC(=O)CCCCCCC\C=C/C\C=C/CCCCC	227.20142:796 228.21053:122 279.22336:1128 280.23328:285 287.08356:217 305.07986:166 363.95343:24 379.12708:1536 389.20343:48 397.13132:2283 432.63318:24 460.8056:24 486.66495:52 515.27142:48 597.78564:48 605.38116:48 607.32312:1527 608.34576:619 625.35028:1150 649.20453:125 659.20007:143 659.35583:1548 661.35712:109 677.36249:702 678.3653:176 722.40295:24 736.49371:527 743.43622:86 793.1922:24 8…	2964	3856	4612	2672
3.9	931.559	DGDG 14:0-18:3	[M-H]-	C47H82O15	NMDMGFQMWRWHTA-YYPVPKODNA-N	CCCCCCCCCCCCCC(=O)OCC(COC1OC(COC2OC(CO)C(O)C(O)C2O)C(O)C(O)C1O)OC(=O)CCCCCCC\C=C/C\C=C/C\C=C/CC	119.03558:48 227.20813:418 241.1427:24 277.207:1396 278.22034:355 341.13574:60 379.12482:1251 397.13181:1862 398.13898:248 416.15213:80 440.00107:24 499.01495:24 589.34113:24 599.49158:49 607.33081:1792 609.3421:62 610.42914:49 625.36865:509 626.30042:73 640.11389:24 657.3656:1066 660.78473:24 693.03625:24 712.98505:24 741.48035:25 825.36786:48 831.49548:187 841.50885:98 857.48389:151 857.52106:5…	2445	3780	4026	2870
5.34	963.626	DGDG 16:0-18:1	[M-H]-	C49H90O15	JRCZTCGPEBCBPF-ZCXUNETKNA-N	CCCCCCCCCCCCCCCC(=O)OCC(COC1OC(COC2OC(CO)C(O)C(O)C2O)C(O)C(O)C1O)OC(=O)CCCCCCC\C=C/CCCCCCCC	203.91583:22 255.23518:636 281.25037:425 309.18732:45 310.95865:119 337.25403:23 372.9285:31 379.11954:860 397.1489:790 543.19513:16 554.16998:151 555.19342:94 557.21643:64 567.18164:24 607.39703:40 627.18353:20 635.36475:1173 638.20935:46 661.39789:1039 662.38519:430 684.26196:23 748.15308:47 749.52753:1882 750.53979:915 767.81464:15 814.90753:86 817.53149:999 818.52008:1005 819.52545:266 822.24…	1199	1666	1960	1347
4.86	961.609	DGDG 16:0-18:2	[M-H]-	C49H88O15	QZXMUPATKGLZAP-BCTRXSSUNA-N	CCCCCCCCCCCCCCCC(=O)OCC(COC1OC(COC2OC(CO)C(O)C(O)C2O)C(O)C(O)C1O)OC(=O)CCCCCCC\C=C/C\C=C/CCCCC	154.23181:24 210.05118:19 237.07819:24 248.95374:307 253.09119:145 255.23694:2750 279.23523:5674 280.22861:1221 287.07648:483 312.66458:24 323.13107:49 362.10944:57 374.9494:49 379.12436:6476 380.13318:1576 385.43286:24 394.45087:50 397.13412:8465 403.6185:24 415.1564:924 543.33563:88 567.33862:60 609.87073:48 628.20758:141 635.36731:10497 636.3634:3602 640.22009:53 644.16718:49 653.38092:3803 65…	16521	20398	23688	15360
4.44	959.593	DGDG 16:0-18:3	[M-H]-	C49H86O15	WVWINZZVFAFVMJ-SVNQLWEDNA-N	CCCCCCCCCCCCCCCC(=O)OCC(COC1OC(COC2OC(CO)C(O)C(O)C2O)C(O)C(O)C1O)OC(=O)CCCCCCC\C=C/C\C=C/C\C=C/CC	161.05302:93 170.95688:70 180.97398:18 206.97302:35 235.09482:485 255.23483:2547 277.21393:3711 281.25473:79 305.09003:283 307.11902:50 361.11172:212 379.12469:3514 381.12991:209 394.36157:45 397.14014:4890 398.1304:965 406.93054:45 543.31323:93 559.80347:22 601.87738:18 607.77582:45 635.35736:5338 636.3642:2155 639.38226:45 653.37091:2325 654.39545:679 657.34015:3744 658.34613:1732 660.38214:98 …	7754	11146	12118	7575
3.98	957.578	DGDG 16:1-18:3	[M-H]-	C49H84O15	MHPLFRBUCCWBIP-MVXJGUQMNA-N	CCCCCC\C=C/CCCCCCCC(=O)OCC(COC1OC(COC2OC(CO)C(O)C(O)C2O)C(O)C(O)C1O)OC(=O)CCCCCCC\C=C/C\C=C/C\C=C/CC	141.02611:26 158.96916:79 251.19225:487 251.20566:513 253.21992:707 259.08612:144 277.20755:752 279.2384:386 305.09314:123 312.19415:55 379.12534:1845 397.14078:1897 398.14514:643 550.26819:53 561.97589:26 572.40863:26 614.86102:53 629.2207:33 631.33167:1322 632.32819:355 633.33966:1451 643.76398:54 650.79919:87 651.36798:649 653.37146:178 657.34076:1403 659.36432:1017 662.84674:66 675.36407:662 …	5477	6489	9192	5255
3.67	955.559	DGDG 16:2-18:3	[M-H]-	C49H82O15	LEABKTOLCPVZJR-NOGDRUJUNA-N	CCC\C=C/C\C=C/CCCCCCCC(=O)OCC(COC1OC(COC2OC(CO)C(O)C(O)C2O)C(O)C(O)C1O)OC(=O)CCCCCCC\C=C/C\C=C/C\C=C/CC	217.06364:79 230.90047:57 248.97015:59 250.19379:168 251.19901:939 253.20427:87 277.20056:604 278.22565:256 279.23376:705 290.76083:57 321.43768:28 323.09406:110 379.12271:1211 397.11279:1390 397.12686:1990 398.13684:400 400.59256:28 495.90045:28 567.24268:28 590.34241:56 630.31146:199 631.33551:1171 633.38257:72 648.32202:188 649.34619:774 657.34827:927 659.35736:679 660.36127:312 675.36804:444 …	4198	5532	6813	4074
3.39	953.546	DGDG 16:3-18:3	[M-H]-	C49H80O15	CRQQFUFBPDKXKC-AAXIOSLLNA-N	CC\C=C/C\C=C/C\C=C/CCCCCCCC(=O)OC(COC1OC(COC2OC(CO)C(O)C(O)C2O)C(O)C(O)C1O)COC(=O)CCCCC\C=C/C\C=C/C\C=C/CC	235.09505:266 249.18344:2295 250.18665:249 277.21185:3317 278.22519:402 287.06738:409 287.08411:409 305.0755:281 328.90396:48 349.23532:48 379.11401:2316 379.12775:2356 384.92407:50 397.13205:3986 398.13077:828 404.19196:25 548.87555:24 566.30853:120 624.78699:40 629.32672:2869 630.31812:1086 633.35022:49 647.30902:1218 653.12622:48 657.32983:2447 657.40216:216 658.35748:1446 660.38263:67 675.378…	5864	7442	9895	6249
4.94	987.622	DGDG 18:1-18:2	[M-H]-	C51H90O15	KCWRXTZCUNBOLH-RQOIEFAZNA-N	CCCCCCCC\C=C/CCCCCCCC(=O)OCC(COC1OC(COC2OC(CO)C(O)C(O)C2O)C(O)C(O)C1O)OC(=O)CCCCCCC\C=C/C\C=C/CCCCC	150.99579:97 200.02032:25 206.99384:97 232.94359:88 279.23596:1550 281.24585:964 288.12042:25 305.09799:88 321.23013:50 379.10608:972 379.11981:1091 397.12109:1256 415.14883:215 505.86206:15 602.23114:25 650.85687:40 659.35358:1706 660.37921:881 661.36932:1699 663.39911:102 665.40649:47 679.42169:416 869.24512:25 908.43164:45 935.46588:76 941.56873:735 941.638:4195 942.59937:2120 942.64697:2116 9…	4139	4538	4108	3428
4.47	985.607	DGDG 18:2-18:2	[M-H]-	C51H88O15	MUUBILNSVLPLLL-MAZCIEHSNA-N	CCCCC\C=C/C\C=C/CCCCCCCC(=O)OCC(COC1OC(COC2OC(CO)C(O)C(O)C2O)C(O)C(O)C1O)OC(=O)CCCCCCC\C=C/C\C=C/CCCCC	139.01006:318 164.67328:47 206.96259:77 235.08167:997 260.09012:54 278.56155:60 279.23071:23619 280.2359:5436 281.23346:830 285.66571:48 299.4071:24 321.23734:433 321.2525:460 375.25079:16 379.11694:11289 380.13403:2350 382.84555:25 388.59781:50 395.87372:85 397.13791:17140 398.13101:3319 415.14886:2124 428.59128:24 461.28256:24 498.32285:134 516.31445:87 567.30048:550 601.34619:24 657.36029:464 …	40268	47058	61729	41819
4.09	983.592	DGDG 18:2-18:3	[M-H]-	C51H86O15	GKSHYDZIFVNLSS-DYXXURTGNA-N	CCCCC\C=C/C\C=C/CCCCCCCC(=O)OCC(COC1OC(COC2OC(CO)C(O)C(O)C2O)C(O)C(O)C1O)OC(=O)CCCCCCC\C=C/C\C=C/C\C=C/CC	119.03542:487 140.97188:55 153.05661:48 186.08076:48 200.91867:24 219.04417:95 235.08397:2811 249.23886:48 254.10008:47 259.0809:1294 264.57574:24 275.5416:55 277.21628:23204 278.22018:5599 278.60156:95 279.23065:36109 279.6127:104 280.23587:8634 283.81113:120 285.56549:24 287.08142:2805 301.09378:925 305.08261:2553 321.24469:579 323.09076:1447 341.10956:720 361.25385:113 370.58331:24 378.96265:5…	69567	84014	105751	80454
3.75	981.575	DGDG 18:3-18:3	[M-H]-	C51H84O15	KDYAPQVYJXUQNY-YTWBPVBXNA-N	CC\C=C/C\C=C/C\C=C/CCCCCCCC(=O)OCC(COC1OC(COC2OC(CO)C(O)C(O)C2O)C(O)C(O)C1O)OC(=O)CCCCCCC\C=C/C\C=C/C\C=C/CC	125.04087:628 137.02409:79 161.04147:1320 179.06514:1509 199.06447:630 215.05075:79 230.41704:26 235.08122:3833 245.0641:232 259.07584:1916 275.08701:27 277.19232:34906 277.21579:70335 278.22208:20145 279.22314:1715 280.22833:225 282.1683:123 287.07861:2365 288.08826:300 302.09552:167 305.0921:2988 319.22461:1072 361.11154:830 375.53445:26 378.46008:71 379.12457:38695 380.12793:8800 381.1188:1712…	123684	144483	160077	122751
2.99	255.233	FA 16:0	[M-H]-	C16H32O2	IPCSVZSSVZVIGE-UHFFFAOYSA-N	CCCCCCCCCCCCCCCC(O)=O	185.05701:127 191.14807:256 224.86058:127 248.96791:272 248.97237:546 251.70013:262 255.22202:272	1893	1893	2263	2021
3.52	283.266	FA 18:0	[M-H]-	C18H36O2	QIQXTHQIDYTFRH-UHFFFAOYSA-N	CCCCCCCCCCCCCCCCCC(O)=O	100.95692:251 114.98954:126 120.93761:126 126.98159:126 152.96431:126 154.89677:126 157.01102:126 164.06807:126 180.99727:126 196.99719:126 218.09415:126 232.33104:126 244.13058:126 254.12419:126 283.25256:126 283.26917:126 283.51855:126	3059	2900	2851	3490
1.72	554.346	LPC 17:0 (IS)	[M-H]-	C25H52NO7P	SRRQPVVYXBTRQK-UHFFFAOYNA-N	CCCCCCCCCCCCCCCCC(=O)OCC(O)COP([O-])(=O)OCC[N+](C)(C)C	182.14151:24 224.07031:701 258.91205:52 269.25171:8692 270.25504:1572 271.25098:203 275.53391:24 310.33139:48 344.94818:48 360.17163:24 403.90607:50 467.27505:50 494.32272:8326 495.33014:2596 506.22549:24	42799	42787	40682	37028
1.14	564.328	LPC 18:2	[M-H]-	C26H50NO7P	SPJFYYJXNPEZDW-UTJQPWESNA-N	CCCCC\C=C/C\C=C/CCCCCCCC(=O)OCC(O)COP([O-])(=O)OCC[N+](C)(C)C	224.0732:110 279.23044:436 279.23987:420 283.76575:28 467.92676:28 494.71973:22 504.29581:200 505.30698:165 515.16064:29	1911	1667	1740	1804
0.73	562.312	LPC 18:3	[M-H]-	C26H48NO7P	WKQNRCYKYCKESD-QNEBEIHSNA-N	CC\C=C/C\C=C/C\C=C/CCCCCCCC(=O)OCC(O)COP([O-])(=O)OCC[N+](C)(C)C	242.0788:126 277.21625:532 285.1246:261 418.79019:126 436.79358:251 480.76767:254 502.29572:129 503.28589:255 557.03088:126	872	952	1094	1366
1.25	464.277	LPE 17:1 (IS)	[M-H]-	C22H44NO7P	LNJNONCNASQZOB-HJWRWDBZNA-N	CCCCCCC\C=C/CCCCCCCC(=O)OCC(O)COP(O)(=O)OCCN	140.00987:48 197.868:39 218.95578:43 239.68707:51 267.23666:4098 335.32001:25 415.10382:22 450.1969:25 464.27887:600	7051	6516	6518	5791
1.08	476.275	LPE 18:2	[M-H]-	C23H44NO7P	DBHKHNGBVGWQJE-HZJYTTRNNA-N	CCCCC\C=C/C\C=C/CCCCCCCC(=O)OCC(O)COP(O)(=O)OCCN	242.87489:126 279.22662:254	1138	518	765	756
4.71	771.526	MGDG 14:0-18:2	[M-H]-	C41H74O10	SRGBQJKFUFPGBD-BIXSNLIQNA-N	CCCCCCCCCCCCCC(=O)OCC(COC1OC(CO)C(O)C(O)C1O)OC(=O)CCCCCCC\C=C/C\C=C/CCCCC	146.95717:60 154.97197:29 180.97766:100 227.20155:1607 235.08827:238 278.21552:62 279.2236:1801 446.26471:29 629.37286:29 704.53851:53 725.50958:267 725.52856:331	1998	3098	3985	2152
4.31	769.509	MGDG 14:0-18:3	[M-H]-	C41H72O10	PBVCNHSAAIXFAX-YYPVPKODNA-N	CCCCCCCCCCCCCC(=O)OCC(COC1OC(CO)C(O)C(O)C1O)OC(=O)CCCCCCC\C=C/C\C=C/C\C=C/CC	227.19659:1786 253.09499:216 266.10086:49 277.21539:2335 278.23108:352 318.97949:24 612.40192:11 624.90479:49 672.47205:6 702.50775:3 714.51343:2563 724.51172:250 742.18542:25 759.50824:138 764.49713:32 769.51404:409	3376	5420	6826	3140
5.35	799.556	MGDG 16:0-18:2	[M-H]-	C43H78O10	MZJVEEJEYSKNPH-BCTRXSSUNA-N	CCCCCCCCCCCCCCCC(=O)OCC(COC1OC(CO)C(O)C(O)C1O)OC(=O)CCCCCCC\C=C/C\C=C/CCCCC	253.10291:288 255.23518:4694 256.23465:790 259.64932:30 269.24124:83 279.23575:3794 281.25272:525 293.20251:28 515.31702:242 742.52191:201 753.55762:1095 761.60358:101 799.5235:393	3871	5326	7460	4479
4.9	797.539	MGDG 16:0-18:3	[M-H]-	C43H76O10	NAUNPPRXNUXMCK-SVNQLWEDNA-N	CCCCCCCCCCCCCCCC(=O)OCC(COC1OC(CO)C(O)C(O)C1O)OC(=O)CCCCCCC\C=C/C\C=C/C\C=C/CC	168.04391:187 255.23273:7638 256.23898:1391 277.21643:6052 278.21564:978 280.12268:29 280.24075:218 413.98773:52 419.07846:31 456.10269:32 462.30341:301 474.30789:28 480.29984:448 487.30991:128 491.31705:1584 697.48151:143 736.48279:16 742.53693:2780 745.59644:230 746.46344:96 751.53314:1473 757.44678:34 761.60712:56 765.41583:60 797.52576:1711	8774	12970	16319	8431
4.4	795.526	MGDG 16:2-18:2	[M-H]-	C43H74O10	YFHGYPICICXDKV-ZJCTUUHQNA-N	CCCCC\C=C/C\C=C/CCCCCCCC(=O)OC(COC1OC(CO)C(O)C(O)C1O)COC(=O)CCCCCCC\C=C/C\C=C/CCC	140.0031:32 167.08066:64 216.93759:32 224.06873:100 251.20432:5527 253.09735:43 255.22511:657 256.23587:368 276.37292:179 277.21558:648 278.21008:189 279.23468:5985 280.23282:1704 419.84912:32 462.28439:79 480.30215:107 488.27509:43 489.30753:34 496.29483:64 513.30988:341 515.3064:474 663.88104:32 689.85242:68 712.47583:32 720.38708:66 743.13245:141 745.4649:827 745.49573:3132 746.50922:1359 749.…	15543	23837	31019	16933
3.7	791.493	MGDG 16:3-18:3	[M-H]-	C43H70O10	ICYUEMSNVJJVHR-AAXIOSLLNA-N	CC\C=C/C\C=C/C\C=C/CCCCCCCC(=O)OC(COC1OC(CO)C(O)C(O)C1O)COC(=O)CCCCC\C=C/C\C=C/C\C=C/CC	179.05992:61 235.0835:1446 239.3642:62 249.17374:30532 249.1871:31742 250.19031:6142 253.09526:3376 256.16824:116 274.10962:83 277.22034:45433 278.22192:10340 278.77286:113 283.37091:73 444.0188:56 485.27689:2200 486.27502:821 513.30273:5453 514.30048:1754 659.40149:28 710.40826:58 734.42596:48 744.54669:44 745.49017:3665 746.49976:1591 781.45697:1022 786.98816:149 789.47961:7471 790.49872:3224 7…	85291	106381	134399	81238
5.43	825.571	MGDG 18:1-18:2	[M-H]-	C45H80O10	WJVJJQWZSIYMIV-RQOIEFAZNA-N	CCCCCCCC\C=C/CCCCCCCC(=O)OCC(COC1OC(CO)C(O)C(O)C1O)OC(=O)CCCCCCC\C=C/C\C=C/CCCCC	173.00246:63 235.0896:105 253.09712:277 279.23438:3325 281.25134:4674 282.2507:1194 391.21463:32 455.4837:32 506.30414:44 517.33795:655 656.31134:32 672.7608:69 721.5827:76 749.52509:3 750.56061:447 759.50012:100 766.54614:98 770.55902:3 774.03278:95 779.45892:80 779.56134:759 789.06769:32 813.5282:37 816.51276:163 818.51355:431 824.58331:64 825.58429:1360	3802	6846	6784	4710
4.04	793.508	MGDG 18:2-16:3	[M-H]-	C43H72O10	DVRKGRMGQJLNPC-BAYANWAKNA-N	CCCCC\C=C/C\C=C/CCCCCCCC(=O)OCC(COC1OC(CO)C(O)C(O)C1O)OC(=O)CCCCC\C=C/C\C=C/C\C=C/CC	225.00188:262 227.0062:66 239.06377:269 241.01132:70 249.19006:11394 250.19102:1410 251.20071:0 253.09824:1216 260.1427:68 276.34802:4 279.21909:16908 279.23557:18186 280.23608:3371 302.66034:32 384.87686:40 442.82599:3 450.53076:95 485.26608:1269 487.29141:145 508.22836:64 513.2597:65 515.31372:2563 730.45001:20 732.43414:96 747.50494:2033 748.51978:830 751.901:34 773.47797:49 783.47241:335 784.…	39608	55889	70047	35162
4.93	823.555	MGDG 18:2-18:2	[M-H]-	C45H78O10	BROOMPUVDPTGEG-MAZCIEHSNA-N	CCCCC\C=C/C\C=C/CCCCCCCC(=O)OCC(COC1OC(CO)C(O)C(O)C1O)OC(=O)CCCCCCC\C=C/C\C=C/CCCCC	170.95256:6 235.07715:579 253.09331:929 278.46722:33 279.23291:44852 280.23813:11605 281.24042:1243 481.77063:6 515.32764:5139 516.32733:1996 625.79755:6 749.50702:12 762.7359:12 775.12183:12 777.55121:3993 778.55078:1903 798.5495:12 815.5069:519 819.54486:71 823.54828:5584	49245	60444	84985	47572
4.51	821.54	MGDG 18:2-18:3	[M-H]-	C45H76O10	DRLQFBRXASRGDP-DYXXURTGNA-N	CCCCC\C=C/C\C=C/CCCCCCCC(=O)OCC(COC1OC(CO)C(O)C(O)C1O)OC(=O)CCCCCCC\C=C/C\C=C/C\C=C/CC	164.37677:32 190.32898:32 216.81969:65 235.08385:2801 236.08646:389 253.09792:6776 256.70865:36 275.19968:77 277.21616:86403 278.22244:22317 279.23053:88088 279.69754:508 280.23575:22436 281.23804:4141 282.24686:498 284.8649:112 459.86758:32 496.29236:105 502.56665:32 504.31403:268 513.30737:8245 514.31476:2444 515.3103:13642 516.31964:4898 517.31067:911 721.4295:2 764.5459:255 766.52893:5772 767…	128377	169964	198970	126602
4.13	819.524	MGDG 18:3-18:3	[M-H]-	C45H74O10	QUZHZFAQJATMCA-YTWBPVBXNA-N	CC\C=C/C\C=C/C\C=C/CCCCCCCC(=O)OCC(COC1OC(CO)C(O)C(O)C1O)OC(=O)CCCCCCC\C=C/C\C=C/C\C=C/CC	179.05199:362 184.83508:49 226.41679:24 233.23302:235 235.08534:4768 253.09497:9615 253.79124:51 257.12628:24 276.20154:63 276.52991:247 277.21774:172371 277.85941:248 278.21933:60562 278.52533:372 278.68076:254 279.22272:7569 279.48682:318 281.04803:242 447.2742:158 490.54367:47 511.70599:217 513.30615:29902 514.30072:10705 514.30713:11126 515.30908:2662 757.31726:24 764.52863:39 768.97437:78 77…	200017	256665	300724	200724
3.34	680.449	PC 25:0 (IS)	[M-H]-	C33H66NO8P	FCTBVSCBBWKZML-UHFFFAOYNA-N	CCCCCCCCCCCCC(=O)OC(COC(=O)CCCCCCCCCCC)COP([O-])(=O)OCC[N+](C)(C)C	174.95587:126 213.18016:128 242.94183:126 484.88617:126 514.8938:126 610.86572:254 620.45398:388 680.46387:126	1896	1804	1763	1414
4.29	774.526	PC 14:0-18:2	[M-H]-	C40H76NO8P	IWXJKHSPEQSQMD-YPRCPECBNA-N	CCCCCCCCCCCCCC(=O)OCC(COP([O-])(=O)OCC[N+](C)(C)C)OC(=O)CCCCCCC\C=C/C\C=C/CCCCC	187.05902:20 227.20291:404 249.01308:41 256.24017:41 279.23679:1065 446.99954:20 478.94815:41 521.85968:33 574.33875:20 616.33594:21 653.08423:18 664.37439:20 714.49451:2512 716.53235:97 720.49561:73 771.85999:41	2078	2881	3839	2295
3.92	772.514	PC 32:3	[M-H]-	C40H74NO8P	AGQKQQAJRFTOGL-ZWABBIBGNA-N	CCCCCCCCCCCCCC(=O)OCC(COP([O-])(=O)OCC[N+](C)(C)C)OC(=O)CCCCCCC\C=C/C\C=C/C\C=C/CC	197.07675:42 248.96396:40 251.19949:141 277.21045:905 277.2175:918 434.26218:47 469.8522:88 604.79669:24 635.13483:42 650.81445:42 696.42157:42 712.49304:2298 712.53821:384 717.42352:21 748.82983:21 772.4986:851	1216	1573	1913	1369
4.75	776.544	PC 16:0-16:1	[M-H]-	C40H78NO8P	QIBZFHLFHCIUOT-ZPHPHTNENA-N	CCCCCCCCCCCCCCCC(=O)OCC(COP([O-])(=O)OCC[N+](C)(C)C)OC(=O)CCCCCCC\C=C/CCCCCC	156.37782:12 253.22562:280 255.22768:604 302.90549:53 640.80463:24 673.29553:12 707.68909:12 716.5177:2100 717.53015:715 720.79907:11 757.39899:12	1287	1934	2590	1451
5.38	804.576	PC 16:0-18:1	[M-H]-	C42H82NO8P	WTJKGGKOPKCXLL-MRCUWXFGNA-N	CCCCCCCCCCCCCCCC(=O)OCC(COP([O-])(=O)OCC[N+](C)(C)C)OC(=O)CCCCCCC\C=C/CCCCCCCC	255.2236:275 255.2281:253 260.73682:45 281.24292:1794 282.45325:22 503.0853:22 744.54858:7683 745.56134:3870 746.57867:880 747.55817:316 749.53058:1549 750.51587:930 753.54523:1 768.10712:22 787.35034:55 802.53741:73 804.57703:1199	2125	3103	3026	2126
4.88	802.557	PC 16:0-18:2	[M-H]-	C42H80NO8P	JLPULHDHAOZNQI-AKMCNLDWNA-N	CCCCCCCCCCCCCCCC(=O)OCC(COP([O-])(=O)OCC[N+](C)(C)C)OC(=O)CCCCCCC\C=C/C\C=C/CCCCC	252.22189:136 254.42247:3 255.23325:2299 277.2193:27 279.2337:7279 460.00754:26 489.31833:143 491.32709:132 509.314:9 702.55505:68 741.17743:121 742.53003:27598 743.5376:14641 744.55359:3308 745.52014:283 764.46844:53 802.5506:3858	20726	26141	37476	23341
4.46	800.542	PC 16:0-18:3	[M-H]-	C42H78NO8P	JMAYDGBZRHQJAT-XSMZTDTHNA-N	CCCCCCCCCCCCCCCC(=O)OCC(COP([O-])(=O)OCC[N+](C)(C)C)OC(=O)CCCCCCC\C=C/C\C=C/C\C=C/CC	157.06039:55 224.06317:26 255.2372:1559 256.24347:362 277.2164:7244 278.22034:1417 280.23602:111 281.24777:674 438.17123:30 463.28391:81 480.29697:822 669.48108:27 679.01318:68 735.802:74 738.25714:79 740.48218:5595 740.52441:32823 741.4538:568 741.52295:16396 742.54138:1990 743.9491:58 745.94763:87 751.61877:64 761.64667:115 767.62726:66 794.52509:394 794.56885:232 795.53552:745 796.53064:226 80…	11292	15632	20227	12109
4	798.528	PC 16:2-18:2	[M-H]-	C42H76NO8P	ZPUCIFKHJMJFJR-SXTWDNGINA-N	CCCCC\C=C/C\C=C/CCCCCCCC(=O)OC(COC(=O)CCCCCCC\C=C/C\C=C/CCC)COP([O-])(=O)OCC[N+](C)(C)C	116.30525:11 158.97743:111 165.04865:108 178.93938:11 223.02937:1021 239.06348:0 240.0636:660 251.20265:1022 252.20317:115 254.25967:90 255.23471:56 270.17447:23 278.22006:154 279.23288:42 487.28772:149 676.75684:11 722.97949:11 730.45294:4 738.49377:6737 739.50629:3240 740.16632:22 750.50031:183 761.41974:2 796.46576:3 798.5296:1291	2064	3291	4156	2305
5.5	830.592	PC 18:1-18:1	[M-H]-	C44H84NO8P	SNKAWJBJQDLSFF-YEUCEMRANA-N	CCCCCCCC\C=C/CCCCCCCC(=O)OCC(COP([O-])(=O)OCC[N+](C)(C)C)OC(=O)CCCCCCC\C=C/CCCCCCCC	277.22342:214 279.23312:60 309.94415:19 475.85464:69 681.83173:19 692.85034:39 719.80835:38 749.58508:210 761.42029:32 770.58069:3290 771.54834:1109 772.53229:137 780.58405:147 792.49762:19 829.46637:63 830.58417:1006	1176	1692	2269	1172
4.96	828.574	PC 18:1-18:2	[M-H]-	C44H82NO8P	GDWULUGDXGHJIJ-RWLIYIGXNA-N	CCCCCCCC\C=C/CCCCCCCC(=O)OCC(COP([O-])(=O)OCC[N+](C)(C)C)OC(=O)CCCCCCC\C=C/C\C=C/CCCCC	274.87918:24 277.21384:911 279.23297:270 281.24759:3261 282.2493:755 295.19131:45 504.30261:212 511.90643:49 514.30005:218 515.32764:574 723.90875:24 758.4248:53 766.51227:149 768.54871:11964 769.56989:5932 770.55646:1410 777.54327:1105 777.62982:111 788.56598:48 815.57941:49 823.56036:960 826.58356:170 828.58447:2546	7325	9367	11180	6833
3.67	796.51	PC 18:2-16:3	[M-H]-	C42H74NO8P	ZXTGNTHGMQPDHK-AMDXDXLNNA-N	CCCCC\C=C/C\C=C/CCCCCCCC(=O)OCC(COP([O-])(=O)OCC[N+](C)(C)C)OC(=O)CCCCC\C=C/C\C=C/C\C=C/CC	184.00999:26 249.18761:431 254.09555:64 277.21857:471 278.21075:19 279.23535:669 466.89209:7 639.04321:26 662.81329:77 693.37775:80 710.42169:56 736.48657:4417 737.49774:1743 740.47388:64 766.44269:54 793.52264:191 796.51013:774	1465	2190	2742	1814
4.48	826.558	PC 18:2-18:2	[M-H]-	C44H80NO8P	FVXDQWZBHIXIEJ-ZPPAUJSGNA-N	CCCCC\C=C/C\C=C/CCCCCCCC(=O)OCC(COP([O-])(=O)OCC[N+](C)(C)C)OC(=O)CCCCCCC\C=C/C\C=C/CCCCC	170.48608:20 233.22227:73 250.30388:48 253.08829:3453 258.37891:57 277.20139:30370 277.2131:33812 278.22409:8359 278.72794:150 279.23221:69185 279.57181:236 280.23981:15808 280.85184:179 281.23264:2140 484.95111:16 495.29254:166 504.31:1062 513.30334:2246 514.31708:292 515.32544:6792 516.31555:2015 687.32367:22 757.47711:78 766.53967:50002 767.5321:31674 768.52917:7213 770.28625:126 773.61816:272…	23815	31760	37493	24077
4.1	824.543	PC 18:2-18:3	[M-H]-	C44H78NO8P	HZGAVPNEGHQJID-OFWSBFIXNA-N	CCCCC\C=C/C\C=C/CCCCCCCC(=O)OCC(COP([O-])(=O)OCC[N+](C)(C)C)OC(=O)CCCCCCC\C=C/C\C=C/C\C=C/CC	110.91806:9 252.10754:18 276.35074:647 277.63748:40 278.88953:30 279.22653:7390 280.22937:994 280.43726:36 504.28925:508 509.32336:35 521.13037:7 620.87872:24 754.60382:9 763.07623:223 764.52277:38532 765.51782:22288 766.49792:1763 772.29358:25 789.2804:10 799.53162:8 824.55762:5571	21006	28161	35769	23359
3.77	822.526	PC 18:3-18:3	[M-H]-	C44H76NO8P	XXKFQTJOJZELMD-RSLAUBRINA-N	CC\C=C/C\C=C/C\C=C/CCCCCCCC(=O)OCC(COP([O-])(=O)OCC[N+](C)(C)C)OC(=O)CCCCCCC\C=C/C\C=C/C\C=C/CC	225.0056:69 277.21854:4579 278.22247:1030 472.8812:25 742.14783:25 758.68512:53 762.50995:14232 763.49591:6245 764.51373:2168 764.52539:1912 768.80688:70 776.65839:51 803.12097:52 816.49426:282 816.83698:61 818.05518:35 822.47565:262 822.53229:2379	7612	9535	11826	7625
4.42	686.474	PE 14:0-18:2	[M-H]-	C37H70NO8P	HMARMWSETGYKDK-BIXSNLIQNA-N	CCCCCCCCCCCCCC(=O)OCC(COP(O)(=O)OCCN)OC(=O)CCCCCCC\C=C/C\C=C/CCCCC	227.20082:489 251.20865:186 279.23688:1648 284.94748:6 630.29865:14 645.57819:46 683.41547:49 686.47272:1503	1499	2110	2908	1681
4.02	684.456	PE 14:0-18:3	[M-H]-	C37H68NO8P	UQHUDDVHEIGOTM-YYPVPKODNA-N	CCCCCCCCCCCCCC(=O)OCC(COP(O)(=O)OCCN)OC(=O)CCCCCCC\C=C/C\C=C/C\C=C/CC	207.01102:126 227.20316:379 277.22736:389 346.89691:126 427.41336:126 514.20502:126 640.4339:126 647.30017:255 684.47455:255	701	1012	1225	715
5.54	716.521	PE 16:0-18:1	[M-H]-	C39H76NO8P	FHQVHHIBKUMWTI-ZCXUNETKNA-N	CCCCCCCCCCCCCCCC(=O)OCC(COP(O)(=O)OCCN)OC(=O)CCCCCCC\C=C/CCCCCCCC	112.98504:4 230.98985:16 242.95125:191 255.23711:1256 279.22598:79 281.24292:2959 306.92621:65 310.95584:175 326.91354:40 671.43518:32 681.53351:23 716.47766:439 716.53436:3198	2164	3249	3922	2375
5.03	714.506	PE 16:0-18:2	[M-H]-	C39H74NO8P	HBZNVZIRJWODIB-BCTRXSSUNA-N	CCCCCCCCCCCCCCCC(=O)OCC(COP(O)(=O)OCCN)OC(=O)CCCCCCC\C=C/C\C=C/CCCCC	156.00153:23 196.03752:187 255.22841:5616 258.91553:65 275.884:12 279.23105:23191 280.23389:3042 354.92697:14 434.26715:520 452.26956:1807 695.65393:23 712.19464:91 714.50452:29826	19876	30996	41074	23838
4.61	712.489	PE 16:0-18:3	[M-H]-	C39H72NO8P	QONZHKTZKTUIMU-SVNQLWEDNA-N	CCCCCCCCCCCCCCCC(=O)OCC(COP(O)(=O)OCCN)OC(=O)CCCCCCC\C=C/C\C=C/C\C=C/CC	196.03674:54 255.23233:1694 277.21613:5956 278.22006:1063 391.00708:47 617.77618:24 661.33795:24 691.41248:50 712.49384:7252	6712	11320	15499	8776
6.14	718.538	PE 17:0-17:0 (IS)	[M-H]-	C39H78NO8P	YSFFAUPDXKTJMR-UHFFFAOYNA-N	CCCCCCCCCCCCCCCCC(=O)OCC(COP(O)(=O)OCCN)OC(=O)CCCCCCCCCCCCCCCC	180.97156:72 242.93347:4 269.23859:28650 269.24783:29206 270.25116:6431 271.26566:597 294.81833:22 392.87057:10 448.2858:642 455.88718:36 466.27505:1404 467.29315:416 602.763:18 681.52216:33 684.43121:81 715.39038:67 718.5448:26090	40947	35582	34915	29879
5.11	740.521	PE 18:1-18:2	[M-H]-	C41H76NO8P	GKAFCSRKMWFPSJ-RQOIEFAZNA-N	CCCCCCCC\C=C/CCCCCCCC(=O)OCC(COP(O)(=O)OCCN)OC(=O)CCCCCCC\C=C/C\C=C/CCCCC	207.93437:18 278.33578:63 279.23093:3053 280.23849:928 281.24316:3758 472.89905:22 532.75354:16 699.52191:10 735.40436:38 737.67871:45 740.52466:6875	4043	4736	5809	3512
4.62	738.506	PE 18:2-18:2	[M-H]-	C41H74NO8P	SSCDRSKJTAQNNB-MAZCIEHSNA-N	CCCCC\C=C/C\C=C/CCCCCCCC(=O)OCC(COP(O)(=O)OCCN)OC(=O)CCCCCCC\C=C/C\C=C/CCCCC	158.97925:49 196.03328:193 256.51895:60 277.21628:504 277.22333:530 279.23068:38443 280.23117:8221 281.23346:2144 410.67877:26 447.60959:52 458.30179:109 476.27637:2595 477.27756:811 503.37985:106 509.28464:4308 509.31009:2617 690.46838:90 700.48425:15 737.59747:107 738.50208:34966 738.61322:343	20682	30873	44086	26866
4.23	736.49	PE 18:2-18:3	[M-H]-	C41H72NO8P	ZOXULAUECYWFFP-DYXXURTGNA-N	CCCCC\C=C/C\C=C/CCCCCCCC(=O)OCC(COP(O)(=O)OCCN)OC(=O)CCCCCCC\C=C/C\C=C/C\C=C/CC	142.59921:22 152.99326:585 196.04054:159 230.4577:44 245.04413:174 253.2186:8284 254.21863:1592 255.23189:308 277.21558:10108 278.22186:2357 279.23468:20203 280.23282:4871 282.74188:56 345.2356:22 414.15625:66 415.21924:1945 429.00455:22 458.26172:332 476.27246:1117 489.26688:1274 505.70825:120 507.27359:60828 508.28458:25482 509.28061:5840 509.96857:90 514.35876:45 675.33325:22 689.45581:56 708.…	14315	22377	25816	16319
3.87	734.474	PE 18:3-18:3	[M-H]-	C41H70NO8P	WIHSZOXPODIZSW-YTWBPVBXNA-N	CC\C=C/C\C=C/C\C=C/CCCCCCCC(=O)OCC(COP(O)(=O)OCCN)OC(=O)CCCCCCC\C=C/C\C=C/C\C=C/CC	112.98727:25 223.12717:27 227.20665:749 277.21466:1783 350.95416:28 557.23975:27 625.34753:55 660.65417:27 684.44257:54 717.4447:786 718.44647:499 718.49561:415 724.47168:28 734.47034:1807	2011	3058	3685	2291
4.21	693.471	PG 14:0-16:0	[M-H]-	C36H71O10P	ZAXBYLHGBBMAAY-UHFFFAOYNA-N	CCCCCCCCCCCCCCCC(=O)OC(COC(=O)CCCCCCCCCCCCC)COP(O)(=O)OCC(O)CO	141.30048:48 227.20184:1423 255.2261:955 255.24188:1005 256.24136:219 384.9437:24 391.25284:97 466.26825:48 482.96341:24 537.0448:24 615.29553:24 677.36456:47 693.46478:5132	2666	3819	5128	3065
4.28	719.487	PG 14:0-18:1	[M-H]-	C38H73O10P	GKSUEOBCMJKHAW-MSUUIHNZNA-N	CCCCCCCCCCCCCC(=O)OCC(COP(O)(=O)OCC(O)CO)OC(=O)CCCCCCC\C=C/CCCCCCCC	129.97675:129 227.20772:256 281.27332:129 559.78284:127 674.38055:127 687.24249:256 719.47095:515	738	1033	1305	911
3.88	717.471	PG 14:0-18:2	[M-H]-	C38H71O10P	BCWWDWIJORDPRN-BIXSNLIQNA-N	CCCCCCCCCCCCCC(=O)OCC(COP(O)(=O)OCC(O)CO)OC(=O)CCCCCCC\C=C/C\C=C/CCCCC	139.00995:158 227.19711:686 274.1149:48 278.86774:63 279.24246:128 598.89252:15 659.8335:24 673.39117:70 684.46356:26 717.48529:1712	1028	1463	1894	1113
3.57	715.451	PG 14:0-18:3	[M-H]-	C38H69O10P	RSCFPDKWNRETDJ-YYPVPKODNA-N	CCCCCCCCCCCCCC(=O)OCC(COP(O)(=O)OCC(O)CO)OC(=O)CCCCCCC\C=C/C\C=C/C\C=C/CC	166.03963:0 208.97896:17 227.20357:586 235.43654:28 240.04822:128 599.04926:28 647.57758:56 680.43616:69 686.50726:56 715.44318:1175	651	1051	1269	796
4.78	721.5	PG 16:0-16:0	[M-H]-	C38H75O10P	BIABMEZBCHDPBV-UHFFFAOYNA-N	CCCCCCCCCCCCCCCC(=O)OCC(COP(O)(=O)OCC(O)CO)OC(=O)CCCCCCCCCCCCCCC	129.98166:25 208.95042:16 238.93253:85 255.23012:16992 256.23636:3388 389.94699:44 391.21841:1376 392.21808:312 456.87396:34 465.25928:1238 483.27228:1049 669.46198:18 676.42297:44 720.5993:71 721.49713:46812	21495	30105	41134	24392
4.58	719.484	PG 16:0-16:1	[M-H]-	C38H73O10P	NOFOTAHTYLXZNV-PEZBUJJGNA-N	CCCCCCCCCCCCCCCC(=O)OCC(COP(O)(=O)OCC(O)CO)OC(=O)CCCCCCC\C=C/CCCCCC	152.98811:375 189.50816:24 227.02892:374 253.20981:2529 255.23434:2496 267.22321:46 278.21503:305 279.22311:260 376.90784:24 389.19775:46 404.63943:24 435.26056:48 465.25616:465 483.26913:15265 484.27765:4100 486.54987:55 595.38062:10 654.56122:24 685.40601:7 714.48865:319 717.573:58 719.48657:20159	11892	17712	20188	13966
4.85	747.516	PG 16:0-18:1	[M-H]-	C40H77O10P	PAZGBAOHGQRCBP-ZCXUNETKNA-N	CCCCCCCCCCCCCCCC(=O)OCC(COP(O)(=O)OCC(O)CO)OC(=O)CCCCCCC\C=C/CCCCCCCC	152.99556:295 245.74977:46 255.23703:4976 256.2478:663 281.24521:3187 372.12473:22 395.94315:67 509.27167:119 694.4516:9 739.5257:245 743.52124:20 747.30762:53 747.51978:29366	10918	14550	19254	11621
4.4	745.499	PG 16:0-18:2	[M-H]-	C40H75O10P	ATBOMIWRCZXYSZ-BCTRXSSUNA-N	CCCCCCCCCCCCCCCC(=O)OCC(COP(O)(=O)OCC(O)CO)OC(=O)CCCCCCC\C=C/C\C=C/CCCCC	112.98363:20 139.00905:38 152.99226:368 240.15366:52 253.21962:253 255.22841:9250 256.24368:1722 261.66284:26 279.23105:4604 280.23627:722 294.16245:26 364.06198:24 412.92395:48 415.21204:1136 461.77637:48 480.22012:46 489.25595:761 507.29742:619 686.48627:318 699.35071:24 742.47675:25 745.50146:45974	16510	25624	35451	20745
4.04	743.485	PG 16:0-18:3	[M-H]-	C40H73O10P	MLANVLMRGHBUJH-SVNQLWEDNA-N	CCCCCCCCCCCCCCCC(=O)OCC(COP(O)(=O)OCC(O)CO)OC(=O)CCCCCCC\C=C/C\C=C/C\C=C/CC	206.99348:32 221.08916:57 255.2305:4011 256.23224:743 257.24496:250 260.29291:83 277.21646:1133 406.85104:55 427.00623:28 468.8699:28 487.27585:154 685.47296:55 708.26898:28 741.11554:125 743.48718:16137	6803	10082	12702	7872
4.65	745.5	PG 16:1-18:1	[M-H]-	C40H75O10P	VCYYBLIRAQBPTM-LJSPAGPLNA-N	CCCCCCCC\C=C/CCCCCCCC(=O)OC(COC(=O)CCCCCCC\C=C/CCCCCC)COP(O)(=O)OCC(O)CO	159.97438:12 253.20709:824 277.21295:6 279.23203:31479 280.23016:6728 281.2561:1848 282.25784:271 366.94641:44 406.86395:8 467.40024:16 476.2998:1420 477.28561:687 489.18851:32 507.2478:184 509.27707:4126 509.28979:4521 510.29642:1258 615.54852:16 650.91248:50 696.38159:31 738.22858:38 738.50842:31964 739.49408:13389 739.52478:15035 740.48425:1959 740.51495:4343 742.06683:66 744.97131:20 745.5028…	4383	5706	7441	5041
4.21	743.485	PG 16:1-18:2	[M-H]-	C40H73O10P	PTJBFPPEYDFAAQ-RUGCENDANA-N	CCCCCC\C=C/CCCCCCCC(=O)OCC(COP(O)(=O)OCC(O)CO)OC(=O)CCCCCCC\C=C/C\C=C/CCCCC	135.39157:25 174.24507:49 199.04344:25 227.04025:1011 245.04727:266 253.21732:9788 254.22633:1641 257.48047:58 277.21426:10823 278.21585:2146 279.23575:24885 280.23859:5353 281.24088:533 333.47943:25 415.24084:1344 420.50705:25 458.26031:374 463.25714:552 474.25955:810 476.28644:1359 481.24414:195 490.25211:153 505.66241:737 507.27216:75049 507.83795:80 508.27679:31371 508.62036:97 509.27921:5199…	65379	87433	121128	70804
3.88	741.469	PG 16:1-18:3	[M-H]-	C40H71O10P	BFIMUUYOALOYGB-MVXJGUQMNA-N	CCCCCC\C=C/CCCCCCCC(=O)OCC(COP(O)(=O)OCC(O)CO)OC(=O)CCCCCCC\C=C/C\C=C/C\C=C/CC	184.18004:24 227.03751:1151 252.42026:335 253.21886:9509 254.23463:1837 257.83755:58 277.21585:13731 278.22214:2898 283.26428:34 351.43155:24 413.2038:1349 440.31116:24 463.25879:428 487.24387:927 493.00342:24 505.25806:59974 506.26382:24123 507.27063:5023 508.25616:717 509.17578:83 510.02612:92 513.83752:24 664.64099:24 703.32794:16 719.00549:48 734.48108:1804 735.48706:1047 739.09955:439 741.09…	58275	90321	114803	67196
5.39	749.532	PG 17:0-17:0 (IS)	[M-H]-	C40H79O10P	ZBVHXVKEMAIWQQ-UHFFFAOYNA-N	CCCCCCCCCCCCCCCCC(=O)OCC(COP(O)(=O)OCC(O)CO)OC(=O)CCCCCCCCCCCCCCCC	152.99432:1917 216.25752:42 269.24792:77531 270.25125:21349 271.26108:2175 272.61279:106 277.35495:43 405.2384:6437 406.24725:1357 423.26447:88 425.38889:21 438.18802:41 470.28433:21 472.91614:21 479.26672:3814 480.28033:1077 497.2851:3802 568.76361:16 680.42328:21 713.29926:21 747.13977:1442 748.58661:260 749.52875:136274	179490	183103	166321	154585
4.78	760.512	PS 34:1	[M-H]-	C40H76NO10P	OIWCYIUQAVBPGV-ZCXUNETKNA-N	CCCCCCCCCCCCCCCC(=O)OCC(COP(O)(=O)OCC(N)C(O)=O)OC(=O)CCCCCCC\C=C/CCCCCCCC	255.23419:279 316.90436:28 378.94534:32 552.8941:81 639.87354:25 671.2951:77 673.49744:926 724.33771:25 739.11444:51 760.5163:1545	1226	1481	2338	1782
4.34	758.498	PS 16:0-18:2	[M-H]-	C40H74NO10P	ZGNVQERQNSXHHO-BCTRXSSUNA-N	CCCCCCCCCCCCCCCC(=O)OCC(COP(O)(=O)OCC(N)C(O)=O)OC(=O)CCCCCCC\C=C/C\C=C/CCCCC	129.981:59 228.19537:123 251.19572:65 255.23:1183 258.78323:48 277.21841:784 279.25168:376 325.40005:48 349.90515:24 364.85892:24 368.40857:48 391.21631:1992 392.2355:473 415.22055:453 550.79187:24 624.84119:48 636.83948:24 671.45917:4674 671.47742:4883 671.53229:275 672.4649:2297 672.47955:2252 691.83929:39 714.50635:0 723.4151:48 724.50842:159 737.96027:51 758.4906:6374	4123	5778	9104	6366
3.98	756.479	PS 34:3	[M-H]-	C40H72NO10P	GRXQVLCZJYBDDD-SVNQLWEDNA-N	CCCCCCCCCCCCCCCC(=O)OCC(COP(O)(=O)OCC(N)C(O)=O)OC(=O)CCCCCCC\C=C/C\C=C/C\C=C/CC	248.39729:62 252.20743:31 280.4317:31 296.92682:62 356.91223:86 391.21896:1024 409.23651:369 432.23209:31 509.06897:31 616.84698:31 628.74744:62 668.32935:62 669.44952:2003 670.45013:879 671.63062:31 724.56873:24 725.12708:63 756.48645:2149	1832	2661	3559	2942
4.89	761.579	SM d35:1	[M-H]-	C40H81N2O6P	LDJGVBCPOLCJJN-DQRAZIAONA-N	CCCCCCCCCCC\C=C/CCCCCCCC(=O)NC(COP([O-])(=O)OCC[N+](C)(C)C)C(O)CCCCCCCCCCC	391.08521:21 433.99988:21 489.94617:10 496.85312:15 674.48615:138 701.55884:19280 702.51581:1235 702.5719:10921 703.552:1764 710.55225:39 728.48242:13 761.58685:1647	11779	10185	10231	8541
11.61	724.696	CE 22:1 (IS)	[M+H]+	C49H86O2	SQHUGNAFKZZXOT-QXAJUEOOSA-N	CCCCCCCC\C=C/CCCCCCCCCCCC(=O)O[C@H]1CC[C@]2(C)[C@H]3CC[C@]4(C)[C@H](CC[C@H]4[C@@H]3CC=C2C1)[C@H](C)CCCC(C)C	121.09764:127 125.13335:102 139.14613:99 161.16959:79 179.18591:182 210.12958:11 217.19907:379 228.15471:45 239.0853:22 244.13588:20 251.16971:44 260.23447:146 271.25082:104 281.12421:22 352.28729:22 361.185:23 369.31192:772 369.35532:33900 370.3511:13075 371.36459:1904 373.38202:82 399.2431:1 440.30481:15 465.3176:43 537.49548:13 597.48267:22 620.46454:41 661.31726:41 663.65955:31 669.74341:48 6…	5024	6911	6592	2307
2.99	416.337	DAG 2:0-18:1 (IS)	[M+NH4]+	C23H42O5	SWFNWNMMXVUGLT-KHPPLWFENA-N	CCCCCCCC\C=C/CCCCCCCC(=O)OC(CO)COC(C)=O	106.76389:56 107.0863:740 109.09736:1509 111.07804:415 111.11968:786 115.10952:28 117.05373:21753 118.0557:1868 119.86074:84 121.1012:2186 123.08733:203 125.0912:387 126.23787:76 131.32111:28 134.01874:60 135.11368:1892 143.10371:20 149.13397:914 151.15321:269 179.17871:220 210.14212:73 226.18153:6 245.23071:29 247.24542:2516 253.10776:46 254.14359:26 261.12527:61 265.25443:3673 266.24805:690 275…	144005	137704	138519	119904
4.08	474.415	DAG 12:0-12:0 (IS)	[M+NH4]+	C27H52O5	OQQOAWVKVDAJOI-UHFFFAOYNA-N	CCCCCCCCCCCC(=O)OCC(CO)OC(=O)CCCCCCCCCCC	109.09886:1240 110.10623:107 121.09972:61 172.01122:24 183.17265:1942 197.10197:286 201.18353:1204 229.173:47 240.06425:114 249.14188:91 257.21448:25778 258.2088:5813 259.21414:601 321.20135:2 325.18353:82 366.27933:71 409.18018:56 438.72885:39 439.37335:7599 440.40018:2026 451.39053:20 457.44485:31 459.33884:154 461.29132:87 463.36636:130 464.25665:83 464.29919:148 465.40952:123 468.45218:19 469…	16609	15716	18953	13336
6.77	612.556	DAG 16:0-18:1	[M+NH4]+	C37H70O5	YEJYLHKQOBOSCP-ZCXUNETKNA-N	CCCCCCCCCCCCCCCC(=O)OCC(CO)OC(=O)CCCCCCC\C=C/CCCCCCCC	281.25153:95 313.28427:1609 316.87558:16 320.2323:35 336.22992:13 339.28442:1544 431.27304:86 441.3252:13 509.29437:72 517.20215:26 537.37866:94 541.52728:40 554.25153:50 555.29169:52 558.28461:28 562.38922:35 564.50244:21 569.31628:14 573.25848:54 574.38055:106 577.49561:1068 586.87085:20 594.42474:98 595.45374:123 596.31128:271 597.35223:101 597.40741:133 598.33887:148 598.36993:131 600.40442:3…	904	1089	1003	695
6.23	610.541	DAG 16:0-18:2	[M+NH4]+	C37H68O5	SVXWJFFKLMLOHO-BCTRXSSUNA-N	CCCCCCCCCCCCCCCC(=O)OCC(CO)OC(=O)CCCCCCC\C=C/C\C=C/CCCCC	240.23119:25 245.22531:278 272.92563:53 279.23404:56 302.89804:51 313.26407:4846 314.26874:846 320.11847:39 327.26398:13 331.13968:39 331.2912:2 333.19168:36 337.27063:3724 338.28192:906 339.30771:52 399.3436:2 415.06454:25 511.37674:33 528.23193:7 531.40155:100 558.77954:19 562.2702:18 565.39594:37 568.46979:7 572.3382:192 575.50189:2961 575.5188:2632 576.50757:1515 589.47992:22 595.31775:51 596…	3767	4967	7063	4585
5.74	608.523	DAG 16:0-18:3	[M+NH4]+	C37H66O5	UHPKYXAUVQOHQL-SVNQLWEDNA-N	CCCCCCCCCCCCCCCC(=O)OCC(CO)OC(=O)CCCCCCC\C=C/C\C=C/C\C=C/CC	240.1685:55 256.97839:5 261.21613:433 277.62894:52 282.21066:40 299.21896:42 312.11169:50 313.27179:3749 322.62012:52 335.17004:5 335.25269:2608 335.26819:2550 336.80707:53 376.18054:70 397.15552:29 403.27756:9 417.03821:44 428.26901:92 439.19653:250 440.19946:203 490.39722:17 493.21948:39 495.26141:1 508.2821:21 511.27014:83 538.24878:72 541.34314:53 548.2984:2 550.19965:48 551.32214:1185 552.32…	3315	4449	6058	3194
4.74	604.494	DAG 18:2-16:3	[M+NH4]+	C37H62O5	ZGIKPSJBQSFAIO-BAYANWAKNA-N	CCCCC\C=C/C\C=C/CCCCCCCC(=O)OCC(CO)OC(=O)CCCCC\C=C/C\C=C/C\C=C/CC	109.10303:126 153.12309:126 192.10851:126 255.23596:126 275.20667:126 307.20941:128 331.19254:255 336.26752:377 337.27991:258 357.23871:126 403.73874:126 409.21164:254 415.25595:254 437.18768:126 493.89014:126 549.21747:254 551.23297:254 552.3764:254 554.27478:256 561.34918:256 564.32825:130 569.29285:255 578.28607:126 580.41876:256 581.24841:384 584.47076:254 591.35376:256 595.38171:256 596.4080…	860	1028	1602	701
4.34	602.475	DAG 16:3-18:3	[M+NH4]+	C37H60O5	YEXLSDHVXIZUSM-AAXIOSLLNA-N	CC\C=C/C\C=C/C\C=C/CCCCCCCC(=O)OC(CO)COC(=O)CCCCC\C=C/C\C=C/C\C=C/CC	200.94591:126 251.20425:126 265.18179:126 297.09607:126 307.24197:256 314.28558:126 320.20111:254 325.19403:126 335.25446:385 344.19742:126 355.06628:128 541.35626:254 550.71606:126 554.35754:256 556.29254:131 589.43695:254 594.6344:254 595.35712:263 596.3869:397 596.44202:388 597.32446:261 597.45209:272 598.33527:275 599.47815:259 600.34894:254 600.58405:266 601.49377:262 602.29333:254 602.45959…	1169	1224	2102	1110
6.29	636.554	DAG 18:1-18:2	[M+NH4]+	C39H70O5	BLZVZPYMHLXLHG-RQOIEFAZNA-N	CCCCCCCC\C=C/CCCCCCCC(=O)OCC(CO)OC(=O)CCCCCCC\C=C/C\C=C/CCCCC	131.08516:50 171.11491:38 210.50673:24 312.29523:63 326.91882:23 337.26996:2900 339.27585:3058 340.30054:567 361.5025:24 541.42938:18 571.55463:24 578.30713:45 581.42944:116 592.40479:39 600.33636:73 601.50885:2061 602.51965:1348 625.38916:3 627.91089:101 630.33148:31 635.37512:119 635.48889:207	1684	2422	3507	1794
5.75	634.539	DAG 18:2-18:2	[M+NH4]+	C39H68O5	MQGBAQLIFKSMEM-MAZCIEHSNA-N	CCCCC\C=C/C\C=C/CCCCCCCC(=O)OCC(CO)OC(=O)CCCCCCC\C=C/C\C=C/CCCCC	215.17322:25 230.19543:1 241.95709:16 249.21355:29 261.22653:255 304.24719:6 325.23758:64 333.22473:111 336.21646:160 337.28058:10681 338.27371:2071 345.28229:81 348.21957:107 373.28525:2 430.07556:16 431.89157:25 433.34714:65 439.19089:45 440.20566:192 466.26315:20 479.20831:11 480.14771:16 496.258:328 501.42599:90 505.37979:122 514.82794:16 527.4859:31 532.29913:1 535.40582:19 547.88013:12 551.…	5981	7835	11178	7134
5.29	632.52	DAG 18:2-18:3	[M+NH4]+	C39H66O5	PGXBELQFNRPKBC-DYXXURTGNA-N	CCCCC\C=C/C\C=C/CCCCCCCC(=O)OCC(CO)OC(=O)CCCCCCC\C=C/C\C=C/C\C=C/CC	113.09683:79 146.10074:37 149.13658:149 161.1261:252 163.11655:130 219.18019:47 244.20987:121 245.22293:361 256.173:25 259.20566:669 261.21072:2075 261.21756:2131 263.23953:561 279.23608:123 289.22119:96 299.26944:143 309.23618:2 315.27451:47 327.21237:44 335.26233:7634 336.26801:1971 337.27261:10790 338.27353:2885 338.27872:2926 339.2811:971 465.38223:78 480.31061:45 488.4274:39 501.39014:66 524…	12347	16528	21830	13103
4.84	630.506	DAG 18:3-18:3	[M+NH4]+	C39H64O5	RAPBJBKXYYMYAY-YTWBPVBXNA-N	CC\C=C/C\C=C/C\C=C/CCCCCCCC(=O)OCC(CO)OC(=O)CCCCCCC\C=C/C\C=C/C\C=C/CC	219.16762:58 256.2114:45 259.19431:306 261.22668:887 280.21066:126 291.1825:38 293.05136:24 300.12439:21 302.18845:48 317.27942:67 322.33319:24 328.84534:39 333.22983:251 335.25726:5932 520.79553:42 556.35614:59 559.29858:48 568.40784:57 570.23242:37 585.28955:39 588.30743:25 590.26996:26 593.34186:257 595.46075:1498 596.48029:645 598.38391:19 613.47736:327 614.48071:362 615.42535:109 615.50934:2…	5228	7593	10378	4760
2.85	362.325	MAG 17:0 (IS)	[M+NH4]+	C20H40O4	SVUQHVRAGMNPLW-UHFFFAOYNA-N	CCCCCCCCCCCCCCCCC(=O)OCC(O)CO	103.0784:254 121.10699:126 172.98886:126 183.19092:128 268.2562:254 269.1929:126 273.1962:251 282.20319:254 301.14731:128 303.19275:126 319.13464:254 325.13354:128 327.18985:256 327.29449:517 332.15445:131 340.23599:254 343.22232:126 350.32657:255 355.10406:254 357.2049:254 358.20288:382 359.34668:255 361.15158:257 362.30276:261	1831	1590	1535	1211
4.51	812.553	SQDG 16:0-16:0	[M+H]+	C41H78O12S	RVUUQPKXGDTQPG-UHFFFAOYNA-N	CCCCCCCCCCCCCCCC(=O)OCC(COC1OC(CS(O)(=O)=O)C(O)C(O)C1O)OC(=O)CCCCCCCCCCCCCCC	105.45063:48 109.02573:175 109.10383:2120 121.09715:1153 121.10336:1153 131.07933:656 134.37732:49 135.11595:1733 137.13409:784 140.24448:48 145.10291:632 146.98013:1490 147.117:1088 149.10191:367 149.13466:1667 155.06793:103 159.11742:873 161.13127:1793 163.15059:1866 168.14412:80 171.12099:275 175.15132:1201 177.15872:1137 178.90195:48 185.13759:548 187.14722:1570 191.13855:287 192.1855:95 193.…	4178	5359	8316	6111
4.07	810.542	SQDG 16:0-16:1	[M+H]+	C41H76O12S	VDWVQLTYVQQUDC-PEZBUJJGNA-N	CCCCCCCCCCCCCCCC(=O)OCC(COC1OC(CS(O)(=O)=O)C(O)C(O)C1O)OC(=O)CCCCCCC\C=C/CCCCCC	265.25067:68 298.85199:19 311.26379:1172 312.26276:290 313.27832:1300 323.16678:8 329.86923:38 339.2887:783 464.2262:5 493.1564:19 514.27301:23 537.25061:485 539.27679:629 548.02399:38 549.49146:3040 550.48743:1190 552.50854:37 560.41638:10 562.83716:22 586.41595:3 619.46698:1291 619.90955:43 621.44208:256 621.47375:537 683.80457:16 742.47101:137 743.51318:722 744.43298:1789 744.45221:2661 745.46…	862	1156	1795	1052
3.7	808.523	SQDG 14:0-18:2	[M+H]+	C41H74O12S	RITDKTWXVKEQKS-BIXSNLIQNA-N	CCCCCCCCCCCCCC(=O)OCC(COC1OC(CS(O)(=O)=O)C(O)C(O)C1O)OC(=O)CCCCCCC\C=C/C\C=C/CCCCC	107.0836:16 213.21698:24 228.2123:56 261.22528:103 263.245:683 270.21518:49 285.24316:6282 286.24008:1348 286.24487:1324 306.2175:24 307.23306:470 319.26608:21 331.28369:63 336.25586:562 337.27338:5031 338.27689:1043 341.11652:42 479.72375:24 492.37396:24 504.32663:28 511.26071:1333 519.24475:83 535.26453:47 543.5614:49 547.46631:5148 547.47955:4871 548.46375:1870 549.47864:350 551.2395:275 563.2…	1361	2465	3468	2503
3.42	806.509	SQDG 14:0-18:3	[M+H]+	C41H72O12S	GLNHEBUAGPBXSP-YYPVPKODNA-N	CCCCCCCCCCCCCC(=O)OCC(COC1OC(CS(O)(=O)=O)C(O)C(O)C1O)OC(=O)CCCCCCC\C=C/C\C=C/C\C=C/CC	163.14677:24 177.14163:108 183.08899:103 184.79778:48 186.06003:587 190.12347:180 191.15009:174 193.17632:119 205.15569:32 233.21936:53 243.22069:664 261.22424:1814 262.3588:49 285.24222:6357 286.25107:804 303.25372:131 318.25519:51 335.24173:3694 335.26239:4557 336.26291:858 338.27618:44 352.19046:48 488.28461:95 498.91074:24 509.19589:174 511.26743:1343 538.25922:25 539.93976:24 542.39484:73 54…	1503	2470	3314	2400
4.61	838.571	SQDG 16:0-18:1	[M+H]+	C43H80O12S	SQOJCPIJIDPYDD-ZCXUNETKNA-N	CCCCCCCCCCCCCCCC(=O)OCC(COC1OC(CS(O)(=O)=O)C(O)C(O)C1O)OC(=O)CCCCCCC\C=C/CCCCCCCC	216.91328:26 239.24565:450 257.23758:159 263.14096:31 265.2485:1034 293.2952:16 309.21375:42 313.25848:12216 313.27847:13451 314.27817:2832 314.65598:34 319.30304:15 331.29056:1248 333.16528:42 339.29407:12527 340.30057:3010 341.29291:600 357.31375:366 365.29205:41 417.28561:79 452.74973:16 465.24542:1020 467.70148:16 473.27432:129 491.26605:1321 507.41406:16 520.38013:17 538.79889:32 539.2804:31…	4611	5760	8522	5159
4.18	836.555	SQDG 16:0-18:2	[M+NH4]+	C43H78O12S	LOZJMRGYMGMBTB-BCTRXSSUNA-N	CCCCCCCCCCCCCCCC(=O)OCC(COC1OC(CS(O)(=O)=O)C(O)C(O)C1O)OC(=O)CCCCCCC\C=C/C\C=C/CCCCC	151.14632:205 175.84018:39 181.12154:122 207.1339:81 222.23277:69 239.22688:3745 239.23561:3899 240.24049:803 245.22583:5226 261.23416:366 263.2356:13415 263.25848:10075 264.24146:2580 275.09091:57 279.2225:134 291.22876:272 297.25244:89 306.28381:40 313.26654:83124 313.27155:84132 314.27872:34849 315.28:5183 316.28537:328 317.2446:282 319.23297:246 319.26321:805 330.25177:397 331.28329:9333 332.…	28063	40884	68817	38593
3.85	834.539	SQDG 16:0-18:3	[M+NH4]+	C43H76O12S	PUAZHUYVSFVFNU-SVNQLWEDNA-N	CCCCCCCCCCCCCCCC(=O)OCC(COC1OC(CS(O)(=O)=O)C(O)C(O)C1O)OC(=O)CCCCCCC\C=C/C\C=C/C\C=C/CC	119.08455:96 135.11642:224 147.90233:48 166.03819:48 177.1386:261 185.13622:94 213.15877:117 231.49091:48 237.02763:49 239.23314:2608 241.18587:178 243.21033:4088 251.23845:24 257.24722:1127 260.40912:426 261.22028:17497 262.22461:4183 277.21735:392 291.23352:129 304.24521:144 312.25851:314 313.27408:44148 313.84369:69 314.27124:13319 315.28757:1905 316.21768:279 317.24969:2403 318.25568:782 325.…	28756	45902	72959	43036
3.48	832.52	SQDG 16:1-18:3	[M+H]+	C43H74O12S	ZDGHWTRHSWZPDT-MVXJGUQMNA-N	CCCCCC\C=C/CCCCCCCC(=O)OCC(COC1OC(CS(O)(=O)=O)C(O)C(O)C1O)OC(=O)CCCCCCC\C=C/C\C=C/C\C=C/CC	120.0911:8 145.99434:22 243.21811:182 257.85754:45 263.23441:46 263.8345:22 279.23318:71 299.2226:27 311.2561:1288 317.24622:130 335.25674:1982 337.27997:23 340.73499:22 513.85089:22 524.34949:24 535.25128:95 537.27039:530 542.13782:23 545.43121:154 546.45648:129 561.29541:698 562.29529:214 563.3028:158 567.38544:46 571.45917:2196 572.4917:652 580.46259:22 586.59735:34 589.46783:1674 590.49255:76…	812	1145	1551	1132
4.25	862.565	SQDG 18:1-18:2	[M+H]+	C45H80O12S	GDHVQSRLIWDPLR-RQOIEFAZNA-N	CCCCCCCC\C=C/CCCCCCCC(=O)OCC(COC1OC(CS(O)(=O)=O)C(O)C(O)C1O)OC(=O)CCCCCCC\C=C/C\C=C/CCCCC	147.11601:16 167.25688:48 196.16939:16 265.24692:309 265.2561:309 283.01453:7766 285.58136:64 313.28412:90 322.16144:33 337.26801:3363 338.27151:1183 339.29208:5033 340.29858:1002 341.5386:56 357.31436:201 435.24347:23 437.71655:16 466.8266:16 506.21695:45 518.33545:32 521.45917:48 534.38702:32 563.28302:1345 565.31409:1725 575.4903:5068 576.50952:24513 577.52289:4553 579.30774:45 581.81317:16 59…	1733	1853	3606	1836
3.88	860.556	SQDG 18:2-18:2	[M+H]+	C45H78O12S	JNWQPHSRAQZUQO-MAZCIEHSNA-N	CCCCC\C=C/C\C=C/CCCCCCCC(=O)OCC(COC1OC(CS(O)(=O)=O)C(O)C(O)C1O)OC(=O)CCCCCCC\C=C/C\C=C/CCCCC	116.11023:51 238.15854:22 241.25163:48 245.2256:1061 248.2485:69 257.37399:76 262.20636:492 263.23318:3306 264.24362:331 269.14673:52 275.26871:97 283.02161:1294 291.22153:131 321.23529:142 327.11859:48 335.26041:2252 336.25314:829 337.25772:18572 337.27585:22519 338.27676:5828 339.29477:5252 340.28824:923 350.24231:47 355.28247:861 378.27972:189 407.35956:14 437.22403:21 443.44427:75 453.24597:4…	10086	14284	21719	13175
3.58	858.54	SQDG 18:2-18:3	[M+NH4]+	C45H76O12S	DNBZIYLUWKRBFM-DYXXURTGNA-N	CCCCC\C=C/C\C=C/CCCCCCCC(=O)OCC(COC1OC(CS(O)(=O)=O)C(O)C(O)C1O)OC(=O)CCCCCCC\C=C/C\C=C/C\C=C/CC	109.10677:219 137.60043:48 163.14883:167 177.16443:190 215.18593:150 235.16928:174 241.19199:884 243.21428:2659 245.22734:1349 249.92923:24 255.19389:246 259.21021:1396 261.21301:7118 261.22443:7329 262.22873:1771 263.23956:2532 276.24759:48 280.23193:42 289.29327:49 295.2243:182 302.24979:118 307.19278:55 313.29614:48 317.24426:1204 319.24777:380 323.25845:258 327.22784:137 332.23132:124 334.217…	19666	25687	38768	26184
3.32	856.523	SQDG 18:3-18:3	[M+NH4]+	C45H74O12S	LCFUHZTZHHVDNX-YTWBPVBXNA-N	CC\C=C/C\C=C/C\C=C/CCCCCCCC(=O)OCC(COC1OC(CS(O)(=O)=O)C(O)C(O)C1O)OC(=O)CCCCCCC\C=C/C\C=C/C\C=C/CC	135.11313:288 149.1351:286 157.09897:56 163.14203:286 177.12535:109 179.14589:197 201.12242:10 222.13129:19 233.1358:50 239.67613:48 241.18564:971 243.21671:1356 253.17412:120 255.20535:63 257.19717:184 259.20358:2037 261.22232:5351 262.22662:1525 263.23285:576 267.20328:142 269.93164:24 283.1969:234 303.22443:410 313.26123:318 317.26941:812 321.23987:111 325.26047:71 332.22873:76 333.2453:2524 3…	12302	16791	24774	14808
10.29	796.739	TAG 14:0-16:0-16:0	[M+NH4]+	C49H94O6	JWVXCFSNEOMSHH-UHFFFAOYNA-N	CCCCCCCCCCCCCCCC(=O)OCC(COC(=O)CCCCCCCCCCCCC)OC(=O)CCCCCCCCCCCCCCC	123.07673:16 214.9686:16 286.65015:32 444.19644:11 495.5325:33 500.33371:10 511.32553:50 519.37445:51 523.46924:8109 524.48981:3094 525.4693:726 528.86749:56 531.91211:50 535.79468:31 537.4812:505 545.45905:643 548.82196:48 551.50586:4632 552.50366:1722 553.49902:449 657.57324:26 716.69739:31 737.46136:1 741.52448:25 755.4939:26 761.14307:32 777.57544:55 788.13135:32 792.47449:49 793.52338:289 79…	897	1249	1023	1077
9.88	794.726	TAG 14:0-16:0-16:1	[M+NH4]+	C49H92O6	OZXXJVVHOJHMRX-PNHLSOANNA-N	CCCCCCCCCCCCCCCC(=O)OC(COC(=O)CCCCCCCCCCCCC)COC(=O)CCCCC\C=C/CCCCCCCC	211.20523:79 270.22537:16 288.92566:34 446.81616:16 480.40677:9 495.46246:681 501.17889:33 518.06238:32 518.435:103 521.45587:1898 523.47797:110 524.4953:472 535.45734:0 543.43671:354 545.4613:41 549.47559:2372 550.49475:64 552.48938:114 552.78784:32 573.47162:40 749.7486:32 756.52844:48 768.59076:44 771.39783:141 780.76819:27 783.51447:109 791.44092:106 793.44666:199 793.82422:175 794.48425:164 …	833	1176	1031	1214
9.44	792.706	TAG 12:0-16:0-18:2	[M+H]+	C49H90O6	FAYQATHRUFYVRH-WNPWGEDXNA-N	CCCCCCCCCCCCCCCC(=O)OC(COC(=O)CCCCCCCCCCC)COC(=O)CCCCCCCC\C=C/C=C\CCCCC	495.45694:355 509.43198:198 519.47711:196 520.83179:33 522.45917:603 525.32361:10 535.46466:363 540.52728:24 540.8783:48 547.49384:1034 563.50494:18 575.50146:411 580.24976:10 678.46008:63 711.02747:24 713.42224:54 715.48883:99 719.67651:48 734.38745:109 737.45709:58 757.44147:34 766.4964:16 771.47314:59 773.74768:56 774.47003:294 774.57208:187 774.72919:345 775.44012:104 775.55798:611 775.76233:…	484	597	932	1049
10.09	808.734	TAG 15:0-16:0-16:1	[M+NH4]+	C50H94O6	YAONAFYYLVCQEP-FVDSYPCUNA-N	CCCCCCCCCCCCCCCC(=O)OC(COC(=O)CCCCCCCCCCCCCC)COC(=O)CCCCC\C=C/CCCCCCCC	304.15628:16 459.2821:21 475.29971:32 481.00723:32 489.93219:16 509.44427:553 512.49323:22 528.14349:28 535.46088:722 536.52905:23 537.4837:1629 549.48907:691 550.48505:264 555.38855:30 562.30267:19 563.70538:31 578.2525:28 694.39838:9 736.47565:26 752.59064:146 792.38165:29 792.72723:56 793.62921:26 794.45618:393 795.43475:6 795.50641:59 795.75311:317 796.78827:97 797.51324:519 798.44586:61 798.…	369	833	615	1242
10.71	824.769	TAG 16:0-16:0-16:0	[M+NH4]+	C51H98O6	PVNIQBQSYATKKL-UHFFFAOYSA-N	CCCCCCCCCCCCCCCC(=O)OCC(COC(=O)CCCCCCCCCCCCCCC)OC(=O)CCCCCCCCCCCCCCC	450.29404:21 517.29156:38 523.28711:48 523.47113:187 526.3869:13 539.50317:102 544.86139:32 550.50098:363 551.50446:11140 551.54755:1909 552.50885:4602 553.49426:757 564.51569:58 568.16882:47 571.8877:42 573.47125:501 736.97314:17 742.44897:4 760.37079:27 779.54596:46 785.51752:21 797.53687:78 812.5567:26 813.50208:143 813.59869:13 813.73956:331 814.99573:28 815.40259:106 815.4751:420 815.5235:29…	846	1267	1033	1713
10.32	822.755	TAG 14:0-16:0-18:1	[M+NH4]+	C51H96O6	UPTISBGEYYYCRS-QOCHGBHMNA-N	CCCCCCCCCCCCCCCC(=O)OC(COC(=O)CCCCCCCCCCCCC)COC(=O)CCCCCCCCC\C=C/CCCCCC	226.9525:236 503.36368:39 522.45502:413 523.4649:4697 524.47253:2082 525.48438:561 535.38214:48 544.69037:48 546.83282:86 548.52338:52 549.47876:9362 549.4953:10648 550.48132:4579 550.59058:62 552.5025:129 557.42828:30 563.51074:213 572.47522:312 573.4884:371 574.45856:57 577.51617:6532 578.51685:2794 685.44861:24 726.02948:24 747.89923:24 759.39508:67 762.3139:48 767.40601:48 777.33032:63 785.49…	1668	2310	2639	2555
9.92	820.739	TAG 14:1-16:0-18:1	[M+NH4]+	C51H94O6	OWWKGRVDSWDQHH-PAFQGHGSNA-N	CCCCCCCCCCCCCCCC(=O)OC(COC(=O)CCCCCCCCC\C=C/CCCCCC)COC(=O)CCCCCCC\C=C/CCCC	167.08102:32 214.18538:64 237.22276:404 299.16229:64 452.20419:47 494.19202:64 521.45654:1271 522.45898:953 523.47858:953 524.48621:669 541.22931:89 543.43402:219 546.47076:96 547.46063:2457 548.96375:66 549.4928:1111 550.47882:2693 550.49866:2091 563.49475:427 566.88251:78 570.44891:495 573.82031:65 575.49109:243 576.49683:56 577.51013:1181 579.50214:20 596.3468:37 717.41833:71 755.37292:1 776.6…	1549	2288	1973	2597
10.5	836.767	TAG 15:0-16:0-18:1	[M+H]+	C52H98O6	KWXJMBTWCDOOOM-QOCHGBHMNA-N	CCCCCCCCCCCCCCCC(=O)OC(COC(=O)CCCCCCCCCCCCCC)COC(=O)CCCCCCCCC\C=C/CCCCCC	520.23914:32 529.74005:64 537.474:2184 538.495:928 545.41553:32 549.49249:0 551.49194:1556 551.52173:1190 553.50824:345 558.47852:98 563.49445:252 564.50299:265 565.52588:1754 566.53625:716 573.50232:100 576.4931:381 577.52002:663 578.53082:50 585.46765:260 601.5293:43 804.41327:122 814.3075:32 821.88208:63 833.67841:297 834.43219:18 834.75012:225 835.55743:358 835.80219:2 836.76508:817	515	546	585	1112
10.73	850.785	TAG 16:0-16:0-18:1	[M+NH4]+	C53H100O6	ZKEWGTVAIGJNBK-QOCHGBHMNA-N	CCCCCCCCCCCCCCCC(=O)OCC(COC(=O)CCCCCCCCC\C=C/CCCCCC)OC(=O)CCCCCCCCCCCCCCC	240.23343:71 528.84338:24 547.47937:117 549.4751:66 551.49438:5592 552.49878:886 575.49664:1 577.51569:1196 578.51971:1595 579.52124:2067 605.54901:192 793.58783:104 796.40033:97 819.54803:52 827.70697:95 831.76703:56 833.77832:116 834.4303:56 834.60559:194 834.68707:35 834.83789:147 835.80023:214 836.65704:297 836.9917:42 838.7478:249 839.34857:24 839.81055:74 840.32581:112 840.6203:154 841.5655…	1929	2970	3668	3994
10.36	848.769	TAG 16:0-16:0-18:2	[M+NH4]+	C53H98O6	KELXZWJUGNROKO-OCGDUTRDNA-N	CCCCCCCCCCCCCCCC(=O)OCC(COC(=O)CCCCCCCC\C=C/C=C\CCCCC)OC(=O)CCCCCCCCCCCCCCC	224.73975:32 231.18353:63 242.93268:10 251.18877:30 263.23724:666 311.2691:34 313.27115:1058 529.26263:32 542.4046:64 549.46588:217 549.47577:285 551.5083:7923 552.50275:4448 553.51807:784 556.38641:13 573.48865:68 575.50757:28655 576.49969:14022 577.51984:2203 578.51367:3351 581.83734:69 593.57593:15 596.367:48 599.48926:233 603.53784:401 604.5365:534 737.73962:64 766.40552:32 802.50946:86 808.6…	3378	4251	5758	5917
9.99	846.753	TAG 16:0-16:0-18:3	[M+NH4]+	C53H96O6	HYHJGWYDGMFVSK-AAPVPQQHNA-N	CCCCCCCCCCCCCCCC(=O)OCC(COC(=O)CCCCCCCCC\C=C/C=C\C=C/CC)OC(=O)CCCCCCCCCCCCCCC	221.13326:30 245.85298:19 256.26334:7 261.2244:1326 263.23727:200 283.24667:41 299.22809:78 310.11276:28 311.25177:343 313.27374:602 317.24936:532 339.29437:215 424.21149:19 520.24243:18 522.4588:60 547.47369:208 550.75671:0 551.48871:4332 552.5097:1735 561.48016:309 562.49695:91 567.47034:24 569.45844:190 572.86407:271 573.4856:14347 574.47595:5984 574.49628:6292 575.48413:1792 575.50787:1579 57…	1614	2338	2995	3614
9.58	844.74	TAG 16:0-16:1-18:3	[M+NH4]+	C53H94O6	KGZKARAJWWBLON-AZXJVYMINA-N	CCCCCCCCCCCCCCCC(=O)OCC(COC(=O)CCCCCCCCC\C=C/C=C\C=C/CC)OC(=O)CCCCC\C=C/CCCCCCCC	237.16611:24 261.21292:570 262.2218:191 515.3208:48 526.45569:18 546.45404:115 547.52319:107 549.38678:53 549.47607:2719 550.50507:1543 570.66779:103 571.48035:3220 572.46899:465 573.46869:1820 575.50446:2893 577.47607:248 577.56421:259 594.43597:57 599.50342:569 601.50177:40 636.33197:48 776.48505:36 792.52515:3 795.56262:120 798.62579:111 807.9751:87 825.17834:48 827.73773:574 828.13153:48 831.…	1426	2403	2633	2287
9.2	842.722	TAG 16:0-16:2-18:3	[M+NH4]+	C53H92O6	UYRFFPKEOFLRTH-CDMFIKFENA-N	CCCCCCCCCCCCCCCC(=O)OCC(COC(=O)CCCCCCCCC\C=C/C=C\C=C/CC)OC(=O)CC\C=C/C\C=C/CCCCCCCC	217.19193:146 494.95764:24 521.47589:91 534.93579:57 543.44391:302 546.43781:206 547.47064:21 560.31757:24 569.30048:49 569.45197:4694 570.46582:1913 571.69989:48 573.49261:1346 575.49121:3422 576.50702:1513 584.50909:10 593.47345:47 780.54803:64 787.38226:35 793.35583:47 807.64661:121 809.50012:128 820.44354:32 822.55444:84 825.48676:96 825.7016:1193 826.74384:282 831.65985:48 833.38184:140 833.…	1016	1815	2527	1864
10.73	876.808	TAG 16:0-18:1-18:1	[M+NH4]+	C55H102O6	NJWLXJXDVKOEOP-IKJQKJQYNA-N	CCCCCCCCCCCCCCCC(=O)OCC(COC(=O)CCCCCCCCC\C=C/CCCCCC)OC(=O)CCCCCCCCC\C=C/CCCCCC	227.60863:46 261.21771:65 311.99161:24 462.21396:21 544.90851:14 551.56177:56 558.06213:14 575.49451:199 577.52032:43839 578.521:24881 579.53271:6222 580.03888:98 581.552:230 588.95184:48 593.42865:17 595.88867:23 599.50354:1825 603.51062:13585 603.53143:21261 604.53699:11368 605.52954:2391 606.51251:324 612.09869:50 718.39362:25 831.78577:38 856.1402:59 859.75214:564 860.78253:518 872.67871:1016…	2438	3306	4699	4906
10.38	874.783	TAG 16:0-18:1-18:2	[M+NH4]+	C55H100O6	PFTMZNUFSPJEJR-KDHVXLOFNA-N	CCCCCCCCCCCCCCCC(=O)OCC(COC(=O)CCCCCCCC\C=C/C=C\CCCCC)OC(=O)CCCCCCCCC\C=C/CCCCCC	111.19431:23 240.23843:46 245.22816:639 247.24284:184 249.1611:35 263.23801:1513 266.26602:223 313.26669:636 319.2533:258 339.28427:670 355.21313:23 556.2323:45 574.41364:59 575.49963:20164 576.49854:8818 577.51526:30692 578.12909:87 578.52271:13578 578.55664:3195 579.51062:3072 579.58197:230 583.87988:69 588.42633:45 594.26923:42 597.48596:1417 598.48651:476 600.60767:268 601.2406:80 601.51392:2…	3734	5853	6985	6661
10.02	872.769	TAG 16:0-18:2-18:2	[M+NH4]+	C55H98O6	UAWKISGGTGCUMP-HTUQFOBENA-N	CCCCCCCCCCCCCCCC(=O)OCC(COC(=O)CCCCCCCC\C=C/C=C\CCCCC)OC(=O)CCCCCCCC\C=C/C=C\CCCCC	214.10501:24 249.5592:24 255.23456:56 261.21765:898 276.93515:24 313.27365:546 509.31305:24 521.3717:47 562.46918:44 571.4422:48 573.48785:4063 574.4884:1255 575.48987:12034 575.50336:13495 576.49554:3846 576.52264:3539 577.51562:2856 578.5163:232 580.02399:62 594.48981:15 597.95557:51 599.50909:11886 600.50787:4781 603.53693:460 608.80652:50 611.82849:48 634.4137:48 796.7309:77 824.77893:63 835.…	5402	6543	8628	8385
9.64	870.755	TAG 16:0-18:2-18:3	[M+NH4]+	C55H96O6	DWJFHJOYYJJEBL-IXXGKOKVNA-N	CCCCCCCCCCCCCCCC(=O)OCC(COC(=O)CCCCCCCCC\C=C/C=C\C=C/CC)OC(=O)CCCCCCCC\C=C/C=C\CCCCC	130.04839:22 205.10661:19 207.20735:47 215.18304:21 241.18242:32 245.22211:167 260.87485:46 261.21448:2153 261.94241:45 283.24585:5 297.17581:23 313.2854:694 317.24854:865 323.26276:20 480.41254:11 497.2915:24 530.87317:9 545.45758:32 559.47845:40 567.85938:48 571.47607:955 573.461:5428 573.48804:12723 574.492:4994 574.53595:784 575.50354:16806 576.51263:7549 578.52667:89 591.51471:193 597.49017:…	2400	5248	6486	5271
9.27	868.744	TAG 16:0-18:3-18:3	[M+NH4]+	C55H94O6	NUMGWLDQAIBJJN-OTCCWULINA-N	CCCCCCCCCCCCCCCC(=O)OCC(COC(=O)CCCCCCCCC\C=C/C=C\C=C/CC)OC(=O)CCCCCCCCC\C=C/C=C\C=C/CC	191.16539:27 237.10489:27 243.2094:424 255.12129:32 294.255:64 329.24429:40 497.57846:32 537.50653:105 557.90173:64 573.47522:4025 573.49548:5747 574.4859:3710 575.49408:1063 576.48285:123 587.12103:64 591.51538:1 595.47504:6493 596.45667:1633 596.47394:2458 601.52234:1872 678.45209:16 813.5069:18 845.49359:92 847.48035:104 851.51031:135 851.71619:2140 852.72119:402 854.44421:79 854.62158:286 855…	1145	2359	2798	1668
10.75	902.819	TAG 18:1-18:1-18:1	[M+NH4]+	C57H104O6	JSSROPRCXOAGCW-BUTYCLJRSA-N	CCCCCC\C=C/CCCCCCCCCC(=O)OCC(COC(=O)CCCCCCCCC\C=C/CCCCCC)OC(=O)CCCCCCCCC\C=C/CCCCCC	191.13583:2 222.08813:24 254.94521:64 265.24554:490 320.95343:55 428.11356:48 564.80743:24 577.52948:787 589.47827:56 601.52869:2048 602.52563:846 603.52698:30397 604.5152:11885 604.54297:23105 605.54596:10586 606.54974:685 607.5683:375 616.53888:39 621.21759:1 625.51874:1610 626.53186:509 629.55499:426 878.89081:75 885.8017:1079 886.80139:598 892.47833:169 893.55768:442 894.77698:253 895.09778:9…	1528	2338	2548	2173
10.41	900.808	TAG 18:1-18:1-18:2	[M+NH4]+	C57H102O6	XIKRLPVGWJXBJH-QFACYJBGNA-N	CCCCCC\C=C/CCCCCCCCCC(=O)OCC(COC(=O)CCCCCCCC\C=C/C=C\CCCCC)OC(=O)CCCCCCCCC\C=C/CCCCCC	177.10608:22 224.24715:16 263.23947:639 339.29425:595 427.20685:6 494.89136:5 574.48596:67 579.40326:13 589.52344:6 599.48938:79 600.79242:76 601.52234:22244 602.51587:8388 603.52753:17363 604.51581:4770 604.5401:6920 606.53644:77 620.39557:24 623.5025:1200 625.51575:682 665.39209:32 819.44897:7 851.53052:4 877.5448:49 879.64838:111 883.46881:8 883.7876:1921 884.76093:1025 892.5166:196 892.61774:…	1491	1868	3621	3384
10.4	900.795	TAG 18:1-18:1-18:2	[M+NH4]+	C57H102O6	XIKRLPVGWJXBJH-QFACYJBGNA-N	CCCCCC\C=C/CCCCCCCCCC(=O)OCC(COC(=O)CCCCCCCC\C=C/C=C\CCCCC)OC(=O)CCCCCCCCC\C=C/CCCCCC	141.1225:9 245.22586:193 263.24249:517 413.87448:22 570.19434:23 582.19324:24 592.51953:19 601.50671:21810 602.52448:9982 603.52228:19187 604.51398:5857 615.82306:21 625.52081:508 627.53381:358 631.76447:16 833.57275:46 864.48248:40 865.73987:136 877.61572:16 883.75385:1355 884.77759:1482 885.77667:614 892.49109:51 892.74402:234 893.66742:267 894.58716:361 895.71423:19916 896.71948:11933 897.7041…	2215	3022	2579	2904
10.04	898.781	TAG 18:1-18:1-18:3	[M+NH4]+	C57H100O6	UJDONMWTIRBOTM-VORWTQTRNA-N	CCCCCC\C=C/CCCCCCCCCC(=O)OCC(COC(=O)CCCCCCCCC\C=C/C=C\C=C/CC)OC(=O)CCCCCCCCC\C=C/CCCCCC	218.92749:42 243.20332:188 248.16806:29 262.43216:32 308.19766:14 317.25192:266 337.27808:173 426.11118:32 577.31659:31 588.49622:38 599.51013:14206 600.51239:6261 601.49127:1925 601.51892:4977 602.8623:178 603.52759:8343 605.53271:447 615.20544:135 619.49982:43 621.48901:1208 623.50958:331 765.56616:18 853.59851:171 862.50897:68 864.73969:320 872.62817:23 876.90961:27 881.75024:2383 882.73926:96…	1659	3241	2418	3003
10.05	898.794	TAG 18:1-18:1-18:3	[M+NH4]+	C57H100O6	UJDONMWTIRBOTM-VORWTQTRNA-N	CCCCCC\C=C/CCCCCCCCCC(=O)OCC(COC(=O)CCCCCCCCC\C=C/C=C\C=C/CC)OC(=O)CCCCCCCCC\C=C/CCCCCC	226.957:131 253.18903:64 263.24356:89 504.15588:32 549.79358:32 593.21552:33 597.48083:109 599.50696:17445 600.49536:6085 601.50189:5516 601.51227:5541 602.51965:1642 603.51752:6178 603.53827:8227 604.55084:2871 605.55035:618 609.3894:15 615.56281:55 617.51062:108 621.48584:1223 703.29468:32 850.47797:46 863.73712:503 870.34277:64 871.97931:64 877.29529:81 881.7431:1101 881.76825:1312 882.78247:1…	1766	2257	2871	2480
9.65	896.773	TAG 18:1-18:2-18:3	[M+NH4]+	C57H98O6	PXFPBVBCKXAEFP-QZOFRBEONA-N	CCCCCC\C=C/CCCCCCCCCC(=O)OCC(COC(=O)CCCCCCCCC\C=C/C=C\C=C/CC)OC(=O)CCCCCCCC\C=C/C=C\CCCCC	192.14281:8 243.2166:152 261.24045:530 265.2579:79 334.23495:32 589.72089:16 593.45447:24 597.48956:3280 598.47974:1076 598.52118:802 599.50189:7888 599.51569:7106 600.51794:2951 601.50714:4304 602.52838:1792 604.55261:65 616.20526:24 621.46997:614 834.73547:16 853.52179:97 867.06201:13 876.47241:92 879.74603:2362 880.74231:1511 882.91681:25 892.68658:4994 893.52563:227 893.64795:1107 893.6817:27…	1377	1960	2506	2142
9.28	894.75	TAG 18:1-18:3-18:3	[M+NH4]+	C57H96O6	JTTGAIIZXUUSCN-VGLJDDQDNA-N	CCCCCC\C=C/CCCCCCCCCC(=O)OCC(COC(=O)CCCCCCCCC\C=C/C=C\C=C/CC)OC(=O)CCCCCCCCC\C=C/C=C\C=C/CC	135.11096:34 171.11731:26 299.26236:36 560.29413:15 586.26367:3 589.5238:112 593.62799:10 595.47546:1811 598.48492:66 599.49664:2316 599.96655:9 600.5058:939 618.46112:93 656.42261:8 877.72095:437 879.75354:36 889.82581:9 892.70685:411 894.56683:391 894.73987:1231	937	1052	1063	1398

## Sheet: Chlorella sorokiniana
Average Rt(min)	Average Mz	Metabolite name	Adduct ion name	Formula	INCHIKEY	SMILES	MS/MS spectrum	SWATH_ChrolleraSorokiniana_1	SWATH_ChrolleraSorokiniana_2	SWATH_ChrolleraSorokiniana_3	SWATH_ChrolleraSorokiniana_4
5.79	596.524	Cer-NS d18:1/17:0	[M-H]-	C35H69NO3	ICWGMOFDULMCFL-SJCQXOIGNA-N	CCCCCCCCCCCCCCCCC(=O)NC(CO)C(O)\C=C\CCCCCCCCCCCCC	186.93407:32 207.01332:67 237.22357:421 259.89651:104 263.2507:514 268.25992:622 280.9209:66 291.89398:49 309.26605:36 380.96988:24 504.50073:24 518.47589:356 520.50494:646 521.54193:76 544.25714:53 550.51221:12179 551.51562:5922 552.55652:430 559.01233:26 596.5448:36	66922	74546	60174	64355
4.35	933.571	DGDG 16:0-16:2	[M-H]-	C47H84O15	SYAMQEMDAGOFOK-UDJAPEQQNA-N	CCCCCCCCCCCCCCCC(=O)OCC(COC1OC(COC2OC(CO)C(O)C(O)C2O)C(O)C(O)C1O)OC(=O)CCCCCCC\C=C/C\C=C/CCC	182.12376:21 186.92635:292 187.93459:21 251.2003:583 261.16956:21 279.23755:238 310.95563:344 379.13834:125 397.13724:159 415.1424:28 539.16467:21 591.22992:30 631.32782:327 635.25104:54 637.19043:21 649.35645:111 654.37415:48 666.14508:88 745.50848:3918 746.50653:1837 747.47437:241 749.51624:220 757.46295:21 804.09015:42 813.4386:567 813.49091:2606 815.60889:22 851.43866:75 870.56836:42 881.4711…	869	812	1318	1113
3.99	931.558	DGDG 32:3	[M-H]-	C47H82O15	XITYCQZDTHKFQC-HLMRNWPHNA-N	CCCCCCCCCCCCCCCC(=O)OCC(COC1OC(COC2OC(CO)C(O)C(O)C2O)C(O)C(O)C1O)OC(=O)CCCCC\C=C/C\C=C/C\C=C/CC	161.04706:24 175.95258:37 188.76299:24 250.1925:108 254.42796:48 284.25043:24 359.99142:48 379.12692:487 397.13684:567 415.15634:162 548.34613:24 630.3139:235 635.36078:1003 648.31378:117 734.40918:13 875.45752:43 880.47815:10 885.40399:44 885.5719:1019 918.45575:20	1241	1120	1766	1697
5.33	963.624	DGDG 16:0-18:1	[M-H]-	C49H90O15	JRCZTCGPEBCBPF-ZCXUNETKNA-N	CCCCCCCCCCCCCCCC(=O)OCC(COC1OC(COC2OC(CO)C(O)C(O)C2O)C(O)C(O)C1O)OC(=O)CCCCCCC\C=C/CCCCCCCC	140.97446:12 255.23407:1035 257.23499:66 258.46741:24 269.25403:31 281.24927:2039 284.26929:62 323.08755:191 379.10486:1156 380.13568:429 397.13675:2534 410.51816:24 541.17102:260 555.16632:667 558.17883:131 593.67804:24 634.5824:48 635.37518:2888 636.36066:1243 638.61902:49 653.36731:1225 654.3811:496 661.38324:3906 662.38501:1131 663.38757:406 679.39166:1648 685.82013:22 691.44757:48 749.53534:…	3642	3008	5718	6794
4.85	961.607	DGDG 16:0-18:2	[M-H]-	C49H88O15	QZXMUPATKGLZAP-BCTRXSSUNA-N	CCCCCCCCCCCCCCCC(=O)OCC(COC1OC(COC2OC(CO)C(O)C(O)C2O)C(O)C(O)C1O)OC(=O)CCCCCCC\C=C/C\C=C/CCCCC	209.15378:24 253.82506:50 255.23634:3006 257.24179:169 260.0849:64 279.22998:4661 280.2352:1096 281.47412:24 286.228:48 305.09183:520 310.9502:276 331.10718:48 341.10117:170 379.12418:5431 380.14401:857 384.83191:21 397.12842:5659 398.11868:676 398.1412:1182 411.77698:24 415.14777:939 517.31378:40 529.29047:96 572.17511:39 613.20343:333 630.21155:125 634.36224:301 635.36823:6928 636.36084:2047 63…	10353	8586	13719	14856
4.44	959.591	DGDG 16:0-18:3	[M-H]-	C49H86O15	WVWINZZVFAFVMJ-SVNQLWEDNA-N	CCCCCCCCCCCCCCCC(=O)OCC(COC1OC(COC2OC(CO)C(O)C(O)C2O)C(O)C(O)C1O)OC(=O)CCCCCCC\C=C/C\C=C/C\C=C/CC	165.05881:24 198.51747:46 221.00656:23 235.08774:472 251.19553:685 255.2298:2193 259.08725:314 277.21582:3478 278.22211:710 282.24655:335 305.0798:487 323.10315:450 361.13034:106 374.65738:95 379.11911:6314 397.12888:5943 400.03848:32 510.28217:26 531.79993:46 631.33569:1008 633.08453:47 635.37274:4308 636.36176:1554 643.48895:24 653.36127:1439 654.39307:689 657.35223:5797 658.34735:1975 661.388:…	6447	5294	8037	11242
3.58	929.543	DGDG 16:1-16:3	[M-H]-	C47H80O15	OVTHULDHRWTSBL-JETZYGMFNA-N	CCCCCC\C=C/CCCCCCCC(=O)OCC(COC1OC(COC2OC(CO)C(O)C(O)C2O)C(O)C(O)C1O)OC(=O)CCCCC\C=C/C\C=C/C\C=C/CC	235.08594:106 249.18742:816 253.21681:290 379.11887:943 397.13699:1429 398.13852:113 629.32581:433 634.34735:345 647.33319:207 651.38489:360 716.97192:24 857.46667:15 883.53186:1811 884.56378:745 886.54541:131 913.38239:31 922.7655:24	1734	1332	2121	2447
3.3	927.529	DGDG 32:5	[M-H]-	C47H78O15	XVABHQSVVDHDTA-GZDRNJOHNA-N	CCC\C=C/C\C=C/CCCCCCCC(=O)OCC(COC1OC(COC2OC(CO)C(O)C(O)C2O)C(O)C(O)C1O)OC(=O)CCCCC\C=C/C\C=C/C\C=C/CC	196.00105:80 249.17833:1219 249.1917:1290 290.90421:48 379.10013:814 380.13095:289 381.12735:48 397.13477:1727 399.13913:83 514.88538:32 562.8866:48 629.31018:1148 630.32281:357 631.3327:1498 632.3363:553 633.29102:48 634.33173:24 648.34802:214 649.35425:758 836.04871:24 854.49011:182 881.52386:2792 882.51691:1153 882.55884:1027 902.43146:24 919.50677:35	2477	2460	3511	3722
4	957.577	DGDG 16:2-18:2	[M-H]-	C49H84O15	ZGGUHLAQJRRFRW-ZJCTUUHQNA-N	CCCCC\C=C/C\C=C/CCCCCCCC(=O)OC(COC1OC(COC2OC(CO)C(O)C(O)C2O)C(O)C(O)C1O)COC(=O)CCCCCCC\C=C/C\C=C/CCC	218.11502:80 226.25102:48 237.30324:48 240.9225:73 251.20395:2502 252.20671:534 259.09802:167 279.22012:2607 279.23663:2804 287.07791:357 322.2583:48 341.11874:24 379.12064:4278 380.12946:695 397.13037:4485 398.14597:965 400.13309:103 415.14395:681 513.33789:43 604.33221:24 610.23572:71 627.20636:151 631.31525:2460 631.35425:2559 632.35431:1055 633.3587:545 649.34369:1292 650.3399:704 651.37286:2…	9802	8075	13147	14318
3.66	955.561	DGDG 16:2-18:3	[M-H]-	C49H82O15	LEABKTOLCPVZJR-NOGDRUJUNA-N	CCC\C=C/C\C=C/CCCCCCCC(=O)OCC(COC1OC(COC2OC(CO)C(O)C(O)C2O)C(O)C(O)C1O)OC(=O)CCCCCCC\C=C/C\C=C/C\C=C/CC	217.07509:230 235.0858:796 236.09708:136 249.18507:1416 251.20018:3178 255.75314:56 259.08286:372 277.21121:4530 279.22562:2106 280.2308:450 307.09641:56 324.83493:56 357.00244:90 378.79202:57 379.12158:6220 380.12491:1340 382.89713:58 390.48203:28 397.13416:8258 398.13007:1776 399.89142:32 409.13028:28 415.14209:1205 488.1633:28 526.3407:28 542.85266:28 591.28772:56 629.30829:1337 630.33154:794 …	15340	13226	18242	23356
3.39	953.546	DGDG 16:3-18:3	[M-H]-	C49H80O15	CRQQFUFBPDKXKC-AAXIOSLLNA-N	CC\C=C/C\C=C/C\C=C/CCCCCCCC(=O)OC(COC1OC(COC2OC(CO)C(O)C(O)C2O)C(O)C(O)C1O)COC(=O)CCCCC\C=C/C\C=C/C\C=C/CC	145.04778:48 162.44881:48 235.09065:1976 238.86313:24 249.1879:18034 250.19333:3550 260.07681:74 265.85815:50 277.21902:22785 278.22296:4296 282.59119:72 287.0795:1446 305.08563:1559 319.22052:360 320.22458:119 351.21603:106 362.13477:161 377.07913:55 379.12567:20911 380.13449:4109 386.52908:24 395.48694:119 397.13559:31235 398.13434:6536 399.95496:48 410.97736:49 413.83673:49 415.14075:4067 416.…	41109	31476	44476	59684
3.77	981.571	DGDG 18:3-18:3	[M-H]-	C51H84O15	KDYAPQVYJXUQNY-YTWBPVBXNA-N	CC\C=C/C\C=C/C\C=C/CCCCCCCC(=O)OCC(COC1OC(COC2OC(CO)C(O)C(O)C2O)C(O)C(O)C1O)OC(=O)CCCCCCC\C=C/C\C=C/C\C=C/CC	207.96056:24 226.96347:54 238.93489:184 266.10638:48 277.21167:1393 306.71381:24 379.13052:968 397.14612:964 415.12561:185 490.49866:24 578.86731:50 657.34131:1628 658.33643:776 675.37933:742 913.59814:87 925.56024:48 933.57385:59 935.56213:2516 935.68732:103 936.60675:965 938.61121:79 944.47278:59 979.47778:14 981.55859:285	1139	1028	1619	1868
3.51	283.264	FA 18:0	[M-H]-	C18H36O2	QIQXTHQIDYTFRH-UHFFFAOYSA-N	CCCCCCCCCCCCCCCCCC(O)=O	110.04024:126 112.99156:126 114.48112:126 149.02254:126 154.94981:126 179.04187:126 182.98999:126 195.01582:126 199.1254:126 204.9912:126 207.04048:126 216.11456:126 219.03632:126 227.94698:126 234.09908:126 235.05199:126 236.10222:126 243.1122:126 256.99408:126 283.2532:126 283.26035:126	4528	2318	2120	2044
2.66	279.233	FA 18:2	[M-H]-	C18H32O2	GKJZMAHZJGSBKD-BLHCBFLLSA-N	CCCCC\C=C\C=C\CCCCCCCCC(O)=O	102.96088:126 249.08476:126 279.228:126	1412	1432	3527	3532
2.13	277.217	FA 18:3	[M-H]-	C18H30O2	ZSXWVPXJLXTOQQ-ARQDATDDSA-N	CC\C=C\C=C\C=C\CCCCCCCCCC(O)=O	102.95148:127 128.01057:127 141.0085:127 169.03799:127 183.13615:127 184.88153:127 205.04898:127 225.2173:127 268.12589:127 277.21359:127 277.21829:127	3415	4637	14354	12870
1.38	540.329	LPC 16:0	[M-H]-	C24H50NO7P	ASWBNKHCZGQVJV-UHFFFAOYNA-N	CCCCCCCCCCCCCCCC(=O)OCC(O)COP([O-])(=O)OCC[N+](C)(C)C	201.51059:26 224.06044:428 255.23203:3796 259.05539:26 316.86679:26 338.86652:81 374.78244:26 413.87503:53 480.31451:3571 481.31067:1130	7611	6841	9302	10325
1.01	538.312	LPC 16:1	[M-H]-	C24H48NO7P	LFUDDCMNKWEORN-KHPPLWFENA-N	CCCCCC\C=C/CCCCCCCC(=O)OCC(O)COP([O-])(=O)OCC[N+](C)(C)C	208.93755:128 225.00732:255 253.21417:383 254.22319:126 325.18857:126 351.17279:254 370.88211:126 438.76224:126 478.30511:379 483.27951:128 498.30988:256	808	698	949	1279
0.73	536.298	LPC 16:2	[M-H]-	C24H46NO7P	RBYFRQAINZHANG-NQLNTKRDNA-N	CCC\C=C/C\C=C/CCCCCCCC(=O)OCC(O)COP([O-])(=O)OCC[N+](C)(C)C	194.06062:27 224.06485:104 237.04103:56 251.20242:2600 251.6767:58 255.22772:51 276.10596:27 358.02411:28 421.22665:100 454.99411:27 474.25522:50 476.28214:753	3344	2975	5075	5356
0.65	534.281	LPC 16:3	[M-H]-	C24H44NO7P	MXMRHTIUADTCDH-QNEBEIHSNA-N	CC\C=C/C\C=C/C\C=C/CCCCCC(=O)OCC(O)COP([O-])(=O)OCC[N+](C)(C)C	177.95311:28 208.9377:42 224.07088:364 237.2493:58 247.17999:90 249.18478:5320 250.18797:630 260.72928:56 355.03763:29 375.83209:59 395.89221:56 431.22858:401 474.26437:2851 475.25729:846 475.30035:192	6810	6440	12185	11788
1.72	554.345	LPC 17:0 (IS)	[M-H]-	C25H52NO7P	SRRQPVVYXBTRQK-UHFFFAOYNA-N	CCCCCCCCCCCCCCCCC(=O)OCC(O)COP([O-])(=O)OCC[N+](C)(C)C	168.03209:79 224.06679:696 243.08055:51 269.24982:7552 270.25546:1131 344.88516:10 403.30176:24 408.8399:58 416.20706:49 457.03775:49 491.25211:48 494.32135:7788 495.31622:2267	19680	19594	16838	18030
1.51	566.344	LPC 18:1	[M-H]-	C26H52NO7P	YAMUFBLWGFFICM-SEYXRHQNNA-N	CCCCCCCC\C=C/CCCCCCCC(=O)OCC(O)COP([O-])(=O)OCC[N+](C)(C)C	188.94611:254 281.255:254 294.95651:126 495.81815:126 506.30908:254 515.13116:126	1037	1052	1516	1521
1.14	564.328	LPC 18:2	[M-H]-	C26H50NO7P	SPJFYYJXNPEZDW-UTJQPWESNA-N	CCCCC\C=C/C\C=C/CCCCCCCC(=O)OCC(O)COP([O-])(=O)OCC[N+](C)(C)C	183.00398:21 224.06459:108 253.08188:205 278.22223:285 279.23505:2961 280.23553:524 283.88687:38 340.21896:21 347.82327:43 362.86731:31 432.85419:21 476.28021:126 504.30869:3088 505.31354:953 519.26459:32	4429	3833	6390	6591
0.74	562.312	LPC 18:3	[M-H]-	C26H48NO7P	WKQNRCYKYCKESD-QNEBEIHSNA-N	CC\C=C/C\C=C/C\C=C/CCCCCCCC(=O)OCC(O)COP([O-])(=O)OCC[N+](C)(C)C	112.98462:54 245.0649:29 251.99075:59 277.22137:2401 278.22299:362 309.19501:29 384.81686:29 432.23596:60 502.2966:1213 503.29309:416 511.27844:40 529.24719:101	4528	3464	4956	3924
0.89	562.314	LPC 18:3	[M-H]-	C26H48NO7P	WKQNRCYKYCKESD-QNEBEIHSNA-N	CC\C=C/C\C=C/C\C=C/CCCCCCCC(=O)OCC(O)COP([O-])(=O)OCC[N+](C)(C)C	184.98784:26 216.94289:27 224.06352:425 232.91335:20 277.21667:2779 278.22531:831 325.59637:26 422.15436:26 440.83014:53 446.76843:53 502.2948:2576 503.28183:1026 556.27734:0	7754	8095	10319	11470
1.41	452.277	LPE 16:0	[M-H]-	C21H44NO7P	YVYMBNSKXOXSKW-UHFFFAOYNA-N	CCCCCCCCCCCCCCCC(=O)OCC(O)COP(O)(=O)OCCN	140.01338:165 173.83701:55 196.03685:636 214.0426:474 240.89034:128 255.23221:12216 256.24072:2026 399.10751:26 424.00522:52 452.27478:1707	14778	13737	20147	21126
0.73	448.242	LPE 16:2	[M-H]-	C21H40NO7P	BQOFYAIAWOCWQO-UTOQUPLUNA-N	CCC\C=C/C\C=C/CCCCCCCC(=O)OCC(O)COP(O)(=O)OCCN	178.38676:24 222.90527:48 251.20079:1031 264.06918:48 311.18784:234 327.17953:24 343.96954:48 448.2471:190	736	617	1131	1125
0.66	446.23	LPE 16:3	[M-H]-	C21H38NO7P	JONZFHOQBCRKPD-PDBXOOCHNA-N	CC\C=C/C\C=C/C\C=C/CCCCCC(=O)OCC(O)COP(O)(=O)OCCN	112.98706:81 165.94632:19 178.89529:24 230.94217:24 249.18727:1204 446.20874:162	1604	1543	2305	2561
1.25	464.275	LPE 17:1 (IS)	[M-H]-	C22H44NO7P	LNJNONCNASQZOB-HJWRWDBZNA-N	CCCCCCC\C=C/CCCCCCCC(=O)OCC(O)COP(O)(=O)OCCN	186.93327:24 259.81696:56 267.22122:1958 267.23044:1986 268.23694:408 291.97638:28 325.19196:26 464.27679:309	2513	2549	2624	2318
1.54	478.292	LPE 18:1	[M-H]-	C23H46NO7P	PYVRVRFVLRNJLY-KTKRTIGZNA-N	CCCCCCCC\C=C/CCCCCCCC(=O)OCC(O)COP(O)(=O)OCCN	158.98065:65 227.03532:27 265.85043:55 281.23532:963 325.1781:27 432.18115:54 448.24796:15	731	910	1483	1427
1.16	476.277	LPE 18:2	[M-H]-	C23H44NO7P	DBHKHNGBVGWQJE-HZJYTTRNNA-N	CCCCC\C=C/C\C=C/CCCCCCCC(=O)OCC(O)COP(O)(=O)OCCN	196.04227:378 200.96783:28 242.9395:16 260.96625:58 277.211:1 279.2301:3051 280.2424:558 364.26587:28 476.2706:659	5538	5392	8928	10628
0.91	474.261	LPE 18:3	[M-H]-	C23H42NO7P	NTBBASCGALPTDC-PDBXOOCHNA-N	CC\C=C/C\C=C/C\C=C/CCCCCCCC(=O)OCC(O)COP(O)(=O)OCCN	180.56755:24 196.0367:477 263.93066:24 277.22031:4302 278.22189:548 330.8324:24 366.05807:24 389.00256:24 449.20996:24	5241	5718	7604	8549
1.07	483.271	LPG 16:0	[M-H]-	C22H45O9P	BVJSKAUUFXBDOB-UHFFFAOYNA-N	CCCCCCCCCCCCCCCC(=O)OCC(O)COP(O)(=O)OCC(O)CO	216.94583:24 227.03925:154 245.04401:116 255.22275:2597 255.22725:2633 256.25156:395 279.23218:1490 346.86261:10 435.35715:16 447.25046:437 483.25919:883	3827	4396	12351	12808
0.97	481.255	LPG 16:1	[M-H]-	C22H43O9P	JSKJPUCKVIJTKI-FPLPWBNLNA-N	CCCCCC\C=C/CCCCCCCC(=O)OCC(O)COP(O)(=O)OCC(O)CO	151.00458:126 159.9794:251 200.75363:254 221.95091:254 245.04816:251 253.21823:261 255.22928:1053 328.85672:126 444.11163:126 447.23895:254 481.26758:126	2061	1968	5193	6314
4.75	771.524	MGDG 16:1-16:1	[M-H]-	C41H74O10	JEVHYEXEBHQRHN-VMNXYWKNNA-N	CCCCCC\C=C/CCCCCCCC(=O)OCC(COC1OC(CO)C(O)C(O)C1O)OC(=O)CCCCCCC\C=C/CCCCCC	144.98579:24 191.93703:49 235.08041:93 253.21779:2877 257.43112:24 403.04169:24 463.92245:24 487.79672:24 490.29581:217 709.4566:20 716.44452:49 725.5097:382 762.46497:49	5178	4429	5206	5697
4.32	769.509	MGDG 16:1-16:2	[M-H]-	C41H72O10	IMNISHCIWOAKNO-DMGUCKLLNA-N	CCCCCC\C=C/CCCCCCCC(=O)OCC(COC1OC(CO)C(O)C(O)C1O)OC(=O)CCCCCCC\C=C/C\C=C/CCC	169.48663:26 235.06926:306 249.18358:68 251.20316:1199 253.08722:731 253.21965:6301 254.22418:597 255.2307:1314 258.11255:26 277.21661:1322 279.23337:187 358.86871:71 415.22299:151 489.30505:918 554.77075:13 622.11938:13 671.46747:355 672.46954:467 673.487:153 702.81927:13 711.44055:19 723.49542:768 725.50427:148 727.68719:14 751.21924:25 758.49487:543 759.50153:113 761.513:21 769.49554:872	19167	16751	17842	19666
3.96	767.493	MGDG 16:1-16:3	[M-H]-	C41H70O10	BHXRCUVVPSNNTR-JETZYGMFNA-N	CCCCCC\C=C/CCCCCCCC(=O)OCC(COC1OC(CO)C(O)C(O)C1O)OC(=O)CCCCC\C=C/C\C=C/C\C=C/CC	140.55313:24 233.17957:48 247.17802:24 249.18724:34842 250.18822:10399 251.20683:1386 253.09541:1403 253.21437:43593 254.2099:10664 254.21889:10891 255.2299:3286 259.35309:48 261.8584:24 277.2182:209 343.73807:24 461.29324:71 477.00586:46 485.25912:1723 485.26535:1666 489.27344:2421 489.30151:7422 490.31631:1856 530.97925:48 669.45825:982 671.43823:120 713.51569:132 719.24786:49 721.4895:5523 722…	113854	123265	124740	124104
5.01	785.539	MGDG 16:1-17:1	[M-H]-	C42H76O10	WJIRUCLAPNDEMN-RYOQUFEFNA-N	CCCCCCC\C=C/CCCCCCCC(=O)OC(COC1OC(CO)C(O)C(O)C1O)COC(=O)CCCCCCC\C=C/CCCCCC	242.93335:95 248.97809:49 253.21455:594 263.17984:52 267.24658:873 279.23291:2413 446.89124:15 487.93079:26 514.80231:18 623.82587:24 671.23608:52 712.21893:67 714.51001:6942 715.5097:3190 716.49127:400 722.66766:27 724.5235:26 730.5246:437 732.55463:133 739.79327:53 770.52472:26 775.49066:188 776.53607:244 782.49585:2476 783.50256:1104	1973	1577	2070	2323
5.34	799.555	MGDG 16:1-18:1	[M-H]-	C43H78O10	GSYLWKOSYBRFHP-LJSPAGPLNA-N	CCCCCCCC\C=C/CCCCCCCC(=O)OC(COC1OC(CO)C(O)C(O)C1O)COC(=O)CCCCCCC\C=C/CCCCCC	237.09273:131 253.09056:922 253.21626:11250 254.22304:2035 255.22955:589 281.24927:18499 282.24863:3755 297.08188:25 366.33368:50 489.29544:940 489.30792:1108 490.33521:322 517.32965:3292 518.33453:967 599.39465:25 742.13763:53 750.50903:25 753.56165:3689 754.55341:1781 755.5575:486 764.5423:50 799.51581:1112 799.53577:2794 799.57166:3236	35931	25268	36955	43686
3.61	765.478	MGDG 16:2-16:3	[M-H]-	C41H68O10	UWERIYYGSNFUQT-GZDRNJOHNA-N	CCC\C=C/C\C=C/CCCCCCCC(=O)OCC(COC1OC(CO)C(O)C(O)C1O)OC(=O)CCCCC\C=C/C\C=C/C\C=C/CC	226.96922:52 235.08978:1620 241.86757:62 249.18466:40923 250.19455:9301 250.44455:243 251.202:69484 252.15323:173 252.20251:14116 253.09055:4590 421.19644:27 485.28253:2139 487.28922:9717 488.28943:2135 631.90625:27 677.40051:27 708.40076:37 710.47125:9331 711.44556:1729 711.47943:3984 712.46576:1091 716.48572:7 719.4646:5259 720.47156:2457 721.49817:391 741.86877:27 755.44897:748 763.5011:248 76…	144362	170636	154990	155733
4.43	795.525	MGDG 16:2-18:2	[M-H]-	C43H74O10	YFHGYPICICXDKV-ZJCTUUHQNA-N	CCCCC\C=C/C\C=C/CCCCCCCC(=O)OC(COC1OC(CO)C(O)C(O)C1O)COC(=O)CCCCCCC\C=C/C\C=C/CCC	235.07899:1882 251.18643:35228 251.20209:38456 252.20038:8829 253.09512:3968 253.21635:8828 254.21861:1656 254.92093:49 255.22963:1110 279.23468:68292 280.16669:82 280.23755:21051 281.19489:21 282.25812:281 471.30069:160 487.30286:2398 489.30435:1418 490.29727:428 513.32257:505 515.30627:7400 515.33514:7361 516.32202:2711 517.31952:586 738.14087:222 742.49396:47 745.5033:14769 746.52441:4051 749.…	191039	186595	193206	211051
4.69	795.525	MGDG 16:2-18:2	[M-H]-	C43H74O10	YFHGYPICICXDKV-ZJCTUUHQNA-N	CCCCC\C=C/C\C=C/CCCCCCCC(=O)OC(COC1OC(CO)C(O)C(O)C1O)COC(=O)CCCCCCC\C=C/C\C=C/CCC	232.40582:126 250.40147:254 251.19241:386 255.24016:256 268.23102:254 277.21008:389 279.23859:507 316.95117:126 476.60379:126 516.18286:126 664.80286:126 738.53003:259 740.51746:256 741.52362:130 742.52283:130 746.5033:128 749.54388:129 754.56201:258 775.79956:126 794.52582:254	2861	2340	2604	3368
4.04	793.509	MGDG 16:2-18:3	[M-H]-	C43H72O10	XPMIGHITDUXBTF-NOGDRUJUNA-N	CCC\C=C/C\C=C/CCCCCCCC(=O)OCC(COC1OC(CO)C(O)C(O)C1O)OC(=O)CCCCCCC\C=C/C\C=C/C\C=C/CC	160.43544:47 235.07092:2978 235.07957:2995 238.37251:48 241.00671:54 248.40654:281 249.18541:29118 250.19308:4484 250.85631:119 251.20055:62893 252.20778:13099 253.08461:7892 253.09583:8006 259.41946:70 266.84109:57 277.21878:68134 278.21802:18232 278.84671:189 279.23322:46052 280.00229:208 280.24078:6936 289.66675:48 299.02902:96 323.21292:48 459.60587:24 467.27475:223 485.27362:1309 486.29977:2…	275776	275801	282017	294825
3.32	763.462	MGDG 16:3-16:3	[M-H]-	C41H66O10	DZSPPPJBFIIZAD-YTWBPVBXNA-N	CC\C=C/C\C=C/C\C=C/CCCCCC(=O)OCC(COC1OC(CO)C(O)C(O)C1O)OC(=O)CCCCC\C=C/C\C=C/C\C=C/CC	163.04654:32 235.08611:592 236.09738:407 249.18536:39061 250.19302:7985 251.92101:79 253.09575:1880 258.9537:63 278.21777:119 362.91006:32 456.25006:88 475.96823:64 485.28421:3595 702.50159:66 707.86658:70 708.44849:0 709.46649:1038 710.45142:341 711.48212:84 717.45178:884 721.42896:64 754.5448:36 760.52081:76 763.43774:878 763.46503:1528	55959	64940	52781	66258
3.7	791.494	MGDG 16:3-18:3	[M-H]-	C43H70O10	ICYUEMSNVJJVHR-AAXIOSLLNA-N	CC\C=C/C\C=C/C\C=C/CCCCCCCC(=O)OC(COC1OC(CO)C(O)C(O)C1O)COC(=O)CCCCC\C=C/C\C=C/C\C=C/CC	116.94125:25 133.31064:25 141.95612:72 153.74609:50 161.04509:945 168.14726:50 169.95779:75 176.51996:51 179.05577:1039 187.71573:77 194.65036:25 205.19215:821 213.69371:137 227.00125:25 233.22041:514 235.08134:15509 236.08612:1501 239.11766:51 247.16026:202 248.39725:3003 249.17165:158082 249.18501:160373 249.61279:341 249.84912:1276 249.91826:458 250.19044:61793 250.61015:547 251.18895:6122 252…	800548	764780	615794	740103
4.58	783.524	MGDG 17:1-16:2	[M-H]-	C42H74O10	PQYZNBLABSRKHS-PIFVSABENA-N	CCCCCCC\C=C/CCCCCCCC(=O)OCC(COC1OC(CO)C(O)C(O)C1O)OC(=O)CCCCCCC\C=C/C\C=C/CCC	237.08693:23 239.20316:230 245.95551:36 251.20273:1410 252.20325:544 254.09781:43 256.23877:8 266.38943:80 267.22827:2130 278.22018:35 284.88168:21 432.76871:21 440.88937:24 483.27594:1128 493.02615:21 499.84741:64 534.89813:21 660.17224:22 687.4101:43 704.84912:43 713.49036:138 716.96912:24 719.50623:1627 720.47534:1201 722.42694:12 725.63092:41 728.52216:895 737.5061:277 739.52277:94 741.3924:2…	4802	4860	4641	5185
4.19	781.507	MGDG 17:1-16:3	[M-H]-	C42H72O10	LQJRQDPJXLHWLS-YLVLOPAXNA-N	CCCCCCC\C=C/CCCCCCCC(=O)OCC(COC1OC(CO)C(O)C(O)C1O)OC(=O)CCCCC\C=C/C\C=C/C\C=C/CC	205.20946:28 237.18094:120 239.20374:331 240.47754:27 249.18372:1565 253.0896:243 263.19888:280 267.23804:5642 268.23761:1145 277.20975:1 291.36954:55 487.28217:211 503.31683:837 629.31226:42 696.44623:13 711.48645:43 726.48956:639 728.41119:41 735.5069:702 742.51013:53 780.51709:217 781.51068:1145	12326	11802	12388	14371
3.81	779.492	MGDG 33:5	[M-H]-	C42H70O10	YEWHFCRMQMRPKV-LUQMBFCLNA-N	CCCC\C=C/C\C=C/CCCCCCCC(=O)OCC(COC1OC(CO)C(O)C(O)C1O)OC(=O)CCCCC\C=C/C\C=C/C\C=C/CC	219.99052:24 238.19121:56 251.20439:372 254.20743:35 265.20886:1655 265.21805:1649 267.22766:271 277.21799:3437 408.28278:24 492.27051:19 502.32242:99 517.19122:14 659.23975:24 694.44745:97 724.48615:735 728.25812:24 733.49493:134 742.11731:48 779.48401:428	5806	5711	6760	5908
4.86	797.539	MGDG 18:1-16:2	[M-H]-	C43H76O10	HGJJOSKRTMFXBI-XOVNSVORNA-N	CCCCCCCC\C=C/CCCCCCCC(=O)OCC(COC1OC(CO)C(O)C(O)C1O)OC(=O)CCCCCCC\C=C/C\C=C/CCC	175.41202:32 235.0766:383 237.08607:67 251.19736:17143 252.20459:3379 253.08812:1540 253.21158:811 255.22034:281 256.87738:98 277.20819:348 281.24658:25536 281.29391:385 282.25305:4654 401.8988:22 457.89865:32 480.31055:345 487.30203:1044 488.3085:418 489.31601:253 497.19321:32 504.31238:111 515.31183:945 517.32507:3939 517.34753:3735 518.33954:807 519.3454:375 739.4624:70 742.53094:0 743.53082:3…	93867	83843	92560	99724
4.97	823.557	MGDG 18:1-18:3	[M-H]-	C45H78O10	PFWZPGMLARSXSL-XEKZTXPJNA-N	CCCCCCCC\C=C/CCCCCCCC(=O)OCC(COC1OC(CO)C(O)C(O)C1O)OC(=O)CCCCCCC\C=C/C\C=C/C\C=C/CC	242.94662:32 266.18912:64 277.21628:3183 278.21786:1256 281.25238:4639 285.55841:32 451.64935:32 476.86285:89 504.31241:55 513.28662:457 517.34119:508 716.49585:80 747.51196:5 767.07538:68 768.56488:771 769.55865:925 770.56482:150 771.08575:66 777.5517:1083 778.57098:412 815.48328:23 818.43103:55 820.90302:64 823.56903:809	6453	5599	6681	8557
4.52	821.54	MGDG 18:2-18:3	[M-H]-	C45H76O10	DRLQFBRXASRGDP-DYXXURTGNA-N	CCCCC\C=C/C\C=C/CCCCCCCC(=O)OCC(COC1OC(CO)C(O)C(O)C1O)OC(=O)CCCCCCC\C=C/C\C=C/C\C=C/CC	235.08578:200 251.20245:334 253.0955:406 277.22311:5448 278.22235:1217 279.23047:10093 280.24512:2071 281.24744:1175 384.87692:16 434.16428:16 464.28391:16 513.30511:805 516.33014:252 565.75201:16 595.06561:32 686.46851:1020 688.48828:90 693.8219:16 733.52454:40 754.48553:650 755.45465:285 764.09174:32 765.3363:38 766.5506:18002 767.52747:8841 767.547:10217 768.52448:2157 772.58569:240 773.60565:…	10780	10787	11396	11528
3.58	789.475	MGDG 18:3-16:4	[M-H]-	C43H68O10	YGBTZLLCHJLFFA-ZRHDLBIVNA-N	CC\C=C/C\C=C/C\C=C/CCCCCCCC(=O)OCC(COC1OC(CO)C(O)C(O)C1O)OC(=O)CC\C=C/C\C=C/C\C=C/C\C=C/CC	223.01872:126 247.16933:254 254.21683:128 265.18631:256 275.2066:255 277.21603:517 511.28568:126 513.31659:128 668.09015:126 691.42841:255 714.50342:254 717.46686:254 734.46222:515 743.47107:126 788.47906:126	2183	2620	2344	2423
3.47	789.477	MGDG 18:3-16:4	[M-H]-	C43H68O10	YGBTZLLCHJLFFA-ZRHDLBIVNA-N	CC\C=C/C\C=C/C\C=C/CCCCCCCC(=O)OCC(COC1OC(CO)C(O)C(O)C1O)OC(=O)CC\C=C/C\C=C/C\C=C/C\C=C/CC	159.97273:88 235.07672:70 235.16975:37 237.16878:103 247.16655:840 249.18686:1945 250.19452:106 251.6024:33 253.09277:276 263.19983:12406 264.19644:881 273.17822:68 277.2131:2136 440.87341:52 462.02332:32 467.26926:41 474.27307:83 486.12921:65 499.29749:1549 500.28787:40 623.41437:32 685.48267:32 700.93127:14 706.45526:2539 707.47186:741 708.45911:590 722.47839:1871 723.47607:613 732.47473:12 734…	1654	1890	1681	1973
4.13	819.523	MGDG 18:3-18:3	[M-H]-	C45H74O10	QUZHZFAQJATMCA-YTWBPVBXNA-N	CC\C=C/C\C=C/C\C=C/CCCCCCCC(=O)OCC(COC1OC(CO)C(O)C(O)C1O)OC(=O)CCCCCCC\C=C/C\C=C/C\C=C/CC	113.41533:22 214.79071:23 235.08615:1384 239.57867:23 253.0914:2193 259.72183:70 277.21649:79293 278.22043:22146 279.2309:9636 280.23138:1349 487.77548:23 513.30902:9004 514.31317:2623 524.31519:24 576.87427:23 633.0965:23 684.41205:360 751.57129:44 752.44952:1610 763.09473:173 764.51788:38833 765.53247:21305 766.47742:1000 766.52429:5452 768.87756:94 772.2417:48 773.51251:3757 773.55957:1341 774…	86931	90112	82759	87452
3.34	680.449	PC 25:0 (IS)	[M-H]-	C33H66NO8P	FCTBVSCBBWKZML-UHFFFAOYNA-N	CCCCCCCCCCCCC(=O)OC(COC(=O)CCCCCCCCCCC)COP([O-])(=O)OCC[N+](C)(C)C	174.95587:126 213.18016:128 242.94183:126 484.88617:126 514.8938:126 610.86572:254 620.45398:388 680.46387:126	1100	974	843	1001
4.79	776.545	PC 16:0-16:1	[M-H]-	C40H78NO8P	QIBZFHLFHCIUOT-ZPHPHTNENA-N	CCCCCCCCCCCCCCCC(=O)OCC(COP([O-])(=O)OCC[N+](C)(C)C)OC(=O)CCCCCCC\C=C/CCCCCC	153.75175:24 253.21675:475 255.21651:82 418.5788:49 676.54126:24 700.4884:54 716.51202:3054 717.51697:1092 722.51025:523 725.44849:49 776.55756:463	2442	2184	2389	2699
4.36	774.526	PC 16:0-16:2	[M-H]-	C40H76NO8P	PGWJECFIJFGQBZ-OHNCOSGTNA-N	CCCCCCCCCCCCCCCC(=O)OCC(COP([O-])(=O)OCC[N+](C)(C)C)OC(=O)CCCCCCC\C=C/C\C=C/CCC	237.18886:19 249.26091:49 251.19807:6589 252.20755:1138 255.2346:2318 257.23325:106 457.46255:24 480.30911:685 669.46283:71 682.47339:49 698.66742:24 714.51947:18234 715.52673:8867 716.51208:2730 717.98566:43 719.86194:41 726.05658:34 744.4726:41 774.56165:1176	15289	13367	16114	19344
4	772.512	PC 16:0-16:3	[M-H]-	C40H74NO8P	DRJYDRMOXGTDIW-XDZFUVEGNA-N	CCCCCCCCCCCCCCCC(=O)OCC(COP([O-])(=O)OCC[N+](C)(C)C)OC(=O)CCCCC\C=C/C\C=C/C\C=C/CC	249.17371:13917 249.18707:14546 250.18581:3143 253.09523:253 253.21645:25 255.23425:4429 256.23148:597 271.27435:49 456.24988:263 480.29941:1383 489.30478:98 647.35858:14 659.1571:52 669.46234:951 701.50391:195 709.49323:133 712.49146:36952 713.5011:19560 714.49634:3722 715.86969:61 719.20294:20 728.46826:27 756.48041:1503 757.47412:57 758.45679:69 765.48627:1000 767.48218:210 772.36383:100 772.5…	27827	29313	30102	33060
5.4	804.576	PC 34:1	[M-H]-	C42H82NO8P	WTJKGGKOPKCXLL-MRCUWXFGNA-N	CCCCCCCCCCCCCCCC(=O)OCC(COP([O-])(=O)OCC[N+](C)(C)C)OC(=O)CCCCCCC\C=C/CCCCCCCC	141.54298:27 217.12434:78 236.08122:40 253.09023:297 255.22922:352 261.67508:56 279.23422:18 281.24881:0 368.74817:29 678.44446:27 731.11853:27 741.50848:13 744.53503:1188 744.56586:1474 746.53821:282 749.53253:1321 751.54236:64 753.55878:47 759.61646:99 765.26123:21 800.53827:33 804.61902:199	1420	1491	1620	1830
4.89	802.557	PC 16:0-18:2	[M-H]-	C42H80NO8P	JLPULHDHAOZNQI-AKMCNLDWNA-N	CCCCCCCCCCCCCCCC(=O)OCC(COP([O-])(=O)OCC[N+](C)(C)C)OC(=O)CCCCCCC\C=C/C\C=C/CCCCC	158.03755:9 224.58035:18 253.61183:25 255.22984:2919 256.23608:545 276.33087:11 277.21811:735 279.23013:5654 280.23773:1108 282.25119:3962 462.3085:90 480.30194:504 482.3107:91 487.284:1064 502.47714:9 602.89764:14 738.21307:32 742.51251:16067 742.53943:29685 743.52008:8718 743.54321:12893 744.53607:3171 744.58228:1316 749.11646:86 751.52405:5 751.53949:53 755.04773:11 767.56665:32 776.48865:18 7…	19253	19253	20858	23973
3.59	770.493	PC 16:1-16:3	[M-H]-	C40H72NO8P	XIFWHKOMGVAOAU-UCEBROIZNA-N	CCCCCC\C=C/CCCCCCCC(=O)OCC(COP([O-])(=O)OCC[N+](C)(C)C)OC(=O)CCCCC\C=C/C\C=C/C\C=C/CC	112.14189:31 184.983:31 205.19221:52 223.18063:246 235.08342:223 240.4502:71 245.8886:32 249.18262:2370 250.1925:979 252.2072:2741 253.20972:394 257.66751:73 262.95291:63 264.70139:31 415.24808:31 426.91782:23 460.27545:95 484.02893:63 486.285:106 652.03284:31 685.42017:57 710.47357:10239 711.47052:4832 713.49652:128 719.414:55 719.46698:125 760.43878:0 770.48206:865	7611	7750	7712	8437
3.3	768.479	PC 16:2-16:3	[M-H]-	C40H70NO8P	RPGNQUKBSDNIBM-VJRKCIHQNA-N	CCC\C=C/C\C=C/CCCCCCCC(=O)OCC(COP([O-])(=O)OCC[N+](C)(C)C)OC(=O)CCCCC\C=C/C\C=C/C\C=C/CC	175.65811:30 223.03207:60 249.18814:1344 250.18465:493 251.19655:4332 252.19258:964 253.08733:10 426.93054:78 458.26584:205 459.2298:62 476.30432:249 554.95728:30 630.98376:30 690.42017:30 706.2951:116 708.45642:17145 709.45941:9061 710.45563:1838 713.46716:143 758.46442:55 764.42865:67 768.479:2345	17756	19126	18114	17912
4.01	798.527	PC 16:2-18:2	[M-H]-	C42H76NO8P	ZPUCIFKHJMJFJR-SXTWDNGINA-N	CCCCC\C=C/C\C=C/CCCCCCCC(=O)OC(COC(=O)CCCCCCC\C=C/C\C=C/CCC)COP([O-])(=O)OCC[N+](C)(C)C	152.15553:23 223.02106:252 224.42226:92 235.08186:3360 239.06799:123 241.05719:74 249.18326:24528 250.18869:6303 251.20284:55731 251.87859:298 252.20561:16407 253.08916:8502 253.21037:2343 254.07768:1117 254.23062:545 255.23489:2483 256.69077:79 258.35712:118 268.97711:23 276.21191:146 277.2164:65502 278.18268:781 278.22739:21677 279.23315:65095 280.23837:20357 280.73218:349 485.27878:1262 487.29…	11512	11298	12552	14144
3.66	796.511	PC 16:2-18:3	[M-H]-	C42H74NO8P	KBWPDBJFWLWTGC-XULYMYOENA-N	CCC\C=C/C\C=C/CCCCCCCC(=O)OCC(COP([O-])(=O)OCC[N+](C)(C)C)OC(=O)CCCCCCC\C=C/C\C=C/C\C=C/CC	224.07481:1 249.18666:306 251.20178:11171 252.20454:2012 259.50473:30 276.32565:105 277.21521:1906 279.22253:143 279.24139:388 280.23718:141 411.56418:30 474.23566:88 502.2963:1313 504.29346:361 727.49554:47 736.45404:10134 736.49231:56583 737.49579:33182 738.39264:170 738.49994:8130 739.50867:1364 746.53473:80 754.08984:26 796.50806:8228	41896	46222	43146	47280
3.05	766.465	PC 16:3-16:3	[M-H]-	C40H68NO8P	PXZSBODCHLPCKY-RSLAUBRINA-N	CC\C=C/C\C=C/C\C=C/CCCCCC(=O)OCC(COP([O-])(=O)OCC[N+](C)(C)C)OC(=O)CCCCC\C=C/C\C=C/C\C=C/CC	151.01018:44 168.04123:83 224.06476:102 239.0545:42 249.18512:6706 250.19055:1706 255.23006:990 256.24533:403 437.89432:57 456.25131:268 474.27826:867 527.84546:68 559.28125:28 651.91003:28 705.14368:135 706.41803:8094 706.45178:17194 707.44965:7996 708.4632:1879 709.4549:317 719.44818:6 726.31775:80 757.02704:60 759.45123:2981 759.49011:6506 760.4469:1084 760.48969:3128 761.48993:791 764.39703:8…	13996	19069	15457	15644
3.39	794.496	PC 16:3-18:3	[M-H]-	C42H72NO8P	YIFVPWAMNATDTC-VUYZKCGXNA-N	CC\C=C/C\C=C/C\C=C/CCCCCCCC(=O)OC(COC(=O)CCCCC\C=C/C\C=C/C\C=C/CC)COP([O-])(=O)OCC[N+](C)(C)C	168.05032:103 205.20602:294 224.06212:576 248.17876:24 249.18214:40876 250.19203:7547 259.39786:24 275.21506:82 277.21747:15974 278.21671:3134 295.23129:629 420.41495:24 448.53955:24 474.26602:745 484.27921:1108 502.29269:4427 503.30502:1306 661.30072:24 717.91437:24 733.51959:154 734.47516:91668 735.48108:66782 736.42645:1785 736.4762:21859 737.45673:1690 737.71722:107 747.55963:34 766.54926:107…	111367	123711	107659	108933
3.2	780.478	PC 33:6	[M-H]-	C41H70NO8P	WONYLSXABMXXJA-FGNAITLHNA-N	CCCC\C=C/C\C=C/CCCCCCCC(=O)OCC(COP([O-])(=O)OCC[N+](C)(C)C)OC(=O)CC\C=C/C\C=C/C\C=C/C\C=C/CC	199.88724:29 235.18904:194 238.94048:78 249.19112:110 465.58698:29 486.8819:59 532.9339:38 599.76282:29 650.41547:20 689.40314:44 698.89276:24 720.44281:1645 720.47308:1979 721.46185:1416 730.50903:314 774.49255:19	1468	2081	1745	1634
4.47	800.542	PC 18:1-16:2	[M-H]-	C42H78NO8P	HKDHEVZNHOLRAY-WISHXTPGNA-N	CCCCCCCC\C=C/CCCCCCCC(=O)OCC(COP([O-])(=O)OCC[N+](C)(C)C)OC(=O)CCCCCCC\C=C/C\C=C/CCC	144.12804:32 203.2265:32 235.08127:577 237.09729:195 247.78821:74 248.39264:445 249.18486:26633 249.96941:228 250.19028:5594 251.20444:4912 252.20273:975 253.22095:1451 254.21199:216 254.40771:72 255.23425:2425 255.35823:82 258.56967:74 261.86508:94 278.21964:146 280.35812:545 281.24942:48417 282.24402:11518 282.24878:11799 307.71457:63 452.89578:8 470.34271:64 480.31775:273 485.28702:1945 487.28…	20719	20072	20511	22508
5.52	830.588	PC 36:2	[M-H]-	C44H84NO8P	SNKAWJBJQDLSFF-YEUCEMRANA-N	CCCCCCCC\C=C/CCCCCCCC(=O)OCC(COP([O-])(=O)OCC[N+](C)(C)C)OC(=O)CCCCCCC\C=C/CCCCCCCC	269.2475:54 278.22464:34 304.91492:49 415.86182:5 437.67258:15 509.33655:23 615.92255:11 692.86749:33 728.53168:224 750.49194:73 754.78046:44 763.17981:42 770.56396:2005 770.59137:1644 771.58252:918 798.79633:15 810.71112:31 816.58258:404 830.62402:386	916	830	938	1166
4.94	828.571	PC 18:1-18:2	[M-H]-	C44H82NO8P	GDWULUGDXGHJIJ-RWLIYIGXNA-N	CCCCCCCC\C=C/CCCCCCCC(=O)OCC(COP([O-])(=O)OCC[N+](C)(C)C)OC(=O)CCCCCCC\C=C/C\C=C/CCCCC	233.95563:19 255.98761:40 279.23004:3760 281.25882:124 458.89297:71 623.06897:19 683.76581:19 742.76624:19 747.51471:3 759.52795:64 764.48181:34 768.52057:2628 768.53625:5212 769.54956:3161 770.54791:740 770.58313:608 773.75476:26 777.53857:499 780.36182:39 816.48114:42 818.56665:16 824.60419:125 828.56708:734	2690	3049	3750	3883
4.51	826.555	PC 18:2-18:2	[M-H]-	C44H80NO8P	FVXDQWZBHIXIEJ-ZPPAUJSGNA-N	CCCCC\C=C/C\C=C/CCCCCCCC(=O)OCC(COP([O-])(=O)OCC[N+](C)(C)C)OC(=O)CCCCCCC\C=C/C\C=C/CCCCC	182.10629:44 251.20879:370 253.09288:270 277.21088:4291 278.22421:1198 279.22995:10494 280.23752:1967 281.24692:860 290.6535:22 486.29114:56 487.31213:29 507.00668:35 515.3255:880 585.38409:22 666.9306:37 686.48425:1115 707.11188:22 745.51862:37 747.49219:22 754.44751:892 766.52789:13475 767.52814:6911 767.53986:8464 768.54474:2215 769.82812:22 775.54205:928 796.3501:28 814.53186:246 819.50415:90…	8289	8510	9825	10114
4.11	824.543	PC 18:2-18:3	[M-H]-	C44H78NO8P	HZGAVPNEGHQJID-OFWSBFIXNA-N	CCCCC\C=C/C\C=C/CCCCCCCC(=O)OCC(COP([O-])(=O)OCC[N+](C)(C)C)OC(=O)CCCCCCC\C=C/C\C=C/C\C=C/CC	168.05063:63 207.13501:24 235.08142:1491 239.97806:48 250.19044:235 253.09317:2709 256.82141:66 276.33337:1067 277.21588:73142 278.21512:20858 279.23029:10393 280.16937:119 280.24731:1458 287.84174:55 327.20911:48 393.27774:24 446.55035:24 502.28506:478 506.32458:73 511.66879:117 513.30725:8667 514.29858:2113 567.42987:24 646.69128:48 684.44995:1633 685.46167:896 739.50317:17 745.49268:281 757.97…	24354	24668	24694	27645
3.77	822.527	PC 18:3-18:3	[M-H]-	C44H76NO8P	XXKFQTJOJZELMD-RSLAUBRINA-N	CC\C=C/C\C=C/C\C=C/CCCCCCCC(=O)OCC(COP([O-])(=O)OCC[N+](C)(C)C)OC(=O)CCCCCCC\C=C/C\C=C/C\C=C/CC	196.0397:24 224.07411:133 272.94864:56 277.21667:24260 278.21826:5284 279.22635:249 423.61356:24 465.27179:24 480.01532:71 484.29041:600 500.69595:56 502.30411:1464 749.52264:31 761.50916:132 762.51001:64722 763.5116:39107 763.96777:64 764.52161:9603 765.49323:991 766.51239:218 798.64502:40 820.84961:129 822.49554:3993 822.52789:8603	35397	40210	42201	36603
4.95	688.49	PE 16:0-16:1	[M-H]-	C37H72NO8P	CZOSTDZGCCEZTJ-PEZBUJJGNA-N	CCCCCCCCCCCCCCCC(=O)OCC(COP(O)(=O)OCCN)OC(=O)CCCCCCC\C=C/CCCCCC	217.95731:44 227.19485:45 253.21663:2435 255.2299:791 284.93362:27 412.86258:66 450.26648:44 549.94592:22 614.38403:22 681.35223:12 688.47827:1497	2993	2688	2663	3867
4.51	686.475	PE 16:0-16:2	[M-H]-	C37H70NO8P	BFNYJGXHPOMYMB-UDJAPEQQNA-N	CCCCCCCCCCCCCCCC(=O)OCC(COP(O)(=O)OCCN)OC(=O)CCCCCCC\C=C/C\C=C/CCC	196.03572:190 251.19878:12029 252.20377:2407 253.76334:48 255.23981:3603 256.24155:796 258.12399:23 452.27548:1086 452.29349:893 644.3974:23 684.28406:138 684.46863:38 686.47437:11095	15865	15342	14674	18759
4.12	684.459	PE 16:0-16:3	[M-H]-	C37H68NO8P	DHBJTHQCWRFTNQ-HLMRNWPHNA-N	CCCCCCCCCCCCCCCC(=O)OCC(COP(O)(=O)OCCN)OC(=O)CCCCC\C=C/C\C=C/C\C=C/CC	196.04446:263 231.18649:117 249.18701:22700 250.1902:4814 251.19989:516 253.6611:155 255.23193:7975 256.24045:1524 260.36038:26 419.97946:26 434.27502:516 435.26932:149 452.26862:2219 636.34613:26 645.40723:47 645.52551:119 679.3877:56 684.46454:19894	35346	36689	34508	41241
5.54	716.521	PE 16:0-18:1	[M-H]-	C39H76NO8P	FHQVHHIBKUMWTI-ZCXUNETKNA-N	CCCCCCCCCCCCCCCC(=O)OCC(COP(O)(=O)OCCN)OC(=O)CCCCCCC\C=C/CCCCCCCC	170.98572:6 255.22774:652 257.92377:61 281.25217:2772 290.95963:79 306.92859:55 316.95276:166 342.90213:40 394.88043:16 415.89929:37 595.09686:23 620.45825:47 674.83411:21 684.45215:83 684.46692:117 716.41589:47 716.51404:2991	3132	2826	2980	3658
5.03	714.507	PE 16:0-18:2	[M-H]-	C39H74NO8P	HBZNVZIRJWODIB-BCTRXSSUNA-N	CCCCCCCCCCCCCCCC(=O)OCC(COP(O)(=O)OCCN)OC(=O)CCCCCCC\C=C/C\C=C/CCCCC	152.11513:24 180.97536:18 231.41182:24 255.23192:4851 265.92847:33 269.91428:55 278.34427:235 279.22998:19990 280.22574:2449 280.2399:2523 376.8472:24 434.28925:115 452.28009:1520 577.81342:24 600.12256:56 695.33197:51 714.51007:22753	36712	32576	34446	42195
4.61	712.49	PE 16:0-18:3	[M-H]-	C39H72NO8P	QONZHKTZKTUIMU-SVNQLWEDNA-N	CCCCCCCCCCCCCCCC(=O)OCC(COP(O)(=O)OCCN)OC(=O)CCCCCCC\C=C/C\C=C/C\C=C/CC	166.955:24 234.24274:50 254.41899:143 255.22977:4347 256.23151:997 258.15244:54 270.24826:46 277.21808:20591 278.21729:5213 304.90463:21 362.94186:39 399.67679:47 434.27493:296 452.28351:1679 590.17981:38 683.99542:24 710.57544:9 712.43445:553 712.49475:21107	34054	35394	33225	42101
3.67	682.446	PE 16:2-16:2	[M-H]-	C37H66NO8P	FUBMFXUMYZAMJH-ALZJNQEANA-N	CCC\C=C/C\C=C/CCCCCCCC(=O)OCC(COP(O)(=O)OCCN)OC(=O)CCCCCCC\C=C/C\C=C/CCC	251.19803:129 580.33844:127 641.42609:256 648.33002:259 682.46014:257	1016	1127	799	1038
3.38	680.426	PE 16:2-16:3	[M-H]-	C37H64NO8P	SFEMIPAOKHWNNO-GZDRNJOHNA-N	CCC\C=C/C\C=C/CCCCCCCC(=O)OCC(COP(O)(=O)OCCN)OC(=O)CCCCC\C=C/C\C=C/C\C=C/CC	196.03986:79 213.62689:57 249.17938:1104 251.19894:1008 399.89227:17 448.36554:28 477.07764:29 632.45551:21 645.52234:17 652.3905:96 680.42908:964	1909	2385	1714	1830
4.15	710.475	PE 16:2-18:2	[M-H]-	C39H70NO8P	QWUFQTAYHGDMCE-ZJCTUUHQNA-N	CCCCC\C=C/C\C=C/CCCCCCCC(=O)OC(COC(=O)CCCCCCC\C=C/C\C=C/CCC)COP(O)(=O)OCCN	193.04089:23 250.18918:192 251.2011:2606 253.21533:1017 255.23087:190 256.47205:23 277.2168:971 279.23355:993 288.93753:40 476.29813:103 595.36719:23 700.44666:76 708.21594:90 710.42157:301 710.47797:4206	5376	5635	4694	5832
3.79	708.458	PE 16:2-18:3	[M-H]-	C39H68NO8P	YYXKPLFOJPZLSU-NOGDRUJUNA-N	CCC\C=C/C\C=C/CCCCCCCC(=O)OCC(COP(O)(=O)OCCN)OC(=O)CCCCCCC\C=C/C\C=C/C\C=C/CC	158.97458:38 196.03593:43 214.04367:117 249.18613:3907 250.19601:1034 251.19901:3437 255.23552:67 277.20993:1473 277.22403:1507 279.22665:2059 282.00833:44 620.39716:22 649.40686:75 697.51172:34 698.46222:17 708.40424:377 708.45679:8982	8855	9781	9770	9814
3.12	678.411	PE 16:3-16:3	[M-H]-	C37H62NO8P	BWOWUJADRUOBPX-YTWBPVBXNA-N	CC\C=C/C\C=C/C\C=C/CCCCCC(=O)OCC(COP(O)(=O)OCCN)OC(=O)CCCCC\C=C/C\C=C/C\C=C/CC	232.93582:49 249.18695:2412 272.94995:33 459.25696:24 547.87152:24 667.76025:48 678.40051:1089	2484	3490	2133	2346
3.47	706.445	PE 16:3-18:3	[M-H]-	C39H66NO8P	JADMJSSRNREQAK-AAXIOSLLNA-N	CC\C=C/C\C=C/C\C=C/CCCCCCCC(=O)OC(COC(=O)CCCCC\C=C/C\C=C/C\C=C/CC)COP(O)(=O)OCCN	140.01628:119 179.18004:24 196.04001:180 249.18167:13053 250.19154:2595 254.10753:48 277.21457:4974 278.21848:1026 407.24387:78 446.22574:311 452.8634:48 474.27094:1291 539.00696:53 613.15729:53 691.66907:24 706.05792:49 706.45538:11167	17985	22649	16384	17103
6.14	718.538	PE 17:0-17:0 (IS)	[M-H]-	C39H78NO8P	YSFFAUPDXKTJMR-UHFFFAOYNA-N	CCCCCCCCCCCCCCCCC(=O)OCC(COP(O)(=O)OCCN)OC(=O)CCCCCCCCCCCCCCCC	112.98797:121 196.03709:149 238.93037:121 269.25226:14600 270.25327:2108 318.9097:22 384.93726:100 449.28229:116 452.82693:35 466.29141:872 524.82037:24 628.25372:23 659.86676:50 679.4093:23 717.23999:102 718.51385:7965 718.53656:12610	13972	15852	13687	13239
5.09	740.522	PE 18:1-18:2	[M-H]-	C41H76NO8P	GKAFCSRKMWFPSJ-RQOIEFAZNA-N	CCCCCCCC\C=C/CCCCCCCC(=O)OCC(COP(O)(=O)OCCN)OC(=O)CCCCCCC\C=C/C\C=C/CCCCC	191.94206:17 255.48041:53 279.2305:1834 280.72244:53 281.24985:843 468.82669:17 687.56842:26 714.47723:61 740.52368:2077	1914	1966	1610	2140
4.63	738.506	PE 18:2-18:2	[M-H]-	C41H74NO8P	SSCDRSKJTAQNNB-MAZCIEHSNA-N	CCCCC\C=C/C\C=C/CCCCCCCC(=O)OCC(COP(O)(=O)OCCN)OC(=O)CCCCCCC\C=C/C\C=C/CCCCC	179.38255:24 279.22745:15245 280.23502:3613 281.2515:882 282.25558:245 349.19708:24 402.21878:71 421.20853:45 464.25165:29 476.26279:955 477.27014:344 490.29993:11 509.28653:2613 510.2995:866 557.93097:24 673.61414:25 686.4762:97 738.50806:17030	21385	18660	18899	23562
4.23	736.491	PE 18:2-18:3	[M-H]-	C41H72NO8P	ZOXULAUECYWFFP-DYXXURTGNA-N	CCCCC\C=C/C\C=C/CCCCCCCC(=O)OCC(COP(O)(=O)OCCN)OC(=O)CCCCCCC\C=C/C\C=C/C\C=C/CC	140.01627:192 225.16797:108 241.22705:44 253.22278:3622 256.34851:49 265.05917:34 277.21057:9403 279.23199:29257 280.23251:5894 280.87054:136 329.50415:23 463.22784:373 474.26059:1473 476.28748:1157 489.28836:175 507.26685:29203 508.27145:10468 509.28345:1868 702.45593:62 725.55695:23 736.49695:30349	36658	36750	34636	41258
3.86	734.473	PE 18:3-18:3	[M-H]-	C41H70NO8P	WIHSZOXPODIZSW-YTWBPVBXNA-N	CC\C=C/C\C=C/C\C=C/CCCCCCCC(=O)OCC(COP(O)(=O)OCCN)OC(=O)CCCCCCC\C=C/C\C=C/C\C=C/CC	196.04178:86 226.29718:54 249.19489:151 277.2168:14203 278.23016:1002 284.97507:30 391.22186:170 456.26862:265 643.43036:261 644.45068:134 687.43524:46 728.48315:31 731.4411:179 734.43176:1849 734.47766:14988 734.58856:78	14338	15735	13095	16066
4.78	721.502	PG 16:0-16:0	[M-H]-	C38H75O10P	BIABMEZBCHDPBV-UHFFFAOYNA-N	CCCCCCCCCCCCCCCC(=O)OCC(COP(O)(=O)OCC(O)CO)OC(=O)CCCCCCCCCCCCCCC	111.34811:45 223.98782:48 254.89986:40 255.23108:21950 256.23508:3963 257.70285:82 465.25412:1240 467.28:172 483.27319:1276 558.86963:22 673.36334:18 687.61707:62 720.19482:220 721.50165:60978	47202	43036	47212	59907
4.58	719.484	PG 16:0-16:1	[M-H]-	C38H73O10P	NOFOTAHTYLXZNV-PEZBUJJGNA-N	CCCCCCCCCCCCCCCC(=O)OCC(COP(O)(=O)OCC(O)CO)OC(=O)CCCCCCC\C=C/CCCCCC	171.00104:15 227.02509:240 246.55327:51 253.22372:1591 254.79996:52 255.23027:2912 278.21548:55 279.22357:252 391.2244:218 407.71368:25 412.97507:51 465.25674:325 481.26205:102 483.27283:11233 484.26892:3001 486.28287:200 670.49268:25 680.3374:74 714.50446:2 719.38135:67 719.47595:11596	16006	16665	15973	21311
4.56	733.5	PG 16:0-17:1	[M-H]-	C39H75O10P	PKPZZNIIECIREJ-ICFOKQHNNA-N	CCCCCCCCCCCCCCCC(=O)OCC(COP(O)(=O)OCC(O)CO)OC(=O)CCCCCCC\C=C/CCCCCCC	175.95108:32 209.22798:96 255.226:3420 255.22824:3460 256.23901:859 260.15411:29 267.23547:540 278.22522:6 314.87701:11 391.23087:444 423.36206:32 463.23654:156 466.25369:98 483.26184:13800 484.27036:3017 485.27679:553 686.41431:23 714.51099:720 715.55597:80 719.46356:9932 719.48627:18274 720.48193:6565 721.49719:1117 727.73315:65 733.51056:4242 733.54114:1500	3298	2994	3283	3791
4.83	747.516	PG 16:0-18:1	[M-H]-	C40H77O10P	PAZGBAOHGQRCBP-ZCXUNETKNA-N	CCCCCCCCCCCCCCCC(=O)OCC(COP(O)(=O)OCC(O)CO)OC(=O)CCCCCCC\C=C/CCCCCCCC	255.23022:13763 256.23422:2194 261.42514:45 281.25229:6004 286.65604:24 397.83774:77 417.22629:1626 417.24069:1872 443.74072:22 467.51743:22 491.27023:962 509.27524:922 707.14319:22 745.94757:79 747.52057:69604	53607	44777	51075	61395
4.4	745.5	PG 16:0-18:2	[M-H]-	C40H75O10P	ATBOMIWRCZXYSZ-BCTRXSSUNA-N	CCCCCCCCCCCCCCCC(=O)OCC(COP(O)(=O)OCC(O)CO)OC(=O)CCCCCCC\C=C/C\C=C/CCCCC	134.98409:46 227.04391:218 253.19656:271 255.23232:33849 256.23856:7536 260.11041:44 279.23523:14878 280.2381:2788 414.55383:37 415.22626:3828 416.23022:1163 429.72214:24 437.43359:23 463.8251:45 465.27252:1012 482.91379:57 489.25922:2000 490.26459:514 507.27539:467 508.2673:424 699.4375:35 745.49878:110335	100003	97627	110269	107785
4.04	743.486	PG 16:0-18:3	[M-H]-	C40H73O10P	MLANVLMRGHBUJH-SVNQLWEDNA-N	CCCCCCCCCCCCCCCC(=O)OCC(COP(O)(=O)OCC(O)CO)OC(=O)CCCCCCC\C=C/C\C=C/C\C=C/CC	152.99815:1588 181.14574:53 227.03679:263 255.23364:42525 256.22409:8277 256.2399:8815 257.24133:1500 262.29153:43 265.81519:26 277.21738:16414 278.21896:3141 392.22803:111 413.20279:4008 414.21866:1162 435.47723:29 465.26709:902 487.25525:2101 495.15045:27 505.26645:2260 506.25955:835 576.33173:26 736.49231:90 741.117:893 743.13092:192 743.4848:105770	115392	113093	147431	171975
4.11	717.469	PG 16:1-16:1	[M-H]-	C38H71O10P	GHQNERCMPIDAAU-VMNXYWKNNA-N	CCCCCC\C=C/CCCCCCCC(=O)OCC(COP(O)(=O)OCC(O)CO)OC(=O)CCCCCCC\C=C/CCCCCC	253.22324:276 384.94586:33 401.19916:65 459.11496:58 481.26233:1345 482.25943:368 486.46671:58 601.96149:29 658.95221:29 684.43304:125 717.46155:1722	1135	1479	1345	1523
4.21	743.484	PG 16:1-18:2	[M-H]-	C40H73O10P	PTJBFPPEYDFAAQ-RUGCENDANA-N	CCCCCC\C=C/CCCCCCCC(=O)OCC(COP(O)(=O)OCC(O)CO)OC(=O)CCCCCCC\C=C/C\C=C/CCCCC	241.21759:31 252.20604:70 253.21979:4857 254.22206:786 263.98911:25 276.33423:366 277.22147:4255 279.23114:27134 279.65094:99 280.23163:5898 281.23154:451 404.8559:33 435.04938:25 463.2778:163 475.27335:438 476.27347:1052 480.86288:25 485.83804:25 491.83957:64 505.69336:130 507.27457:32569 508.28552:10106 509.27841:1658 600.09613:25 735.11255:127 736.4903:29750 737.45544:3286 737.49377:18372 738.…	55364	49145	49023	59366
3.87	741.469	PG 16:1-18:3	[M-H]-	C40H71O10P	BFIMUUYOALOYGB-MVXJGUQMNA-N	CCCCCC\C=C/CCCCCCCC(=O)OCC(COP(O)(=O)OCC(O)CO)OC(=O)CCCCCCC\C=C/C\C=C/C\C=C/CC	116.34991:26 139.00955:22 152.99632:2603 179.40491:26 223.17186:52 227.037:2938 230.93318:26 242.1264:32 252.2719:68 253.21619:30842 254.22295:9034 255.2227:768 261.18036:20 277.22018:54782 277.3353:339 278.22177:17914 279.10022:276 304.14374:52 345.42447:26 410.36105:26 411.9144:94 413.20969:4977 414.22266:983 423.06155:26 432.62149:48 453.15137:26 456.27716:277 463.24698:1266 464.25873:455 474.…	235606	246507	250763	266617
5.39	749.533	PG 17:0-17:0 (IS)	[M-H]-	C40H79O10P	ZBVHXVKEMAIWQQ-UHFFFAOYNA-N	CCCCCCCCCCCCCCCCC(=O)OCC(COP(O)(=O)OCC(O)CO)OC(=O)CCCCCCCCCCCCCCCC	158.98169:41 200.41776:21 267.19901:39 269.24619:37820 270.24255:8552 270.25183:8854 271.24774:931 276.74503:26 380.86618:145 405.23953:3377 438.78604:21 474.66489:42 479.27435:1812 497.29605:1911 659.11774:21 694.54144:10 700.48456:33 706.35541:21 736.46399:13 747.16168:692 748.58533:204 749.53137:104738	99776	102261	92352	92444
4.34	758.496	PS 34:2	[M-H]-	C40H74NO10P	ZGNVQERQNSXHHO-BCTRXSSUNA-N	CCCCCCCCCCCCCCCC(=O)OCC(COP(O)(=O)OCC(N)C(O)=O)OC(=O)CCCCCCC\C=C/C\C=C/CCCCC	159.44792:4 250.39882:116 251.20093:6123 391.23279:938 409.21631:255 418.11148:2 462.276:102 482.99347:2 597.38928:2 627.52209:63 671.46381:1483 672.45123:632 676.45593:14 712.49463:112 724.49384:456 757.48108:412 758.49487:2662	2809	2704	3231	4111
3.98	756.48	PS 34:3	[M-H]-	C40H72NO10P	GRXQVLCZJYBDDD-SVNQLWEDNA-N	CCCCCCCCCCCCCCCC(=O)OCC(COP(O)(=O)OCC(N)C(O)=O)OC(=O)CCCCCCC\C=C/C\C=C/C\C=C/CC	164.99364:17 235.09435:1529 248.23051:17 248.4106:767 249.18279:33411 250.19044:8098 250.93636:118 252.38441:209 253.09767:1479 253.21664:46430 254.09746:737 254.22566:11094 255.08571:327 255.23219:1633 256.23843:139 261.52295:55 277.22302:10 295.22504:81 391.21893:783 413.21902:71 485.2883:2331 487.28568:763 489.30899:8075 603.86017:35 643.00629:29 669.46417:1717 670.4538:1012 696.42572:17 700.5…	1847	1900	2398	2996
4.89	761.578	SM d35:1 (IS)	[M-H]-	C40H81N2O6P	LDJGVBCPOLCJJN-DQRAZIAONA-N	CCCCCCCCCCC\C=C/CCCCCCCC(=O)NC(COP([O-])(=O)OCC[N+](C)(C)C)C(O)CCCCCCCCCCC	678.38647:24 688.51453:274 701.51746:1364 701.55859:9898 702.50806:480 702.56042:4755 702.69879:76 704.5213:94 728.56592:178 759.48553:0 761.59821:626	3933	5095	4351	4216
11.59	724.697	CE 22:1 (IS)	[M+NH4]+	C49H86O2	SQHUGNAFKZZXOT-QXAJUEOOSA-N	CCCCCCCC\C=C/CCCCCCCCCCCC(=O)O[C@H]1CC[C@]2(C)[C@H]3CC[C@]4(C)[C@H](CC[C@H]4[C@@H]3CC=C2C1)[C@H](C)CCCC(C)C	109.10633:211 135.11554:429 147.11662:421 163.01871:48 175.14352:416 176.14952:137 188.07646:24 197.13191:32 210.13042:32 224.20255:24 233.23003:775 235.24469:191 240.17822:64 243.20956:1044 246.21342:57 254.95024:34 264.15573:67 273.15591:64 273.25851:458 280.13486:24 305.22733:12 326.25342:36 352.33075:20 366.76331:57 369.35098:32381 370.35495:12573 371.35483:1859 374.12506:36 596.32245:1 608.3…	3456	4759	3224	3807
2.99	416.336	DAG 2:0-18:1 (IS)	[M+NH4]+	C23H42O5	SWFNWNMMXVUGLT-KHPPLWFENA-N	CCCCCCCC\C=C/CCCCCCCC(=O)OC(CO)COC(C)=O	107.08301:411 111.12821:458 117.05483:11993 118.56784:122 121.10076:1065 123.3406:28 129.07164:18 135.12137:990 177.15543:180 238.10165:31 244.09981:59 247.24001:1248 255.13995:35 261.10828:103 265.24878:2552 305.22256:40 307.25458:31 313.21869:43 315.19943:183 318.147:65 331.14685:42 336.1568:115 338.245:427 339.28891:16861 340.285:4090 340.31622:2801 341.5589:58 367.1983:81 374.23676:153 376.11…	61564	66115	64752	53148
4.07	474.414	DAG 12:0-12:0 (IS)	[M+NH4]+	C27H52O5	OQQOAWVKVDAJOI-UHFFFAOYNA-N	CCCCCCCCCCCC(=O)OCC(CO)OC(=O)CCCCCCCCCCC	107.08917:86 161.13785:13 183.17262:1380 200.10831:50 200.94943:31 231.17224:96 236.11948:34 245.15384:27 250.66077:51 253.14191:116 255.21359:96 257.21225:12156 258.21564:2542 333.24481:87 347.2298:29 352.13974:57 377.23401:118 390.2095:8 393.2757:95 398.29721:33 402.2717:39 412.24841:123 414.19006:36 415.25031:63 416.24857:83 417.80441:29 431.3486:71 434.22211:141 439.3765:4307 440.37668:1389 4…	6958	7738	6478	5728
5.63	582.509	DAG 16:0-16:2	[M+NH4]+	C35H64O5	DUTDCXZPOSRTTA-UDJAPEQQNA-N	CCCCCCCCCCCCCCCC(=O)OCC(CO)OC(=O)CCCCCCC\C=C/C\C=C/CCC	268.88925:55 277.20267:83 293.16705:19 301.20789:26 309.2384:1042 310.85321:30 312.23532:48 313.28079:909 322.47467:23 340.21954:28 343.16397:47 383.18146:24 491.22104:40 511.90057:23 525.3728:9 525.49249:45 528.39764:53 532.25104:125 532.80127:41 537.80872:40 545.26831:19 547.15771:47 547.4845:734 549.26532:33 551.33722:3 555.30646:109 565.30206:12 575.35632:162 576.34491:253 577.36151:129 578.0…	1317	1226	993	1472
5.17	580.491	DAG 16:0-16:3	[M+NH4]+	C35H62O5	VDWIHAFSNZVNPA-HLMRNWPHNA-N	CCCCCCCCCCCCCCCC(=O)OCC(CO)OC(=O)CCCCC\C=C/C\C=C/C\C=C/CC	187.14709:17 194.94331:23 206.15526:95 215.17334:621 224.23019:32 228.08757:22 231.13409:91 289.2092:85 300.97067:48 301.29385:48 307.21994:2170 311.25415:368 313.27863:2908 314.27582:747 318.23264:115 322.97693:17 342.14078:15 397.30719:16 425.2175:50 470.25333:51 476.17068:29 494.0444:23 500.24484:79 503.35165:39 524.28894:77 526.3877:67 534.33527:76 540.27112:82 544.27612:204 545.44861:1540 54…	4469	4688	4149	4477
3.96	578.474	DAG 16:1-16:3	[M+NH4]+	C35H60O5	GVINBTLECODQSG-JETZYGMFNA-N	CCCCCC\C=C/CCCCCCCC(=O)OCC(CO)OC(=O)CCCCC\C=C/C\C=C/C\C=C/CC	196.12065:48 205.21381:73 215.17683:716 216.18384:27 227.16298:60 233.19061:391 292.13525:31 307.22583:2112 308.24554:408 311.26505:3355 312.26151:1000 317.12704:19 318.97894:16 336.37244:15 481.33203:2 495.78604:46 527.37158:14 535.33301:98 540.44086:1 543.44293:2277 544.42676:726 548.32489:6 550.29901:52 553.36145:17 558.85791:64 561.44244:754 561.45917:792 573.92047:81 576.38037:13 576.58704:1…	2295	3175	2939	2913
3.61	576.461	DAG 16:2-16:3	[M+NH4]+	C35H58O5	VGEACGGIJAAJPM-GZDRNJOHNA-N	CCC\C=C/C\C=C/CCCCCCCC(=O)OCC(CO)OC(=O)CCCCC\C=C/C\C=C/C\C=C/CC	181.10016:126 205.08965:126 215.16972:128 215.19664:254 233.18755:377 268.54257:254 294.15866:126 303.15802:257 307.22736:527 308.22726:261 309.24615:523 328.27493:128 383.25092:126 387.2775:254 420.27069:126 423.24063:254 496.36331:126 500.28452:379 524.27124:254 533.31659:128 536.42621:251 539.32861:258 541.42767:396 541.49994:263 542.44586:261 544.20532:126 549.29242:254 551.21863:126 552.3653…	1838	2257	1509	2037
6.23	610.537	DAG 16:0-18:2	[M+NH4]+	C37H68O5	SVXWJFFKLMLOHO-BCTRXSSUNA-N	CCCCCCCCCCCCCCCC(=O)OCC(CO)OC(=O)CCCCCCC\C=C/C\C=C/CCCCC	239.23468:110 256.12543:6 262.91443:165 264.24298:112 267.04153:25 289.21393:22 306.13025:51 312.29791:219 313.27109:5320 324.2637:19 333.26587:32 335.27277:207 337.25717:3306 338.27621:940 352.22491:10 359.25815:426 379.21008:52 462.38049:34 497.27655:75 539.3335:79 546.78052:77 548.44788:66 551.3064:18 560.35059:11 562.28937:167 563.23993:40 567.3963:138 570.28687:29 573.39087:23 575.48065:2664…	4788	3566	3657	5099
5.33	610.542	DAG 16:1-18:1	[M+NH4]+	C37H68O5	FWWLDEIJAPIBES-LJSPAGPLNA-N	CCCCCCCC\C=C/CCCCCCCC(=O)OC(CO)COC(=O)CCCCCCC\C=C/CCCCCC	204.55186:24 211.18512:40 226.95953:50 271.26578:23 283.27493:247 293.16229:18 304.84045:48 311.2515:1702 313.27597:987 320.14313:24 337.2778:260 339.29669:1956 340.29019:513 344.11642:46 420.82385:50 520.27106:41 523.41351:58 536.40143:26 537.3429:0 553.31555:68 571.37207:76 572.36066:61 575.48383:1576 575.50751:2123 576.49963:868 577.50958:854 589.5849:24 592.29791:24 595.34406:339 595.87433:31…	1019	736	1093	1264
5.74	608.525	DAG 16:0-18:3	[M+NH4]+	C37H66O5	UHPKYXAUVQOHQL-SVNQLWEDNA-N	CCCCCCCCCCCCCCCC(=O)OCC(CO)OC(=O)CCCCCCC\C=C/C\C=C/C\C=C/CC	253.142:38 258.19305:34 261.22849:1031 282.15729:51 288.92569:66 301.21259:165 303.1575:53 313.26816:3967 316.62585:25 328.20297:37 335.25677:3305 337.25928:143 346.24191:32 357.24408:176 377.19553:33 428.30045:48 430.84451:10 465.31512:73 472.26169:11 476.7796:24 481.70294:35 487.23065:74 537.35205:102 550.59015:28 551.31873:276 552.37604:79 557.0481:26 560.32294:96 567.07947:24 571.66144:50 573…	4944	4906	4317	5339
4.86	608.525	DAG 18:1-16:2	[M+NH4]+	C37H66O5	AREQLYYPABKCGK-XOVNSVORNA-N	CCCCCCCC\C=C/CCCCCCCC(=O)OCC(CO)OC(=O)CCCCCCC\C=C/C\C=C/CCC	111.07797:32 120.08169:37 131.08678:14 166.62302:24 261.21707:67 281.04456:4 283.26755:1577 284.27292:350 294.19931:64 304.25916:43 309.26562:434 311.29858:277 313.28076:1420 326.17932:79 330.22809:13 334.2373:92 337.26984:310 339.28091:1270 346.68332:24 502.8577:35 511.3056:87 522.28766:51 541.26825:44 550.43536:63 553.21277:11 567.34241:26 570.96759:61 573.47858:2667 573.4989:2902 574.47577:120…	2381	1282	1338	2049
5.18	606.511	DAG 16:2-18:2	[M+H]+	C37H64O5	BRNISQVGTMRXFZ-ZJCTUUHQNA-N	CCCCC\C=C/C\C=C/CCCCCCCC(=O)OC(CO)COC(=O)CCCCCCC\C=C/C\C=C/CCC	148.12267:41 192.99333:28 254.16133:7 261.21164:126 275.88742:52 283.22614:31 289.51971:23 292.2919:47 300.19366:99 307.21829:46 309.24448:1141 311.26492:544 321.24567:65 323.22369:10 331.23495:176 337.27347:1271 337.94229:37 345.90976:23 360.26501:110 390.25784:14 398.90372:107 427.68259:23 461.46179:23 478.84055:23 485.36771:72 510.32343:30 538.35712:59 548.01135:47 549.33002:37 552.57214:37 55…	2860	2272	2217	2954
4.73	604.492	DAG 16:2-18:3	[M+NH4]+	C37H62O5	KXSTWKHMHVIKQX-NOGDRUJUNA-N	CCC\C=C/C\C=C/CCCCCCCC(=O)OCC(CO)OC(=O)CCCCCCC\C=C/C\C=C/C\C=C/CC	129.08684:28 138.91725:28 249.91031:28 298.15378:34 301.25577:51 307.21606:1143 309.23978:1732 327.22882:61 329.2149:363 331.40729:50 335.24536:1432 337.26596:813 340.86935:24 525.52374:18 561.32947:15 563.22974:173 564.37213:78 568.29718:94 569.45813:1374 585.52539:52 587.49695:241 591.53235:12 593.37646:102 595.39905:36 597.39062:111 597.4389:108 599.30255:151 599.45111:303 600.4118:126 601.342…	6505	6474	7125	7403
4.03	604.493	DAG 16:2-18:3	[M+NH4]+	C37H62O5	KXSTWKHMHVIKQX-NOGDRUJUNA-N	CCC\C=C/C\C=C/CCCCCCCC(=O)OCC(CO)OC(=O)CCCCCCC\C=C/C\C=C/C\C=C/CC	131.09958:56 178.12993:27 187.14809:165 215.09767:25 219.10776:39 229.15295:11 231.21646:107 233.18796:1585 235.20892:354 241.19925:261 252.14072:29 257.19312:99 262.21793:182 287.23849:108 296.23175:75 299.25299:101 302.22577:27 307.22791:671 309.23428:4449 310.25235:1252 311.28705:263 313.27414:738 317.24222:530 330.18787:41 330.20837:50 335.25772:3199 336.24789:1175 337.27576:2879 338.28186:71…	10791	10625	8503	11785
4.34	602.477	DAG 16:3-18:3	[M+NH4]+	C37H60O5	YEXLSDHVXIZUSM-AAXIOSLLNA-N	CC\C=C/C\C=C/C\C=C/CCCCCCCC(=O)OC(CO)COC(=O)CCCCC\C=C/C\C=C/C\C=C/CC	105.07038:296 109.10279:364 121.09602:548 147.12422:87 211.19572:23 213.15839:362 215.18393:1866 224.15857:41 232.18004:95 233.19156:850 233.64854:53 254.11082:13 275.20016:71 290.6384:19 295.23856:123 301.22501:924 307.22455:11406 308.22446:3405 309.23096:281 310.23657:161 326.91864:72 329.20834:1247 330.90262:123 334.25522:102 335.2594:8074 336.25473:2703 346.17889:25 357.24402:830 437.35229:56…	28278	26779	36226	51390
5.29	632.524	DAG 18:2-18:3	[M+H]+	C39H66O5	PGXBELQFNRPKBC-DYXXURTGNA-N	CCCCC\C=C/C\C=C/CCCCCCCC(=O)OCC(CO)OC(=O)CCCCCCC\C=C/C\C=C/C\C=C/CC	112.08446:42 136.11974:32 183.13876:21 226.94907:1 235.06535:21 240.20908:63 249.22481:24 261.21295:494 286.14853:1 315.22702:87 317.25931:186 335.25989:1969 336.26041:834 337.27017:2614 338.27887:633 339.28906:169 352.90582:26 360.28046:22 449.19064:17 493.33264:38 539.50378:21 564.31183:62 570.85968:57 572.34387:6 585.3446:231 586.33496:56 591.36438:32 595.55762:42 597.48047:1383 597.51154:960 …	3503	3844	2726	3033
4.13	630.507	DAG 18:3-18:3	[M+H]+	C39H64O5	RAPBJBKXYYMYAY-YTWBPVBXNA-N	CC\C=C/C\C=C/C\C=C/CCCCCCCC(=O)OCC(CO)OC(=O)CCCCCCC\C=C/C\C=C/C\C=C/CC	110.10649:68 121.94452:48 133.10599:214 137.13382:91 183.13474:94 205.20004:24 233.19336:87 254.19153:71 257.19662:32 261.21265:780 300.23892:68 320.254:91 331.13116:11 334.25015:459 335.26984:1311 336.2626:1261 337.27496:1264 461.3187:129 503.33188:47 515.42889:71 523.42914:218 535.70184:24 538.31091:103 553.3515:23 559.30164:40 560.47339:72 577.25818:18 579.29724:98 585.03674:20 591.41858:69 59…	1353	1175	1128	1076
4.84	630.508	DAG 18:3-18:3	[M+NH4]+	C39H64O5	RAPBJBKXYYMYAY-YTWBPVBXNA-N	CC\C=C/C\C=C/C\C=C/CCCCCCCC(=O)OCC(CO)OC(=O)CCCCCCC\C=C/C\C=C/C\C=C/CC	115.59904:28 134.08585:71 162.12271:48 185.11218:39 255.64438:28 261.21936:453 273.14636:54 283.12985:9 319.25238:42 326.13852:28 333.2475:300 335.2569:3699 336.25742:689 339.28085:59 462.24359:9 504.23785:5 556.37952:29 575.64948:23 588.37262:15 591.34009:25 595.49194:793 603.23267:13 605.34137:102 612.53088:63 616.30444:27 617.23999:63 619.35547:99 622.24512:67 622.43518:49 626.40149:126 627.58…	4556	3538	2962	3740
4.51	812.554	SQDG 16:0-16:0	[M+NH4]+	C41H78O12S	RVUUQPKXGDTQPG-UHFFFAOYNA-N	CCCCCCCCCCCCCCCC(=O)OCC(COC1OC(CS(O)(=O)=O)C(O)C(O)C1O)OC(=O)CCCCCCCCCCCCCCC	109.10315:420 121.10735:148 133.80972:24 146.98119:1476 168.14531:24 187.14661:161 190.99948:334 232.65474:48 233.22537:175 237.22858:183 239.2364:3738 240.24348:526 243.21143:531 259.20502:501 261.21921:2057 290.17883:24 312.29245:1152 313.27307:60650 314.17273:489 314.27777:16565 315.27405:1354 317.25122:597 319.26483:178 331.29019:2960 334.25259:335 335.25934:7659 336.25467:1811 337.27222:1027…	19636	18409	24350	30765
4.05	810.534	SQDG 16:0-16:1	[M+H]+	C41H76O12S	VDWVQLTYVQQUDC-PEZBUJJGNA-N	CCCCCCCCCCCCCCCC(=O)OCC(COC1OC(CS(O)(=O)=O)C(O)C(O)C1O)OC(=O)CCCCCCC\C=C/CCCCCC	124.3572:32 135.1189:101 200.14844:41 209.01924:79 215.17723:292 222.08434:95 242.09517:64 256.16354:32 283.17734:32 307.22693:2182 308.24417:343 311.2587:5001 313.26074:8166 313.27322:8668 314.27789:1477 330.28183:20 339.28601:346 439.1073:32 448.24265:32 475.24368:32 525.31915:136 532.82874:64 537.26385:1907 538.25525:384 539.27698:2541 540.29315:877 543.77509:64 548.05725:71 549.4884:8883 550.…	2071	2147	3420	2558
3.48	806.508	SQDG 16:0-16:3	[M+H]+	C41H72O12S	KVURRGLNPIVHBL-HLMRNWPHNA-N	CCCCCCCCCCCCCCCC(=O)OCC(COC1OC(CS(O)(=O)=O)C(O)C(O)C1O)OC(=O)CCCCC\C=C/C\C=C/C\C=C/CC	135.80669:27 149.13226:91 184.07471:2780 187.32779:53 215.18268:772 232.46045:55 233.18379:1889 239.23788:209 268.20572:17 279.13544:80 307.21808:1521 309.418:57 313.26926:4621 314.27893:809 316.04224:56 317.05386:44 417.32059:16 442.21762:68 459.19724:244 464.19934:53 523.40985:40 534.24316:528 539.27374:957 540.29321:432 545.45099:3305 546.48285:548 556.27924:27 563.48016:903 565.47467:116 569.…	1717	2474	2440	3209
4.29	824.556	SQDG 16:0-17:1	[M+H]+	C42H78O12S	BYTHJHQIPZYNMU-ICFOKQHNNA-N	CCCCCCCCCCCCCCCC(=O)OCC(COC1OC(CS(O)(=O)=O)C(O)C(O)C1O)OC(=O)CCCCCCC\C=C/CCCCCCC	101.10745:98 131.32954:48 184.07352:628 230.17198:12 233.22157:103 286.24878:22 300.19037:79 311.29898:49 313.27615:6537 314.27835:1797 325.27319:4830 327.2789:251 427.32944:45 439.26471:56 465.25211:849 491.22607:3 529.20776:41 537.26483:82 539.27795:2233 540.30396:636 542.61194:24 551.30658:1056 552.29419:659 556.85614:48 563.51141:6950 564.50323:3092 565.51605:614 569.4989:32 572.43872:51 575.…	1599	1397	2147	2779
4.58	838.57	SQDG 16:0-18:1	[M+H]+	C43H80O12S	SQOJCPIJIDPYDD-ZCXUNETKNA-N	CCCCCCCCCCCCCCCC(=O)OCC(COC1OC(CS(O)(=O)=O)C(O)C(O)C1O)OC(=O)CCCCCCC\C=C/CCCCCCCC	197.16618:27 228.20502:55 239.23709:613 247.23538:295 265.25546:862 279.23361:27 287.94598:60 292.24261:27 301.0488:46 313.27585:15231 314.28555:3698 318.20209:65 331.28522:687 335.25171:77 339.28082:11559 340.28729:2937 343.98785:53 349.27557:48 354.0751:55 357.29477:983 359.22018:62 368.18274:27 436.10812:55 454.28128:29 465.25369:1845 469.92459:27 491.26511:773 519.1438:55 522.30865:66 537.573…	5888	4215	7255	10686
4.17	836.555	SQDG 16:0-18:2	[M+H]+	C43H78O12S	LOZJMRGYMGMBTB-BCTRXSSUNA-N	CCCCCCCCCCCCCCCC(=O)OCC(COC1OC(CS(O)(=O)=O)C(O)C(O)C1O)OC(=O)CCCCCCC\C=C/C\C=C/CCCCC	101.10603:26 149.12749:48 175.01106:55 221.08897:29 239.23898:1720 243.21182:63 245.2337:1394 249.35829:24 260.9483:11 263.23016:3581 281.26953:175 298.96918:24 309.25592:76 312.28036:690 313.27347:35803 314.27316:9579 315.27945:1166 319.69394:48 322.07977:79 329.30588:24 334.03632:53 337.27518:23520 338.27869:6845 339.2655:837 343.58792:97 355.29245:893 363.19989:13 377.25897:526 428.28925:21 45…	8021	6355	11338	12672
3.84	834.54	SQDG 16:0-18:3	[M+NH4]+	C43H76O12S	PUAZHUYVSFVFNU-SVNQLWEDNA-N	CCCCCCCCCCCCCCCC(=O)OCC(COC1OC(CS(O)(=O)=O)C(O)C(O)C1O)OC(=O)CCCCCCC\C=C/C\C=C/C\C=C/CC	101.10557:19 107.08604:302 111.04505:152 125.13504:186 132.09146:104 137.13304:507 145.04401:42 146.97217:39 147.52345:49 151.10591:202 173.13918:907 175.14252:431 187.14772:615 209.0098:705 221.23431:221 233.15303:71 239.22855:7013 239.23946:7234 243.21008:8383 244.0359:1632 244.21005:1639 246.03464:55 251.23595:24 256.68375:48 257.25143:1657 259.21033:537 261.06036:121 261.21997:27762 262.22198…	77798	78526	109473	146646
2.96	832.527	SQDG 16:0-18:4	[M+H]+	C43H74O12S	KDJLODMLLSGENO-NMZZQFTHNA-N	CCCCCCCCCCCCCCCC(=O)OCC(COC1OC(CS(O)(=O)=O)C(O)C(O)C1O)OC(=O)CCCC\C=C/C\C=C/C\C=C/C\C=C/CC	101.10175:23 109.09612:26 117.05245:893 143.08209:24 147.12523:99 177.134:178 185.07585:30 219.186:48 236.09801:49 241.1916:218 251.15935:64 259.20755:1157 290.08774:24 313.26828:1647 324.13129:24 331.24414:48 333.23721:976 339.28607:1841 342.33353:24 349.91672:49 361.27966:26 369.22327:50 377.65894:48 381.29514:3465 382.30688:1090 383.30896:137 399.30594:455 408.19919:48 417.33737:414 420.22754:…	509	583	881	1187
3.25	830.506	SQDG 16:2-18:3	[M+H]+	C43H72O12S	RZZQOBRMFRVWBW-NOGDRUJUNA-N	CCC\C=C/C\C=C/CCCCCCCC(=O)OCC(COC1OC(CS(O)(=O)=O)C(O)C(O)C1O)OC(=O)CCCCCCC\C=C/C\C=C/C\C=C/CC	133.08507:142 149.13118:23 174.13327:28 177.10989:90 184.07365:975 207.1573:24 235.21245:403 261.23798:363 298.16476:56 309.24356:1351 310.24924:357 325.19162:72 327.29147:56 335.25974:1135 349.28119:56 353.26355:132 363.48764:28 370.24353:12 419.76218:28 519.10962:28 526.27698:26 556.39264:17 561.27551:568 564.40515:112 569.4577:837 570.49176:108 587.45551:2061 588.47504:978 632.5072:62 649.8841…	860	1470	2084	1225
3.04	828.493	SQDG 16:3-18:3	[M+H]+	C43H70O12S	AKOODYJUSBQMNM-AAXIOSLLNA-N	CC\C=C/C\C=C/C\C=C/CCCCCCCC(=O)OC(COC1OC(CS(O)(=O)=O)C(O)C(O)C1O)COC(=O)CCCCC\C=C/C\C=C/C\C=C/CC	160.11646:65 175.14664:115 183.11685:91 184.0708:30 195.10403:32 201.17108:63 213.16342:122 216.19189:87 218.20052:56 233.18617:784 234.19557:230 243.21979:254 259.20911:350 261.22104:648 289.23694:95 299.20007:145 307.22873:2578 308.23111:575 313.50732:64 329.24606:64 334.23911:288 335.26135:3206 336.2515:664 441.3031:58 460.22162:89 461.59378:32 473.34103:5 493.3909:192 506.39355:7 516.38318:49…	2237	3474	3957	3786
3.32	856.523	SQDG 18:3-18:3	[M+H]+	C45H74O12S	LCFUHZTZHHVDNX-YTWBPVBXNA-N	CC\C=C/C\C=C/C\C=C/CCCCCCCC(=O)OCC(COC1OC(CS(O)(=O)=O)C(O)C(O)C1O)OC(=O)CCCCCCC\C=C/C\C=C/C\C=C/CC	124.19668:48 140.06367:440 215.16273:20 230.98586:48 243.20068:392 261.21036:1386 320.23135:19 333.23727:635 334.24252:236 335.25443:4260 337.28799:1167 338.52512:48 353.28198:413 377.04514:19 477.21765:24 528.42212:24 543.42682:39 545.42505:48 561.26575:1861 563.28314:286 575.03363:24 580.24554:50 595.44379:1725 595.4679:3350 596.4599:1066 601.27991:325 605.18524:72 613.4776:3289 613.49158:3102 …	1953	2355	2149	2694
10.27	796.733	TAG 14:0-16:0-16:0	[M+NH4]+	C49H94O6	JWVXCFSNEOMSHH-UHFFFAOYNA-N	CCCCCCCCCCCCCCCC(=O)OCC(COC(=O)CCCCCCCCCCCCC)OC(=O)CCCCCCCCCCCCCCC	372.8981:44 440.88617:50 472.89987:33 496.67197:20 510.27502:40 523.46454:5193 523.53552:63 524.48187:2088 532.30109:55 537.48938:1104 538.51367:409 542.61078:21 545.47717:320 548.47327:29 551.50085:2941 552.51849:1162 564.96796:21 692.46472:47 711.32587:29 737.45044:71 740.43433:47 753.44818:8 763.48468:20 779.50476:31 787.69598:45 791.7243:20 793.53162:246 794.02057:235 794.50568:578 795.48425:…	1240	1207	581	909
9.89	794.72	TAG 14:0-16:0-16:1	[M+NH4]+	C49H92O6	OZXXJVVHOJHMRX-PNHLSOANNA-N	CCCCCCCCCCCCCCCC(=O)OC(COC(=O)CCCCCCCCCCCCC)COC(=O)CCCCC\C=C/CCCCCCCC	441.24139:20 471.93655:30 490.87158:22 502.31583:15 514.27588:55 517.42261:27 521.45172:2126 522.4671:965 523.46735:2764 524.47498:909 528.32703:36 544.47211:110 546.66028:46 549.48438:1668 550.46381:143 551.50366:454 570.38635:31 723.93756:32 743.38892:92 751.44275:140 758.46716:24 759.36108:67 761.67621:28 770.6662:22 786.28619:56 787.44977:57 791.73547:39 794.48108:94 794.55267:420 794.72369:1…	1064	959	649	1153
10.32	822.749	TAG 14:0-16:0-18:1	[M+H]+	C51H96O6	UPTISBGEYYYCRS-QOCHGBHMNA-N	CCCCCCCCCCCCCCCC(=O)OC(COC(=O)CCCCCCCCCCCCC)COC(=O)CCCCCCCCC\C=C/CCCCCC	204.17049:15 475.34201:30 492.87762:120 523.48389:3031 524.46893:866 537.5058:207 538.49084:307 549.47174:1908 549.49823:1260 551.48773:1700 553.50739:93 563.49689:776 572.46796:93 575.51019:231 577.52588:1006 578.52991:676 743.38666:24 770.71887:95 772.40411:90 802.50452:146 809.47009:103 813.52948:250 813.6261:265 813.69452:474 814.58417:26 815.7121:327 816.52631:46 817.07465:73 817.46191:223 8…	1509	1517	1780	1705
9.96	820.736	TAG 14:0-16:1-18:1	[M+NH4]+	C51H94O6	SXOXXBFPXZDGHF-GQMVFMLONA-N	CCCCCCCCCCCCCC(=O)OCC(COC(=O)CCCCCCCCC\C=C/CCCCCC)OC(=O)CCCCC\C=C/CCCCCCCC	476.08679:126 480.23944:256 504.37692:126 507.41388:254 519.43414:126 521.45874:392 524.48193:251 533.44769:126 541.51056:126 546.46967:256 547.45959:661 547.87891:260 548.47351:390 549.47186:519 549.4917:521 550.50421:392 554.77954:259 560.86761:254 561.48926:254 563.4903:261 570.48822:133 575.50018:256 599.49896:254 745.63904:256 753.52301:126 758.47302:126 763.42755:256 766.70953:256 781.39813…	1062	1489	1272	1711
10.72	850.786	TAG 16:0-16:0-18:1	[M+NH4]+	C53H100O6	ZKEWGTVAIGJNBK-QOCHGBHMNA-N	CCCCCCCCCCCCCCCC(=O)OCC(COC(=O)CCCCCCCCC\C=C/CCCCCC)OC(=O)CCCCCCCCCCCCCCC	166.50829:24 239.23428:42 276.18369:39 360.85333:24 526.4519:24 531.53033:48 549.76324:50 551.49146:5802 551.5014:6629 552.49585:2771 553.49786:497 566.26385:49 567.5202:109 571.46967:11 576.65869:120 577.52295:12279 578.51343:6146 579.53192:2097 604.88318:90 748.48944:63 791.77008:71 795.43073:78 801.72632:72 807.64569:63 809.85248:40 821.78088:22 825.85071:48 832.57874:177 833.51941:89 833.7434…	1744	1837	1334	1947
10.37	848.768	TAG 16:0-16:0-18:2	[M+NH4]+	C53H98O6	KELXZWJUGNROKO-OCGDUTRDNA-N	CCCCCCCCCCCCCCCC(=O)OCC(COC(=O)CCCCCCCC\C=C/C=C\CCCCC)OC(=O)CCCCCCCCCCCCCCC	132.63884:24 192.49797:48 314.27771:77 508.89926:24 528.34393:48 540.51965:24 547.48615:295 551.50122:3793 552.49237:398 553.49768:513 560.35663:24 563.49719:91 567.96381:24 570.03357:53 573.65717:151 575.47662:4604 575.50031:10106 576.49585:514 577.51935:3394 580.29962:71 582.87195:24 590.53046:88 594.5556:24 751.42572:56 805.45367:90 826.5683:63 829.5849:47 831.28033:48 833.49475:201 834.37891:…	1964	1947	1970	2680
9.99	846.752	TAG 16:0-16:2-18:1	[M+NH4]+	C53H96O6	KAWNFLJCUHBJKQ-FVSKXYITNA-N	CCCCCCCCCCCCCCCC(=O)OCC(COC(=O)CCCCCCCCC\C=C/CCCCCC)OC(=O)CC\C=C/C\C=C/CCCCCCCC	191.18121:31 237.1637:47 243.22273:143 501.33981:32 510.90012:26 522.46783:71 528.34076:65 547.46637:680 547.48944:665 551.51117:1765 552.50897:1095 553.50098:96 567.1369:64 571.40204:114 573.47809:5548 574.67816:38 575.5105:1293 577.54309:668 588.41687:73 595.46411:536 597.48682:33 602.39752:95 664.40918:32 696.34735:32 792.52002:68 808.46326:88 828.45923:116 832.76947:81 833.474:489 834.4967:27…	909	1033	1186	1466
9.61	844.74	TAG 16:0-16:3-18:1	[M+NH4]+	C53H94O6	MYSJBTCGJHAXKO-SLHTWNPNNA-N	CCCCCCCCCCCCCCCC(=O)OCC(COC(=O)CCCCCCCCC\C=C/CCCCCC)OC(=O)CCCCCCC\C=C/C=C\C=C/CC	230.15904:11 327.22003:37 500.3551:50 545.44177:1392 545.46155:1389 563.38049:24 567.43652:40 571.47675:2671 572.47894:1073 573.49213:517 574.47577:123 577.52332:1050 580.77948:21 593.47296:203 694.41339:5 761.4494:45 774.16693:63 775.50616:122 779.40082:42 820.03888:34 822.4527:21 825.49017:90 833.61749:281 834.52612:578 834.65656:118 835.58209:383 836.4837:247 836.74896:144 837.38574:57 837.549…	333	539	529	1114
8.82	840.706	TAG 16:0-16:3-18:3	[M+NH4]+	C53H90O6	ZBZQWXKCQSOPDX-FCUAXLLHNA-N	CCCCCCCCCCCCCCCC(=O)OCC(COC(=O)CCCCCCCCC\C=C/C=C\C=C/CC)OC(=O)CCCCCCC\C=C/C=C\C=C/CC	206.13092:11 231.17052:100 340.30328:42 418.18848:41 493.40787:71 506.85852:61 521.33374:39 545.45502:2725 546.46051:1217 554.42804:46 561.85785:67 565.4856:81 567.43323:3463 567.4668:1758 568.44525:1295 570.4519:58 572.84698:145 573.47528:2306 573.51581:1381 574.49268:1468 574.50964:1170 592.51099:35 750.45581:19 799.51892:24 821.52234:116 823.46051:4 824.57428:83 825.55096:38 832.73779:19 833.5…	505	311	568	1196
7.9	836.673	TAG 16:2-16:3-18:3	[M+NH4]+	C53H86O6	MZLGMBYZWLFGRV-MKPSPKKVNA-N	CCCCCCCC\C=C/C\C=C/CCC(=O)OCC(COC(=O)CCCCCCCCC\C=C/C=C\C=C/CC)OC(=O)CCCCCCC\C=C/C=C\C=C/CC	218.91478:31 240.19154:60 309.26355:134 339.02667:23 385.30643:45 523.89166:23 534.38422:46 540.40887:97 541.41626:2355 542.42456:981 557.24902:131 563.40082:660 565.43878:209 567.4267:1961 569.45172:2840 571.49048:241 587.20331:23 591.4436:571 770.1134:23 780.4137:30 817.00372:56 819.62714:522 820.64532:381 831.88739:41 833.56079:255 833.66669:95 835.41522:94 836.50439:148 836.64722:581	654	410	667	1277
7.46	834.654	TAG 16:3-16:3-18:3	[M+NH4]+	C53H84O6	BFMHIDUUPHYVAT-HQZGDWGUNA-N	CC\C=C/C=C\C=C/CCCCCCCCCC(=O)OCC(COC(=O)CCCCCCC\C=C/C=C\C=C/CC)OC(=O)CCCCCCC\C=C/C=C\C=C/CC	131.08083:68 275.23926:10 311.28046:37 334.22351:34 392.19803:21 432.31757:21 506.24951:33 515.31482:20 526.8446:20 539.39948:1901 540.76019:43 562.32318:12 565.64026:67 567.43353:3453 568.4389:1599 572.85406:2 589.41064:342 769.34119:21 781.52441:8 783.31219:45 794.12543:21 805.43317:85 819.64185:201 822.83197:51 833.4696:359 833.53888:148 834.43121:119 834.48419:331 834.57794:292 834.63904:667	1032	1056	733	1903
7.45	834.665	TAG 16:3-16:3-18:3	[M+NH4]+	C53H84O6	BFMHIDUUPHYVAT-HQZGDWGUNA-N	CC\C=C/C=C\C=C/CCCCCCCCCC(=O)OCC(COC(=O)CCCCCCC\C=C/C=C\C=C/CC)OC(=O)CCCCCCC\C=C/C=C\C=C/CC	113.55758:16 133.10616:138 163.10915:16 222.17526:55 234.18814:199 297.43234:16 304.12701:32 421.22412:16 511.39264:144 521.87915:32 537.43549:80 539.40308:4311 539.42603:3735 541.42023:476 558.31934:11 563.39819:80 566.84613:92 567.4375:8452 568.45294:3491 574.93671:32 580.46088:23 589.43188:1151 775.39349:32 784.47577:107 792.55005:31 817.4444:34 817.67029:512 818.6308:963 832.89392:32 833.4763…	772	846	1267	2558
10.74	876.801	TAG 16:0-18:1-18:1	[M+NH4]+	C55H102O6	NJWLXJXDVKOEOP-IKJQKJQYNA-N	CCCCCCCCCCCCCCCC(=O)OCC(COC(=O)CCCCCCCCC\C=C/CCCCCC)OC(=O)CCCCCCCCC\C=C/CCCCCC	263.23215:65 311.25864:28 512.33923:5 539.25085:14 558.948:24 575.49341:341 575.67285:227 577.51923:18028 578.51312:7701 578.74048:82 580.823:73 589.51929:66 598.99475:50 601.61157:98 603.05902:48 603.53375:8308 604.52893:3160 605.5354:998 611.81836:16 623.66034:23 651.7486:23 810.8158:24 828.62164:19 834.53741:66 852.51807:56 870.52386:123 872.72321:1247 873.59454:172 873.74463:425 874.59564:307…	1507	1898	2083	2162
10.37	874.778	TAG 16:0-18:1-18:2	[M+NH4]+	C55H100O6	PFTMZNUFSPJEJR-KDHVXLOFNA-N	CCCCCCCCCCCCCCCC(=O)OCC(COC(=O)CCCCCCCC\C=C/C=C\CCCCC)OC(=O)CCCCCCCCC\C=C/CCCCCC	230.70364:32 304.24237:32 498.31729:58 516.82898:32 556.65784:65 563.48602:109 575.50592:6653 576.51501:2181 577.508:5659 578.52905:1256 580.46497:91 597.7132:68 601.51349:3667 602.48969:759 603.52911:1281 754.82269:61 761.1192:84 822.65533:4 833.53625:19 844.44769:134 858.73444:183 865.25031:64 869.88391:64 873.54132:112 873.59137:150 874.45898:0 874.73853:651	1095	1704	1243	1593
10.37	874.79	TAG 16:0-18:1-18:2	[M+NH4]+	C55H100O6	PFTMZNUFSPJEJR-KDHVXLOFNA-N	CCCCCCCCCCCCCCCC(=O)OCC(COC(=O)CCCCCCCC\C=C/C=C\CCCCC)OC(=O)CCCCCCCCC\C=C/CCCCCC	205.07394:24 263.23795:338 446.86694:47 550.888:36 569.52112:24 574.2616:50 575.50311:6835 575.52679:3765 576.50879:2684 577.49164:4091 577.51196:7767 578.51263:3515 581.23059:49 581.92133:3 593.74323:18 597.48267:685 599.59509:77 601.521:5914 602.51447:3472 603.54004:1316 624.41376:48 627.29041:24 629.5434:141 832.42926:24 849.35889:14 856.8631:35 857.74298:435 869.49335:21 872.72058:180 874.530…	858	1636	1748	2212
10.02	872.765	TAG 16:0-18:1-18:3	[M+NH4]+	C55H98O6	RUVNQEVPYVVXGJ-GXKCQHDANA-N	CCCCCCCCCCCCCCCC(=O)OCC(COC(=O)CCCCCCCCC\C=C/C=C\C=C/CC)OC(=O)CCCCCCCCC\C=C/CCCCCC	155.06238:31 216.13666:31 228.10234:28 243.20959:237 261.21729:612 553.81006:62 568.53247:26 572.47534:78 573.48175:3182 574.48907:858 575.49048:117 575.51758:307 576.51648:112 577.50952:3437 578.52716:1194 581.19073:34 592.85419:34 599.50641:7057 600.38074:57 600.49823:1816 601.52557:161 647.55243:31 773.53864:64 782.4798:91 811.59595:86 824.37946:47 842.99225:119 848.922:64 851.11035:45 852.720…	1124	1568	1999	2373
9.65	870.757	TAG 16:0-18:2-18:3	[M+NH4]+	C55H96O6	DWJFHJOYYJJEBL-IXXGKOKVNA-N	CCCCCCCCCCCCCCCC(=O)OCC(COC(=O)CCCCCCCCC\C=C/C=C\C=C/CC)OC(=O)CCCCCCCC\C=C/C=C\CCCCC	245.22476:74 261.2218:639 534.79816:50 561.49316:0 571.44965:237 572.44843:208 573.48523:3753 573.49872:3397 575.49396:4658 576.51318:1991 577.51978:540 581.45959:15 587.75696:56 592.26355:38 593.8269:76 595.07214:52 597.47345:4187 597.50104:4413 598.48438:2102 600.49146:161 602.56769:82 610.33313:32 648.3642:25 744.43439:14 806.47144:60 810.54742:20 813.62726:6 829.52838:52 842.97607:46 853.5202…	510	1157	1178	1554
8.4	864.704	TAG 16:3-18:2-18:3	[M+NH4]+	C55H90O6	FFYHUXYUDZHEGV-FWPKVRRPNA-N	CCCCC\C=C/C=C\CCCCCCCCC(=O)OC(COC(=O)CCCCCCCCC\C=C/C=C\C=C/CC)COC(=O)CCCCCCC\C=C/C=C\C=C/CC	247.1908:29 259.20999:165 277.20496:41 307.21484:135 517.42035:11 535.23859:13 544.90125:45 550.41522:45 566.43512:75 567.44293:2702 569.44446:5686 569.64984:216 571.48999:686 588.87238:5 593.43481:127 596.49084:450 597.49744:2633 610.42706:24 764.43018:16 802.19354:45 804.62897:4 807.45697:46 827.93579:46 830.66614:207 840.60956:77 841.58344:26 845.45575:77 847.68073:2277 848.72034:572 849.69476…	891	569	924	1978
7.98	862.691	TAG 16:3-18:3-18:3	[M+NH4]+	C55H88O6	LDJILMZINOCQIS-HQZGDWGUNA-N	CC\C=C/C=C\C=C/CCCCCCCCCC(=O)OCC(COC(=O)CCCCCCC\C=C/C=C\C=C/CC)OC(=O)CCCCCCCCC\C=C/C=C\C=C/CC	122.1004:97 177.75623:21 199.14983:39 217.18549:103 233.18057:1217 234.19211:200 259.20773:546 291.19919:34 305.27911:41 323.28619:21 335.24942:1158 439.362:40 473.39435:21 552.4165:13 556.25989:50 566.35468:102 567.4364:20267 568.4552:8897 569.43787:2540 569.47491:1433 570.46185:1042 577.37061:31 585.46057:135 588.18115:62 589.42047:3323 590.41425:1560 593.44873:393 595.47485:8873 596.47028:4175…	2020	1562	2257	5233

## Sheet: Chlorella variabilis
Average Rt(min)	Average Mz	Metabolite name	Adduct ion name	Formula	INCHIKEY	SMILES	MS/MS spectrum	SWATH_ChrolleraVariabilis_1	SWATH_ChrolleraVariabilis_2	SWATH_ChrolleraVariabilis_3	SWATH_ChrolleraVariabilis_4
5.79	596.523	Cer-NS d18:1/17:0	[M-H]-	C35H69NO3	ICWGMOFDULMCFL-SJCQXOIGNA-N	CCCCCCCCCCCCCCCCC(=O)NC(CO)C(O)\C=C\CCCCCCCCCCCCC	237.2338:505 263.23431:770 263.24576:788 266.01822:23 269.23795:392 272.27679:23 294.27783:1872 310.27682:478 372.11179:23 514.52521:23 518.49799:473 521.50928:326 536.86023:6 549.5625:51 550.52869:16953 551.52222:8577 552.51337:1750 562.54712:37	65363	69261	58548	71238
5.27	937.605	DGDG 16:0-16:0	[M-H]-	C47H88O15	TUUXXJDESDKYDH-UHFFFAOYNA-N	CCCCCCCCCCCCCCCC(=O)OCC(COC1OC(COC2OC(CO)C(O)C(O)C2O)C(O)C(O)C1O)OC(=O)CCCCCCCCCCCCCCC	156.39931:63 235.0876:387 255.22954:3550 263.99008:32 283.74844:64 297.24707:56 341.13452:129 379.12897:2947 380.13504:693 396.35199:64 397.13602:3186 398.14603:705 415.14682:382 439.91074:32 576.23004:47 618.81787:66 635.36237:8665 636.3656:2460 637.38031:372 639.35156:80 653.36871:3494 654.37164:859 655.3645:382 745.52856:6 830.82141:32 872.58057:128 889.05261:32 891.56573:2861 891.60791:11781 …	8073	9929	7656	7382
4.73	935.59	DGDG 16:0-16:1	[M-H]-	C47H86O15	RHOKUTCEWIQTML-PEZBUJJGNA-N	CCCCCCCCCCCCCCCC(=O)OCC(COC1OC(COC2OC(CO)C(O)C(O)C2O)C(O)C(O)C1O)OC(=O)CCCCCCC\C=C/CCCCCC	161.03621:81 164.14661:50 235.08354:378 253.0887:86 253.20992:1843 255.24799:1236 269.25214:29 305.08493:167 335.27451:52 380.11993:790 381.28162:52 397.14038:3165 474.32388:42 543.6004:25 583.09125:50 633.34424:2273 635.36963:3920 636.3551:1366 636.40137:642 638.2677:25 651.35468:1394 652.38483:305 653.36536:1773 654.35748:542 655.36841:161 684.20453:25 723.49829:9 765.47302:47 791.47601:55 796.…	3577	6497	3976	8851
4.35	933.574	DGDG 16:0-16:2	[M-H]-	C47H84O15	SYAMQEMDAGOFOK-UDJAPEQQNA-N	CCCCCCCCCCCCCCCC(=O)OCC(COC1OC(COC2OC(CO)C(O)C(O)C2O)C(O)C(O)C1O)OC(=O)CCCCCCC\C=C/C\C=C/CCC	179.06151:79 187.79889:31 206.97034:70 234.03537:35 235.09198:423 251.19986:1777 253.22086:175 255.24091:1294 307.10345:31 324.08743:39 341.2261:32 361.11099:97 379.10748:2316 379.1322:2747 382.14346:48 397.13095:3872 398.14377:799 415.15033:486 533.27014:16 582.18335:31 622.7879:15 629.30786:17 631.34454:3145 633.349:392 635.21442:78 635.36377:3980 636.35992:1271 637.37463:306 640.04523:17 649.2…	5100	8478	6059	8438
3.99	931.56	DGDG 16:0-16:3	[M-H]-	C47H82O15	XITYCQZDTHKFQC-HLMRNWPHNA-N	CCCCCCCCCCCCCCCC(=O)OCC(COC1OC(COC2OC(CO)C(O)C(O)C2O)C(O)C(O)C1O)OC(=O)CCCCC\C=C/C\C=C/C\C=C/CC	170.95264:21 178.97662:96 231.15431:82 235.10712:245 249.18697:4542 251.33627:58 255.23413:3025 287.08307:364 297.27396:28 301.09302:207 361.10278:91 379.12103:5490 380.12436:772 386.81564:60 397.13354:5297 398.12103:691 399.14636:132 415.15009:850 417.27423:41 473.30566:111 519.25598:54 599.46948:29 629.30725:4598 630.31989:1554 635.36676:7919 636.35931:2493 643.92676:57 647.33588:1560 648.91986…	11207	13550	10561	16754
5.34	963.622	DGDG 16:0-18:1	[M-H]-	C49H90O15	JRCZTCGPEBCBPF-ZCXUNETKNA-N	CCCCCCCCCCCCCCCC(=O)OCC(COC1OC(COC2OC(CO)C(O)C(O)C2O)C(O)C(O)C1O)OC(=O)CCCCCCC\C=C/CCCCCCCC	134.05325:20 232.92136:19 235.08168:1031 255.22798:4943 256.23648:949 259.88538:43 269.06723:108 281.25238:8687 282.25409:1894 310.95093:121 361.74231:40 372.26401:45 379.11954:9186 382.23834:43 396.85101:52 397.14056:12469 398.15619:1728 401.1402:44 415.14294:1531 509.29828:20 536.52509:21 542.36102:60 552.35229:40 555.18097:712 589.27722:20 634.53766:44 635.35175:11502 635.36243:12778 636.3728:…	16209	33583	21392	41234
4.85	961.606	DGDG 16:0-18:2	[M-H]-	C49H88O15	QZXMUPATKGLZAP-BCTRXSSUNA-N	CCCCCCCCCCCCCCCC(=O)OCC(COC1OC(COC2OC(CO)C(O)C(O)C2O)C(O)C(O)C1O)OC(=O)CCCCCCC\C=C/C\C=C/CCCCC	119.02422:612 123.01125:55 135.04492:32 143.02925:366 179.05605:1274 187.4841:32 219.07309:88 234.36389:160 235.08151:2749 237.0845:48 248.65315:40 255.23682:14574 256.23856:2853 260.09219:320 263.07681:250 277.42752:35 279.23282:30288 279.79892:34 280.23804:7109 283.58517:32 287.08603:2798 289.37827:32 303.06757:130 305.08493:2351 322.24673:207 367.89401:16 373.09164:37 377.92245:375 379.1192:33…	94021	114144	93850	132250
4.45	959.593	DGDG 16:0-18:3	[M-H]-	C49H86O15	WVWINZZVFAFVMJ-SVNQLWEDNA-N	CCCCCCCCCCCCCCCC(=O)OCC(COC1OC(COC2OC(CO)C(O)C(O)C2O)C(O)C(O)C1O)OC(=O)CCCCCCC\C=C/C\C=C/C\C=C/CC	143.02736:80 198.88309:48 214.98412:95 246.07597:24 251.20369:751 255.23347:2826 257.23663:171 263.09396:50 277.21243:5496 289.02899:48 305.09082:465 325.10309:21 330.6825:50 379.10056:4490 379.11978:6588 380.13412:1283 397.13223:9777 414.20923:51 415.15155:1095 434.03491:48 495.28741:39 543.31006:143 567.08057:48 595.55298:24 633.35657:2 634.34045:439 635.37134:8222 636.36035:3001 637.40002:292 …	17261	21431	17905	31202
3.89	931.558	DGDG 16:1-16:2	[M-H]-	C47H82O15	HSBPDPSFUYOBLQ-DMGUCKLLNA-N	CCCCCC\C=C/CCCCCCCC(=O)OCC(COC1OC(COC2OC(CO)C(O)C(O)C2O)C(O)C(O)C1O)OC(=O)CCCCCCC\C=C/C\C=C/CCC	217.07082:0 235.08574:67 239.47783:47 251.20018:912 253.21892:808 277.21835:506 287.06448:80 303.07001:16 323.09827:113 379.11932:1191 382.19397:33 397.12909:1990 415.1456:350 523.15845:16 542.29846:31 582.44055:31 607.32843:389 609.53131:16 625.33105:172 631.32532:1440 631.34662:1012 633.34399:1752 634.37408:305 649.3468:616 651.36163:763 652.38104:210 657.35614:323 660.23859:16 781.73383:16 824…	3690	7160	4326	10164
3.58	929.542	DGDG 16:1-16:3	[M-H]-	C47H80O15	OVTHULDHRWTSBL-JETZYGMFNA-N	CCCCCC\C=C/CCCCCCCC(=O)OCC(COC1OC(COC2OC(CO)C(O)C(O)C2O)C(O)C(O)C1O)OC(=O)CCCCC\C=C/C\C=C/C\C=C/CC	150.99808:192 206.99066:48 218.79103:48 245.06635:39 249.18489:5744 250.19032:1272 251.19777:2794 253.21202:5602 254.22102:1061 288.08826:135 301.0983:477 335.71353:24 341.10663:210 364.09891:52 379.12448:8318 380.13608:1450 382.86417:51 397.12872:10820 398.13309:2492 399.14996:305 415.1481:1194 416.14331:359 481.28366:43 487.30069:17 524.29443:47 541.31274:281 566.80554:48 583.73108:24 629.31274…	9291	16098	8831	27672
3.3	927.526	DGDG 16:2-16:3	[M-H]-	C47H78O15	XVABHQSVVDHDTA-GZDRNJOHNA-N	CCC\C=C/C\C=C/CCCCCCCC(=O)OCC(COC1OC(COC2OC(CO)C(O)C(O)C2O)C(O)C(O)C1O)OC(=O)CCCCC\C=C/C\C=C/C\C=C/CC	119.03176:317 215.18335:26 231.08156:53 235.07919:1176 236.0883:147 249.18944:7357 250.19711:1464 251.2001:11095 252.20735:1893 257.17874:53 265.98627:53 287.09543:850 301.10327:513 305.09464:871 310.49792:56 324.10822:26 359.96768:26 378.89111:60 379.12183:10511 380.11966:2088 382.3096:59 389.05344:35 396.66226:62 397.13165:17047 398.13599:2627 399.14163:756 406.811:53 410.27859:29 415.14243:194…	10537	19750	11295	41123
4	957.574	DGDG 16:2-18:2	[M-H]-	C49H84O15	ZGGUHLAQJRRFRW-ZJCTUUHQNA-N	CCCCC\C=C/C\C=C/CCCCCCCC(=O)OC(COC1OC(COC2OC(CO)C(O)C(O)C2O)C(O)C(O)C1O)COC(=O)CCCCCCC\C=C/C\C=C/CCC	117.24881:48 143.03792:229 161.04736:802 206.97667:86 217.07086:577 229.34125:48 235.08134:1787 240.70412:20 245.97496:79 251.20001:18411 252.21173:3529 253.21426:1963 258.72397:48 263.06277:209 271.07919:24 277.23447:1408 279.22772:22089 280.23999:4313 281.41504:48 284.40027:48 287.08081:1945 293.25226:124 295.21732:107 305.077:1849 319.10828:104 326.65771:54 334.52502:26 351.26199:24 375.58292:…	73419	104923	80215	91915
3.66	955.559	DGDG 16:2-18:3	[M-H]-	C49H82O15	LEABKTOLCPVZJR-NOGDRUJUNA-N	CCC\C=C/C\C=C/CCCCCCCC(=O)OCC(COC1OC(COC2OC(CO)C(O)C(O)C2O)C(O)C(O)C1O)OC(=O)CCCCCCC\C=C/C\C=C/C\C=C/CC	119.03195:685 154.51013:48 161.04367:1410 174.0882:25 179.05798:1622 182.71629:51 203.64125:48 215.08008:120 217.07098:992 230.04918:24 235.07939:3663 245.06444:207 249.18741:10571 250.18616:2013 250.41159:255 251.19806:22326 252.20755:3933 253.09109:703 255.21883:77 256.38541:48 259.08527:1905 265.06229:50 270.07703:131 277.21609:26527 278.22238:4082 279.22815:17436 280.23807:3356 283.90842:75 2…	83466	114242	87685	113594
3.05	925.515	DGDG 16:3-16:3	[M-H]-	C47H76O15	STLXGOSABKLXLS-YTWBPVBXNA-N	CC\C=C/C\C=C/C\C=C/CCCCCC(=O)OCC(COC1OC(COC2OC(CO)C(O)C(O)C2O)C(O)C(O)C1O)OC(=O)CCCCC\C=C/C\C=C/C\C=C/CC	139.88295:28 242.94205:37 249.18951:1067 250.19719:216 292.20023:54 361.11438:29 377.92245:58 379.12747:685 380.84357:28 397.12054:1055 397.14304:1133 484.89029:18 520.258:31 578.18512:28 597.84229:27 618.17877:58 629.31665:1590 647.32397:819 655.80847:27 696.08264:57 851.30829:28 860.41333:57 870.54059:85 879.48401:1000 879.50494:1741 881.49768:254	734	1131	707	2353
3.39	953.544	DGDG 16:3-18:3	[M-H]-	C49H80O15	CRQQFUFBPDKXKC-AAXIOSLLNA-N	CC\C=C/C\C=C/C\C=C/CCCCCCCC(=O)OC(COC1OC(COC2OC(CO)C(O)C(O)C2O)C(O)C(O)C1O)COC(=O)CCCCC\C=C/C\C=C/C\C=C/CC	119.03464:1147 123.0453:80 141.01784:89 161.04292:2118 175.06038:52 179.04385:1985 179.05896:1981 199.06575:992 206.19894:49 217.05518:1348 217.07181:1489 220.91541:49 227.06178:298 235.08446:6119 245.06953:554 247.17221:110 249.18585:50164 250.18011:10901 250.19127:10919 251.19426:1136 253.09174:902 255.23073:194 258.26898:134 259.08588:2096 264.0784:48 274.2204:83 277.20486:57742 277.21661:5990…	149420	190193	143451	242529
4.93	987.623	DGDG 18:1-18:2	[M-H]-	C51H90O15	KCWRXTZCUNBOLH-RQOIEFAZNA-N	CCCCCCCC\C=C/CCCCCCCC(=O)OCC(COC1OC(COC2OC(CO)C(O)C(O)C2O)C(O)C(O)C1O)OC(=O)CCCCCCC\C=C/C\C=C/CCCCC	179.05376:32 234.34839:24 269.07129:48 279.22775:1007 281.23288:565 281.26126:611 395.87015:48 569.35449:24 623.33173:48 660.37585:429 661.38416:1010 663.51202:24 677.3385:164 679.39996:686 846.42902:58 929.48773:8 941.61798:2336 942.66168:599 943.6192:438 981.57227:5	872	1333	1117	1878
4.49	985.605	DGDG 18:2-18:2	[M-H]-	C51H88O15	MUUBILNSVLPLLL-MAZCIEHSNA-N	CCCCC\C=C/C\C=C/CCCCCCCC(=O)OCC(COC1OC(COC2OC(CO)C(O)C(O)C2O)C(O)C(O)C1O)OC(=O)CCCCCCC\C=C/C\C=C/CCCCC	228.96321:39 235.07487:438 277.2019:1158 278.21991:464 279.23276:5454 280.23798:1346 281.24734:1321 307.26474:26 321.2345:96 363.03125:53 379.1221:3778 381.13837:155 397.13196:4615 401.85526:51 415.14566:681 559.20392:23 569.31476:80 657.34912:1093 659.36182:7597 660.33673:1106 660.38751:2153 661.37036:2200 665.5495:26 671.51373:52 676.16486:53 677.37604:3767 678.36414:1228 679.38239:1106 931.494…	4565	6642	5315	10249
4.1	983.591	DGDG 18:2-18:3	[M-H]-	C51H86O15	GKSHYDZIFVNLSS-DYXXURTGNA-N	CCCCC\C=C/C\C=C/CCCCCCCC(=O)OCC(COC1OC(COC2OC(CO)C(O)C(O)C2O)C(O)C(O)C1O)OC(=O)CCCCCCC\C=C/C\C=C/C\C=C/CC	149.04037:23 185.03679:37 206.99294:139 228.12518:24 235.07291:824 263.9151:43 277.22089:8463 279.23059:10035 280.23816:1890 287.07181:842 291.23416:76 305.09003:798 323.94858:24 379.12506:9911 380.12839:1415 381.13858:534 383.55243:51 397.11246:7685 397.14059:12070 398.13651:2298 412.7605:24 549.30951:120 575.90155:24 602.31512:54 657.29504:513 657.3493:9425 658.34802:3814 659.34393:10394 659.37…	10147	14683	11469	23462
3.77	981.574	DGDG 18:3-18:3	[M-H]-	C51H84O15	KDYAPQVYJXUQNY-YTWBPVBXNA-N	CC\C=C/C\C=C/C\C=C/CCCCCCCC(=O)OCC(COC1OC(COC2OC(CO)C(O)C(O)C2O)C(O)C(O)C1O)OC(=O)CCCCCCC\C=C/C\C=C/C\C=C/CC	112.98714:75 126.02404:72 166.06079:24 199.06244:135 202.94884:48 217.07889:636 235.07466:1422 235.08116:1422 242.95056:78 253.10417:137 263.07877:199 269.24725:67 277.21808:33163 278.22437:7223 279.21127:557 286.90643:72 287.08093:1415 288.09296:128 292.2482:48 305.08707:1086 309.59351:54 323.10049:834 348.00977:11 379.12173:15721 380.11957:3017 386.44745:24 395.86176:276 397.13437:23857 398.133…	16257	24825	16632	42397
3.51	283.265	FA 18:0	[M-H]-	C18H36O2	QIQXTHQIDYTFRH-UHFFFAOYSA-N	CCCCCCCCCCCCCCCCCC(O)=O	145.06406:126 152.96838:126 157.05399:126 159.97591:126 195.01797:126 236.03951:126 236.09587:126 238.99438:126 260.09982:126 283.25336:126	2125	2393	1870	2323
2.66	279.232	FA 18:2	[M-H]-	C18H32O2	GKJZMAHZJGSBKD-BLHCBFLLSA-N	CCCCC\C=C\C=C\CCCCCCCCC(O)=O	115.07354:126 145.976:126 243.8364:126 250.94604:126 252.71475:126 256.13528:126 279.24277:126	1265	496	1148	477
1.72	554.344	LPC 17:0 (IS)	[M-H]-	C25H52NO7P	SRRQPVVYXBTRQK-UHFFFAOYNA-N	CCCCCCCCCCCCCCCCC(=O)OCC(O)COP([O-])(=O)OCC[N+](C)(C)C	182.14151:24 224.07031:701 258.91205:52 269.25171:8692 270.25504:1572 271.25098:203 275.53391:24 310.33139:48 344.94818:48 360.17163:24 403.90607:50 467.27505:50 494.32272:8326 495.33014:2596 506.22549:24	22091	20852	18906	18951
1.25	464.276	LPE 17:1 (IS)	[M-H]-	C22H44NO7P	LNJNONCNASQZOB-HJWRWDBZNA-N	CCCCCCC\C=C/CCCCCCCC(=O)OCC(O)COP(O)(=O)OCCN	186.93327:24 259.81696:56 267.22122:1958 267.23044:1986 268.23694:408 291.97638:28 325.19196:26 464.27679:309	3255	3346	3071	3042
1.05	483.271	LPG 16:0	[M-H]-	C22H45O9P	BVJSKAUUFXBDOB-UHFFFAOYNA-N	CCCCCCCCCCCCCCCC(=O)OCC(O)COP(O)(=O)OCC(O)CO	158.97475:121 174.9599:31 255.23386:2867 259.21851:45 280.22073:67 281.85742:23 315.90781:22 483.27802:397	2200	1643	2121	4112
5.22	773.538	MGDG 16:0-16:1	[M-H]-	C41H76O10	SEERXXKFFSXYGE-PEZBUJJGNA-N	CCCCCCCCCCCCCCCC(=O)OCC(COC1OC(CO)C(O)C(O)C1O)OC(=O)CCCCCCC\C=C/CCCCCC	158.9734:64 254.21393:184 255.22943:1071 301.93301:48 387.95364:24 487.12119:24 712.46991:14 727.52521:215 733.77179:24 773.54535:284	1908	3609	2308	4094
4.81	771.522	MGDG 16:0-16:2	[M-H]-	C41H74O10	KETADWXLJRJVFI-UDJAPEQQNA-N	CCCCCCCCCCCCCCCC(=O)OCC(COC1OC(CO)C(O)C(O)C1O)OC(=O)CCCCCCC\C=C/C\C=C/CCC	250.40048:49 251.19812:3523 253.10013:348 255.23689:3320 272.983:24 488.31281:87 492.31152:258 536.99097:22 698.42023:24 717.46289:14 725.53473:612 760.48566:154 761.57538:36 767.55573:45 771.52423:551	6578	9959	8099	6901
4.4	769.503	MGDG 16:0-16:3	[M-H]-	C41H72O10	RMHJCDREMYQODG-HLMRNWPHNA-N	CCCCCCCCCCCCCCCC(=O)OCC(COC1OC(CO)C(O)C(O)C1O)OC(=O)CCCCC\C=C/C\C=C/C\C=C/CC	179.06276:63 249.18588:3059 251.19876:310 253.09178:445 255.23528:6862 257.24069:228 485.26233:263 671.45581:377 677.93481:24 708.53766:24 714.49872:0 719.93195:48 722.53485:48 723.52124:650 758.45905:135 758.50177:1 769.48682:433 769.51031:722	9214	29894	8744	562
5.87	801.57	MGDG 16:0-18:1	[M-H]-	C43H80O10	GJPFUHJUTMNEJR-ZCXUNETKNA-N	CCCCCCCCCCCCCCCC(=O)OCC(COC1OC(CO)C(O)C(O)C1O)OC(=O)CCCCCCC\C=C/CCCCCCCC	112.98765:20 174.95282:39 255.22954:3499 256.24255:889 281.03152:50 281.2515:5476 282.25323:1188 462.9028:55 517.3028:285 517.33484:1072 731.42407:23 743.54639:67 755.54724:862 757.56897:294 762.39569:48 801.5528:1147	5833	12554	7312	5661
5.34	799.554	MGDG 16:0-18:2	[M-H]-	C43H78O10	MZJVEEJEYSKNPH-BCTRXSSUNA-N	CCCCCCCCCCCCCCCC(=O)OCC(COC1OC(CO)C(O)C(O)C1O)OC(=O)CCCCCCC\C=C/C\C=C/CCCCC	235.09668:743 253.22343:5596 255.23674:9990 256.24072:1665 258.98294:82 267.24869:85 279.24207:7467 280.23312:2283 280.24963:2194 281.24957:17554 282.25604:3856 491.31284:1052 492.32657:200 515.33484:1555 517.34491:1767 522.63708:76 745.55237:435 746.57355:232 753.56329:4289 754.56287:1648 795.54901:138 799.55322:4402	20603	44914	26726	35023
4.7	771.526	MGDG 16:1-16:1	[M-H]-	C41H74O10	JEVHYEXEBHQRHN-VMNXYWKNNA-N	CCCCCC\C=C/CCCCCCCC(=O)OCC(COC1OC(CO)C(O)C(O)C1O)OC(=O)CCCCCCC\C=C/CCCCCC	161.1328:47 167.75046:73 253.22086:4573 259.98486:24 278.98727:25 310.91296:79 457.83664:24 652.93866:24 700.47369:147 712.50354:107 721.42639:24 726.50171:175 760.51837:211 762.76495:24 768.53088:35 771.53766:361	6090	9562	1789	6505
4.29	769.509	MGDG 16:1-16:2	[M-H]-	C41H72O10	IMNISHCIWOAKNO-DMGUCKLLNA-N	CCCCCC\C=C/CCCCCCCC(=O)OCC(COC1OC(CO)C(O)C(O)C1O)OC(=O)CCCCCCC\C=C/C\C=C/CCC	161.04694:14 225.18752:87 242.94203:62 251.2002:11999 252.20743:1921 253.11343:944 253.21893:13621 254.21448:2420 261.03497:41 264.08231:18 291.15942:19 381.11096:39 411.23126:30 415.21194:31 443.70569:39 469.29834:71 484.80698:19 488.29553:746 489.31238:1481 593.1059:15 621.2774:39 669.04858:36 694.35767:19 714.51404:250 718.04822:20 723.51013:2267 757.49249:257 759.50128:733 760.50476:358 762.4…	14412	32491	17759	50241
3.94	767.491	MGDG 16:1-16:3	[M-H]-	C41H70O10	BHXRCUVVPSNNTR-JETZYGMFNA-N	CCCCCC\C=C/CCCCCCCC(=O)OCC(COC1OC(CO)C(O)C(O)C1O)OC(=O)CCCCC\C=C/C\C=C/C\C=C/CC	119.03922:110 179.04951:82 227.20001:63 244.55966:44 249.1859:5874 250.19356:1217 251.201:10619 252.20152:2041 253.09178:1180 253.21526:10233 254.22202:1757 295.23529:62 346.89001:21 352.91754:33 410.24146:70 431.13235:47 485.24698:370 487.27539:924 489.30801:1422 592.06299:42 669.46155:62 671.45245:240 712.49048:0 713.50006:77 714.50659:1261 716.367:35 721.47003:1565 722.48218:605 727.02472:21 7…	46703	90296	53720	122120
4.86	797.539	MGDG 16:1-18:2	[M-H]-	C43H76O10	XKIFNKHMSAPDGD-RUGCENDANA-N	CCCCCC\C=C/CCCCCCCC(=O)OCC(COC1OC(CO)C(O)C(O)C1O)OC(=O)CCCCCCC\C=C/C\C=C/CCCCC	253.09515:890 253.21861:21194 254.21638:3815 255.2319:60 279.237:45535 280.23752:9894 282.25336:8332 484.49402:56 489.2944:1508 491.31247:419 515.32483:3418 742.53491:1 746.14148:107 751.51947:4704 751.54651:4424 751.89465:10 752.52539:3337 777.58118:31 797.52759:7331	50836	110000	66830	142753
3.61	765.477	MGDG 16:2-16:3	[M-H]-	C41H68O10	UWERIYYGSNFUQT-GZDRNJOHNA-N	CCC\C=C/C\C=C/CCCCCCCC(=O)OCC(COC1OC(CO)C(O)C(O)C1O)OC(=O)CCCCC\C=C/C\C=C/C\C=C/CC	165.92467:24 235.09172:1185 249.18668:26634 249.3983:80 250.18987:5268 251.2018:46462 252.20903:9340 252.96242:160 253.09258:3312 253.10605:3145 255.27666:103 476.51154:47 485.26077:1609 485.67734:49 487.2861:5457 488.30191:1531 663.10138:25 710.48285:6 711.47223:297 719.46869:3866 719.48383:3558 720.49463:1326 740.45184:24 754.45697:50 755.45325:917 763.07269:50 765.47528:4484	58428	95183	65838	144483
4.42	795.524	MGDG 16:2-18:2	[M-H]-	C43H74O10	YFHGYPICICXDKV-ZJCTUUHQNA-N	CCCCC\C=C/C\C=C/CCCCCCCC(=O)OC(COC1OC(CO)C(O)C(O)C1O)COC(=O)CCCCCCC\C=C/C\C=C/CCC	235.08263:3149 250.44388:485 251.20132:64045 252.20184:14662 253.0966:5925 253.21333:624 254.10538:898 255.23561:1205 256.72086:66 264.1705:53 277.21939:1324 279.23145:100670 280.23428:31737 281.23657:2561 281.79996:166 479.28357:48 482.92892:49 487.29169:5031 502.75061:24 508.08231:53 515.32037:17036 516.31689:4563 517.34003:1066 672.58734:24 738.14935:117 739.88678:68 746.51367:110 749.49634:77…	212290	335012	259213	363405
4.03	793.507	MGDG 16:2-18:3	[M-H]-	C43H72O10	XPMIGHITDUXBTF-NOGDRUJUNA-N	CCC\C=C/C\C=C/CCCCCCCC(=O)OCC(COC1OC(CO)C(O)C(O)C1O)OC(=O)CCCCCCC\C=C/C\C=C/C\C=C/CC	140.32196:24 179.26726:48 204.81235:48 215.32814:96 235.08127:4278 240.3846:56 241.05223:50 249.18268:30625 250.18811:5889 251.20003:86291 252.20503:13952 253.09308:12503 253.6635:260 254.60812:188 255.24561:14 261.22177:24 276.30753:239 276.33566:1488 277.21585:105775 278.06686:226 278.21744:22067 279.23026:53410 280.23312:8686 281.35135:122 283.24771:50 294.16891:49 469.28561:430 485.2756:1708 …	323991	355782	270715	434945
3.33	763.461	MGDG 16:3-16:3	[M+FA-H]-	C41H66O10	DZSPPPJBFIIZAD-YTWBPVBXNA-N	CC\C=C/C\C=C/C\C=C/CCCCCC(=O)OCC(COC1OC(CO)C(O)C(O)C1O)OC(=O)CCCCC\C=C/C\C=C/C\C=C/CC	113.02056:51 158.97879:49 235.07709:153 249.18724:3284 250.19044:756 251.19342:494 253.09541:453 424.88022:24 456.86813:24 477.24658:24 485.25952:855 496.83936:48 621.91583:24 678.82922:48 708.4455:50 711.75391:24 717.44501:503 718.48077:95 756.49237:19 763.4621:692	4557	8629	4972	18214
3.7	791.491	MGDG 16:3-18:3	[M-H]-	C43H70O10	ICYUEMSNVJJVHR-AAXIOSLLNA-N	CC\C=C/C\C=C/C\C=C/CCCCCCCC(=O)OC(COC1OC(CO)C(O)C(O)C1O)COC(=O)CCCCC\C=C/C\C=C/C\C=C/CC	145.72137:26 161.04018:505 170.31152:26 179.05612:587 194.15887:26 205.20045:512 219.05843:122 235.08141:9417 236.08835:1219 248.40388:2519 249.17607:140726 249.18498:141507 249.5927:609 250.17924:40346 250.19041:41444 250.62352:307 251.19562:3837 251.42151:288 252.87994:210 253.05496:730 253.09312:20767 253.47258:211 253.75117:286 254.08615:2137 255.11943:477 257.03394:73 266.57324:26 276.15976:…	343953	490486	439874	570723
5.42	825.572	MGDG 18:1-18:2	[M-H]-	C45H80O10	WJVJJQWZSIYMIV-RQOIEFAZNA-N	CCCCCCCC\C=C/CCCCCCCC(=O)OCC(COC1OC(CO)C(O)C(O)C1O)OC(=O)CCCCCCC\C=C/C\C=C/CCCCC	158.31258:15 242.95738:61 256.22934:75 270.24603:129 279.23254:1205 281.25186:5701 282.2536:1160 499.34808:32 507.32758:150 659.26843:15 723.17999:15 749.47968:95 749.52216:280 750.54993:108 752.56891:42 770.56384:18824 770.74792:135 771.55896:9057 771.56287:9714 772.37036:32 779.5741:169 781.5686:24 785.41101:16 793.98254:31 816.44519:65 821.55267:78 825.56091:463	2510	3194	2356	4300
4.95	823.554	MGDG 18:2-18:2	[M-H]-	C45H78O10	BROOMPUVDPTGEG-MAZCIEHSNA-N	CCCCC\C=C/C\C=C/CCCCCCCC(=O)OCC(COC1OC(CO)C(O)C(O)C1O)OC(=O)CCCCCCC\C=C/C\C=C/CCCCC	224.07755:94 253.09099:349 277.21829:487 278.3446:302 279.2327:1918 280.23553:53 281.2449:6785 282.25848:1036 431.42496:32 504.3009:44 506.32428:784 515.31946:45 689.49316:118 747.50409:1342 756.47205:250 757.48517:98 767.41907:87 768.55292:37760 769.51141:3364 769.55841:4869 770.54108:3805 771.57141:1660 777.53564:637 778.54309:503 792.6759:32 823.54016:849	11275	17676	12424	22047
4.51	821.539	MGDG 18:2-18:3	[M-H]-	C45H76O10	DRLQFBRXASRGDP-DYXXURTGNA-N	CCCCC\C=C/C\C=C/CCCCCCCC(=O)OCC(COC1OC(CO)C(O)C(O)C1O)OC(=O)CCCCCCC\C=C/C\C=C/C\C=C/CC	168.04669:149 179.52237:25 235.08553:1198 253.0952:1499 255.23648:147 257.19214:67 277.21805:31224 278.21729:7393 279.23245:44616 280.23059:9979 281.24945:9531 282.25116:1588 477.48087:50 498.31851:95 505.30618:374 513.29779:3772 513.31378:3703 515.30389:2472 515.3103:2804 516.32281:1094 629.24164:26 686.45239:820 686.50043:1008 745.50476:124 746.5105:320 764.1994:114 766.08038:239 766.53735:8082…	21556	39502	23618	57716
4.13	819.522	MGDG 18:3-18:3	[M-H]-	C45H74O10	QUZHZFAQJATMCA-YTWBPVBXNA-N	CC\C=C/C\C=C/C\C=C/CCCCCCCC(=O)OCC(COC1OC(CO)C(O)C(O)C1O)OC(=O)CCCCCCC\C=C/C\C=C/C\C=C/CC	105.75846:24 174.57042:24 185.03474:72 235.08571:2358 253.09094:3655 254.09972:428 255.24121:125 276.51642:116 277.21597:119411 277.86703:472 278.14227:333 278.21756:38915 278.96875:169 279.22803:5483 279.7493:285 280.23325:198 285.60339:64 306.87161:24 495.27838:307 513.31134:13177 514.31232:4084 515.30786:751 562.31744:25 684.46259:3226 718.41803:48 745.45984:69 752.45599:2101 764.52051:2355 76…	45947	77790	51363	125323
3.45	834.545	OxPC 16:0-18:2+2O	[M-H]-	C42H80NO10P	GMJLRVXYZZADNS-CRWFHCLENA-N	CCCCCCCCCCCCCCCC(=O)OCC(COP([O-])(=O)OCC[N+](C)(C)C)OC(=O)CCCCCCC\C=C/C=C/C(CCCCC)OO	103.02395:16 171.10132:30 255.23517:214 269.21109:0 293.19757:906 293.20724:928 297.24335:80 368.1105:16 687.47858:16 706.46246:398 746.43115:16 757.48413:329 764.52856:78 774.51227:910 775.40771:219 776.50024:161 784.52911:27 814.80475:16 834.57587:409	2055	9	2504	0
3.28	816.536	OxPC 16:0-18:3+1O	[M-H]-	C42H78NO9P	XNMRFFRAJXHEBK-GEUDNWMBNA-N	CCCCCCCCCCCCCCCC(=O)OCC(COP([O-])(=O)OCC[N+](C)(C)C)OC(=O)CCCCCCC\C=C\C=C\C(O)C\C=C\CC	178.04637:22 218.06209:46 247.16306:160 255.2327:664 258.3526:28 260.87131:57 265.19351:893 275.20221:79 279.23541:970 280.2312:549 291.19327:659 415.6192:28 639.3949:57 655.38306:29 670.39185:7 680.89093:57 699.42975:299 720.63184:28 741.40125:58 746.49225:3 751.47308:16 754.46948:370 754.50824:689 755.56268:43 756.50922:2668 757.49902:1159 757.52625:1109 760.453:177 761.5116:13 768.50818:585 76…	1600	669	1502	101
3.6	730.498	OxPE 16:0-18:2+1O	[M-H]-	C39H74NO9P	JFLULIYBFRJUCP-RSQAHCHINA-N	CCCCCCCCCCCCCCCC(=O)OCC(COP(O)(=O)OCCN)OC(=O)CCCCCCC\C=C/C=C/C(O)CCCCC	216.95355:126 249.95506:126 255.23326:256 267.20129:126 294.21588:254 295.2186:646 611.84497:126 683.34644:126 703.18988:126 717.45563:254 719.46368:252 724.41437:257 728.40314:256 728.50977:262 729.48108:518 730.47595:259 730.5141:681	2871	1040	2637	70
3.54	746.491	OxPE 16:0-18:2+2O	[M-H]-	C39H74NO10P	ZCTUKEUOHNQVKQ-RSQAHCHINA-N	CCCCCCCCCCCCCCCC(=O)OCC(COP(O)(=O)OCCN)OC(=O)CCCCCCC\C=C/C=C/C(CCCCC)OO	171.10416:1 255.22972:790 277.06293:39 283.23315:35 293.20627:2667 294.21936:611 307.93466:19 407.77505:19 688.45453:37 711.42004:17 728.48871:1114 729.48676:393 739.38934:112 744.4234:41 746.49579:1240	3304	39	3768	22
3.34	728.48	OxPE 16:0-18:3+1O	[M-H]-	C39H72NO9P	SAEFVRPPSACNMK-XBRVMRCINA-N	CCCCCCCCCCCCCCCC(=O)OCC(COP(O)(=O)OCCN)OC(=O)CCCCCCC\C=C\C=C\C(O)C\C=C\CC	220.15068:24 255.20818:22 255.23973:181 265.17542:565 269.09079:24 281.20538:48 293.20972:629 442.91458:24 520.85559:55 584.36053:46 609.38629:107 656.3844:89 687.4231:18 702.70264:24 719.41345:46 721.43933:96 722.54248:27 727.47711:155 728.45538:1254	1875	854	1818	49
3.43	763.508	OxPG 16:0-18:1+1O	[M-H]-	C40H77O11P	OGCRFKPPSJOKQA-HIXSDJFHNA-N	CCCCCCCCCCCCCCCC(=O)OCC(COP(O)(=O)OCC(O)CO)OC(=O)CCCCCCCCC(O)C\C=C\CCCCC	229.10944:23 239.1601:44 255.21503:2567 255.23306:2861 257.76825:37 267.19879:74 295.22806:559 297.2338:1174 331.10037:18 434.24612:107 507.26465:500 692.61194:23 761.48932:651 762.56036:68 763.51123:20200	11132	2772	9586	337
3.21	761.493	OxPG 16:0-18:2+1O	[M-H]-	C40H75O11P	IZWGNVBQWJQVDE-RSQAHCHINA-N	CCCCCCCCCCCCCCCC(=O)OCC(COP(O)(=O)OCC(O)CO)OC(=O)CCCCCCC\C=C/C=C/C(O)CCCCC	143.08771:21 175.95561:21 183.09311:65 255.23299:3179 256.23471:599 277.21664:52 295.22314:1266 485.87799:21 648.12982:21 735.46356:16 759.47375:461 761.45795:7253 761.48907:25231	16352	6542	17128	427
3.46	761.495	OxPG 16:0-18:2+1O	[M-H]-	C40H75O11P	IZWGNVBQWJQVDE-RSQAHCHINA-N	CCCCCCCCCCCCCCCC(=O)OCC(COP(O)(=O)OCC(O)CO)OC(=O)CCCCCCC\C=C/C=C/C(O)CCCCC	140.99165:20 248.97546:71 249.19589:564 255.2364:691 257.2373:111 261.87408:24 277.2085:411 295.22205:356 295.23416:378 313.91257:24 350.93671:45 423.44974:48 650.19952:24 681.43585:101 702.45905:131 704.47223:150 706.4245:1396 707.49359:47 726.45343:120 756.31152:84 761.46509:1506 761.48456:2892	12799	3014	9449	870
3.19	777.488	OxPG 16:0-18:2+2O	[M-H]-	C40H75O12P	MOPHNMOSUFLMOE-RSQAHCHINA-N	CCCCCCCCCCCCCCCC(=O)OCC(COP(O)(=O)OCC(O)CO)OC(=O)CCCCCCC\C=C/C=C/C(CCCCC)OO	139.00882:83 152.99722:690 183.99457:13 209.02588:324 242.9312:34 253.23026:277 255.23007:8602 256.23859:1847 259.18515:43 268.03818:62 270.6778:48 284.97189:107 293.21393:4558 302.5813:46 315.2543:39 329.11057:48 392.23187:46 403.19897:47 429.19479:1435 433.17902:60 448.21515:12 451.27295:101 465.25293:322 471.83704:42 485.29941:34 507.31824:23 521.258:877 522.26666:297 592.23444:23 639.40631:20…	25760	232	27416	29
3.24	759.479	OxPG 16:0-18:3+1O	[M-H]-	C40H73O11P	RZBGVTNKFPGJDA-XBRVMRCINA-N	CCCCCCCCCCCCCCCC(=O)OCC(COP(O)(=O)OCC(O)CO)OC(=O)CCCCCCC\C=C\C=C\C(O)C\C=C\CC	161.04182:254 227.05002:258 249.19363:254 255.2296:388 293.22067:128 445.91751:254 692.22852:126 723.49036:126 753.44299:126 757.46423:260 759.46521:536	4612	1969	4305	398
5.29	778.558	PC 16:0-16:0	[M-H]-	C40H80NO8P	KILNVBDSWZSGLL-UHFFFAOYNA-N	CCCCCCCCCCCCCCCC(=O)OCC(COP([O-])(=O)OCC[N+](C)(C)C)OC(=O)CCCCCCCCCCCCCCC	168.04147:121 255.22519:3291 255.23421:3311 277.21326:16 420.94525:25 461.0867:25 655.07996:25 717.25049:114 718.53192:8732 719.52313:3762 720.54144:1408 721.56055:245 726.13446:25 741.53632:34 753.77661:49 778.58539:1081	6424	7108	6142	5221
4.75	776.54	PC 16:0-16:1	[M-H]-	C40H78NO8P	QIBZFHLFHCIUOT-ZPHPHTNENA-N	CCCCCCCCCCCCCCCC(=O)OCC(COP([O-])(=O)OCC[N+](C)(C)C)OC(=O)CCCCCCC\C=C/CCCCCC	171.00197:136 253.22073:4143 254.22302:718 255.23404:2197 279.23468:64 446.91742:32 463.30807:56 480.28143:154 700.95251:20 715.50897:260 716.51691:20706 717.52557:9463 718.53119:2138 722.49622:807 723.50531:404 728.46228:50 731.56903:32 744.40063:21 763.71301:58 776.51172:1423 776.53534:2529 776.55499:1917	7256	12063	7497	14850
4.35	774.526	PC 16:0-16:2	[M-H]-	C40H76NO8P	PGWJECFIJFGQBZ-OHNCOSGTNA-N	CCCCCCCCCCCCCCCC(=O)OCC(COP([O-])(=O)OCC[N+](C)(C)C)OC(=O)CCCCCCC\C=C/C\C=C/CCC	224.06712:157 251.19809:9446 252.20308:1840 255.2346:3124 462.2695:187 480.31165:1058 618.35608:57 714.51068:28902 715.51794:16488 716.47681:1590 716.50702:3702 717.50812:636 726.45453:2 754.46307:25 774.50916:2980 774.52875:3522	23713	34024	22089	28158
4	772.51	PC 16:0-16:3	[M-H]-	C40H74NO8P	DRJYDRMOXGTDIW-XDZFUVEGNA-N	CCCCCCCCCCCCCCCC(=O)OCC(COP([O-])(=O)OCC[N+](C)(C)C)OC(=O)CCCCC\C=C/C\C=C/C\C=C/CC	205.1964:138 248.22597:75 249.18713:21916 251.34538:74 253.21651:617 255.2343:7334 256.2428:1033 385.16089:64 404.44028:63 445.00055:32 462.29614:391 476.16434:152 480.31714:1995 641.42273:262 661.14197:64 689.72162:32 711.28882:118 712.4859:48792 713.49548:28703 714.48315:2746 714.49451:4671 714.53973:1486 723.58148:30 727.49951:64 746.5271:64 765.44513:566 767.49963:533 772.44409:491 772.49896:…	49700	60253	42641	69503
5.38	804.572	PC 16:0-18:1	[M-H]-	C42H82NO8P	WTJKGGKOPKCXLL-MRCUWXFGNA-N	CCCCCCCCCCCCCCCC(=O)OCC(COP([O-])(=O)OCC[N+](C)(C)C)OC(=O)CCCCCCC\C=C/CCCCCCCC	255.22791:2436 256.23642:451 259.06036:25 280.23111:262 281.24997:6821 282.25168:1510 283.25757:212 481.32788:244 518.3457:43 727.26807:13 741.84406:26 744.55945:34504 745.56067:16973 746.30054:70 746.54724:3780 747.56909:755 748.50287:80 751.56305:127 753.26581:50 760.41132:3 787.36176:27 797.77203:25 803.01276:33 804.59271:4991	17917	20978	16256	19437
4.89	802.558	PC 16:0-18:2	[M-H]-	C42H80NO8P	JLPULHDHAOZNQI-AKMCNLDWNA-N	CCCCCCCCCCCCCCCC(=O)OCC(COP([O-])(=O)OCC[N+](C)(C)C)OC(=O)CCCCCCC\C=C/C\C=C/CCCCC	152.33417:24 201.35023:24 235.07477:1139 251.19777:10001 252.20276:3766 255.09909:184 255.23206:10422 256.23605:1680 261.67111:73 277.21582:2509 278.21976:687 279.23257:11199 280.24252:1149 281.22824:13906 281.24954:16123 282.26074:3905 284.77887:71 286.8898:48 406.26193:24 438.50778:24 476.93878:71 480.32166:1661 487.28522:1758 513.67224:30 517.33673:1918 518.33844:1045 519.32501:234 586.53308:2…	50778	61869	47571	53835
4.47	800.541	PC 16:0-18:3	[M-H]-	C42H78NO8P	JMAYDGBZRHQJAT-XSMZTDTHNA-N	CCCCCCCCCCCCCCCC(=O)OCC(COP([O-])(=O)OCC[N+](C)(C)C)OC(=O)CCCCCCC\C=C/C\C=C/C\C=C/CC	171.01161:24 213.3887:24 225.00552:174 249.18286:4082 250.19275:1005 251.19798:1111 252.72754:91 253.21222:428 254.41924:155 255.23001:7415 277.21606:28874 278.22:4496 279.23517:288 280.32306:108 281.24744:11864 282.25153:2384 382.06995:26 459.27246:24 462.29794:582 467.31058:24 473.75565:48 480.3067:2479 486.32388:48 517.3277:1499 670.40277:39 738.15161:668 739.19073:184 740.52618:79014 741.3748…	44138	49179	38550	57809
3.58	770.491	PC 16:1-16:3	[M-H]-	C40H72NO8P	XIFWHKOMGVAOAU-UCEBROIZNA-N	CCCCCC\C=C/CCCCCCCC(=O)OCC(COP([O-])(=O)OCC[N+](C)(C)C)OC(=O)CCCCC\C=C/C\C=C/C\C=C/CC	157.67731:26 202.81834:26 235.0791:93 248.39267:48 249.14926:118 252.205:628 253.19855:357 337.23264:69 428.94687:22 487.28824:80 505.82034:26 640.78931:56 665.40656:55 710.47168:3265 710.52057:697 711.47986:1335 712.49255:239 738.05084:33 755.47302:116 757.45587:99 763.56427:37 765.43671:149 767.99158:55 770.492:790	1693	2346	1640	3091
4.03	798.524	PC 16:2-18:2	[M-H]-	C42H76NO8P	ZPUCIFKHJMJFJR-SXTWDNGINA-N	CCCCC\C=C/C\C=C/CCCCCCCC(=O)OC(COC(=O)CCCCCCC\C=C/C\C=C/CCC)COP([O-])(=O)OCC[N+](C)(C)C	235.08398:3215 236.98923:53 239.21193:24 247.2028:65 249.18539:22505 250.19528:6417 250.40063:918 251.20052:72761 252.02853:248 252.20551:25037 252.95665:391 253.08905:11312 263.77542:24 276.33136:942 277.21387:85398 277.90256:159 278.2225:35195 278.34488:546 279.23062:67028 280.23581:16984 281.07962:296 281.2381:2546 426.50446:47 472.27258:48 485.74734:81 487.29086:4539 488.26926:1211 490.28836:…	6978	10683	8031	11849
5.45	830.586	PC 18:1-18:1	[M-H]-	C44H84NO8P	SNKAWJBJQDLSFF-YEUCEMRANA-N	CCCCCCCC\C=C/CCCCCCCC(=O)OCC(COP([O-])(=O)OCC[N+](C)(C)C)OC(=O)CCCCCCC\C=C/CCCCCCCC	168.03947:27 235.08316:96 256.24017:76 271.97385:24 279.23911:1268 281.24191:5764 282.25311:1167 488.30844:22 506.31668:236 623.79382:16 722.10925:38 749.54022:264 767.54602:15 770.15137:87 770.56647:19050 771.57721:9886 772.54547:1566 773.56537:332 777.56512:34 780.53821:101 814.42542:20 816.4035:24 819.45789:59 821.55933:72 823.48535:24 826.57733:380 830.58966:3718 830.62219:2089	6174	10020	6280	10162
4.95	828.573	PC 18:1-18:2	[M-H]-	C44H82NO8P	GDWULUGDXGHJIJ-RWLIYIGXNA-N	CCCCCCCC\C=C/CCCCCCCC(=O)OCC(COP([O-])(=O)OCC[N+](C)(C)C)OC(=O)CCCCCCC\C=C/C\C=C/CCCCC	221.10713:19 235.07674:506 253.205:129 277.22009:2350 278.89749:88 279.23215:22611 280.23737:4825 281.15448:51 281.24438:10694 282.25085:2126 431.97522:19 462.55078:19 504.30627:535 506.32968:762 513.30597:566 515.32806:1512 614.18024:19 702.55621:36 747.52966:18 752.53717:30 757.4798:151 765.21484:54 768.52014:15138 768.55139:49519 769.55695:38808 770.55914:10111 771.56207:1883 772.07947:47 775.…	23079	33666	22551	33142
3.67	796.51	PC 18:2-16:3	[M-H]-	C42H74NO8P	ZXTGNTHGMQPDHK-AMDXDXLNNA-N	CCCCC\C=C/C\C=C/CCCCCCCC(=O)OCC(COP([O-])(=O)OCC[N+](C)(C)C)OC(=O)CCCCC\C=C/C\C=C/C\C=C/CC	215.09433:24 249.18924:796 250.19022:1171 251.19766:3955 253.08844:287 254.09494:53 256.09366:84 257.82373:49 277.21555:2130 277.35886:162 278.25244:305 279.2276:1313 280.1171:54 362.47128:24 393.22943:16 479.25705:48 486.27823:65 492.23862:24 504.31586:286 514.30695:344 556.22589:24 642.90631:60 732.50439:20 735.4704:140 736.48853:20778 737.47668:11126 737.48816:14475 738.49231:2260 738.53833:73…	11416	13407	10747	13037
4.51	826.558	PC 18:2-18:2	[M-H]-	C44H80NO8P	FVXDQWZBHIXIEJ-ZPPAUJSGNA-N	CCCCC\C=C/C\C=C/CCCCCCCC(=O)OCC(COP([O-])(=O)OCC[N+](C)(C)C)OC(=O)CCCCCCC\C=C/C\C=C/CCCCC	114.03674:47 224.06453:102 251.20209:859 276.34006:185 277.21555:20153 278.22183:4432 279.237:14316 280.24225:1030 281.23035:176 281.24927:45 282.24625:232 282.85571:64 476.42624:24 501.3898:119 504.29721:325 513.30316:2480 514.30414:936 515.32532:1002 533.21771:25 543.95032:48 686.48395:1695 687.47498:847 718.25616:24 745.49512:1047 754.4743:1523 765.7309:61 766.53925:75968 767.5434:44734 768.48…	34659	51113	33723	54374
3.77	822.527	PC 18:3-18:3	[M-H]-	C44H76NO8P	XXKFQTJOJZELMD-RSLAUBRINA-N	CC\C=C/C\C=C/C\C=C/CCCCCCCC(=O)OCC(COP([O-])(=O)OCC[N+](C)(C)C)OC(=O)CCCCCCC\C=C/C\C=C/C\C=C/CC	226.38948:22 257.13333:47 277.21799:9334 278.22662:2069 290.92545:28 301.19348:22 371.28894:67 484.28622:293 500.13626:45 502.29037:645 679.37891:17 727.5188:22 754.37305:45 758.53271:36 759.51611:141 761.02545:47 762.44672:778 762.50519:29022 763.51453:15386 764.505:3531 764.54791:1680 765.51569:628 769.52588:213 777.82562:22 799.41376:31 814.60742:37 816.47284:1899 817.41644:36 818.48169:179 82…	20291	23024	18868	31974
3.34	680.449	PC 25:0 (IS)	[M-H]-	C33H66NO8P	FCTBVSCBBWKZML-UHFFFAOYNA-N	CCCCCCCCCCCCC(=O)OC(COC(=O)CCCCCCCCCCC)COP([O-])(=O)OCC[N+](C)(C)C	174.95587:126 213.18016:128 242.94183:126 484.88617:126 514.8938:126 610.86572:254 620.45398:388 680.46387:126	1077	961	913	977
4.11	824.539	PC 36:5	[M-H]-	C44H78NO8P	HZGAVPNEGHQJID-OFWSBFIXNA-N	CCCCC\C=C/C\C=C/CCCCCCCC(=O)OCC(COP([O-])(=O)OCC[N+](C)(C)C)OC(=O)CCCCCCC\C=C/C\C=C/C\C=C/CC	154.62166:6 224.07413:135 235.08014:96 255.99991:16 264.48666:21 277.21899:0 279.2334:13849 279.97415:162 280.24097:2082 305.2431:32 486.2793:114 486.3042:155 495.29001:0 502.2944:1066 504.30423:923 505.35349:89 539.37048:6 633.45544:6 658.01947:13 684.45264:16 693.42517:9 734.84393:7 750.12872:13 752.43732:458 753.4245:357 763.55396:17 764.51721:68950 765.52789:37834 766.53143:13732 767.52386:18…	43028	52640	41796	53491
4.91	688.489	PE 16:0-16:1	[M-H]-	C37H72NO8P	CZOSTDZGCCEZTJ-PEZBUJJGNA-N	CCCCCCCCCCCCCCCC(=O)OCC(COP(O)(=O)OCCN)OC(=O)CCCCCCC\C=C/CCCCCC	196.03661:181 251.19972:102 253.21846:8252 254.22073:1378 255.23175:2947 256.82098:22 452.28256:618 630.33319:22 643.42474:26 688.48779:8165	8433	11481	7765	9125
4.5	686.474	PE 16:0-16:2	[M-H]-	C37H70NO8P	BFNYJGXHPOMYMB-UDJAPEQQNA-N	CCCCCCCCCCCCCCCC(=O)OCC(COP(O)(=O)OCCN)OC(=O)CCCCCCC\C=C/C\C=C/CCC	196.02864:360 196.95021:81 251.17981:21717 251.20216:28198 252.20268:5351 255.2207:8931 255.23422:9259 256.2337:1858 419.04922:46 432.22845:19 452.27191:2288 453.27158:571 492.26178:24 684.36554:54 685.43256:60 686.48199:24560	40999	63395	41489	41076
4.12	684.459	PE 16:0-16:3	[M-H]-	C37H68NO8P	DHBJTHQCWRFTNQ-HLMRNWPHNA-N	CCCCCCCCCCCCCCCC(=O)OCC(COP(O)(=O)OCCN)OC(=O)CCCCC\C=C/C\C=C/C\C=C/CC	158.87027:49 196.04652:570 205.19621:528 245.90619:25 249.18474:63307 249.73289:177 250.18793:14050 253.10858:124 255.23412:20772 256.23813:4005 284.92853:32 395.58023:25 428.20105:566 428.22147:760 434.27441:1130 446.23648:649 452.28296:5630 453.28262:1207 454.28342:284 682.29077:599 683.37091:75 684.45935:49844	87699	103870	77628	89720
4.73	700.488	PE 16:0-17:2	[M-H]-	C38H72NO8P	PKSYKNQBTGEXDW-XINOORGGNA-N	CCCCCCCCCCCCCCCC(=O)OCC(COP(O)(=O)OCCN)OC(=O)CCCCCCC\C=C/C\C=C/CCCC	117.0226:23 187.11325:47 255.22968:219 256.23367:148 265.22723:1054 603.05707:23 660.40625:47 700.50537:881	910	1239	877	1132
5.54	716.52	PE 16:0-18:1	[M-H]-	C39H76NO8P	FHQVHHIBKUMWTI-ZCXUNETKNA-N	CCCCCCCCCCCCCCCC(=O)OCC(COP(O)(=O)OCCN)OC(=O)CCCCCCC\C=C/CCCCCCCC	152.99387:32 196.03329:46 248.95831:198 255.23483:2544 257.10452:47 262.98782:84 279.23538:68 281.24762:8333 282.24933:1606 401.86337:39 419.75153:46 452.28101:571 639.59967:23 686.41846:49 715.54871:39 716.51514:10789	16063	17232	13273	12078
5.02	714.505	PE 16:0-18:2	[M-H]-	C39H74NO8P	HBZNVZIRJWODIB-BCTRXSSUNA-N	CCCCCCCCCCCCCCCC(=O)OCC(COP(O)(=O)OCCN)OC(=O)CCCCCCC\C=C/C\C=C/CCCCC	197.96941:53 202.94708:58 255.23415:21816 256.23587:2916 261.20557:184 278.33008:823 279.23462:70578 280.03912:249 280.23511:11042 281.59241:187 295.24139:41 401.42117:25 422.28043:25 434.26538:1208 435.27145:146 452.27972:6603 458.26114:814 460.20215:50 476.26566:744 704.26215:70 710.51355:25 714.50165:74075	106526	129735	94060	101092
4.6	712.489	PE 16:0-18:3	[M-H]-	C39H72NO8P	QONZHKTZKTUIMU-SVNQLWEDNA-N	CCCCCCCCCCCCCCCC(=O)OCC(COP(O)(=O)OCCN)OC(=O)CCCCCCC\C=C/C\C=C/C\C=C/CC	249.19383:50 253.86577:54 255.23433:13544 256.2406:2805 269.94229:24 277.21347:52503 277.77518:57 278.21741:12450 279.21844:1045 306.79977:24 367.80179:48 402.83682:71 420.02905:24 434.26077:832 452.28113:4175 453.28079:1089 454.27859:179 456.25034:567 536.42633:24 646.43719:24 669.47784:19 712.21002:181 712.49622:53335	67886	90549	63664	83993
3.47	706.441	PE 16:3-18:3	[M-H]-	C39H66NO8P	JADMJSSRNREQAK-AAXIOSLLNA-N	CC\C=C/C\C=C/C\C=C/CCCCCCCC(=O)OC(COC(=O)CCCCC\C=C/C\C=C/C\C=C/CC)COP(O)(=O)OCCN	140.01669:88 191.95537:59 197.68759:56 218.93715:49 249.18475:8732 250.18349:1714 253.63411:27 265.17664:115 271.07208:28 277.2179:3645 285.64581:29 335.06958:26 393.33575:27 430.21777:20 446.20959:242 456.23099:89 681.4101:4 699.25818:55 702.44037:276 706.44702:7504	8623	12344	7725	18555
6.15	718.538	PE 17:0-17:0 (IS)	[M-H]-	C39H78NO8P	YSFFAUPDXKTJMR-UHFFFAOYNA-N	CCCCCCCCCCCCCCCCC(=O)OCC(COP(O)(=O)OCCN)OC(=O)CCCCCCCCCCCCCCCC	196.0408:176 242.95517:107 268.38916:240 269.24963:14105 270.25067:3074 271.25586:364 275.26016:32 351.00839:16 448.84543:53 466.29712:862 591.84296:15 672.47266:47 685.44208:69 718.50208:3335 718.53607:13587	18438	14283	15460	12412
4.15	710.473	PE 18:1-16:3	[M-H]-	C39H70NO8P	JSPGGYNRAZREOM-CSWOMGMFNA-N	CCCCCCCC\C=C/CCCCCCCC(=O)OCC(COP(O)(=O)OCCN)OC(=O)CCCCC\C=C/C\C=C/C\C=C/CC	140.01639:159 214.06516:75 249.185:9888 250.19713:1746 252.78575:59 264.8692:59 279.2327:54 281.24966:2904 368.92029:29 464.79449:29 472.3653:59 478.28018:877 503.27274:30 663.38873:48 679.58777:29 682.37482:66 699.45544:76 709.19415:84 710.47217:11449	13018	19411	13874	19633
5.6	742.538	PE 18:1-18:1	[M-H]-	C41H78NO8P	MWRBNPKJOOWZPW-CLFAGFIQNA-N	CCCCCCCC\C=C/CCCCCCCC(=O)OCC(COP(O)(=O)OCCN)OC(=O)CCCCCCC\C=C/CCCCCCCC	139.00876:75 275.91614:50 281.25204:1740 694.61084:25 699.57623:112 733.81567:25 739.49817:61 742.52448:2379	1804	2749	1681	2775
5.09	740.52	PE 18:1-18:2	[M-H]-	C41H76NO8P	GKAFCSRKMWFPSJ-RQOIEFAZNA-N	CCCCCCCC\C=C/CCCCCCCC(=O)OCC(COP(O)(=O)OCCN)OC(=O)CCCCCCC\C=C/C\C=C/CCCCC	175.07811:21 242.93542:29 255.59067:50 279.2326:8723 280.23071:1709 281.25427:4363 282.2489:634 476.28183:367 478.28836:631 736.51642:176 740.52679:14126	7685	10579	7471	11234
3.79	708.458	PE 18:2-16:3	[M-H]-	C39H68NO8P	RZRDQXWNTHQGSU-BAYANWAKNA-N	CCCCC\C=C/C\C=C/CCCCCCCC(=O)OCC(COP(O)(=O)OCCN)OC(=O)CCCCC\C=C/C\C=C/C\C=C/CC	183.23412:48 232.90657:49 247.15854:65 249.18327:7032 250.18869:1383 251.19836:3710 253.65506:24 255.23488:108 278.22723:240 279.233:2461 281.98627:24 428.21613:79 458.26181:150 666.41986:12 681.41388:32 696.3587:95 704.47601:112 708.45087:11196	17199	20563	15265	19885
4.63	738.506	PE 18:2-18:2	[M-H]-	C41H74NO8P	SSCDRSKJTAQNNB-MAZCIEHSNA-N	CCCCC\C=C/C\C=C/CCCCCCCC(=O)OCC(COP(O)(=O)OCCN)OC(=O)CCCCCCC\C=C/C\C=C/CCCCC	182.04858:17 229.35944:17 264.73929:34 278.21838:105 279.2312:27402 280.23877:5691 281.25052:244 285.88083:41 424.79047:17 458.3049:153 510.41867:34 617.41296:1 734.50018:1 738.49744:28047	34710	51004	35383	51882
4.23	736.489	PE 18:2-18:3	[M-H]-	C41H72NO8P	ZOXULAUECYWFFP-DYXXURTGNA-N	CCCCC\C=C/C\C=C/CCCCCCCC(=O)OCC(COP(O)(=O)OCCN)OC(=O)CCCCCCC\C=C/C\C=C/C\C=C/CC	112.98009:2 178.02847:63 196.03661:265 228.19725:23 257.67416:25 271.23697:41 277.21783:16857 278.22177:3373 279.23224:15535 280.22565:2846 280.23508:2998 280.85657:48 422.7301:24 458.26743:335 469.20154:48 476.26901:1455 481.56094:24 489.26337:158 507.2287:580 507.26999:5186 509.28021:463 690.91174:19 734.117:124 736.49274:30843	39846	51333	37703	62194
3.86	734.473	PE 18:3-18:3	[M-H]-	C41H70NO8P	WIHSZOXPODIZSW-YTWBPVBXNA-N	CC\C=C/C\C=C/C\C=C/CCCCCCCC(=O)OCC(COP(O)(=O)OCCN)OC(=O)CCCCCCC\C=C/C\C=C/C\C=C/CC	196.03844:128 249.18251:149 277.21564:17277 278.21722:1516 430.20984:38 441.46085:57 457.24808:111 474.26465:1312 644.45471:213 648.41486:85 673.55023:45 684.40979:46 691.37:175 730.47705:439 734.44806:7768 734.47479:17415	11698	16318	9021	21066
4.77	721.5	PG 16:0-16:0	[M-H]-	C38H75O10P	BIABMEZBCHDPBV-UHFFFAOYNA-N	CCCCCCCCCCCCCCCC(=O)OCC(COP(O)(=O)OCC(O)CO)OC(=O)CCCCCCCCCCCCCCC	152.99467:1489 227.03499:403 248.88857:62 254.43457:682 255.23409:55626 255.25438:45155 256.23358:13225 257.23727:1142 267.12381:16 275.11252:45 279.23471:258 391.22672:4796 410.24399:46 413.64294:21 444.06445:21 454.76868:59 464.29837:43 465.25647:3074 480.12659:43 483.2757:2786 716.11975:19 719.21899:824 720.18793:669 721.50232:121024	124503	144167	111147	134061
4.57	719.484	PG 16:0-16:1	[M-H]-	C38H73O10P	NOFOTAHTYLXZNV-PEZBUJJGNA-N	CCCCCCCCCCCCCCCC(=O)OCC(COP(O)(=O)OCC(O)CO)OC(=O)CCCCCCC\C=C/CCCCCC	217.62918:29 241.22188:79 253.20844:586 255.23746:1896 258.34607:61 288.35007:29 393.00943:58 413.53409:29 463.24084:109 481.35431:58 483.26913:3451 484.28073:850 489.37027:29 549.55225:29 653.38422:18 685.99609:58 714.47241:244 714.51007:306 714.5365:261 717.2204:60 719.48541:4257 719.59894:66	4316	3674	3507	9595
4.29	719.484	PG 16:0-16:1	[M-H]-	C38H73O10P	NOFOTAHTYLXZNV-PEZBUJJGNA-N	CCCCCCCCCCCCCCCC(=O)OCC(COP(O)(=O)OCC(O)CO)OC(=O)CCCCCCC\C=C/CCCCCC	242.94612:104 253.20508:1244 253.23203:1368 255.23634:2236 279.22754:13 481.26059:176 611.50848:24 622.27655:51 684.88379:24 715.40369:44 719.49249:7734	6757	10138	6203	8368
4.56	733.5	PG 16:0-17:1	[M-H]-	C39H75O10P	PKPZZNIIECIREJ-ICFOKQHNNA-N	CCCCCCCCCCCCCCCC(=O)OCC(COP(O)(=O)OCC(O)CO)OC(=O)CCCCCCC\C=C/CCCCCCC	251.1931:603 252.20033:458 255.22958:1350 256.24036:160 259.21872:20 267.22754:556 273.89462:19 281.24921:99 398.34894:19 457.25314:27 479.26328:40 483.27448:1800 521.63104:19 594.09607:50 648.39496:20 679.47076:35 684.44086:109 699.42242:19 717.76038:42 719.49634:1514 720.48059:756 725.14227:45 727.52246:27 733.47479:3064 733.50153:5664	3257	4775	2902	2262
4.84	747.515	PG 16:0-18:1	[M-H]-	C40H77O10P	PAZGBAOHGQRCBP-ZCXUNETKNA-N	CCCCCCCCCCCCCCCC(=O)OCC(COP(O)(=O)OCC(O)CO)OC(=O)CCCCCCC\C=C/CCCCCCCC	152.99683:1445 177.48114:19 254.41434:495 255.23412:40776 256.23132:8510 259.24149:103 263.4884:41 281.24213:17800 281.24689:17943 282.25333:4253 283.25922:472 285.31686:15 353.39368:19 381.18405:38 412.69302:38 417.23672:4427 418.25751:969 438.45642:19 447.50406:38 465.25241:1078 483.26218:673 491.27832:2521 509.28024:2183 648.90894:86 659.59412:19 698.41559:33 736.10236:19 745.12115:1148 747.51…	90911	144910	97976	114695
4.39	745.5	PG 16:0-18:2	[M-H]-	C40H75O10P	ATBOMIWRCZXYSZ-BCTRXSSUNA-N	CCCCCCCCCCCCCCCC(=O)OCC(COP(O)(=O)OCC(O)CO)OC(=O)CCCCCCC\C=C/C\C=C/CCCCC	152.49658:43 152.99876:2376 173.43547:69 209.01953:422 254.41234:985 255.22986:73555 256.23608:18812 257.24207:1524 257.92813:78 261.37228:83 264.66708:20 269.15244:53 279.23254:31212 280.23065:6288 293.11227:20 381.31934:20 395.00833:42 415.2222:8243 454.07635:20 459.5553:20 465.26794:1622 472.32425:42 483.27493:763 489.25439:4394 490.25977:1414 498.10043:42 507.27673:3903 508.27817:1319 671.452…	250970	328499	237437	293254
4.04	743.485	PG 16:0-18:3	[M-H]-	C40H73O10P	MLANVLMRGHBUJH-SVNQLWEDNA-N	CCCCCCCCCCCCCCCC(=O)OCC(COP(O)(=O)OCC(O)CO)OC(=O)CCCCCCC\C=C/C\C=C/C\C=C/CC	133.99409:24 174.22191:18 249.16933:33 254.2998:116 255.23209:36907 256.23383:7272 260.67935:67 266.366:49 277.2182:5839 278.22452:2035 290.81265:51 399.95389:24 413.2016:3995 414.22318:820 431.05057:95 465.263:616 480.20126:42 487.23557:2347 494.44339:49 505.24649:2052 735.13751:32 742.76178:72 743.3233:230 743.48486:106624	59749	70845	46266	76532
4.21	743.483	PG 16:1-18:2	[M-H]-	C40H73O10P	PTJBFPPEYDFAAQ-RUGCENDANA-N	CCCCCC\C=C/CCCCCCCC(=O)OCC(COP(O)(=O)OCC(O)CO)OC(=O)CCCCCCC\C=C/C\C=C/CCCCC	196.03662:272 225.18094:68 253.21178:585 266.05719:54 277.2178:17023 278.22174:3375 279.2157:13989 279.22986:15507 279.72516:62 280.2327:2897 287.27185:13 417.31723:46 474.27579:920 477.65228:51 507.26346:5087 508.28394:1528 509.28:466 596.39178:23 684.47015:40 689.38068:40 735.52405:50 736.48853:30752 737.49585:17235 738.5:4555 739.52789:390 741.6972:70 743.47339:8017	12004	16704	9933	39670
3.87	741.468	PG 16:1-18:3	[M-H]-	C40H71O10P	BFIMUUYOALOYGB-MVXJGUQMNA-N	CCCCCC\C=C/CCCCCCCC(=O)OCC(COP(O)(=O)OCC(O)CO)OC(=O)CCCCCCC\C=C/C\C=C/C\C=C/CC	227.19653:406 252.41754:81 253.21614:3440 254.22066:780 259.19586:65 276.34924:414 277.21768:19417 278.21457:4359 293.22296:24 431.22787:148 457.26517:263 463.25204:285 478.88342:58 487.26498:344 489.24768:41 505.25732:25785 506.25043:6081 507.25403:1468 510.09552:24 634.10468:24 687.45984:32 707.15991:24 734.45343:5892 734.4917:9783 735.4632:4856 736.47742:1327 736.51575:871 741.40558:306 741.47…	18835	34022	18736	67396
3.77	713.435	PG 16:2-16:2	[M-H]-	C38H67O10P	PMZZREJFLIUJIB-ALZJNQEANA-N	CCC\C=C/C\C=C/CCCCCCCC(=O)OCC(COP(O)(=O)OCC(O)CO)OC(=O)CCCCCCC\C=C/C\C=C/CCC	151.7776:24 161.69402:51 210.70334:48 249.18468:9099 250.1834:2001 251.20203:4835 252.20926:908 253.73514:60 277.21078:1470 279.22989:3325 420.83817:47 459.27386:47 476.26303:741 572.44403:24 657.48004:11 681.42914:138 698.39355:207 700.43079:37 707.59558:87 708.45526:14663 709.47327:6275 710.46948:1409 713.43964:311	261	1027	316	842
5.39	749.53	PG 17:0-17:0 (IS)	[M-H]-	C40H79O10P	ZBVHXVKEMAIWQQ-UHFFFAOYNA-N	CCCCCCCCCCCCCCCCC(=O)OCC(COP(O)(=O)OCC(O)CO)OC(=O)CCCCCCCCCCCCCCCC	112.9937:48 155.89217:55 209.02483:175 269.24945:44413 270.24121:9848 270.25513:10435 271.25336:1256 272.96393:72 274.56061:75 285.97284:42 388.7453:46 405.24261:3506 417.00247:46 441.87457:31 479.26941:2270 480.28305:559 497.2944:2356 738.05133:22 747.17474:561 748.14301:538 749.17371:177 749.52905:117365	103037	89002	91824	81991
4.58	809.515	PI 16:0-16:0	[M-H]-	C41H79O13P	IBUKXRINTKQBRQ-UHFFFAOYNA-N	CCCCCCCCCCCCCCCC(=O)OCC(COP(O)(=O)OC1C(O)C(O)C(O)C(O)C1O)OC(=O)CCCCCCCCCCCCCCC	196.8457:24 225.01411:42 251.20244:717 255.24352:144 279.23032:934 489.45126:18 561.75391:48 665.99103:24 676.28326:48 714.93689:30 734.90552:24 738.52808:25 740.48474:746 745.48401:108 761.55579:46 794.50781:475 799.21924:95 799.52643:19 801.54224:16 804.47272:64 806.49481:93 808.49133:80 809.51056:3411	1850	1654	1667	915
4.12	807.501	PI 16:0-16:1	[M-H]-	C41H77O13P	QAWXBJDYTIBLRK-PEZBUJJGNA-N	CCCCCCCCCCCCCCCC(=O)OCC(COP(O)(=O)OC1C(O)C(O)C(O)C(O)C1O)OC(=O)CCCCCCC\C=C/CCCCCC	158.97876:7 222.98882:133 249.18251:49 251.20209:815 253.09737:20 255.23637:590 277.22961:333 278.2124:620 286.87274:24 488.29642:116 506.32669:211 569.26501:48 697.39423:24 732.48175:231 738.50031:4853 739.51282:2130 743.48907:469 744.48572:252 763.52228:24 795.43372:135 797.48425:73 798.53241:970 800.49109:190 801.60913:81 807.44366:989 807.49176:25763	6186	8510	5797	8746
3.8	805.484	PI 16:0-16:2	[M-H]-	C41H75O13P	XVAYDAQDXIWIQD-UDJAPEQQNA-N	CCCCCCCCCCCCCCCC(=O)OCC(COP(O)(=O)OC1C(O)C(O)C(O)C(O)C1O)OC(=O)CCCCCCC\C=C/C\C=C/CCC	152.99881:10 251.19565:73 255.24568:390 278.22446:179 387.2045:64 553.25586:276 671.03925:24 678.48981:48 728.41382:10 757.47675:26 768.52094:17 800.51965:45 805.48505:9386	5272	6226	4765	4774
3.51	803.467	PI 16:0-16:3	[M-H]-	C41H73O13P	ZTRPDYYDCCFHSL-HLMRNWPHNA-N	CCCCCCCCCCCCCCCC(=O)OCC(COP(O)(=O)OC1C(O)C(O)C(O)C(O)C1O)OC(=O)CCCCC\C=C/C\C=C/C\C=C/CC	236.08209:24 241.01099:264 249.18973:269 459.91043:23 683.32947:23 707.14404:47 727.46088:79 764.39124:52 799.09009:23 802.4317:49 803.45911:12339 803.69507:58	4861	6142	4154	5473
4.66	835.53	PI 16:0-18:1	[M-H]-	C43H81O13P	PDLAMJKMOKWLAJ-ZCXUNETKNA-N	CCCCCCCCCCCCCCCC(=O)OCC(COP(O)(=O)OC1C(O)C(O)C(O)C(O)C1O)OC(=O)CCCCCCC\C=C/CCCCCCCC	112.98272:261 241.01933:1016 281.24716:770 309.28336:48 391.21863:1266 514.23523:48 553.27722:970 602.93774:24 638.82678:48 712.50037:83 826.22913:24 834.5105:80 835.53784:68892	27378	30413	21679	31113
4.23	833.514	PI 16:0-18:2	[M-H]-	C43H79O13P	BSNJSZUDOMPYIR-BCTRXSSUNA-N	CCCCCCCCCCCCCCCC(=O)OCC(COP(O)(=O)OC1C(O)C(O)C(O)C(O)C1O)OC(=O)CCCCCCC\C=C/C\C=C/CCCCC	120.44152:26 241.01941:2243 255.23431:1916 279.22543:2521 391.22366:2775 409.22128:284 477.51727:26 486.35971:53 530.53693:26 540.07153:52 551.55823:52 553.26929:2988 571.28375:490 764.52148:4747 765.52045:2714 810.2533:26 814.51978:284 817.49005:863 825.54108:438 828.46637:96 830.85986:829 832.40594:205 833.51752:147138	74618	96055	68040	77974
3.89	831.499	PI 16:0-18:3	[M-H]-	C43H77O13P	UHAJRYVOXHROHT-SVNQLWEDNA-N	CCCCCCCCCCCCCCCC(=O)OCC(COP(O)(=O)OC1C(O)C(O)C(O)C(O)C1O)OC(=O)CCCCCCC\C=C/C\C=C/C\C=C/CC	142.5051:24 153.00395:139 223.00589:734 241.01292:2233 241.99516:259 255.23216:1838 261.02802:48 273.22992:48 277.22055:1235 328.87762:49 371.04199:47 391.22104:1860 477.56992:24 489.06125:47 494.90994:24 507.59491:24 532.10468:48 552.52972:49 553.27618:2389 554.2821:946 575.25311:438 708.45599:1 734.45837:68 758.50677:182 760.42358:48 762.50641:20 763.53137:234 788.43945:2 803.39703:72 815.48285…	47143	70951	42579	59579
3.89	730.46	PS 16:0-16:2	[M-H]-	C38H70NO10P	MWSDLCDDWMXAAI-UDJAPEQQNA-N	CCCCCCCCCCCCCCCC(=O)OCC(COP(O)(=O)OCC(N)C(O)=O)OC(=O)CCCCCCC\C=C/C\C=C/CCC	228.21033:24 251.20012:270 255.22539:443 394.91602:50 428.24835:24 621.18713:24 640.42023:49 643.42285:466 677.48749:39 730.44537:350 730.49878:1133	764	1317	843	816
3.58	728.447	PS 32:3	[M-H]-	C38H68NO10P	FLFHJAUAVUOBEC-HLMRNWPHNA-N	CCCCCCCCCCCCCCCC(=O)OCC(COP(O)(=O)OCC(N)C(O)=O)OC(=O)CCCCC\C=C/C\C=C/C\C=C/CC	181.08408:26 225.00591:70 235.07745:26 239.39304:53 255.23251:454 293.21414:405 295.22516:720 295.24213:645 316.94513:197 384.9263:76 391.21573:456 595.18774:26 605.34998:53 641.42035:654 656.44647:119 665.41614:948 716.43927:73 723.48035:134 726.12012:54 728.44104:699 728.45624:1201	1608	2601	1361	2090
4.34	758.494	PS 34:2	[M-H]-	C40H74NO10P	ZGNVQERQNSXHHO-BCTRXSSUNA-N	CCCCCCCCCCCCCCCC(=O)OCC(COP(O)(=O)OCC(N)C(O)=O)OC(=O)CCCCCCC\C=C/C\C=C/CCCCC	215.03421:27 235.07465:32 243.08026:56 250.74162:60 251.20428:6301 252.20705:1209 253.21855:3769 255.23184:171 256.04166:69 263.88928:27 280.24927:106 338.16022:30 341.48138:55 391.22614:2980 392.23975:557 409.24377:997 411.93961:109 415.22479:765 452.18402:32 488.81732:54 535.41565:27 588.1416:28 669.45746:122 671.42645:1760 671.47034:7073 672.45044:2385 672.47241:2729 698.4754:135 714.5025:3620…	6659	11603	5653	8078
3.97	756.479	PS 34:3	[M-H]-	C40H72NO10P	GRXQVLCZJYBDDD-SVNQLWEDNA-N	CCCCCCCCCCCCCCCC(=O)OCC(COP(O)(=O)OCC(N)C(O)=O)OC(=O)CCCCCCC\C=C/C\C=C/C\C=C/CC	171.2702:32 200.95624:123 249.1871:26533 250.18808:8791 253.09077:960 253.21648:146 255.23427:9060 256.23373:1493 260.14423:63 280.3392:32 343.81107:32 362.94708:64 391.23187:2728 399.79504:32 409.24963:40 415.79437:32 436.22903:32 463.54089:64 480.30811:1333 485.25867:880 489.15439:65 489.30417:1605 496.4989:65 669.45752:6273 670.43622:1315 670.45813:2188 681.74213:32 710.2663:243 712.49017:5927…	5884	9903	5192	9319
4.89	761.58	SM d35:1 (IS)	[M-H]-	C40H81N2O6P	LDJGVBCPOLCJJN-DQRAZIAONA-N	CCCCCCCCCCC\C=C/CCCCCCCC(=O)NC(COP([O-])(=O)OCC[N+](C)(C)C)C(O)CCCCCCCCCCC	112.98913:109 631.78168:12 658.96954:48 695.76233:33 700.63477:50 701.5575:13945 702.57428:6183 703.58807:1142 705.55792:56 745.68689:22 760.44153:18 760.53491:45	4042	3230	3512	3119
2.99	416.336	DAG 2:0-18:1 (IS)	[M+NH4]+	C23H42O5	SWFNWNMMXVUGLT-KHPPLWFENA-N	CCCCCCCC\C=C/CCCCCCCC(=O)OC(CO)COC(C)=O	107.08231:318 108.08475:158 112.13073:84 117.05412:11620 118.05762:660 120.73856:102 121.1016:846 125.13263:139 138.09879:104 143.13788:110 149.13957:746 161.0916:32 210.10576:37 219.14203:60 236.15855:49 239.14049:149 244.11447:63 247.23701:940 258.19064:60 263.17255:15 265.24802:1318 283.26019:282 301.27844:53 329.26425:0 334.13104:57 339.29077:15317 340.18018:176 340.29208:5254 354.17029:91 35…	53406	62010	50164	44785
4.07	474.415	DAG 12:0-12:0 (IS)	[M+NH4]+	C27H52O5	OQQOAWVKVDAJOI-UHFFFAOYNA-N	CCCCCCCCCCCC(=O)OCC(CO)OC(=O)CCCCCCCCCCC	144.83551:27 159.0063:27 173.13589:23 183.17221:693 205.17896:21 232.00447:27 245.52853:24 254.18573:45 257.19983:8643 257.21115:9214 258.20544:1812 259.27209:41 264.15424:56 318.14734:32 329.17059:186 370.1351:61 386.14578:52 397.1972:61 402.15305:17 404.22964:40 409.3717:46 415.28778:10 417.15298:74 421.25494:47 430.41724:43 434.27499:60 439.37344:2880 440.38251:887 441.24155:133 444.27859:97 4…	4471	5559	5255	5577
6.1	584.519	DAG 16:0-16:1	[M+NH4]+	C35H66O5	ADLOEVQMJKYKSR-PEZBUJJGNA-N	CCCCCCCCCCCCCCCC(=O)OCC(CO)OC(=O)CCCCCCC\C=C/CCCCCC	140.67299:12 250.15279:93 266.99603:47 287.2695:24 311.25464:1018 313.27414:622 465.38004:18 536.37885:30 549.49585:1070 551.50525:55 555.87091:17 564.57684:21 574.06677:25 574.40491:9 580.40222:8 583.4007:233	682	808	514	1305
5.63	582.507	DAG 16:0-16:2	[M+NH4]+	C35H64O5	DUTDCXZPOSRTTA-UDJAPEQQNA-N	CCCCCCCCCCCCCCCC(=O)OCC(CO)OC(=O)CCCCCCC\C=C/C\C=C/CCC	189.16505:19 208.11203:51 292.85913:32 298.2511:32 309.22229:1149 309.2471:1411 313.26709:1933 314.26926:376 334.15854:20 476.26312:89 509.37103:63 512.44531:10 519.30621:97 524.37274:65 529.2691:28 530.31482:12 533.86548:31 535.27142:142 542.3421:41 546.34155:144 547.46338:1032 548.45752:532 552.36005:43 558.53491:45 561.31592:70 564.40546:34 572.3335:118 576.41138:237 576.45203:273 577.46875:25…	1322	1942	1449	1923
5.17	580.492	DAG 16:0-16:3	[M+NH4]+	C35H62O5	VDWIHAFSNZVNPA-HLMRNWPHNA-N	CCCCCCCCCCCCCCCC(=O)OCC(CO)OC(=O)CCCCC\C=C/C\C=C/C\C=C/CC	204.1899:30 215.17432:723 219.10574:48 254.94679:24 270.18265:25 288.91736:92 295.19836:19 302.95734:48 307.22067:1662 310.21777:49 312.26132:151 313.27435:2394 492.24915:17 524.33734:107 538.41309:71 542.87793:71 545.45831:1044 558.26172:19 572.41473:55 576.28625:136 577.28247:78 577.40112:63 578.41864:152 579.37933:102 580.36462:37	3048	4759	2843	5624
6.76	612.557	DAG 16:0-18:1	[M+NH4]+	C37H70O5	YEJYLHKQOBOSCP-ZCXUNETKNA-N	CCCCCCCCCCCCCCCC(=O)OCC(CO)OC(=O)CCCCCCC\C=C/CCCCCCCC	240.15173:27 246.17552:46 262.16418:14 299.18356:75 303.26801:92 310.21155:107 313.2706:2393 317.24118:86 320.12762:5 326.90067:35 336.93286:85 339.28592:2304 340.30023:819 392.2103:48 402.2829:20 427.33456:38 486.43076:27 543.21924:82 545.42804:40 554.34106:85 555.36462:2 556.31598:56 566.48517:84 572.36694:55 576.28918:103 577.51593:2611 578.51996:1092 579.48413:58 581.323:7 590.31781:28 594.54…	2325	2668	1848	3693
6.23	610.541	DAG 16:0-18:2	[M+NH4]+	C37H68O5	SVXWJFFKLMLOHO-BCTRXSSUNA-N	CCCCCCCCCCCCCCCC(=O)OCC(CO)OC(=O)CCCCCCC\C=C/C\C=C/CCCCC	193.09598:35 226.9532:2 237.18555:113 244.20081:38 247.14198:36 259.0192:53 263.23932:720 283.25827:9 301.26669:112 305.24945:50 312.1731:116 313.2634:9334 313.2684:9716 314.27808:1941 318.11407:34 327.22501:97 337.25693:8243 337.27509:9860 338.27859:2128 339.29398:904 359.24985:869 448.431:52 536.23431:2 541.38263:61 545.45111:23 557.32477:82 561.24866:29 563.24927:157 570.96021:62 572.38715:33 …	9186	13798	8980	10814
5.74	608.523	DAG 16:0-18:3	[M+NH4]+	C37H66O5	UHPKYXAUVQOHQL-SVNQLWEDNA-N	CCCCCCCCCCCCCCCC(=O)OCC(CO)OC(=O)CCCCCCC\C=C/C\C=C/C\C=C/CC	106.08977:24 216.65012:24 244.21251:88 253.19905:24 256.95535:44 261.2157:782 294.93378:18 309.23407:223 312.25092:32 313.27393:4827 314.26611:1144 317.24451:396 328.08359:68 335.24716:4347 383.07736:19 383.13812:280 390.3075:73 414.62408:24 418.22299:46 464.81033:49 468.20203:36 475.79147:25 487.27759:125 494.96298:17 499.17493:43 503.24011:18 517.27875:75 531.35437:43 538.22894:815 549.99768:52…	6788	8921	5814	9387
5.17	606.506	DAG 16:2-18:2	[M+NH4]+	C37H64O5	BRNISQVGTMRXFZ-ZJCTUUHQNA-N	CCCCC\C=C/C\C=C/CCCCCCCC(=O)OC(CO)COC(=O)CCCCCCC\C=C/C\C=C/CCC	113.12953:56 131.08569:80 204.98012:15 217.18985:667 223.31435:16 229.12233:73 238.16023:18 245.22072:274 250.49611:26 257.02734:32 289.25253:87 305.15118:295 306.20203:37 309.23883:8634 311.25677:2014 315.13446:16 316.39304:53 321.20963:15 331.21127:713 332.22372:240 336.25278:305 337.27029:8531 338.28159:2242 351.29102:41 357.81036:53 390.26587:47 399.16272:45 438.12405:81 451.33441:46 489.5108…	4505	12789	4393	16988
4.4	606.508	DAG 16:2-18:2	[M+NH4]+	C37H64O5	BRNISQVGTMRXFZ-ZJCTUUHQNA-N	CCCCC\C=C/C\C=C/CCCCCCCC(=O)OC(CO)COC(=O)CCCCCCC\C=C/C\C=C/CCC	101.11977:19 121.1009:16 155.1564:107 159.12514:17 161.1301:22 185.13432:113 194.11552:43 217.19652:275 233.1833:362 235.22806:109 243.2014:297 244.21899:178 247.2468:27 259.16049:103 261.22467:1617 265.18918:14 293.9241:24 301.29648:13 304.59448:48 305.29419:48 309.23389:1984 310.24451:732 311.25427:3144 312.25821:885 313.27374:3308 313.50851:49 317.13879:196 328.19843:72 332.12589:19 335.20047:…	7431	18135	6702	13592
4.74	604.492	DAG 16:2-18:3	[M+NH4]+	C37H62O5	KXSTWKHMHVIKQX-NOGDRUJUNA-N	CCC\C=C/C\C=C/CCCCCCCC(=O)OCC(CO)OC(=O)CCCCCCC\C=C/C\C=C/C\C=C/CC	123.11194:62 125.60413:23 173.09645:56 203.14044:41 211.13452:11 213.1731:185 215.18008:613 218.19778:50 228.15413:11 244.21678:25 245.7383:46 257.37381:47 279.22693:131 298.26743:4 302.24506:67 307.2251:2332 309.24387:3852 311.24188:318 320.33282:17 329.21146:152 331.21124:347 334.19391:201 335.26517:2388 336.2579:781 337.27286:3020 338.28156:817 357.242:188 361.11115:45 369.24533:28 426.22147:2…	10769	24180	8428	29089
4.04	604.492	DAG 18:2-16:3	[M+NH4]+	C37H62O5	ZGIKPSJBQSFAIO-BAYANWAKNA-N	CCCCC\C=C/C\C=C/CCCCCCCC(=O)OCC(CO)OC(=O)CCCCC\C=C/C\C=C/C\C=C/CC	133.09949:257 157.10002:71 159.1118:126 199.14374:145 203.11153:38 209.12332:57 213.16205:275 217.2186:62 232.68727:144 233.19116:316 237.21362:111 238.9814:24 249.17546:1 259.20294:302 261.23767:1657 262.22372:310 273.22336:106 278.22046:11 289.2088:98 292.14105:39 304.1459:24 307.23434:1532 307.24918:1177 309.23828:4059 310.24142:808 311.26865:168 314.26785:117 317.24377:705 321.24948:143 324.2…	6608	12734	6338	11124
4.34	602.477	DAG 16:3-18:3	[M+NH4]+	C37H60O5	YEXLSDHVXIZUSM-AAXIOSLLNA-N	CC\C=C/C\C=C/C\C=C/CCCCCCCC(=O)OC(CO)COC(=O)CCCCC\C=C/C\C=C/C\C=C/CC	105.06773:185 114.06116:19 130.6781:51 145.76888:51 179.69041:51 212.15479:58 215.17818:1025 219.14932:67 233.19852:838 249.16742:37 256.96216:51 261.22711:417 287.06375:25 297.14771:40 301.20602:619 306.24667:138 307.23013:8684 308.2251:1980 313.21399:66 313.2814:229 316.89529:76 325.26831:76 331.21133:66 333.24295:364 335.25491:8013 336.26318:2443 353.27972:81 356.07501:49 358.25613:186 436.341…	21137	65128	17356	121135
6.82	638.567	DAG 18:1-18:1	[M+NH4]+	C39H72O5	AFSHUZFNMVJNKX-CLFAGFIQNA-N	CCCCCCCC\C=C/CCCCCCCC(=O)OCC(CO)OC(=O)CCCCCCC\C=C/CCCCCCCC	292.13632:14 318.19196:21 338.26285:70 339.29642:3790 340.0531:46 359.22562:76 425.30984:9 516.75562:43 535.31628:66 547.4494:4 585.30603:31 590.3139:5 594.39679:203 595.36035:6 598.4834:38 600.46625:17 603.52985:1881 604.54242:756 605.41693:101 607.39038:148 615.87634:24 621.41742:93 628.39374:55 632.34705:46 634.84723:70 635.37701:0 636.63306:68 637.63379:133 638.34296:175	753	1151	764	1479
6.29	636.555	DAG 18:1-18:2	[M+NH4]+	C39H70O5	BLZVZPYMHLXLHG-RQOIEFAZNA-N	CCCCCCCC\C=C/CCCCCCCC(=O)OCC(CO)OC(=O)CCCCCCC\C=C/C\C=C/CCCCC	111.1243:57 145.10068:65 173.13991:38 197.73421:24 220.21655:32 264.14124:52 295.9776:23 303.16177:90 311.26294:23 321.23358:17 327.27509:68 331.67993:48 337.27667:4235 338.27499:1293 339.29297:6386 340.28647:1613 344.24091:48 347.26575:20 361.26794:435 524.60645:24 534.22522:24 568.34863:41 578.22632:74 589.3222:53 599.60425:123 601.50934:3707 601.52667:3870 602.49591:1049 603.54572:273 605.3009…	3764	6202	3310	4867
5.77	634.538	DAG 18:1-18:3	[M+H]+	C39H68O5	YAKOEWASAGCYLB-XEKZTXPJNA-N	CCCCCCCC\C=C/CCCCCCCC(=O)OCC(CO)OC(=O)CCCCCCC\C=C/C\C=C/C\C=C/CC	133.10255:132 139.15508:40 163.15366:206 213.15544:20 244.5927:18 257.15076:0 261.22339:1146 263.24081:2 265.28897:32 286.20953:105 293.71478:20 311.26788:66 330.91461:109 335.25339:2700 336.25388:462 337.27142:12 338.2879:196 339.2851:2899 407.2435:35 412.13828:19 423.3266:47 430.90192:27 435.30917:41 439.33954:17 449.30533:176 459.35562:10 483.24176:35 487.21054:22 495.27527:9426 496.26169:3606…	5901	9574	7123	7755
5.29	632.524	DAG 18:2-18:3	[M+NH4]+	C39H66O5	PGXBELQFNRPKBC-DYXXURTGNA-N	CCCCC\C=C/C\C=C/CCCCCCCC(=O)OCC(CO)OC(=O)CCCCCCC\C=C/C\C=C/C\C=C/CC	108.0463:108 110.14626:17 137.13193:125 149.13585:64 177.12062:15 199.1335:20 203.10521:34 225.17082:30 234.22188:26 245.22885:156 255.20445:42 257.19174:65 261.22141:1101 308.15222:24 317.25104:280 323.27036:83 335.25394:3753 336.25961:1091 337.27457:5421 338.27029:1246 339.28827:661 344.26236:20 351.14197:56 356.29242:50 402.99033:17 411.35464:32 433.34296:55 445.20947:43 453.36172:80 485.16461…	7484	10809	6682	9712
4.83	630.508	DAG 18:3-18:3	[M+NH4]+	C39H64O5	RAPBJBKXYYMYAY-YTWBPVBXNA-N	CC\C=C/C\C=C/C\C=C/CCCCCCCC(=O)OCC(CO)OC(=O)CCCCCCC\C=C/C\C=C/C\C=C/CC	109.10239:482 199.1481:18 244.21426:40 258.13461:21 261.22668:1182 268.50082:25 271.21021:5 301.27185:71 311.2666:159 317.25177:394 327.21759:155 334.82343:53 335.26501:9971 336.25778:2580 337.26755:917 347.25653:15 593.52063:132 595.46771:2126 596.46997:961 597.46967:378 606.35175:99 613.49481:682 614.97046:21 616.48639:115 618.93396:45 623.90363:12 628.38025:226 629.44177:218	3877	6506	3066	9855
4.51	812.556	SQDG 16:0-16:0	[M+H]+	C41H78O12S	RVUUQPKXGDTQPG-UHFFFAOYNA-N	CCCCCCCCCCCCCCCC(=O)OCC(COC1OC(CS(O)(=O)=O)C(O)C(O)C1O)OC(=O)CCCCCCCCCCCCCCC	125.09612:19 137.12871:160 146.98314:2861 149.12735:192 171.11136:103 183.49756:35 191.01337:509 209.01308:515 217.19566:68 221.15804:79 235.20346:16 238.04875:49 239.2388:4414 243.20943:1425 253.17796:91 257.23953:1274 259.2052:1254 260.21021:256 261.21942:3349 262.2283:901 266.19116:48 269.21524:143 276.27762:32 300.25354:24 312.27765:999 313.27325:75540 314.27792:27663 315.2767:1716 317.23883:…	39260	36969	34419	29411
4.07	810.54	SQDG 16:0-16:1	[M+H]+	C41H76O12S	VDWVQLTYVQQUDC-PEZBUJJGNA-N	CCCCCCCCCCCCCCCC(=O)OCC(COC1OC(CS(O)(=O)=O)C(O)C(O)C1O)OC(=O)CCCCCCC\C=C/CCCCCC	214.95009:39 239.23706:263 255.23218:4 290.21298:32 300.29541:44 307.22479:1326 309.26096:2159 311.25903:5209 312.26297:1254 313.27103:7244 329.27005:243 425.24603:32 433.36108:24 463.21457:423 465.25742:564 520.18353:82 520.63733:24 533.36932:48 537.26044:1568 538.28125:852 539.28009:1797 540.29626:627 542.56482:50 547.74335:108 549.47827:5724 550.49078:2277 551.48761:773 558.73761:24 567.49274:…	587	1206	755	3118
3.48	806.506	SQDG 16:0-16:3	[M+H]+	C41H72O12S	KVURRGLNPIVHBL-HLMRNWPHNA-N	CCCCCCCCCCCCCCCC(=O)OCC(COC1OC(CS(O)(=O)=O)C(O)C(O)C1O)OC(=O)CCCCC\C=C/C\C=C/C\C=C/CC	149.12778:34 159.11208:53 166.14131:62 192.03491:27 201.17201:23 214.09644:53 219.17371:27 233.18922:1031 243.19867:15 285.86911:26 298.15482:53 307.17755:49 307.22208:1713 308.23932:406 311.75433:54 313.27579:2753 388.26364:26 490.80908:26 513.37085:37 533.24518:903 535.87115:53 540.29266:168 541.68408:49 545.45374:1577 545.47351:1385 546.45264:637 563.22516:55 564.46478:236 573.49756:21 585.442…	672	955	599	1653
4.58	838.569	SQDG 16:0-18:1	[M+H]+	C43H80O12S	SQOJCPIJIDPYDD-ZCXUNETKNA-N	CCCCCCCCCCCCCCCC(=O)OCC(COC1OC(CS(O)(=O)=O)C(O)C(O)C1O)OC(=O)CCCCCCC\C=C/CCCCCCCC	221.08295:0 229.94957:27 263.2395:71 267.26071:73 283.06851:43 302.15894:76 309.26346:97 313.25858:8955 313.27106:10178 314.26822:1851 316.60867:29 321.28021:30 333.31729:50 338.21384:66 339.28632:7735 340.2876:1700 349.14145:50 448.17114:24 465.23322:837 470.2619:24 492.27975:317 496.26965:24 501.1597:49 520.2384:45 528.88885:49 539.29016:3349 545.35547:79 559.24823:43 564.35474:97 565.31372:184…	1388	2995	1706	3874
4.17	836.554	SQDG 16:0-18:2	[M+H]+	C43H78O12S	LOZJMRGYMGMBTB-BCTRXSSUNA-N	CCCCCCCCCCCCCCCC(=O)OCC(COC1OC(CS(O)(=O)=O)C(O)C(O)C1O)OC(=O)CCCCCCC\C=C/C\C=C/CCCCC	185.08873:79 231.19304:24 239.23575:596 245.21715:920 249.52873:24 252.72597:48 257.23627:238 263.23807:2128 276.10297:14 279.15909:52 288.09299:74 298.16315:52 313.26932:17611 314.08145:53 314.28152:4888 315.28531:918 319.27866:305 331.27081:1017 333.1532:51 337.27594:12433 338.26907:2747 338.28723:2656 370.85526:24 456.1579:48 457.7926:24 465.25189:2007 474.17139:47 494.18835:48 508.3364:47 509…	3417	6227	3314	9433
3.84	834.539	SQDG 16:0-18:3	[M+H]+	C43H76O12S	PUAZHUYVSFVFNU-SVNQLWEDNA-N	CCCCCCCCCCCCCCCC(=O)OCC(COC1OC(CS(O)(=O)=O)C(O)C(O)C1O)OC(=O)CCCCCCC\C=C/C\C=C/C\C=C/CC	112.83692:21 140.0722:36 164.09612:24 226.94055:33 236.16551:37 261.2312:1407 265.18887:45 281.2319:27 309.26859:32 313.27374:4724 320.3454:21 331.29086:471 335.25226:3833 336.26312:1015 465.34656:6 493.38:1 516.26947:14 523.39465:40 530.1983:9 539.28467:1112 543.2959:21 550.33319:24 561.2464:604 567.93115:35 570.35797:49 572.68872:148 573.4892:1079 575.50134:1358 580.64056:71 583.27496:47 589.48…	2350	3171	2179	16824
3.32	856.528	SQDG 18:3-18:3	[M+H]+	C45H74O12S	LCFUHZTZHHVDNX-YTWBPVBXNA-N	CC\C=C/C\C=C/C\C=C/CCCCCCCC(=O)OCC(COC1OC(CS(O)(=O)=O)C(O)C(O)C1O)OC(=O)CCCCCCC\C=C/C\C=C/C\C=C/CC	198.1515:24 223.16014:31 243.32834:24 261.21716:591 267.11508:17 311.22134:48 335.26196:1561 337.27484:444 549.06476:71 559.7818:48 561.26825:1215 562.25806:299 583.28351:48 593.62982:95 595.47729:1340 603.33911:47 612.3728:48 613.48706:1550 614.48694:599 615.47711:173 629.21088:24 635.45514:794 700.41058:24 741.42169:147 795.55249:44 803.4834:287 840.31769:48 849.45062:50 853.50177:70 853.64606:…	322	285	134	1072
9.87	794.73	TAG 14:0-14:0-18:1	[M+NH4]+	C49H92O6	YFAOERMPCIFRTL-QOCHGBHMNA-N	CCCCCCCCCCCCCC(=O)OCC(COC(=O)CCCCCCCCC\C=C/CCCCCC)OC(=O)CCCCCCCCCCCCC	247.15753:32 268.95157:87 301.08548:32 476.92743:32 482.3317:64 495.31744:64 495.4462:1066 496.43909:493 506.35907:25 519.81018:4 521.45844:10 522.448:1136 523.45148:309 523.48053:171 524.49786:298 528.04846:32 531.45819:55 535.46313:182 536.48877:1 537.84259:96 539.12274:45 544.81488:20 549.4682:1373 549.48804:2013 550.48071:745 555.34424:14 576.5224:53 577.53235:748 578.5296:129 602.84369:40 73…	448	602	477	1379
9.46	792.702	TAG 14:0-16:0-16:2	[M+H]+	C49H90O6	NFOXGMPKYSVSFW-QNOBJUPTNA-N	CCCCCCCCCCCCCCCC(=O)OC(COC(=O)CCCCCCCCCCCCC)COC(=O)CC\C=C/C\C=C/CCCCCCCC	436.85733:134 519.44373:2201 523.4646:899 524.46899:260 537.47638:1 547.4826:714 549.47504:359 721.79572:24 736.12231:64 740.44281:37 765.03015:56 771.36908:63 774.50708:246 775.33972:233 775.42615:440 775.78375:96 776.45978:524 777.57281:464 778.43463:141 779.59631:384 779.71057:84 780.48297:576 780.54205:216 782.68787:183 783.50519:364 783.71057:8 784.51257:449 784.57971:266 784.76947:128 785.4…	834	1037	580	1018
9.1	790.69	TAG 14:0-16:0-16:3	[M+H]+	C49H88O6	QXDIHCMYHHVYQI-AAPVPQQHNA-N	CCCCCCCCCCCCCCCC(=O)OC(COC(=O)CCCCCCCCCCCCC)COC(=O)CCCCCCC\C=C/C=C\C=C/CC	201.10188:8 233.18915:704 505.80673:2 509.43695:92 514.89374:68 517.43567:2459 518.43109:937 521.13953:43 523.44495:1034 525.48059:198 537.30933:66 545.46381:2289 547.48236:470 570.83838:28 573.48761:65 719.39783:42 721.4693:78 728.35638:91 731.37524:79 742.80914:31 744.37122:58 747.40759:17 748.6424:47 771.34509:16 773.56061:19 774.49878:264 774.63226:44 775.52783:168 776.5694:206 777.43066:236 …	969	725	697	1327
10.71	824.77	TAG 16:0-16:0-16:0	[M+H]+	C51H98O6	PVNIQBQSYATKKL-UHFFFAOYSA-N	CCCCCCCCCCCCCCCC(=O)OCC(COC(=O)CCCCCCCCCCCCCCC)OC(=O)CCCCCCCCCCCCCCC	277.14304:9 303.21088:32 513.43347:23 523.44995:164 524.46722:6 535.46814:73 538.49237:174 551.50244:7580 552.51013:3448 553.4989:935 553.52209:994 564.36279:19 573.4657:311 579.52606:700 580.54547:312 640.04956:25 757.62305:32 761.56213:45 764.4812:43 766.46417:70 771.62103:54 776.97998:45 799.46271:99 809.5553:52 813.38147:65 813.466:70 814.15826:73 814.46826:59 814.54077:192 814.69379:34 815.4…	1636	1390	1250	1540
10.32	822.752	TAG 16:0-16:0-16:1	[M+NH4]+	C51H96O6	IXWQOOZEHUNDEZ-FVDSYPCUNA-N	CCCCCCCCCCCCCCCC(=O)OCC(COC(=O)CCCCC\C=C/CCCCCCCC)OC(=O)CCCCCCCCCCCCCCC	151.14162:96 185.12781:39 237.21147:538 258.39267:32 300.17523:47 313.2706:1076 414.86758:17 424.89941:203 466.87735:32 491.89099:46 512.89447:17 521.46454:504 523.47693:5274 524.46198:1862 535.46277:268 537.49219:412 547.70319:82 548.47943:244 549.48767:63005 550.04675:142 550.49359:34270 551.50037:32268 552.05713:135 552.51141:13942 553.50012:2052 553.70264:149 563.50299:91 566.42053:109 567.51…	7026	8278	6413	12009
9.98	820.735	TAG 16:0-16:0-16:2	[M+NH4]+	C51H94O6	GAROTDBSGCWXGV-DXAWUGTENA-N	CCCCCCCCCCCCCCCC(=O)OCC(COC(=O)CC\C=C/C\C=C/CCCCCCCC)OC(=O)CCCCCCCCCCCCCCC	122.10825:7 165.78284:24 184.08273:41 216.17558:12 217.19116:2597 221.03389:49 235.20515:7656 236.20589:1632 238.30956:50 239.24049:1757 242.89877:48 246.15741:26 261.22787:29 265.40381:25 291.26791:71 305.29269:1 312.26913:341 313.27719:5241 314.27188:1030 317.33075:72 380.12909:24 477.31372:32 514.49786:24 521.43365:164 535.2323:24 536.98328:64 545.73828:1020 547.46674:91980 548.26593:189 548.4…	13957	20417	14875	18681
9.63	818.721	TAG 16:0-16:0-16:3	[M+NH4]+	C51H92O6	WNXJPMPMDUJGSD-AAPVPQQHNA-N	CCCCCCCCCCCCCCCC(=O)OCC(COC(=O)CCCCCCC\C=C/C=C\C=C/CC)OC(=O)CCCCCCCCCCCCCCC	107.08822:159 111.12013:136 119.08085:225 122.10983:237 132.29826:11 135.119:1349 146.10538:28 154.19214:22 171.12242:95 184.0062:11 205.15524:186 205.19363:511 208.20383:67 215.1769:3618 216.18805:1633 226.95045:169 233.19069:12363 234.18715:1261 239.23833:2858 240.23448:156 274.74298:11 285.60107:23 289.21521:1423 305.21631:251 313.26477:8300 314.26944:1839 489.42661:421 497.44662:16 504.65982:…	30092	30638	21326	33015
9.16	816.705	TAG 16:0-16:1-16:3	[M+NH4]+	C51H90O6	GMGFGMXAAYYNGQ-WJAZSUBANA-N	CCCCCCCCCCCCCCCC(=O)OCC(COC(=O)CCCCCCC\C=C/C=C\C=C/CC)OC(=O)CCCCC\C=C/CCCCCCCC	122.20428:21 137.13315:283 155.8497:42 184.07437:132 191.19193:70 205.18886:399 211.21468:32 215.18236:1964 218.20006:238 226.94121:108 226.94547:93 228.46771:42 233.18564:2987 236.21384:372 239.22012:442 259.1539:12 289.24084:189 299.17715:20 309.24158:803 311.26697:1128 312.25845:491 313.284:2505 482.99857:42 511.17758:21 520.28351:75 534.25946:8 539.43103:72 542.46973:63 543.43958:21864 544.43…	11213	10991	9712	10875
8.76	814.689	TAG 16:0-16:2-16:3	[M+NH4]+	C51H88O6	WBAWETCVJSPZIQ-ITNRWMNXNA-N	CCCCCCCCCCCCCCCC(=O)OCC(COC(=O)CCCCCCC\C=C/C=C\C=C/CC)OC(=O)CC\C=C/C\C=C/CCCCCCCC	109.10077:162 164.2966:47 179.1488:55 215.1707:2653 215.18105:2883 216.17978:514 217.19536:556 228.17429:81 231.18489:264 233.1864:4486 235.05161:97 242.1386:48 275.18518:120 289.22485:428 292.21985:24 296.2688:48 307.22357:877 309.24484:1227 310.23807:369 313.27228:2424 314.27194:938 410.35248:79 487.31891:0 533.85583:24 537.38885:77 541.42261:21748 542.42767:11044 543.43689:444 545.43188:14199 …	15856	12367	12296	11934
8.34	812.676	TAG 16:0-16:3-16:3	[M+NH4]+	C51H86O6	DIMPRZJASGSRLK-FCUAXLLHNA-N	CCCCCCCCCCCCCCCC(=O)OCC(COC(=O)CCCCCCC\C=C/C=C\C=C/CC)OC(=O)CCCCCCC\C=C/C=C\C=C/CC	107.08644:55 121.09982:270 184.08661:9 211.17456:120 215.16051:1858 215.18327:2156 217.19553:5 231.16797:1034 233.19096:2807 246.19098:27 283.284:25 290.20761:101 308.23404:290 309.28024:162 313.2655:1877 453.3949:51 462.88635:55 503.41696:206 526.83331:37 530.39178:29 536.8548:93 539.39459:9069 539.70264:28 540.40759:4025 543.43915:4 544.43286:131 545.45721:21681 546.45282:9297 547.46912:1569 55…	9576	7997	7940	6267
7.8	810.66	TAG 16:2-16:2-16:3	[M+NH4]+	C51H84O6	QOZGEEGUJHIZAH-AXJSZTJMNA-N	CCCCCCCC\C=C/C\C=C/CCC(=O)OCC(COC(=O)CCCCCCC\C=C/C=C\C=C/CC)OC(=O)CC\C=C/C\C=C/CCCCCCCC	118.10036:22 176.13423:87 188.16122:52 215.18295:375 227.13103:52 233.18195:411 307.22351:196 434.30856:9 466.88516:114 493.39899:3 528.85742:20 534.90308:128 541.42297:4158 542.41815:1511 543.42737:2971 544.30591:51 544.42444:1226 545.46191:479 707.48303:24 746.44861:11 749.57806:49 751.73114:66 756.91589:22 763.5174:174 770.5509:26 793.11993:48 793.62463:929 794.24878:62 794.57483:546 794.65039…	2559	2292	2673	1300
7.36	808.644	TAG 16:2-16:3-16:3	[M+NH4]+	C51H82O6	KGHKRHUGESENSO-JPSHCODVNA-N	CCCCCCCC\C=C/C\C=C/CCC(=O)OCC(COC(=O)CCCCCCC\C=C/C=C\C=C/CC)OC(=O)CCCCCCC\C=C/C=C\C=C/CC	172.1519:28 229.13243:29 233.18666:768 243.01569:28 304.89917:30 309.27039:135 420.33432:29 466.36566:69 476.36993:24 525.40637:68 529.33331:18 539.41779:3154 539.69965:166 541.42181:7341 542.42682:2862 543.4328:963 560.57349:56 574.8233:56 736.80023:27 762.42584:1 773.58099:130 777.5849:24 781.74902:62 787.96655:55 789.40485:63 791.64618:608 793.5011:62 793.59253:398 794.45129:291 794.73761:129 …	2853	2455	2465	2126
10.52	836.765	TAG 16:0-16:0-17:1	[M+NH4]+	C52H98O6	DYXOPHJPQFFRRG-HYOGKJQXNA-N	CCCCCCCCCCCCCCCC(=O)OCC(COC(=O)CCCCC\C=C/CCCCCCCCC)OC(=O)CCCCCCCCCCCCCCC	404.40512:21 430.92645:145 518.45367:44 521.84521:17 527.89941:54 532.82196:43 537.49585:965 542.8869:29 548.07025:73 549.48486:482 550.49731:476 551.50085:1973 551.53729:614 558.53418:153 562.91083:15 563.50684:6903 564.49524:2493 565.50806:824 569.98938:20 572.25519:64 572.86285:27 577.52911:1526 791.38788:22 793.40942:35 817.4375:29 821.53699:100 826.75793:48 832.68335:105 833.54669:27 833.709…	1336	1420	1024	1311
10.72	850.783	TAG 16:0-16:0-18:1	[M+NH4]+	C53H100O6	ZKEWGTVAIGJNBK-QOCHGBHMNA-N	CCCCCCCCCCCCCCCC(=O)OCC(COC(=O)CCCCCCCCC\C=C/CCCCCC)OC(=O)CCCCCCCCCCCCCCC	102.78004:52 186.29498:26 215.14848:29 239.23686:2460 265.24615:2370 266.25125:568 276.25204:32 313.27844:1671 336.26791:21 346.22644:26 426.83328:32 466.23499:51 511.80939:43 537.47992:87 547.48615:331 550.39844:144 551.09375:85 551.50781:80744 552.50562:43040 553.50427:9469 553.52087:8862 555.57416:92 561.80371:31 563.50385:473 566.52887:117 573.30908:72 575.67969:1523 575.73047:914 576.70245:9…	30335	26456	21285	39886
10.36	848.77	TAG 16:0-16:0-18:2	[M+NH4]+	C53H98O6	KELXZWJUGNROKO-OCGDUTRDNA-N	CCCCCCCCCCCCCCCC(=O)OCC(COC(=O)CCCCCCCC\C=C/C=C\CCCCC)OC(=O)CCCCCCCCCCCCCCC	161.15775:44 221.23773:293 227.33992:32 239.23:3191 241.11697:58 245.22461:2739 258.25876:141 263.23215:7585 264.23804:2182 313.2756:2724 314.28278:1038 319.25476:430 332.20245:32 335.17148:64 420.36612:32 439.31412:50 492.92139:32 545.51343:4 547.48578:436 549.48486:1499 550.48413:522 550.55695:781 551.02051:173 551.50085:83704 552.50525:38551 553.30145:186 553.51392:6796 554.24109:146 554.86902…	71749	86571	56477	79287
10	846.753	TAG 16:0-16:0-18:3	[M+NH4]+	C53H96O6	HYHJGWYDGMFVSK-AAPVPQQHNA-N	CCCCCCCCCCCCCCCC(=O)OCC(COC(=O)CCCCCCCCC\C=C/C=C\C=C/CC)OC(=O)CCCCCCCCCCCCCCC	118.48097:43 127.11787:53 141.12938:16 157.0999:39 182.23447:21 208.15916:40 217.19553:1283 227.15265:57 229.34175:42 235.20326:3854 238.22273:26 239.23642:1557 243.21362:2517 248.25182:59 256.27396:277 257.26419:157 261.22144:14138 262.22574:3056 265.24106:538 301.20984:158 309.28012:53 313.27783:2872 314.28253:359 317.25348:3119 339.28558:1621 406.69196:42 427.22607:3 465.3967:93 491.53098:21 4…	57234	68336	43750	71204
9.61	844.735	TAG 16:0-16:3-18:1	[M+NH4]+	C53H94O6	MYSJBTCGJHAXKO-SLHTWNPNNA-N	CCCCCCCCCCCCCCCC(=O)OCC(COC(=O)CCCCCCCCC\C=C/CCCCCC)OC(=O)CCCCCCC\C=C/C=C\C=C/CC	105.07002:32 116.09014:27 117.4348:13 121.10344:1081 122.10384:114 131.08423:324 133.10632:418 135.11601:1231 137.13084:108 149.11919:480 161.1295:62 168.48276:13 188.10384:25 205.19215:943 215.17747:8629 216.18449:2123 217.19385:293 218.16806:143 226.97021:10 233.18703:15124 234.18994:3041 235.20584:1278 236.20874:46 239.24554:669 245.22044:61 248.25443:95 256.26532:114 259.21671:50 263.23694:18…	68322	73082	49293	61061
9.22	842.721	TAG 16:0-16:2-18:3	[M+NH4]+	C53H92O6	UYRFFPKEOFLRTH-CDMFIKFENA-N	CCCCCCCCCCCCCCCC(=O)OCC(COC(=O)CCCCCCCCC\C=C/C=C\C=C/CC)OC(=O)CC\C=C/C\C=C/CCCCCCCC	109.10225:703 111.11718:233 119.08706:265 121.09704:1216 123.11757:567 125.13589:133 135.11255:1124 145.10107:220 149.13107:786 155.17146:48 161.13112:349 171.10422:164 180.90013:16 193.11943:87 203.1498:240 205.20009:557 207.21396:71 215.17525:4909 216.18434:779 217.20203:2258 227.95316:20 231.1725:141 231.18752:319 233.19121:6422 234.19412:1244 235.20354:5127 236.21078:733 237.22017:441 239.236…	81358	72169	59148	56377
8.82	840.706	TAG 16:0-16:3-18:3	[M+NH4]+	C53H90O6	ZBZQWXKCQSOPDX-FCUAXLLHNA-N	CCCCCCCCCCCCCCCC(=O)OCC(COC(=O)CCCCCCCCC\C=C/C=C\C=C/CC)OC(=O)CCCCCCC\C=C/C=C\C=C/CC	105.06929:195 119.08491:456 120.09551:212 121.10573:2533 134.10678:209 135.11349:1830 145.09354:711 147.11783:1127 149.13376:1038 159.1218:1045 161.13388:521 163.14961:437 173.13203:962 174.13596:264 188.15303:174 200.11162:24 205.20108:826 207.21698:51 214.52274:140 215.18245:8859 216.21645:228 227.17941:244 231.18207:2659 233.19003:11620 234.19511:2208 235.65482:52 239.17221:170 239.23331:1779 …	57966	49770	38375	53343
8.33	838.688	TAG 16:2-16:3-18:2	[M+NH4]+	C53H88O6	WNWLQTIYFNUKIV-NDHVNZNFNA-N	CCCCCCCC\C=C/C\C=C/CCC(=O)OCC(COC(=O)CCCCCCCC\C=C/C=C\CCCCC)OC(=O)CCCCCCC\C=C/C=C\C=C/CC	109.43092:24 115.05832:48 121.10458:1126 125.09305:116 135.11232:902 145.10933:231 153.1619:39 171.1169:96 205.18974:496 215.18123:2887 217.19139:1517 233.18881:3290 234.18958:853 235.20546:2687 245.28638:24 256.21753:64 261.21918:1856 273.18347:93 289.21335:814 292.884:24 303.23343:225 309.22806:2161 309.25287:2409 310.2511:696 311.24844:1218 317.23343:617 318.25198:194 326.79584:48 328.32285:53…	24155	20424	22368	11825
7.9	836.675	TAG 16:2-16:3-18:3	[M+NH4]+	C53H86O6	MZLGMBYZWLFGRV-MKPSPKKVNA-N	CCCCCCCC\C=C/C\C=C/CCC(=O)OCC(COC(=O)CCCCCCCCC\C=C/C=C\C=C/CC)OC(=O)CCCCCCC\C=C/C=C\C=C/CC	108.09052:75 132.09381:81 150.13713:78 187.15083:403 197.09233:17 202.17561:48 213.1662:970 215.17729:3992 217.1521:120 217.1916:1093 230.16537:48 232.18399:50 233.19121:4200 235.20355:1995 253.18478:140 261.22177:2052 269.21994:87 284.24445:17 300.27072:38 305.22961:511 307.21957:1898 309.24582:1908 313.28076:377 317.26901:556 328.24658:20 335.26208:1844 337.26978:1181 343.33145:24 372.16245:19 …	25139	15014	19074	9025
7.46	834.661	TAG 16:3-16:3-18:3	[M+NH4]+	C53H84O6	BFMHIDUUPHYVAT-HQZGDWGUNA-N	CC\C=C/C=C\C=C/CCCCCCCCCC(=O)OCC(COC(=O)CCCCCCC\C=C/C=C\C=C/CC)OC(=O)CCCCCCC\C=C/C=C\C=C/CC	111.08156:70 119.08251:309 165.12981:31 181.83313:22 203.18204:94 211.15027:123 215.17738:1762 232.18187:106 233.19341:1772 253.18927:141 261.22174:722 275.20694:4 281.04221:35 290.50592:44 294.12668:22 303.17719:45 307.2244:1120 315.24405:131 324.10571:22 335.24899:1184 341.05276:56 470.35001:44 483.36063:139 501.4212:64 516.44409:41 524.44897:122 534.52289:21 538.70636:47 539.41064:11004 540.41…	10534	9035	9936	6237
10.53	862.778	TAG 16:0-17:1-18:1	[M+NH4]+	C54H100O6	WHWWSPAFLPLISL-LIZOOBNRNA-N	CCCCCCCCCCCCCCCC(=O)OCC(COC(=O)CCCCCCCCC\C=C/CCCCCC)OC(=O)CCCCC\C=C/CCCCCCCCC	211.1368:26 215.14722:48 531.30267:0 539.74591:48 549.43573:66 561.48279:273 561.4895:261 563.50726:5849 564.51245:2110 564.52252:1872 575.49017:407 576.4823:114 577.51257:3454 578.52002:1682 585.46014:77 587.60254:88 589.52277:5620 590.51666:2643 591.54224:133 593.81952:24 603.51642:553 611.48682:326 653.61194:24 784.41748:46 836.50214:78 842.57697:118 852.55408:16 853.5307:1 853.82336:223 854.6…	1072	1067	652	1055
10.16	860.765	TAG 16:0-17:1-18:2	[M+NH4]+	C54H98O6	LZGIWQXZVKXCKP-KBWLTDIENA-N	CCCCCCCCCCCCCCCC(=O)OCC(COC(=O)CCCCCCCC\C=C/C=C\CCCCC)OC(=O)CCCCC\C=C/CCCCCCCCC	142.19559:15 207.21368:32 218.54085:46 263.23441:326 288.91846:19 311.12918:46 466.30179:47 530.47015:46 547.83929:24 552.50879:41 561.48596:1256 562.50275:869 563.50372:3147 564.50555:1425 567.33167:32 574.51227:681 575.50354:3049 576.44489:96 584.47382:48 586.83319:67 587.51013:5090 588.48175:1421 588.51941:1752 590.58514:27 598.81866:88 599.50592:255 624.48859:70 811.62347:32 825.50543:51 827.…	1697	1855	1515	1115
11.13	878.811	TAG 16:0-18:0-18:1	[M+NH4]+	C55H104O6	RBJMAKBTUZSIDN-QOCHGBHMNA-N	CCCCCCCCCCCCCCCCCC(=O)OC(COC(=O)CCCCCCCCCCCCCCC)COC(=O)CCCCCCCCC\C=C/CCCCCC	221.1478:15 371.94464:15 522.26416:2 551.01367:25 556.77814:10 576.72559:121 577.52545:7161 578.51257:2675 578.87573:51 579.53784:2637 579.56165:1716 580.53687:1354 592.37231:11 602.5249:49 605.56256:4930 606.55243:2854 607.56055:717 691.84497:15 805.50812:1 810.57751:35 817.56989:21 825.45551:54 828.68939:38 831.58368:45 846.46765:115 863.11182:16 873.7265:310 874.29797:52 874.69849:209 874.7318…	988	792	585	1237
10.73	876.798	TAG 16:0-18:1-18:1	[M+NH4]+	C55H102O6	NJWLXJXDVKOEOP-IKJQKJQYNA-N	CCCCCCCCCCCCCCCC(=O)OCC(COC(=O)CCCCCCCCC\C=C/CCCCCC)OC(=O)CCCCCCCCC\C=C/CCCCCC	111.76215:39 141.15988:6 185.13373:18 215.18994:33 247.24854:1079 265.25769:3732 311.27637:41 323.24808:74 328.23907:22 339.28363:1444 547.33417:40 551.51105:17 574.48523:3 575.69312:1622 576.49567:740 576.70575:1059 577.51581:157947 578.51984:102831 579.12067:279 579.52136:28081 580.534:4770 580.98279:140 587.06903:56 593.25568:28 594.35583:14 598.7392:59 599.48511:5439 599.51276:5827 600.49426:…	28389	23478	19866	34974
10.37	874.786	TAG 16:0-18:1-18:2	[M+H]+	C55H100O6	PFTMZNUFSPJEJR-KDHVXLOFNA-N	CCCCCCCCCCCCCCCC(=O)OCC(COC(=O)CCCCCCCC\C=C/C=C\CCCCC)OC(=O)CCCCCCCCC\C=C/CCCCCC	102.18371:21 118.63859:21 128.33064:21 136.11714:11 151.14407:303 163.15117:266 195.98943:21 200.85454:43 209.36293:21 217.19862:73 237.26874:43 239.23526:2182 244.76395:43 245.22771:3097 245.8047:44 253.12488:73 262.89206:41 263.23758:11767 264.23428:2420 265.25357:4752 266.25638:700 269.70004:43 282.27893:319 304.2204:127 305.28442:78 313.27887:5638 315.42514:21 319.27063:2490 321.27545:604 335…	83807	91341	62451	76432
10.02	872.768	TAG 16:0-18:1-18:3	[M+NH4]+	C55H98O6	RUVNQEVPYVVXGJ-GXKCQHDANA-N	CCCCCCCCCCCCCCCC(=O)OCC(COC(=O)CCCCCCCCC\C=C/C=C\C=C/CC)OC(=O)CCCCCCCCC\C=C/CCCCCC	107.07882:348 109.09863:854 121.09631:508 123.11527:702 123.12623:702 131.08488:150 133.12001:337 149.14055:904 163.11526:121 175.15202:250 187.15178:442 195.19043:2 207.13159:111 218.20006:111 235.20227:769 239.23976:2600 242.151:22 243.21259:3708 244.21918:654 249.20979:38 256.27737:356 261.22031:20140 262.2269:3264 265.25369:3010 267.20587:89 295.12045:32 305.2525:67 313.259:4066 313.26898:478…	111987	113582	82913	95280
9.64	870.754	TAG 16:0-18:2-18:3	[M+NH4]+	C55H96O6	DWJFHJOYYJJEBL-IXXGKOKVNA-N	CCCCCCCCCCCCCCCC(=O)OCC(COC(=O)CCCCCCCCC\C=C/C=C\C=C/CC)OC(=O)CCCCCCCC\C=C/C=C\CCCCC	109.10241:812 123.12712:567 133.09814:480 135.11761:1129 137.1275:501 142.36609:25 147.12044:431 149.12949:828 151.76511:50 161.13304:849 163.14877:803 173.12747:466 173.25002:49 181.34457:24 189.15793:394 203.18811:351 215.17741:2577 222.21068:184 229.18614:217 233.18697:3209 234.22876:232 236.20651:14 239.23676:1466 243.20956:1952 245.22923:640 248.61908:49 253.19153:22 256.26978:395 259.1962:1…	89130	96176	70275	66688
9.25	868.737	TAG 16:0-18:3-18:3	[M+NH4]+	C55H94O6	NUMGWLDQAIBJJN-OTCCWULINA-N	CCCCCCCCCCCCCCCC(=O)OCC(COC(=O)CCCCCCCCC\C=C/C=C\C=C/CC)OC(=O)CCCCCCCCC\C=C/C=C\C=C/CC	109.09786:969 111.11572:134 121.10324:769 132.09067:79 133.09958:698 135.1174:1458 146.24359:48 148.11957:125 151.1519:107 153.12534:278 160.6281:97 165.22205:48 178.15689:73 187.14484:683 197.0782:142 199.15543:161 203.28824:48 206.20746:37 213.15141:520 215.17072:3353 215.17693:3410 217.18913:795 222.15338:24 231.17845:755 233.17995:4272 233.19287:4346 234.20444:901 236.21245:28 238.71707:50 23…	60284	51475	43180	41303
8.83	866.721	TAG 16:2-18:2-18:3	[M+NH4]+	C55H92O6	LESWOCYITLKHGK-VOUFMOGPNA-N	CCCCCCCC\C=C/C\C=C/CCC(=O)OCC(COC(=O)CCCCCCCCC\C=C/C=C\C=C/CC)OC(=O)CCCCCCCC\C=C/C=C\CCCCC	109.09929:456 121.10165:1350 124.11991:27 134.10249:124 149.12924:264 164.15021:68 173.13087:139 177.12645:8 205.16345:190 215.15013:829 215.18324:1926 217.19341:1212 219.2171:118 231.16788:718 232.17934:330 233.19087:1792 234.19595:336 241.19781:677 243.21573:789 252.8163:20 257.24142:89 259.20935:367 260.3623:40 261.22586:3544 263.23871:1429 267.21146:150 305.24863:91 309.24261:1035 311.2431:21…	41920	36431	30714	25624
8.4	864.706	TAG 16:3-18:2-18:3	[M+NH4]+	C55H90O6	FFYHUXYUDZHEGV-FWPKVRRPNA-N	CCCCC\C=C/C=C\CCCCCCCCC(=O)OC(COC(=O)CCCCCCCCC\C=C/C=C\C=C/CC)COC(=O)CCCCCCC\C=C/C=C\C=C/CC	121.10172:718 154.15205:11 161.13115:234 178.17789:21 213.15805:432 216.19063:188 232.19264:110 233.1848:1811 243.21617:611 255.30626:23 259.19849:652 261.21268:2025 263.24606:739 266.08307:579 301.25674:136 313.28571:9 317.25388:1215 319.21957:37 330.21515:23 331.24661:152 336.25473:296 337.27228:1769 357.31879:63 491.21866:25 497.43915:21 529.45312:61 556.44855:146 559.90521:49 564.39783:42 567…	29717	19886	19859	12248
7.98	862.689	TAG 16:3-18:3-18:3	[M+NH4]+	C55H88O6	LDJILMZINOCQIS-HQZGDWGUNA-N	CC\C=C/C=C\C=C/CCCCCCCCCC(=O)OCC(COC(=O)CCCCCCC\C=C/C=C\C=C/CC)OC(=O)CCCCCCCCC\C=C/C=C\C=C/CC	107.08779:258 112.08105:67 123.16247:21 133.10234:526 149.13046:425 165.18529:55 191.14735:39 203.17313:284 214.16769:199 215.17648:2690 229.19371:97 233.19244:2606 237.17796:64 241.1841:482 243.20634:1105 247.17413:36 257.1571:24 259.21786:439 261.21841:3555 262.23413:712 282.33636:21 293.22849:39 301.21631:432 307.22321:946 311.23004:20 313.28189:59 317.245:1883 327.27194:213 335.19601:105 335.…	14687	9021	9615	7400
9.84	884.766	TAG 17:1-18:1-18:3	[M+NH4]+	C56H98O6	MMZGKLGXUONWFW-GKAQKEBSNA-N	CCCCCCCCC\C=C/CCCCCC(=O)OCC(COC(=O)CCCCCCCCC\C=C/C=C\C=C/CC)OC(=O)CCCCCCCCC\C=C/CCCCCC	503.95993:24 554.32867:33 570.91046:47 584.22913:130 585.48816:3116 586.51965:560 587.4939:209 589.50641:1264 593.55896:40 599.49286:751 600.49512:685 614.24341:56 618.50635:48 710.38306:48 807.97382:24 812.6889:12 814.77368:25 827.37915:56 854.56226:28 863.58966:59 867.73248:764 868.71777:475 872.49359:150 873.42316:229 875.62201:452 877.50592:157 879.67639:3385 880.67676:1488 880.84424:88 882.6…	814	1121	640	758
10.75	902.81	TAG 18:1-18:1-18:1	[M+NH4]+	C57H104O6	JSSROPRCXOAGCW-BUTYCLJRSA-N	CCCCCC\C=C/CCCCCCCCCC(=O)OCC(COC(=O)CCCCCCCCC\C=C/CCCCCC)OC(=O)CCCCCCCCC\C=C/CCCCCC	339.29895:597 575.50641:1829 576.51215:290 577.50513:1282 578.52954:192 591.57245:37 603.33905:94 603.53314:70382 604.54572:50994 605.53479:13323 606.53857:538 606.55939:737 625.4967:1414 626.51337:1048 627.51672:531 629.54706:2169 630.54224:792 728.76379:28 840.52203:76 868.80414:2 885.7998:949 886.75745:261 887.54327:88 890.50488:113 893.3786:80 894.47961:38 895.50952:358 896.56958:46 896.89069…	6422	5104	3508	7619
10.39	900.8	TAG 18:1-18:1-18:2	[M+H]+	C57H102O6	XIKRLPVGWJXBJH-QFACYJBGNA-N	CCCCCC\C=C/CCCCCCCCCC(=O)OCC(COC(=O)CCCCCCCC\C=C/C=C\CCCCC)OC(=O)CCCCCCCCC\C=C/CCCCCC	134.48352:32 220.0329:32 231.38283:64 245.2226:1233 259.08948:64 262.22836:185 265.26208:968 303.686:64 326.24548:32 339.29898:1274 474.93896:32 527.47797:260 556.7948:32 566.92462:44 572.70734:64 573.47406:1818 573.49774:2262 575.49292:2184 576.53589:282 577.51532:1079 594.86115:32 596.34174:111 599.50885:900 599.61938:993 600.50415:1152 601.51416:81761 602.37262:339 602.52148:52220 603.5332:615…	18568	17838	12423	14504
10.04	898.783	TAG 18:1-18:2-18:2	[M+NH4]+	C57H100O6	POVFMDGBZDJLAN-BHFHHPLZNA-N	CCCCCC\C=C/CCCCCCCCCC(=O)OCC(COC(=O)CCCCCCCC\C=C/C=C\CCCCC)OC(=O)CCCCCCCC\C=C/C=C\CCCCC	111.0858:70 119.55543:9 126.59515:19 201.17578:37 213.16824:79 244.20946:155 245.2159:952 248.23874:158 249.35147:48 261.224:2693 263.22998:2589 264.23126:368 265.25284:1306 290.56848:9 311.23633:35 317.24634:781 319.25992:805 337.2775:1334 339.28079:1938 487.41754:71 495.40863:63 507.44559:245 519.79425:9 525.46136:912 530.82434:8 548.87329:9 560.85077:14 568.81781:15 573.47095:300 575.50336:278…	28765	30729	21824	21925
9.66	896.769	TAG 18:1-18:2-18:3	[M+NH4]+	C57H98O6	PXFPBVBCKXAEFP-QZOFRBEONA-N	CCCCCC\C=C/CCCCCCCCCC(=O)OCC(COC(=O)CCCCCCCCC\C=C/C=C\C=C/CC)OC(=O)CCCCCCCC\C=C/C=C\CCCCC	125.13203:45 141.12549:122 161.12845:439 186.08405:43 205.16867:64 218.91344:20 222.18417:54 231.42876:21 235.21094:287 242.19273:112 243.21481:2100 245.22565:1487 253.21931:28 257.22238:179 261.2226:9356 262.22693:1670 263.23315:3611 264.24133:929 265.25601:1571 291.26236:60 303.21487:292 317.25211:3727 319.25562:1159 335.26788:1343 336.22958:194 337.28336:3241 339.28409:3615 360.34488:31 401.26…	33012	29429	20717	18436
9.27	894.751	TAG 18:2-18:2-18:3	[M+NH4]+	C57H96O6	AGCXWXCIGWPQGW-FBIPNAFWNA-N	CCCCC\C=C/C=C\CCCCCCCCC(=O)OCC(COC(=O)CCCCCCCCC\C=C/C=C\C=C/CC)OC(=O)CCCCCCCC\C=C/C=C\CCCCC	109.10359:447 121.10932:116 147.11844:380 171.117:24 226.9487:0 233.23203:335 237.19398:26 243.20718:603 248.25197:129 259.20285:943 260.21466:455 262.21906:972 263.23215:1984 298.2861:24 309.52847:24 317.23608:1693 329.78436:24 333.26782:198 335.25406:1670 336.26489:518 339.27277:420 339.30136:288 341.29764:216 375.22772:24 397.3147:55 502.40112:87 517.42902:39 523.4447:666 577.95593:24 593.3786…	22476	17826	15222	11239
8.87	892.737	TAG 18:2-18:3-18:3	[M+NH4]+	C57H94O6	XCBDYYPMQUVIAE-FWPKVRRPNA-N	CCCCC\C=C/C=C\CCCCCCCCC(=O)OCC(COC(=O)CCCCCCCCC\C=C/C=C\C=C/CC)OC(=O)CCCCCCCCC\C=C/C=C\C=C/CC	133.10748:175 221.04256:24 239.17976:56 247.23036:39 260.20776:287 261.21927:1224 317.26373:441 323.22989:110 333.24466:135 462.23398:24 478.32413:71 497.15912:24 505.47675:71 515.41571:205 539.49292:33 544.40326:13 551.51398:184 571.45544:479 583.66528:48 590.39612:277 595.46698:8586 596.49689:2091 597.48969:29254 598.49023:10882 599.43292:120 599.50543:515 600.51117:687 601.52118:45 606.67419:3…	9578	7311	7151	3122
8.47	890.718	TAG 18:3-18:3-18:3	[M+NH4]+	C57H92O6	NOUYRNHHMSLWCI-HQZGDWGUSA-N	CC\C=C/C=C\C=C/CCCCCCCCCC(=O)OCC(COC(=O)CCCCCCCCC\C=C/C=C\C=C/CC)OC(=O)CCCCCCCCC\C=C/C=C\C=C/CC	261.22375:1412 312.20505:32 452.38895:45 458.75809:42 540.89301:34 551.46411:159 558.31055:11 567.4353:200 573.49426:365 574.48468:719 580.52661:61 585.30927:13 589.4707:2081 590.47485:868 595.46686:6341 596.45538:3694 596.46918:4659 596.5105:1203 598.92853:44 602.72925:36 603.53662:26 627.31531:32 634.29614:32 691.4035:47 701.50507:64 716.55115:262 738.92285:32 747.43079:87 747.6391:45 755.75464…	2833	1815	1741	1353
10.09	924.802	TAG 18:2-18:3-20:1	[M+H]+	C59H102O6	KWDFSTOEAOSHSH-ZDBFOZFENA-N	CCCCCCCC\C=C/CCCCCCCCCC(=O)OCC(COC(=O)CCCCCCCC\C=C/C=C\CCCCC)OC(=O)CCCCCCCCC\C=C/C=C\C=C/CC	197.97166:24 226.96025:330 350.20749:16 532.23578:27 571.46539:198 577.49823:271 585.73932:49 589.11444:26 597.48596:2362 598.46924:719 601.51392:50 614.42719:5 621.54712:68 624.03296:24 625.49646:291 626.52728:410 627.53064:1307 628.53833:1180 629.53973:2638 630.52069:281 631.56976:432 650.21765:14 657.48352:23 798.3595:20 809.4082:29 870.27161:40 880.68304:39 889.00122:49 897.53601:8 902.59851:…	1065	557	517	520

## Sheet: Dunaliella salina
Average Rt(min)	Average Mz	Metabolite name	Adduct ion name	Formula	INCHIKEY	SMILES	MS/MS spectrum	SWATH_Dunaliella_1	SWATH_Dunaliella_2	SWATH_Dunaliella_3
5.79	596.524	Cer-NS d18:1/17:0	[M-H]-	C35H69NO3	ICWGMOFDULMCFL-SJCQXOIGNA-N	CCCCCCCCCCCCCCCCC(=O)NC(CO)C(O)\C=C\CCCCCCCCCCCCC	237.2338:505 263.23431:770 263.24576:788 266.01822:23 269.23795:392 272.27679:23 294.27783:1872 310.27682:478 372.11179:23 514.52521:23 518.49799:473 521.50928:326 536.86023:6 549.5625:51 550.52869:16953 551.52222:8577 552.51337:1750 562.54712:37	79366	76594	75782
5.33	963.624	DGDG 16:0-18:1	[M-H]-	C49H90O15	JRCZTCGPEBCBPF-ZCXUNETKNA-N	CCCCCCCCCCCCCCCC(=O)OCC(COC1OC(COC2OC(CO)C(O)C(O)C2O)C(O)C(O)C1O)OC(=O)CCCCCCC\C=C/CCCCCCCC	179.05971:44 255.23216:472 281.25201:647 313.9556:47 327.93182:39 379.1218:741 397.14285:870 469.93655:22 545.5257:23 635.34375:681 635.34735:729 654.37811:258 657.88715:20 661.36572:624 662.38202:326 663.46088:43 679.42542:145 698.91022:48 732.86249:72 749.53217:1486 750.54059:438 778.4267:48 817.5285:1204 818.50903:633 818.53326:523 820.56079:20 844.46344:4 900.50653:48 913.44427:142 915.74402:…	1782	1723	2051
4	957.578	DGDG 16:2-18:2	[M-H]-	C49H84O15	ZGGUHLAQJRRFRW-ZJCTUUHQNA-N	CCCCC\C=C/C\C=C/CCCCCCCC(=O)OC(COC1OC(COC2OC(CO)C(O)C(O)C2O)C(O)C(O)C1O)COC(=O)CCCCCCC\C=C/C\C=C/CCC	114.70241:26 217.07549:39 251.20514:1277 255.41306:52 260.23596:52 279.23795:1668 323.10123:150 339.17404:52 361.10947:104 379.13065:2008 383.05258:52 397.13223:2470 398.14502:432 407.93634:26 558.0567:26 589.15039:16 616.86786:64 631.3288:1380 632.3324:780 649.37903:294 652.82062:26 659.35785:2749 660.36536:976 677.37927:1440 679.37091:203 765.07037:27 862.65784:26 876.34052:55 901.47699:6 908.5…	5515	5532	5669
3.67	955.562	DGDG 16:2-18:3	[M-H]-	C49H82O15	LEABKTOLCPVZJR-NOGDRUJUNA-N	CCC\C=C/C\C=C/CCCCCCCC(=O)OCC(COC1OC(COC2OC(CO)C(O)C(O)C2O)C(O)C(O)C1O)OC(=O)CCCCCCC\C=C/C\C=C/C\C=C/CC	249.18353:350 251.19417:1026 277.22137:1429 287.08188:122 319.22546:56 343.10379:24 379.13083:2046 380.13968:501 397.12677:2534 530.86707:15 588.83893:24 605.84131:48 629.33118:344 631.34662:1007 634.33856:64 649.31079:272 655.22363:48 657.34161:2154 659.35791:619 661.34467:116 663.56335:48 675.36865:1063 714.78845:24 790.48328:24 829.93585:24 889.49951:48 895.12573:50 909.55603:5183 910.55194:19…	5134	5247	5370
4.85	961.609	DGDG 34:2	[M-H]-	C49H88O15	QZXMUPATKGLZAP-BCTRXSSUNA-N	CCCCCCCCCCCCCCCC(=O)OCC(COC1OC(COC2OC(CO)C(O)C(O)C2O)C(O)C(O)C1O)OC(=O)CCCCCCC\C=C/C\C=C/CCCCC	144.98601:26 242.93942:84 256.24481:176 306.09308:73 379.13507:975 380.13019:283 397.13956:1164 529.25787:26 613.19977:55 621.81372:79 635.35742:922 636.38202:205 639.89606:27 657.27875:95 659.37103:1300 660.39673:367 677.37799:726 816.80188:32 832.49707:99 899.54926:16 907.52618:113 915.59814:2469 916.61444:2178 917.61847:556 957.46283:90 959.50696:6 961.65833:130	2955	2940	2962
4.43	959.596	DGDG 34:3	[M-H]-	C49H86O15	WVWINZZVFAFVMJ-SVNQLWEDNA-N	CCCCCCCCCCCCCCCC(=O)OCC(COC1OC(COC2OC(CO)C(O)C(O)C2O)C(O)C(O)C1O)OC(=O)CCCCCCC\C=C/C\C=C/C\C=C/CC	161.0528:49 231.97495:20 251.2049:166 260.92123:20 279.23297:152 303.14877:20 344.94022:20 379.13303:784 384.92661:62 398.57828:21 415.16559:67 478.88501:13 547.29016:3 631.34943:126 635.39716:149 636.93085:58 675.33118:50 805.98395:56 849.41492:20 870.94348:9 882.2467:42 893.96863:42 913.60175:2511 914.58282:1561 915.90594:41 953.51208:114 955.51282:49	2245	2242	1955
3.39	953.546	DGDG 34:6	[M-H]-	C49H80O15	FGYILGYBFQYXCQ-RXUDENIYNA-N	CCCC\C=C/CCCCCCCC(=O)OCC(COC1OC(COC2OC(CO)C(O)C(O)C2O)C(O)C(O)C1O)OC(=O)CCC\C=C/C\C=C/C\C=C/C\C=C/C\C=C/CC	265.94925:126 301.20593:258 379.12714:528 397.13708:256 517.90149:126 606.79584:126 648.34692:128 657.42767:256 658.44458:126 834.81976:126 856.10187:126 890.56812:126 905.00421:255 907.51855:389	1261	1041	1038
3.51	283.265	FA 18:0	[M-H]-	C18H36O2	QIQXTHQIDYTFRH-UHFFFAOYSA-N	CCCCCCCCCCCCCCCCCC(O)=O	209.19577:126 283.25333:128	4658	4473	4129
1.72	554.346	LPC 17:0 (IS)	[M-H]-	C25H52NO7P	SRRQPVVYXBTRQK-UHFFFAOYNA-N	CCCCCCCCCCCCCCCCC(=O)OCC(O)COP([O-])(=O)OCC[N+](C)(C)C	182.14151:24 224.07031:701 258.91205:52 269.25171:8692 270.25504:1572 271.25098:203 275.53391:24 310.33139:48 344.94818:48 360.17163:24 403.90607:50 467.27505:50 494.32272:8326 495.33014:2596 506.22549:24	22505	21456	19804
1.25	464.276	LPE 17:1 (IS)	[M-H]-	C22H44NO7P	LNJNONCNASQZOB-HJWRWDBZNA-N	CCCCCCC\C=C/CCCCCCCC(=O)OCC(O)COP(O)(=O)OCCN	186.93327:24 259.81696:56 267.22122:1958 267.23044:1986 268.23694:408 291.97638:28 325.19196:26 464.27679:309	3194	3120	3012
4.41	795.524	MGDG 16:2-18:2	[M-H]-	C43H74O10	YFHGYPICICXDKV-ZJCTUUHQNA-N	CCCCC\C=C/C\C=C/CCCCCCCC(=O)OC(COC1OC(CO)C(O)C(O)C1O)COC(=O)CCCCCCC\C=C/C\C=C/CCC	113.02209:32 129.97171:2 236.0864:66 251.20708:3438 252.20537:926 255.22565:100 277.22559:738 279.23294:6961 280.24051:1442 385.87949:49 409.94174:32 477.02841:32 513.31763:224 515.33661:860 663.47223:64 693.07086:32 710.90833:64 743.14612:32 745.49786:21 749.50177:522 749.54425:497 757.51831:29 764.48883:66 795.51685:25	13450	12669	10762
4.04	793.51	MGDG 16:2-18:3	[M-H]-	C43H72O10	XPMIGHITDUXBTF-NOGDRUJUNA-N	CCC\C=C/C\C=C/CCCCCCCC(=O)OCC(COC1OC(CO)C(O)C(O)C1O)OC(=O)CCCCCCC\C=C/C\C=C/C\C=C/CC	102.95699:32 235.08374:321 249.18076:755 249.66426:74 251.20705:7139 253.09113:712 258.75159:50 277.21851:9658 278.22244:1575 279.23291:2884 320.90848:24 446.82828:55 486.27698:38 488.12674:24 495.30029:120 505.89688:79 513.30481:1498 514.3186:327 618.83148:24 644.73853:39 716.30908:22 739.48157:48 747.50623:1007 750.1933:48 776.49573:11 785.54449:79 788.98053:74 791.49896:982 792.50348:489 793.5…	32341	32631	31153
3.71	791.495	MGDG 16:3-18:3	[M-H]-	C43H70O10	ICYUEMSNVJJVHR-AAXIOSLLNA-N	CC\C=C/C\C=C/C\C=C/CCCCCCCC(=O)OC(COC1OC(CO)C(O)C(O)C1O)COC(=O)CCCCC\C=C/C\C=C/C\C=C/CC	164.1815:59 249.18776:4729 250.18202:991 252.12051:66 253.09818:561 277.21646:7995 278.22748:1498 301.93192:12 384.89661:51 438.88672:43 486.26184:124 492.92981:30 513.28607:702 513.30847:800 514.31903:387 648.85449:29 677.38324:60 714.34741:29 745.49072:626 782.49133:135 783.43488:170 789.52008:128 791.49152:985	17669	17574	16951
3.85	791.495	MGDG 16:3-18:3	[M-H]-	C43H70O10	ICYUEMSNVJJVHR-AAXIOSLLNA-N	CC\C=C/C\C=C/C\C=C/CCCCCCCC(=O)OC(COC1OC(CO)C(O)C(O)C1O)COC(=O)CCCCC\C=C/C\C=C/C\C=C/CC	112.98415:35 203.18607:89 206.19763:139 235.08978:177 249.18698:6272 250.19688:1468 253.09291:551 254.09496:53 277.2157:10212 278.21729:1750 279.2301:0 279.98737:64 308.91614:49 368.90106:20 452.91141:0 485.25357:325 485.28464:480 513.26611:256 513.2981:1128 515.30096:313 585.80548:24 708.40131:47 720.52905:57 734.52899:40 745.49384:536 778.44281:15 781.45306:197 784.44543:116 791.48291:569	36730	37984	40685
4.2	793.511	MGDG 18:2-16:3	[M-H]-	C43H72O10	DVRKGRMGQJLNPC-BAYANWAKNA-N	CCCCC\C=C/C\C=C/CCCCCCCC(=O)OCC(COC1OC(CO)C(O)C(O)C1O)OC(=O)CCCCC\C=C/C\C=C/C\C=C/CC	107.02595:58 174.95453:53 182.10431:59 249.18039:1632 252.82822:30 279.23016:2316 310.92551:9 384.87918:30 514.11017:29 520.66315:58 521.93231:58 582.87573:28 748.50507:45 781.57495:24 793.34912:58 793.54382:328	5670	5274	5371
3.55	789.479	MGDG 18:3-16:4	[M-H]-	C43H68O10	YGBTZLLCHJLFFA-ZRHDLBIVNA-N	CC\C=C/C\C=C/C\C=C/CCCCCCCC(=O)OCC(COC1OC(CO)C(O)C(O)C1O)OC(=O)CC\C=C/C\C=C/C\C=C/C\C=C/CC	125.0268:24 210.03015:54 235.08554:949 247.17339:19848 248.17476:4110 250.69708:136 252.27441:92 253.09299:2008 256.77374:54 271.16983:62 277.21573:31331 278.21732:8469 449.87482:45 462.28806:24 483.28497:431 486.3075:48 510.18927:49 513.30743:4244 514.30841:1076 518.80396:14 638.38409:24 743.47614:1619 757.4632:26 779.46594:1021 780.47467:655 781.43665:710 788.4765:142 789.46722:3102	69739	67479	64394
4.55	765.526	OxPG 16:0-18:0+1O	[M-H]-	C40H79O11P	HZSHNOKHBMQPST-UHFFFAOYNA-N	CCCCCCCCCCCCCCCC(=O)OCC(COP(O)(=O)OCC(O)CO)OC(=O)CCCCCCCCCCC(O)CCCCCC	105.77884:26 175.96564:26 242.94627:58 253.21426:46 255.2298:674 295.26358:26 299.26498:578 712.28137:26 728.31299:80 756.53558:26 759.5343:304 765.52228:3613	2505	1962	2370
3.34	680.449	PC 25:0 (IS)	[M-H]-	C33H66NO8P	FCTBVSCBBWKZML-UHFFFAOYNA-N	CCCCCCCCCCCCC(=O)OC(COC(=O)CCCCCCCCCCC)COP([O-])(=O)OCC[N+](C)(C)C	174.95587:126 213.18016:128 242.94183:126 484.88617:126 514.8938:126 610.86572:254 620.45398:388 680.46387:126	1049	1031	1035
5.71	844.607	PC 37:2	[M-H]-	C45H86NO8P	GEUWKMFIZLQRRK-SXAUZNKPNA-N	CCCCCCCCC\C=C/CCCCCCCC(=O)OC(COC(=O)CCCCCCC\C=C/CCCCCCCC)COP([O-])(=O)OCC[N+](C)(C)C	225.18733:46 268.88623:23 295.27081:267 635.85236:21 677.82294:23 758.74152:23 773.79279:46 784.5636:1781 785.59534:1191 786.58429:387 836.47552:7 844.60291:752	1279	1289	1205
4.94	714.504	PE 16:1-18:1	[M-H]-	C39H74NO8P	RAMNOXDFBNFSFC-LJSPAGPLNA-N	CCCCCCCC\C=C/CCCCCCCC(=O)OC(COC(=O)CCCCCCC\C=C/CCCCCC)COP(O)(=O)OCCN	242.94824:255 253.21851:251 281.24927:251 685.88275:126 709.44446:254 714.51147:381	1161	1263	1254
6.14	718.539	PE 17:0-17:0 (IS)	[M-H]-	C39H78NO8P	YSFFAUPDXKTJMR-UHFFFAOYNA-N	CCCCCCCCCCCCCCCCC(=O)OCC(COP(O)(=O)OCCN)OC(=O)CCCCCCCCCCCCCCCC	169.07866:22 243.11414:50 265.95004:33 269.24802:18467 270.24905:4069 285.60391:28 448.28506:477 452.89404:59 458.89163:80 466.30469:881 645.16138:22 684.41058:34 716.43744:55 716.66028:22 718.53107:17615	19704	19499	17629
4.4	745.502	PG 16:0-18:2	[M-H]-	C40H75O10P	ATBOMIWRCZXYSZ-BCTRXSSUNA-N	CCCCCCCCCCCCCCCC(=O)OCC(COP(O)(=O)OCC(O)CO)OC(=O)CCCCCCC\C=C/C\C=C/CCCCC	206.91934:26 226.952:65 251.11697:49 255.23175:2423 259.93921:38 279.22989:1052 290.9494:20 384.9426:51 415.22824:349 482.92822:38 689.35718:11 703.37793:55 740.375:88 745.50488:10945	8169	7615	7226
4.04	743.487	PG 16:0-18:3	[M-H]-	C40H73O10P	MLANVLMRGHBUJH-SVNQLWEDNA-N	CCCCCCCCCCCCCCCC(=O)OCC(COP(O)(=O)OCC(O)CO)OC(=O)CCCCCCC\C=C/C\C=C/C\C=C/CC	133.42537:24 196.96672:24 209.98584:49 239.12257:49 255.23271:2885 258.9335:1 277.21884:1290 395.8793:38 469.86386:31 492.88272:14 529.92468:24 681.97705:24 688.48804:50 736.4502:29 740.76379:54 743.48486:11537	8591	8505	7779
4.21	743.487	PG 16:1-18:2	[M-H]-	C40H73O10P	PTJBFPPEYDFAAQ-RUGCENDANA-N	CCCCCC\C=C/CCCCCCCC(=O)OCC(COP(O)(=O)OCC(O)CO)OC(=O)CCCCCCC\C=C/C\C=C/CCCCC	199.83211:28 253.22594:600 279.24008:906 459.84387:13 467.17923:56 486.93985:28 507.2019:48 507.27179:4516 508.27322:1442 632.84656:28 671.41791:39 711.59296:28 727.10315:58 743.49207:5380	6672	6722	6462
3.88	741.47	PG 16:1-18:3	[M-H]-	C40H71O10P	BFIMUUYOALOYGB-MVXJGUQMNA-N	CCCCCC\C=C/CCCCCCCC(=O)OCC(COP(O)(=O)OCC(O)CO)OC(=O)CCCCCCC\C=C/C\C=C/C\C=C/CC	113.02922:24 253.21848:475 277.21317:432 421.79706:24 480.84674:35 488.88971:38 505.25821:2689 506.27353:824 509.28101:42 540.91815:24 557.88538:14 659.38898:67 715.05084:24 741.47644:3566	4334	4066	4034
5.39	749.533	PG 17:0-17:0 (IS)	[M-H]-	C40H79O10P	ZBVHXVKEMAIWQQ-UHFFFAOYNA-N	CCCCCCCCCCCCCCCCC(=O)OCC(COP(O)(=O)OCC(O)CO)OC(=O)CCCCCCCCCCCCCCCC	152.99538:1182 175.90248:61 269.22464:23801 269.24777:47016 270.25113:11905 271.24933:1393 276.86871:21 279.27545:84 310.79663:44 405.24481:3922 406.24231:871 430.95401:45 445.17456:43 458.08771:44 479.27417:2559 497.27075:1719 497.29593:2451 498.29376:700 644.3692:21 681.1181:22 688.01349:43 735.66089:22 747.09686:455 749.21155:331 749.5321:119223	119807	106698	106577
4.88	773.531	PG 18:1-18:1	[M-H]-	C42H79O10P	DSNRWDQKZIEDDB-CLFAGFIQNA-N	CCCCCCCC\C=C/CCCCCCCC(=O)OCC(COP(O)(=O)OCC(O)CO)OC(=O)CCCCCCC\C=C/CCCCCCCC	228.20148:35 265.95377:8 281.2446:2352 404.18265:17 479.90073:8 620.86426:1 631.07947:35 754.56128:52 761.58826:318 770.36981:109 771.07092:138 773.53711:10016	6138	5902	5719
4.89	761.579	SM d35:1	[M-H]-	C40H81N2O6P	LDJGVBCPOLCJJN-DQRAZIAONA-N	CCCCCCCCCCC\C=C/CCCCCCCC(=O)NC(COP([O-])(=O)OCC[N+](C)(C)C)C(O)CCCCCCCCCCC	153.00533:27 240.92517:54 255.2388:23 278.97565:43 619.79315:15 661.74323:64 701.57227:11354 702.57037:5864 702.61902:661 703.57294:1568 744.36163:17 761.54236:297	6063	5980	5543
2.99	416.336	DAG 2:0-18:1 (IS)	[M+NH4]+	C23H42O5	SWFNWNMMXVUGLT-KHPPLWFENA-N	CCCCCCCC\C=C/CCCCCCCC(=O)OC(CO)COC(C)=O	101.09391:99 104.00565:57 107.08718:580 109.1056:829 115.07255:55 117.04849:17686 117.0546:17710 118.05504:1426 118.55531:87 119.05049:85 121.10207:1419 123.11168:505 125.09521:303 130.83897:28 135.11945:1150 139.1291:384 153.1275:190 163.14709:224 223.20868:8 230.10118:26 235.15161:37 242.17422:55 247.24161:1470 259.14835:0 262.11169:57 263.12686:168 265.25269:2409 267.20255:41 279.15768:9 283.1…	79548	82592	79648
4.07	474.413	DAG 12:0-12:0 (IS)	[M+NH4]+	C27H52O5	OQQOAWVKVDAJOI-UHFFFAOYNA-N	CCCCCCCCCCCC(=O)OCC(CO)OC(=O)CCCCCCCCCCC	109.10326:454 154.06552:54 200.14169:44 231.04707:57 239.17235:11 249.96786:59 253.19484:32 255.24193:40 257.21127:13267 258.21918:2715 275.15887:136 278.1886:38 317.19705:3 320.1792:47 352.25717:91 359.26126:28 367.32602:6 372.185:110 376.20514:37 388.18948:114 392.3089:125 405.31729:11 414.22226:16 418.26367:62 429.43192:40 433.26178:80 437.27087:39 438.23911:62 439.37991:4268 440.38602:1615 44…	6665	7162	6326
4.12	600.462	DAG 18:3-16:4	[M+NH4]+	C37H58O5	CXQMEZLCIZXTFZ-ZRHDLBIVNA-N	CC\C=C/C\C=C/C\C=C/CCCCCCCC(=O)OCC(CO)OC(=O)CC\C=C/C\C=C/C\C=C/C\C=C/CC	193.1582:19 204.12785:16 277.30521:23 281.03928:96 305.2092:471 311.29044:1 313.23264:39 319.23911:98 330.7916:13 335.25873:2113 336.267:501 380.17926:10 389.1781:45 392.87756:83 404.20865:11 479.35449:166 534.52881:47 550.4201:61 561.33075:128 565.24188:13 565.42975:764 567.19244:31 568.38593:124 586.79755:96 590.83392:40 597.28516:72 598.34076:62 599.42834:26 600.51007:252	2445	2442	2670
4.76	734.591	DGTS 16:0-18:3	[M+H]+	C44H79NO7	YJUCYZBRSRBFIR-XSMZTDTHNA-N	CCCCCCCCCCCCCCCC(=O)OCC(COCCC(C([O-])=O)[N+](C)(C)C)OC(=O)CCCCCCC\C=C/C\C=C/C\C=C/CC	236.13779:772 421.24899:94 469.84546:43 474.3764:4313 479.35837:96 495.32666:136 496.36658:1228 497.35724:266 551.51355:94 656.40552:13 682.56073:70 706.30292:25 734.59033:31920	6828	6063	6671
1.64	500.393	LDGTS 18:1	[M+H]+	C28H53NO6	FTLDFSGPEPRILR-SEYXRHQNNA-N	CCCCCCCC\C=C/CCCCCCCC(=O)OCC(O)COCCC(C([O-])=O)[N+](C)(C)C	184.07497:1663 204.07341:27 225.09656:14 232.95375:34 236.14304:1559 319.15582:14 440.29837:18 446.87735:27 464.13687:27 482.3801:449 498.40457:127 500.3215:97 500.38464:1106	1271	1294	1329
2.11	514.41	LDGTS 19:1	[M+H]+	C29H55NO6	QVZUWWZJEPBDTI-YPKPFQOONA-N	CCCCCCCCC\C=C/CCCCCCCC(=O)OCC(O)COCCC(C([O-])=O)[N+](C)(C)C	195.09116:47 219.18823:32 225.09924:57 229.15834:70 236.14575:1863 264.20825:28 295.1727:29 315.24625:29 475.39609:42 487.31961:34 496.38116:622 496.40945:853 499.39713:68 506.33228:90 510.21606:12 512.33118:92 513.32806:133 514.42188:2108	1819	1468	1257
4.51	812.554	SQDG 16:0-16:0	[M+NH4]+	C41H78O12S	RVUUQPKXGDTQPG-UHFFFAOYNA-N	CCCCCCCCCCCCCCCC(=O)OCC(COC1OC(CS(O)(=O)=O)C(O)C(O)C1O)OC(=O)CCCCCCCCCCCCCCC	191.00087:279 222.23471:49 232.43871:49 239.23984:2822 240.24911:768 251.16255:48 265.03323:111 286.93002:24 312.26599:751 313.27405:54091 314.28125:14943 314.67908:141 319.18512:95 320.93939:24 330.24161:121 331.28082:4090 332.10565:50 337.34305:24 435.33743:24 453.81027:24 465.2547:6976 466.25647:1956 485.35181:10 519.30884:197 521.35254:124 537.26068:6 538.32074:145 539.2934:20070 540.29321:65…	19462	18313	19039
4.59	838.571	SQDG 16:0-18:1	[M+H]+	C43H80O12S	SQOJCPIJIDPYDD-ZCXUNETKNA-N	CCCCCCCCCCCCCCCC(=O)OCC(COC1OC(CS(O)(=O)=O)C(O)C(O)C1O)OC(=O)CCCCCCC\C=C/CCCCCCCC	243.11458:32 266.26453:63 301.26614:64 313.27032:5370 314.28:1167 317.32382:115 331.28473:506 339.28296:4934 349.07739:34 357.29434:423 446.23392:7 466.25543:222 470.24268:32 507.37497:17 539.24011:182 541.29956:166 552.49463:36 556.27838:60 563.2215:86 565.29602:1237 566.29279:0 573.10199:32 575.05249:65 575.70569:193 577.51147:7165 578.48157:622 578.53589:1916 579.41174:147 587.26294:32 605.277…	1634	1759	1730
4.17	836.551	SQDG 16:0-18:2	[M+H]+	C43H78O12S	LOZJMRGYMGMBTB-BCTRXSSUNA-N	CCCCCCCCCCCCCCCC(=O)OCC(COC1OC(CS(O)(=O)=O)C(O)C(O)C1O)OC(=O)CCCCCCC\C=C/C\C=C/CCCCC	183.19554:24 201.46971:24 219.17729:48 230.16708:48 233.22525:90 239.23407:1044 245.22209:1077 246.22176:210 263.23181:2015 264.24225:614 275.17133:20 284.14874:55 313.27261:23085 314.26981:6562 317.16531:97 321.90421:24 331.29477:716 335.21744:48 337.26645:13586 338.26736:3640 338.27774:3927 342.1579:20 348.22098:10 355.28079:468 412.15005:20 432.14493:24 445.90283:24 465.25027:2571 466.26422:63…	7389	6642	7130
3.84	834.537	SQDG 16:0-18:3	[M+NH4]+	C43H76O12S	PUAZHUYVSFVFNU-SVNQLWEDNA-N	CCCCCCCCCCCCCCCC(=O)OCC(COC1OC(CS(O)(=O)=O)C(O)C(O)C1O)OC(=O)CCCCCCC\C=C/C\C=C/C\C=C/CC	127.70042:27 137.13168:116 215.07675:27 222.16722:27 235.0853:48 239.22652:2537 239.23524:2665 242.79454:56 243.21022:2554 249.18286:60 255.06795:27 261.22235:10860 262.22665:2502 267.87717:54 279.19852:180 283.0473:17 301.20816:109 305.22006:48 312.28293:586 313.27356:37282 314.27823:11206 315.27451:1544 317.24661:1800 321.14865:42 328.66351:58 332.2825:367 334.21161:284 335.25705:26133 336.2575…	20676	20019	19738
4.62	864.586	SQDG 18:1-18:1	[M+H]+	C45H82O12S	GXOWRPXZUJJAEL-CLFAGFIQNA-N	CCCCCCCC\C=C/CCCCCCCC(=O)OCC(COC1OC(CS(O)(=O)=O)C(O)C(O)C1O)OC(=O)CCCCCCC\C=C/CCCCCCCC	192.14627:2 262.22583:46 265.25491:540 283.02988:358 305.15024:23 323.21432:48 338.2077:40 339.28796:9043 340.29706:2031 341.32849:113 349.17737:12 469.31836:75 491.27048:564 533.86292:23 552.92792:23 563.20013:177 565.30481:2204 566.315:695 576.70679:48 577.51685:2145 578.51752:939 579.50549:155 587.77106:38 591.48138:2 600.77533:65 603.51733:3838 604.5368:2909 605.53973:781 611.66217:23 617.534…	1316	1191	1307
5	878.601	SQDG 18:1-19:1	[M+H]+	C46H84O12S	LQPAXFCUFPIKMD-AUYXYSRINA-N	CCCCCCCCC\C=C/CCCCCCCC(=O)OC(COC1OC(CS(O)(=O)=O)C(O)C(O)C1O)COC(=O)CCCCCCC\C=C/CCCCCCCC	191.07178:24 280.27612:15 297.27316:48 321.1506:48 338.22876:59 339.28827:1745 340.29477:359 343.30228:39 353.30267:1535 354.30847:556 358.07364:25 473.25522:21 535.36163:24 549.22321:55 565.29962:843 566.32996:143 568.30597:117 579.32373:397 591.49335:29 601.19214:0 603.21759:0 614.79797:29 617.52271:877 617.54376:1897 618.55743:552 619.55792:317 620.54163:159 626.47791:25 633.78436:96 635.5545:…	1246	1366	1325
10.28	796.733	TAG 14:0-16:0-16:0	[M+NH4]+	C49H94O6	JWVXCFSNEOMSHH-UHFFFAOYNA-N	CCCCCCCCCCCCCCCC(=O)OCC(COC(=O)CCCCCCCCCCCCC)OC(=O)CCCCCCCCCCCCCCC	270.18802:21 483.25165:48 495.42661:405 505.86948:19 511.49866:44 515.8443:34 523.23767:55 523.4668:11330 524.47766:4725 537.49176:808 539.35455:29 545.46307:756 547.78534:74 551.50323:5738 552.50433:2468 563.4389:21 566.92725:20 710.30206:39 727.5332:8 746.94385:54 756.38214:39 759.72284:80 788.37671:29 789.73212:6 792.45441:24 793.46356:305 793.5033:182 793.55499:15 795.54346:230 796.40326:90 7…	1262	1974	1663
9.87	794.719	TAG 14:0-16:0-16:1	[M+NH4]+	C49H92O6	OZXXJVVHOJHMRX-PNHLSOANNA-N	CCCCCCCCCCCCCCCC(=O)OC(COC(=O)CCCCCCCCCCCCC)COC(=O)CCCCC\C=C/CCCCCCCC	425.60632:5 436.86856:24 480.34067:18 495.43918:625 496.48547:182 500.96594:5 518.30493:159 519.81897:67 521.45435:4176 522.44067:1449 523.47314:302 524.47107:1544 531.87695:80 535.48505:0 543.43494:513 548.92493:10 549.48041:2359 550.49622:3046 558.56299:48 563.51227:94 575.84387:13 577.53119:909 751.40295:20 792.12335:6 793.50977:38 793.73633:80 794.70654:494	1950	2164	1792
10.11	808.739	TAG 15:0-16:0-16:1	[M+H]+	C50H94O6	YAONAFYYLVCQEP-FVDSYPCUNA-N	CCCCCCCCCCCCCCCC(=O)OC(COC(=O)CCCCCCCCCCCCCC)COC(=O)CCCCC\C=C/CCCCCCCC	189.53278:63 276.16278:32 497.36295:32 503.42575:64 506.67578:32 512.04755:64 519.50696:72 534.89758:129 535.48511:155 536.47809:973 537.48505:3041 538.47662:722 538.50281:588 542.90228:24 547.45166:280 549.47717:1399 550.48633:536 561.3241:51 562.37085:50 565.48682:254 571.3161:3 679.4895:11 735.14062:64 744.53119:101 764.49341:49 768.27423:79 772.77026:71 793.08911:143 793.44678:468 793.51434:4…	1120	987	1130
10.71	824.768	TAG 16:0-16:0-16:0	[M+NH4]+	C51H98O6	PVNIQBQSYATKKL-UHFFFAOYSA-N	CCCCCCCCCCCCCCCC(=O)OCC(COC(=O)CCCCCCCCCCCCCCC)OC(=O)CCCCCCCCCCCCCCC	188.02899:32 239.23514:1408 483.85059:72 501.27869:71 523.47644:1534 549.755:735 550.77771:479 551.49976:85596 552.5108:47046 553.50281:9564 553.53271:3685 554.49579:1470 560.68579:119 565.38275:64 570.20038:32 573.47644:17 574.48706:2075 577.51093:431 579.52325:392 735.65674:23 759.72559:27 801.47455:130 811.47119:32 813.67517:362 815.45905:1 815.58795:227 816.46661:1 819.44452:405 819.56165:197…	10751	10505	12239
10.32	822.754	TAG 14:0-16:0-18:1	[M+NH4]+	C51H96O6	UPTISBGEYYYCRS-QOCHGBHMNA-N	CCCCCCCCCCCCCCCC(=O)OC(COC(=O)CCCCCCCCCCCCC)COC(=O)CCCCCCCCC\C=C/CCCCCC	298.4888:8 503.37222:32 522.46356:364 523.47021:11097 524.47784:4280 525.49615:796 527.34454:81 548.00671:21 548.73029:309 549.48407:14016 550.48993:6360 559.40729:10 560.2218:19 566.92059:39 574.48065:370 577.52478:12351 578.5119:4869 579.53375:1320 799.57117:104 813.69611:841 814.4328:162 814.67438:0 815.43567:368 816.49561:474 816.59241:61 817.58044:280 817.66925:2739 818.73065:33 819.41302:57…	4123	4984	5624
9.88	820.74	TAG 14:0-16:1-18:1	[M+NH4]+	C51H94O6	SXOXXBFPXZDGHF-GQMVFMLONA-N	CCCCCCCCCCCCCC(=O)OCC(COC(=O)CCCCCCCCC\C=C/CCCCCC)OC(=O)CCCCC\C=C/CCCCCCCC	480.36841:24 486.29904:48 491.59644:24 503.31177:26 510.82867:48 521.45435:2469 523.46667:648 525.48291:86 533.7821:28 546.47491:49 547.46484:4081 549.48706:8856 550.48962:4164 551.4931:81 562.50128:121 566.89673:48 573.28381:49 573.49329:34 575.49524:2609 576.51111:1185 603.54242:193 746.6153:48 755.53558:174 771.55481:89 774.43011:72 777.54285:21 783.41583:107 804.47345:99 807.55371:58 811.1260…	2077	2179	2580
9.41	818.721	TAG 16:1-16:1-16:1	[M+NH4]+	C51H92O6	CWTZJNJDDDCLFV-IUPFWZBJSA-N	CCCCCCCC\C=C/CCCCCC(=O)OCC(COC(=O)CCCCC\C=C/CCCCCCCC)OC(=O)CCCCC\C=C/CCCCCCCC	219.21498:100 265.16522:85 504.10086:25 520.46313:104 527.24127:25 538.65417:92 545.76025:130 547.47229:9412 548.23511:67 548.48291:3860 549.48126:508 550.87122:30 551.50385:1527 552.5116:536 561.8833:10 569.4469:869 571.89044:40 575.48267:93 638.35345:12 736.53925:37 746.36273:8 756.50348:36 758.5072:8 762.63562:38 766.72046:39 772.46234:131 800.63055:88 808.43024:4 813.45648:60 813.60138:366 81…	890	1037	1061
10.72	850.783	TAG 16:0-16:0-18:1	[M+NH4]+	C53H100O6	ZKEWGTVAIGJNBK-QOCHGBHMNA-N	CCCCCCCCCCCCCCCC(=O)OCC(COC(=O)CCCCCCCCC\C=C/CCCCCC)OC(=O)CCCCCCCCCCCCCCC	207.20755:32 237.21985:60 239.23636:2243 243.20477:87 256.2626:174 265.25018:1421 287.23474:55 311.14627:32 313.28027:1541 330.31213:39 524.28394:29 549.50391:781 550.49329:451 551.50671:77981 552.50446:42192 553.49652:8625 563.5127:75 575.67511:1157 576.70465:1076 577.51813:124589 578.14557:466 578.35931:309 578.5188:80532 578.9566:376 579.52032:18694 579.95856:196 580.25079:261 580.53632:2621 5…	19211	24664	27147
7.21	832.645	TAG 16:3-16:4-18:3	[M+NH4]+	C53H82O6	MLWXNLGBBVETOO-NQNWHCNUNA-N	CC\C=C/C=C\C=C/CCCCCCCCCC(=O)OCC(COC(=O)CCCCCCC\C=C/C=C\C=C/CC)OC(=O)CCCCC\C=C/C=C\C=C/C=C\CC	511.2757:15 520.1701:27 527.00464:24 537.39728:2082 538.3822:339 542.38354:18 547.36646:24 551.50366:4 556.37177:75 564.39423:69 565.40692:801 566.41382:624 567.4317:4864 567.44183:5242 568.44043:2044 568.48755:146 673.87897:24 723.43347:68 735.44812:48 754.43237:12 809.0719:33 812.9613:45 813.53265:195 815.42511:56 815.6427:753 815.67896:181 816.60602:454 817.00519:53 817.73126:68 818.55859:69 8…	2196	2071	1588
7.41	832.64	TAG 16:4-16:4-18:2	[M+NH4]+	C53H82O6	LBVINOSYUSJJOU-BJTJYVRLNA-N	CCCCC\C=C/C=C\CCCCCCCCC(=O)OCC(COC(=O)CCCCC\C=C/C=C\C=C/C=C\CC)OC(=O)CCCCC\C=C/C=C\C=C/C=C\CC	110.11312:30 121.10531:69 129.06511:74 151.11604:40 173.13887:123 190.12964:21 213.15826:713 215.14655:157 218.3912:64 226.94905:185 229.1756:397 231.17056:1121 263.08359:64 263.2438:182 269.21069:88 295.1026:91 318.22443:32 333.26773:127 335.25653:582 338.28326:67 342.00946:210 355.07098:81 356.06335:2190 356.09262:310 425.34396:64 477.39481:79 490.05817:160 494.28372:17 503.08667:453 505.09818:…	4478	4089	3802
6.95	830.622	TAG 16:4-16:4-18:3	[M+NH4]+	C53H80O6	MOTVPQCVJQIZKL-ODWCLCSLNA-N	CC\C=C/C=C\C=C/CCCCCCCCCC(=O)OCC(COC(=O)CCCCC\C=C/C=C\C=C/C=C\CC)OC(=O)CCCCC\C=C/C=C\C=C/C=C\CC	137.09671:58 171.13257:150 181.12096:53 185.13228:230 204.16919:63 211.14256:190 225.15471:59 231.1644:2359 231.19872:1356 261.21295:387 297.25171:19 307.2196:83 330.91541:57 335.25677:1332 336.24432:364 389.27869:187 469.85999:19 487.87445:19 518.11517:18 526.21704:19 535.38025:4322 536.38623:1480 553.39288:58 557.30627:19 562.41058:180 563.64258:166 565.42261:26834 566.42279:13932 567.41046:288…	5862	6127	4997
6.95	830.636	TAG 16:4-16:4-18:3	[M+NH4]+	C53H80O6	MOTVPQCVJQIZKL-ODWCLCSLNA-N	CC\C=C/C=C\C=C/CCCCCCCCCC(=O)OCC(COC(=O)CCCCC\C=C/C=C\C=C/C=C\CC)OC(=O)CCCCC\C=C/C=C\C=C/C=C\CC	124.1196:49 147.11307:343 165.12392:71 204.14401:24 209.12909:26 213.16168:1499 229.14505:379 231.16563:2156 231.17421:2246 232.1814:466 303.25287:32 313.26517:43 328.17944:24 335.25885:1353 420.27289:18 513.20721:24 519.37201:49 529.38428:48 535.38074:4001 536.37036:1514 554.82159:28 561.6319:56 564.93689:81 565.42328:24491 566.4201:12322 567.42792:3755 614.40918:98 767.37598:63 771.54797:95 778…	4011	4762	5727
10.36	848.769	TAG 16:0-16:0-18:2	[M+NH4]+	C53H98O6	KELXZWJUGNROKO-OCGDUTRDNA-N	CCCCCCCCCCCCCCCC(=O)OCC(COC(=O)CCCCCCCC\C=C/C=C\CCCCC)OC(=O)CCCCCCCCCCCCCCC	124.12438:52 221.19759:94 237.21971:444 260.43967:25 300.9256:14 306.23544:31 313.28006:715 543.85583:75 547.44489:117 548.47864:3 549.48029:1257 550.4895:209 551.50287:9023 552.51062:2422 556.85028:88 573.12836:58 575.4986:39456 576.50085:21240 576.95148:111 577.521:17609 578.47412:14 588.68549:42 599.47308:370 600.7865:72 703.8786:11 721.39587:4 776.53247:61 788.5188:1 792.39825:46 793.68158:4 …	5751	8042	7742
10.01	846.752	TAG 16:0-16:0-18:3	[M+NH4]+	C53H96O6	HYHJGWYDGMFVSK-AAPVPQQHNA-N	CCCCCCCCCCCCCCCC(=O)OCC(COC(=O)CCCCCCCCC\C=C/C=C\C=C/CC)OC(=O)CCCCCCCCCCCCCCC	229.12808:56 261.21909:875 313.29276:523 346.27823:11 352.17633:48 430.92007:1 506.99994:24 524.44226:103 529.55975:24 537.46899:200 551.49347:7686 552.51111:3657 553.51642:665 565.06116:51 573.49036:14948 574.48755:7578 580.45135:47 585.95746:24 595.46631:712 804.3667:81 817.7428:40 822.21118:22 828.44922:71 829.71667:153 829.99713:64 830.83063:73 832.54767:272 833.46393:259 833.76538:250 835.39…	2111	3162	3450
9.77	844.736	TAG 16:0-16:0-18:4	[M+NH4]+	C53H94O6	YJCSVXVCOAUWPX-PUROTXAUNA-N	CCCCCCCCCCCCCCCC(=O)OCC(COC(=O)CCCCCCC\C=C/C=C\C=C/C=C\CC)OC(=O)CCCCCCCCCCCCCCC	200.04745:20 201.1665:60 213.2122:21 226.94943:199 241.18562:790 250.14578:24 259.20123:1193 269.23657:430 287.26898:90 422.34109:30 492.3884:42 504.86734:83 520.17621:41 523.47333:1753 524.46155:705 539.67896:35 551.49658:3606 552.50757:1529 561.49133:28 566.81964:83 569.05896:79 571.33978:44 571.4646:4651 572.4566:1698 572.47351:2160 573.49683:640 593.45007:495 600.49963:310 635.38275:33 701.47…	1062	1728	1382
8.61	838.69	TAG 16:0-16:4-18:3	[M+NH4]+	C53H88O6	FZMVHUGWAQQRBA-QEDDUXBNNA-N	CCCCCCCCCCCCCCCC(=O)OCC(COC(=O)CCCCCCCCC\C=C/C=C\C=C/CC)OC(=O)CCCCC\C=C/C=C\C=C/C=C\CC	229.15211:44 259.2099:37 493.16769:23 516.88898:38 526.21045:23 533.3385:24 543.43121:1786 544.43481:747 562.48077:11 563.6358:41 565.42255:2152 566.4328:990 567.43054:3 573.48608:6348 573.51648:3145 574.46973:2123 575.49817:1108 582.19891:32 595.47217:601 757.66156:23 777.54993:59 793.44586:25 806.65503:50 819.60565:85 821.64264:302 830.57623:45 831.71918:99 833.45349:247 834.78186:141 836.53156…	1624	1744	1290
7.66	834.655	TAG 16:2-16:4-18:3	[M+NH4]+	C53H84O6	JBHLMKUJFOSQRY-YHLKGPHWNA-N	CCCCCCCC\C=C/C\C=C/CCC(=O)OCC(COC(=O)CCCCCCCCC\C=C/C=C\C=C/CC)OC(=O)CCCCC\C=C/C=C\C=C/C=C\CC	121.09935:109 158.95604:110 199.14641:50 231.17729:618 263.23038:6 310.22174:30 495.36368:29 509.436:50 529.55286:25 538.77771:51 539.40338:2077 539.44922:386 561.39075:586 565.40601:1107 565.43958:1143 567.43756:1117 568.44287:676 569.43903:5744 569.45587:7027 570.46295:3443 576.43634:51 585.67328:51 587.42963:565 589.41125:376 591.43048:936 591.45105:721 792.42896:98 814.44781:57 817.63586:684 …	2112	2096	1953
11.13	878.815	TAG 16:0-18:0-18:1	[M+H]+	C55H104O6	RBJMAKBTUZSIDN-QOCHGBHMNA-N	CCCCCCCCCCCCCCCCCC(=O)OC(COC(=O)CCCCCCCCCCCCCCC)COC(=O)CCCCCCCCC\C=C/CCCCCC	205.10049:14 274.94897:20 333.19788:33 494.23099:6 538.31982:20 549.53381:60 565.31616:18 572.50769:43 577.50812:7292 577.52502:7734 578.52911:2946 579.54083:9775 580.53986:4741 580.78461:51 594.85376:13 601.51367:557 605.54828:7217 606.53815:3362 867.9267:44 869.32391:3 871.55505:59 872.86761:125 873.73486:1603 874.53992:54 874.73602:1219 875.51654:305 875.80042:155 875.8714:96 876.8822:133 877.…	1531	1998	1847
7.76	860.675	TAG 16:4-18:3-18:3	[M+NH4]+	C55H86O6	LAUVVDCUFCIOQV-IINHNTOWNA-N	CC\C=C/C=C\C=C/CCCCCCCCCC(=O)OCC(COC(=O)CCCCC\C=C/C=C\C=C/C=C\CC)OC(=O)CCCCCCCCC\C=C/C=C\C=C/CC	111.08056:146 131.10071:277 146.10428:66 154.789:20 175.14404:153 213.16234:1493 226.94685:84 231.16837:2866 248.10768:20 261.21945:1397 301.89844:20 308.23151:16 317.2485:998 318.24945:275 331.21539:30 333.24957:448 335.25122:2467 378.93411:8 438.18112:20 484.25641:28 511.37021:233 524.94214:20 551.31335:32 564.40607:355 565.42212:21473 566.42566:10104 567.43683:1431 568.41193:195 573.44849:47 5…	8626	8936	8159
10.73	876.8	TAG 16:0-18:1-18:1	[M+NH4]+	C55H102O6	NJWLXJXDVKOEOP-IKJQKJQYNA-N	CCCCCCCCCCCCCCCC(=O)OCC(COC(=O)CCCCCCCCC\C=C/CCCCCC)OC(=O)CCCCCCCCC\C=C/CCCCCC	109.10065:148 135.11235:124 237.26962:20 245.23302:44 265.2384:2626 265.24988:2910 266.2504:632 305.74899:21 313.26981:1269 324.85715:21 339.28497:1200 470.25073:4 549.47943:41 552.49982:151 569.31702:77 575.70074:812 577.51666:122204 578.52069:80454 579.51544:20899 579.97742:142 580.52124:2937 581.73541:151 589.24945:52 591.47083:139 595.40625:41 595.91931:33 599.4928:4983 599.88324:132 601.5119…	12740	20111	20729
10.38	874.784	TAG 16:0-18:1-18:2	[M+NH4]+	C55H100O6	PFTMZNUFSPJEJR-KDHVXLOFNA-N	CCCCCCCCCCCCCCCC(=O)OCC(COC(=O)CCCCCCCC\C=C/C=C\CCCCC)OC(=O)CCCCCCCCC\C=C/CCCCCC	121.10089:95 226.95157:30 245.22533:494 263.24194:2057 303.31027:46 313.27353:1325 337.2803:151 339.29141:877 534.26501:37 547.4718:442 560.28528:15 567.35742:13 573.68622:404 575.49902:35759 576.50806:22947 577.51465:56196 578.52209:22287 579.49982:2837 579.53381:3917 582.41077:19 591.41388:46 592.47113:37 597.46466:1637 598.46521:454 599.49072:747 601.52368:32657 601.63788:192 602.52417:26293 6…	5782	10405	9596
10.02	872.766	TAG 16:0-18:1-18:3	[M+NH4]+	C55H98O6	RUVNQEVPYVVXGJ-GXKCQHDANA-N	CCCCCCCCCCCCCCCC(=O)OCC(COC(=O)CCCCCCCCC\C=C/C=C\C=C/CC)OC(=O)CCCCCCCCC\C=C/CCCCCC	215.12122:24 229.31615:48 237.21342:79 239.24081:209 261.21463:1957 263.22745:202 303.19904:10 324.22742:48 339.27524:443 342.16342:24 522.09283:24 538.4967:38 557.46375:148 561.50177:183 570.26831:24 571.44818:198 573.48041:13053 574.49109:4189 575.48572:259 577.51489:13398 578.52576:4154 581.12134:45 587.45447:65 599.32184:55 599.49457:17007 600.50372:5604 611.22766:39 615.34363:22 626.43884:24…	4018	6556	6977
9.77	870.75	TAG 16:0-18:1-18:4	[M+NH4]+	C55H96O6	VYHZKQPJEDJXGY-NFUBFUCENA-N	CCCCCCCCCCCCCCCC(=O)OCC(COC(=O)CCCCCCC\C=C/C=C\C=C/C=C\CC)OC(=O)CCCCCCCCC\C=C/CCCCCC	109.10345:81 113.15628:20 147.12338:303 157.10156:182 159.11156:213 161.13434:1075 201.16339:87 213.17813:173 239.26019:306 241.1933:2207 259.20468:5714 260.20511:877 261.22116:329 266.2735:103 290.25766:16 313.26749:2102 315.96274:19 338.15305:4 339.28519:2107 341.33353:69 530.80981:10 532.2215:1 537.9165:19 541.47278:27 549.26184:19 559.46002:97 565.09058:20 571.43378:2795 571.47089:9781 572.48…	4160	7443	6672
9.63	870.752	TAG 16:0-18:2-18:3	[M+H]+	C55H96O6	DWJFHJOYYJJEBL-IXXGKOKVNA-N	CCCCCCCCCCCCCCCC(=O)OCC(COC(=O)CCCCCCCCC\C=C/C=C\C=C/CC)OC(=O)CCCCCCCC\C=C/C=C\CCCCC	133.10648:15 226.95103:15 243.20512:73 261.22397:672 263.23453:152 311.3082:39 314.30261:36 424.1575:23 427.284:56 531.23236:19 547.48083:23 556.50037:23 573.47583:3193 574.49329:1847 575.48456:4681 576.50378:2126 577.50354:389 581.49774:51 584.80603:37 594.5257:104 597.49133:2206 598.49878:1091 599.4967:725 601.53314:185 789.3894:7 807.47272:23 844.50372:56 847.54871:75 853.70056:981 853.74176:2…	2055	2995	2308
8.99	866.722	TAG 16:1-18:2-18:4	[M+H]+	C55H92O6	CCGLUUQKDVBKOK-XOCZYQMANA-N	CCCCCCCC\C=C/CCCCCC(=O)OCC(COC(=O)CCCCCCC\C=C/C=C\C=C/C=C\CC)OC(=O)CCCCCCCC\C=C/C=C\CCCCC	313.26086:555 317.23889:164 321.23444:817 546.45178:79 547.47797:180 551.49963:10303 552.50067:4390 559.46027:20 569.43909:521 569.47614:174 571.46094:734 572.47662:967 573.47961:1698 574.48694:712 575.51202:2494 590.48047:112 595.48285:1695 600.5097:695 601.51624:600 612.4552:32 613.47168:1781 615.48267:1873 615.50714:1739 616.49817:911 617.51801:355 750.55615:32 821.73602:25 834.76587:16 848.77…	1756	2282	2420
8.4	864.706	TAG 16:2-18:3-18:3	[M+NH4]+	C55H90O6	ZUUAIGFZEGVGRM-YHFHYXTNNA-N	CCCCCCCC\C=C/C\C=C/CCC(=O)OCC(COC(=O)CCCCCCCCC\C=C/C=C\C=C/CC)OC(=O)CCCCCCCCC\C=C/C=C\C=C/CC	233.18938:197 259.2373:5 275.19543:64 337.26703:85 505.28888:36 543.43823:37 559.32355:32 567.44781:159 569.44934:5771 570.45306:2009 571.47461:59 573.31085:52 589.57245:42 591.45471:377 593.58057:111 595.48987:1542 596.49567:619 597.47815:704 788.39941:32 799.54675:0 831.53284:116 843.08649:70 844.98022:28 845.74323:22 847.68506:1453 848.67126:542 850.69464:143 853.24384:78 854.95502:70 857.5352…	2120	1561	1470
8.62	864.705	TAG 16:4-18:2-18:2	[M+NH4]+	C55H90O6	SSIHLLLIJQIUCJ-WVIBCAAONA-N	CCCCC\C=C/C=C\CCCCCCCCC(=O)OCC(COC(=O)CCCCC\C=C/C=C\C=C/C=C\CC)OC(=O)CCCCCCCC\C=C/C=C\CCCCC	135.11145:75 205.1964:74 231.17061:808 240.18059:1 253.18941:17 419.22644:1 454.88242:24 536.35669:1 546.29309:11 552.49365:48 567.43048:2484 568.43585:312 569.45892:1184 575.51501:59 599.47601:296 599.48981:133 799.50201:17 811.69568:14 818.51929:90 847.6759:516 851.42218:26 853.4118:27 853.53961:459 854.66113:127 855.38312:54 855.73798:200 856.60907:260 859.60962:4389 860.47028:180 860.56958:32…	2185	2384	2305
8.18	862.692	TAG 16:4-18:2-18:3	[M+NH4]+	C55H88O6	JUPLSULAVJBIMS-DSAMQHGANA-N	CCCCC\C=C/C=C\CCCCCCCCC(=O)OC(COC(=O)CCCCCCCCC\C=C/C=C\C=C/CC)COC(=O)CCCCC\C=C/C=C\C=C/C=C\CC	135.08391:33 145.09854:190 197.13872:15 213.1649:1059 221.5535:63 227.194:86 231.17532:1778 233.18973:207 239.47745:28 261.22229:631 264.22952:119 317.24661:366 335.26736:840 493.32172:68 510.32825:39 539.46582:18 563.40179:124 565.40955:4973 566.4198:2258 567.32678:29 567.43768:7681 568.43634:2887 570.46991:264 583.7016:53 587.40247:1838 588.39111:733 589.42853:1621 590.43256:861 594.46423:26 59…	6123	5994	5471
11.13	904.829	TAG 18:0-18:1-18:1	[M+NH4]+	C57H106O6	HWYGJLSOHLGKDX-UZTWDUGDNA-N	CCCCCCCCCCCCCCCCCC(=O)OCC(COC(=O)CCCCCCCCC\C=C/CCCCCC)OC(=O)CCCCCCCCC\C=C/CCCCCC	193.99631:16 416.86993:47 421.8916:114 497.09912:32 556.83789:23 564.79663:51 576.53235:64 577.50842:292 579.53436:152 587.39319:16 597.29639:16 602.33783:29 603.52612:1258 604.53174:561 605.52777:8118 605.55206:12903 606.55585:6031 607.52917:938 607.55353:1791 621.50867:24 626.51337:93 628.53149:439 631.56293:1011 639.50177:42 702.86969:79 826.42096:23 837.78406:58 859.60089:78 889.57928:52 891.…	768	1248	1043
10.74	902.814	TAG 18:1-18:1-18:1	[M+NH4]+	C57H104O6	JSSROPRCXOAGCW-BUTYCLJRSA-N	CCCCCC\C=C/CCCCCCCCCC(=O)OCC(COC(=O)CCCCCCCCC\C=C/CCCCCC)OC(=O)CCCCCCCCC\C=C/CCCCCC	227.95714:9 263.28003:36 291.07343:20 308.20914:16 547.4884:20 565.51074:6 577.49451:1077 577.5318:1132 590.53265:8 601.20911:35 603.52576:49022 604.53131:34327 605.53082:7644 606.08295:174 606.54852:622 616.70923:36 625.49622:1283 627.51624:85 629.55011:2064 630.21228:60 631.56604:147 827.56427:23 843.58801:33 848.52496:48 868.74951:55 879.77112:10 885.80341:1396 886.77789:934 889.67926:49 892.8…	3031	4993	4172
10.39	900.796	TAG 18:1-18:1-18:2	[M+NH4]+	C57H102O6	XIKRLPVGWJXBJH-QFACYJBGNA-N	CCCCCC\C=C/CCCCCCCCCC(=O)OCC(COC(=O)CCCCCCCC\C=C/C=C\CCCCC)OC(=O)CCCCCCCCC\C=C/CCCCCC	207.62505:24 263.24185:1543 265.24866:535 321.28253:18 339.28601:1414 340.28992:128 450.36526:16 528.49823:102 530.24139:24 565.50336:34 570.48322:40 576.74133:28 579.54688:225 589.52771:90 599.61108:586 601.48163:9760 601.51624:50530 601.56464:4319 602.52014:25732 603.5318:46226 604.33276:407 604.53741:16199 605.53339:3138 605.55078:2593 608.60645:91 615.5246:108 620.5368:136 623.50317:2307 625.…	3367	6078	5679
10.04	898.781	TAG 18:1-18:2-18:2	[M+NH4]+	C57H100O6	POVFMDGBZDJLAN-BHFHHPLZNA-N	CCCCCC\C=C/CCCCCCCCCC(=O)OCC(COC(=O)CCCCCCCC\C=C/C=C\CCCCC)OC(=O)CCCCCCCC\C=C/C=C\CCCCC	195.11531:22 241.15929:62 256.15277:40 261.21991:2630 263.23959:970 265.2533:743 286.21774:48 305.28159:71 313.27844:290 320.27686:21 506.05042:46 514.45453:4 539.37079:23 551.48981:3336 552.50751:1311 573.48993:488 577.51428:1346 593.48779:37 598.35095:47 599.49731:27782 600.14349:77 600.49951:14789 601.5199:27442 603.53204:10950 604.51678:2730 604.54108:4778 605.53015:333 606.55133:210 611.4955…	3312	5590	5566
9.91	896.769	TAG 16:0-18:0-20:6	[M+H]+	C57H98O6	KWUAXXJWGWNLCB-VIIWKTJBNA-N	CCCCCCCCCCCCCCCCCC(=O)OC(COC(=O)CCCCCCCCCCCCCCC)COC(=O)CCCCC\C=C/C=C/C=C\C=C/C=C\C=C/CC	145.6349:25 175.13962:69 220.21671:32 233.03143:29 264.27216:215 267.0939:45 269.22412:37 285.22485:1405 294.31989:25 327.21921:21 491.47766:6 524.28064:25 531.47052:100 545.43677:58 549.53363:248 566.82318:28 571.35016:33 576.69104:104 577.52142:9619 578.51868:4142 579.50665:928 588.51135:29 595.45587:160 609.60303:41 620.49542:39 623.49341:1227 623.51807:1155 651.51306:127 826.67535:150 855.360…	1128	1529	1793
9.78	896.769	TAG 18:1-18:1-18:4	[M+NH4]+	C57H98O6	FXXMUBRMPIKAHA-BEPPMUGQNA-N	CCCCCC\C=C/CCCCCCCCCC(=O)OCC(COC(=O)CCCCCCC\C=C/C=C\C=C/C=C\CC)OC(=O)CCCCCCCCC\C=C/CCCCCC	157.10617:136 159.11264:410 166.34924:24 231.17305:109 234.52946:48 241.14394:48 255.18269:50 257.19028:109 259.20798:5981 265.24637:692 339.27567:3284 339.28607:3903 419.2153:47 437.36118:23 457.76111:24 463.36566:19 472.45728:362 500.00327:24 564.74884:48 566.82623:98 573.85486:88 591.52673:44 594.51587:30 596.90918:171 597.48499:20745 598.48553:11862 600.41998:30 603.49731:5215 603.53198:20096…	3563	6242	5298
9.38	894.752	TAG 18:1-18:2-18:4	[M+NH4]+	C57H96O6	OBYWDWLEGUVUDV-OZMXVOAONA-N	CCCCCC\C=C/CCCCCCCCCC(=O)OCC(COC(=O)CCCCCCC\C=C/C=C\C=C/C=C\CC)OC(=O)CCCCCCCC\C=C/C=C\CCCCC	155.10437:19 159.11517:237 165.59753:19 221.49368:19 229.23489:19 239.24075:53 247.248:26 259.19812:1823 319.23434:237 337.27191:1058 339.2908:1032 540.95184:20 585.27826:19 590.89972:79 595.47345:4408 597.46167:3094 597.47198:4828 598.49323:2066 600.50031:615 601.52417:8539 601.56219:1445 602.52808:5383 603.51898:1444 615.52924:180 617.45245:948 618.44153:241 619.48401:583 621.48376:443 624.5087…	1760	3589	3554
8.99	892.736	TAG 18:1-18:3-18:4	[M+NH4]+	C57H94O6	LOOYRFDWEDXUNJ-LBTBTUKWNA-N	CCCCCC\C=C/CCCCCCCCCC(=O)OCC(COC(=O)CCCCCCC\C=C/C=C\C=C/C=C\CC)OC(=O)CCCCCCCCC\C=C/C=C\C=C/CC	225.19417:15 237.16776:4 321.27203:133 331.28488:17 337.45602:17 454.16727:17 524.46863:11 540.90295:48 551.49731:199 558.8808:18 570.44397:99 577.49841:570 577.54248:636 578.5296:201 580.34998:25 586.45679:50 590.4715:225 591.49017:83 591.50732:367 593.47516:1544 594.4552:284 596.44171:111 597.47241:853 597.5:992 599.51233:3911 601.50726:1827 602.51117:641 603.52631:54 617.51599:171 617.56158:63…	984	2260	1787
8.49	890.719	TAG 18:3-18:3-18:3	[M+H]+	C57H92O6	NOUYRNHHMSLWCI-HQZGDWGUSA-N	CC\C=C/C=C\C=C/CCCCCCCCCC(=O)OCC(COC(=O)CCCCCCCCC\C=C/C=C\C=C/CC)OC(=O)CCCCCCCCC\C=C/C=C\C=C/CC	243.94347:46 309.26602:16 464.35349:9 551.54968:34 565.47693:32 571.73792:41 587.20782:16 592.51221:89 595.45911:4265 596.46484:2097 597.48523:27 603.36932:15 614.75867:22 669.4826:16 756.41614:16 825.50201:40 831.46356:55 840.38885:56 851.61249:24 868.55634:21 871.44025:55 872.7569:260 873.46143:91 873.54486:176 873.5907:349 873.6908:33 873.80756:88 874.69611:382 875.71875:264 876.51221:115 876.…	784	1033	763
10.06	922.791	TAG 16:0-18:1-22:6	[M+NH4]+	C59H100O6	DNTWVXNMAFTXDU-KSLGMIIPNA-N	CCCCCCCCCCCCCCCC(=O)OCC(COC(=O)CC\C=C/C\C=C/C\C=C/C\C=C/C\C=C/C\C=C/CC)OC(=O)CCCCCCCCC\C=C/CCCCCC	159.1105:24 203.17427:37 252.26765:425 261.2197:65 264.2728:222 279.22882:40 283.25116:33 288.93555:41 293.22504:999 294.23819:102 311.23642:963 424.914:52 460.46097:454 465.43341:24 472.44833:822 474.47452:38 531.46747:27 538.32971:58 550.23853:24 567.50543:24 573.85535:59 575.72595:60 577.52155:13122 578.53577:6298 579.51355:1258 590.84119:80 599.48401:626 601.50311:291 623.49341:1710 625.50311…	1841	2573	2339

## Sheet: Euglena gracilis
Average Rt(min)	Average Mz	Metabolite name	Adduct ion name	Formula	INCHIKEY	SMILES	MS/MS spectrum	SWATH_Euglena_1	SWATH_Euglena_2	SWATH_Euglena_3
5.79	596.523	Cer-NS d18:1/17:0	[M-H]-	C35H69NO3	ICWGMOFDULMCFL-SJCQXOIGNA-N	CCCCCCCCCCCCCCCCC(=O)NC(CO)C(O)\C=C\CCCCCCCCCCCCC	237.2338:505 263.23431:770 263.24576:788 266.01822:23 269.23795:392 272.27679:23 294.27783:1872 310.27682:478 372.11179:23 514.52521:23 518.49799:473 521.50928:326 536.86023:6 549.5625:51 550.52869:16953 551.52222:8577 552.51337:1750 562.54712:37	28968	31689	34854
4.35	933.575	DGDG 16:0-16:2	[M-H]-	C47H84O15	SYAMQEMDAGOFOK-UDJAPEQQNA-N	CCCCCCCCCCCCCCCC(=O)OCC(COC1OC(COC2OC(CO)C(O)C(O)C2O)C(O)C(O)C1O)OC(=O)CCCCCCC\C=C/C\C=C/CCC	164.9453:100 223.99774:3 251.20303:178 255.22609:220 380.1344:181 397.12985:641 508.8342:16 610.30573:33 631.32977:357 635.36676:581 636.37714:106 649.36926:107 764.79468:16 810.71545:16 845.28998:16 870.54218:17 885.49994:46 887.55829:1620	1618	1715	1984
5.35	963.622	DGDG 16:0-18:1	[M-H]-	C49H90O15	JRCZTCGPEBCBPF-ZCXUNETKNA-N	CCCCCCCCCCCCCCCC(=O)OCC(COC1OC(COC2OC(CO)C(O)C(O)C2O)C(O)C(O)C1O)OC(=O)CCCCCCC\C=C/CCCCCCCC	281.24362:964 287.08218:14 379.13144:1113 397.14432:781 464.90237:22 508.1825:21 520.80676:34 540.14996:268 551.19031:63 555.20544:264 556.19989:177 582.17981:23 602.0531:14 635.35669:1462 653.3811:571 679.38367:462 681.14996:14 689.8786:37 745.80823:29 775.90442:15 805.98694:160 817.46283:62 905.56335:52 907.49609:259 915.49963:33 917.60107:2493 917.63953:2386 918.60565:1415 919.61938:409 947.53…	2340	2445	2714
4.85	961.603	DGDG 16:0-18:2	[M-H]-	C49H88O15	QZXMUPATKGLZAP-BCTRXSSUNA-N	CCCCCCCCCCCCCCCC(=O)OCC(COC1OC(COC2OC(CO)C(O)C(O)C2O)C(O)C(O)C1O)OC(=O)CCCCCCC\C=C/C\C=C/CCCCC	238.93179:21 253.21603:402 259.07309:67 279.22717:881 297.21271:21 306.91995:64 327.23361:37 379.18893:71 397.13272:1370 398.14551:352 415.15204:206 616.22253:12 630.86725:15 635.34003:615 635.37207:919 637.77118:21 643.2019:40 653.37488:431 659.34961:984 661.36536:543 663.35876:56 859.33954:21 897.51385:32 909.55341:127 914.53839:44 915.5968:4580 915.62244:3550 916.58752:1970 916.62164:1970 918.…	2491	2625	3080
4.77	985.606	DGDG 16:0-20:4	[M-H]-	C51H88O15	LVCOULPPYIUFAD-JAXHXWBXNA-N	CCCCCCCCCCCCCCCC(=O)OCC(COC1OC(COC2OC(CO)C(O)C(O)C2O)C(O)C(O)C1O)OC(=O)CCCCCC\C=C/C\C=C/C\C=C/C\C=C/CC	200.30159:24 287.07507:71 303.22583:1227 320.87662:24 379.13425:549 397.13312:944 507.65793:24 556.23322:48 635.34967:1032 636.37427:525 653.39557:394 662.84924:24 684.39417:227 701.35419:66 908.38037:33 914.45831:21 920.685:52 938.64441:49 939.62152:2300 940.60345:1789 941.60327:492 975.54626:111 982.59625:39	2046	2205	2279
4.36	983.583	DGDG 16:0-20:5	[M-H]-	C51H86O15	KHVOTABIRNIZBV-LPHKCNJWNA-N	CCCCCCCCCCCCCCCC(=O)OCC(COC1OC(COC2OC(CO)C(O)C(O)C2O)C(O)C(O)C1O)OC(=O)CCC\C=C/C\C=C/C\C=C/C\C=C/C\C=C/CC	235.08044:37 245.12286:55 255.23781:233 301.21927:690 351.09406:28 380.12561:134 490.28241:28 525.29913:55 635.36743:700 653.37378:208 666.41345:56 681.3374:400 710.46973:118 815.54639:28 839.41718:20 843.55884:115 846.52405:321 885.09137:28 909.55194:17 916.58606:82 931.57068:23 936.797:57 937.59167:1255 938.58984:497 941.51398:14	715	1234	1085
3.89	931.562	DGDG 16:1-16:2	[M-H]-	C47H82O15	HSBPDPSFUYOBLQ-DMGUCKLLNA-N	CCCCCC\C=C/CCCCCCCC(=O)OCC(COC1OC(COC2OC(CO)C(O)C(O)C2O)C(O)C(O)C1O)OC(=O)CCCCCCC\C=C/C\C=C/CCC	102.3552:24 161.04333:26 179.05565:103 217.07237:68 251.19493:1468 253.21812:1244 256.33026:24 278.21658:191 293.38687:24 323.10449:69 379.1257:1815 397.13269:2525 412.92432:17 446.9183:37 558.62317:24 593.40387:48 607.33136:215 631.32465:2143 632.33887:772 633.33618:2471 634.34851:743 640.93921:25 649.3244:873 649.33514:1037 651.35718:1693 652.36218:687 724.41528:24 751.37512:48 859.32758:24 870…	6138	6842	7751
3.58	929.542	DGDG 16:1-16:3	[M-H]-	C47H80O15	OVTHULDHRWTSBL-JETZYGMFNA-N	CCCCCC\C=C/CCCCCCCC(=O)OCC(COC1OC(COC2OC(CO)C(O)C(O)C2O)C(O)C(O)C1O)OC(=O)CCCCC\C=C/C\C=C/C\C=C/CC	184.34892:51 235.08208:451 249.18575:2806 250.19565:546 253.21513:2880 277.22614:68 302.09406:52 339.21347:51 351.25577:45 379.10925:3126 379.12573:3581 392.00159:56 397.13565:4834 397.67285:107 399.14001:189 415.14084:765 519.23975:112 569.64911:25 623.35114:56 629.31476:2422 630.30261:1135 633.3595:3886 634.33984:1089 635.37787:246 647.28973:366 648.34186:439 651.36298:2600 828.41046:25 839.545…	13506	16207	18419
3.92	981.574	DGDG 16:1-20:5	[M-H]-	C51H84O15	OYRXWTYJEKIZKK-DVKFGTQTNA-N	CCCCCC\C=C/CCCCCCCC(=O)OCC(COC1OC(COC2OC(CO)C(O)C(O)C2O)C(O)C(O)C1O)OC(=O)CCC\C=C/C\C=C/C\C=C/C\C=C/C\C=C/CC	161.04758:129 251.19415:256 259.08585:260 301.2168:390 303.23044:269 379.11191:388 397.13559:388 508.81207:127 631.3335:639 633.32025:256 651.36273:260 681.341:388 683.38269:256 700.37885:256 800.81982:127 817.46228:257 842.51141:261 844.81036:127 912.44086:127 931.53827:127 935.57739:799 935.65076:264 936.59613:387 972.52509:127 975.44873:256 980.77441:132	2015	2041	2601
4	957.575	DGDG 16:2-18:2	[M-H]-	C49H84O15	ZGGUHLAQJRRFRW-ZJCTUUHQNA-N	CCCCC\C=C/C\C=C/CCCCCCCC(=O)OC(COC1OC(COC2OC(CO)C(O)C(O)C2O)C(O)C(O)C1O)COC(=O)CCCCCCC\C=C/C\C=C/CCC	125.021:150 150.99522:47 161.04582:200 235.09302:597 251.20325:2830 252.20378:666 268.68152:30 277.21457:484 279.23367:4762 280.24127:806 341.12103:112 377.23013:60 379.12048:4924 380.13208:651 381.92764:33 397.13031:6033 398.13184:1268 399.16:155 415.15546:685 476.98676:30 520.09882:30 567.30829:246 616.91168:57 631.33777:4560 632.34137:1545 633.33154:885 634.37585:258 641.24896:27 643.36218:60 …	15631	15883	18701
3.8	981.575	DGDG 16:2-20:4	[M-H]-	C51H84O15	ZROFNXKDEKTSEZ-HDDCHBIDNA-N	CCC\C=C/C\C=C/CCCCCCCC(=O)OCC(COC1OC(COC2OC(CO)C(O)C(O)C2O)C(O)C(O)C1O)OC(=O)CCCCCC\C=C/C\C=C/C\C=C/C\C=C/CC	150.99741:24 210.03925:24 235.07986:61 251.19398:422 287.0791:64 303.22742:654 304.24289:65 305.24283:1003 316.94525:131 397.13705:1564 397.16516:441 416.1488:82 467.26062:42 621.97101:38 631.32294:490 632.34778:164 649.30463:59 683.37872:508 685.38281:871 686.3952:172 701.34949:203 708.40259:24 785.65588:24 823.42157:48 835.3139:43 839.50677:3271 845.45685:24 890.53076:5 907.45947:70 921.38873:2…	3246	3308	3714
3.39	953.542	DGDG 16:3-18:3	[M-H]-	C49H80O15	CRQQFUFBPDKXKC-AAXIOSLLNA-N	CC\C=C/C\C=C/C\C=C/CCCCCCCC(=O)OC(COC1OC(COC2OC(CO)C(O)C(O)C2O)C(O)C(O)C1O)COC(=O)CCCCC\C=C/C\C=C/C\C=C/CC	113.84423:48 161.04227:562 203.04628:97 235.0822:936 238.29674:52 249.18587:10267 250.1913:1463 256.89465:24 259.08142:675 266.09073:53 277.21454:11146 278.22552:3267 282.36139:49 287.07971:1132 305.08585:1156 316.93103:69 368.88351:52 378.41199:51 379.12039:10621 380.13748:2220 381.23856:48 397.133:18047 398.13455:3072 398.15143:2633 399.15143:406 404.75195:48 415.13812:2373 443.22232:24 532.367…	36269	40275	53940
3.51	979.559	DGDG 16:3-20:4	[M-H]-	C51H82O15	OCUHTQVWXQBTAJ-QVEVRGBUNA-N	CC\C=C/C\C=C/C\C=C/CCCCCC(=O)OCC(COC1OC(COC2OC(CO)C(O)C(O)C2O)C(O)C(O)C1O)OC(=O)CCCCCC\C=C/C\C=C/C\C=C/C\C=C/CC	152.07161:70 209.53363:23 236.07939:151 249.18692:2513 284.08368:25 287.07343:156 301.09048:366 303.2388:4551 304.23953:1086 322.03067:24 366.14963:47 379.13181:2228 397.13617:3563 415.13547:174 465.28262:46 530.22754:23 579.29596:23 591.31036:301 629.3103:3426 630.3194:1159 636.6756:47 647.31384:1324 648.33008:469 650.84711:26 683.36328:3994 684.35205:1211 685.39691:256 691.98724:47 701.38245:17…	9280	9380	11346
3.32	977.544	DGDG 16:3-20:5	[M-H]-	C51H80O15	GCXHOMGWEIJCSD-WKASEKAZNA-N	CC\C=C/C\C=C/C\C=C/CCCCCC(=O)OCC(COC1OC(COC2OC(CO)C(O)C(O)C2O)C(O)C(O)C1O)OC(=O)CCC\C=C/C\C=C/C\C=C/C\C=C/C\C=C/CC	114.41499:28 197.96085:14 224.2794:28 230.04819:56 235.05673:381 249.18628:5081 255.29654:29 257.22073:429 284.20425:28 289.08417:55 301.21704:11003 302.20953:3064 305.09082:489 312.39377:28 343.22418:172 361.12051:72 379.12265:5305 380.12323:1114 385.42285:65 389.91736:58 397.11551:7748 397.13239:9607 398.13675:1721 402.03952:112 415.1431:1630 589.83124:28 622.88397:60 629.323:7473 630.31085:249…	17700	19654	21875
4.42	959.592	DGDG 18:1-16:2	[M-H]-	C49H86O15	AYUZIJGYLYOQRO-XOVNSVORNA-N	CCCCCCCC\C=C/CCCCCCCC(=O)OCC(COC1OC(COC2OC(CO)C(O)C(O)C2O)C(O)C(O)C1O)OC(=O)CCCCCCC\C=C/C\C=C/CCC	191.95023:39 235.09094:310 251.19215:902 257.24313:23 277.20761:511 281.23657:1170 281.24365:1214 305.086:161 340.93875:48 379.13159:1403 397.11917:1738 407.78354:23 499.31656:23 516.39581:47 554.89667:23 572.74841:47 632.31671:260 633.35303:608 637.8988:23 649.34875:689 657.34729:414 659.36359:443 661.3504:675 662.39569:556 669.57922:23 677.37781:174 679.40253:769 680.38843:400 827.51813:36 885.…	4480	5055	5760
3.67	955.561	DGDG 18:2-16:3	[M-H]-	C49H82O15	KLNMHBHNJKAFAF-BAYANWAKNA-N	CCCCC\C=C/C\C=C/CCCCCCCC(=O)OCC(COC1OC(COC2OC(CO)C(O)C(O)C2O)C(O)C(O)C1O)OC(=O)CCCCC\C=C/C\C=C/C\C=C/CC	119.03594:237 179.05687:476 209.71231:24 217.06538:477 223.31854:24 227.0531:103 235.08862:1432 249.18347:11871 250.18666:2121 251.19633:1898 255.51917:25 259.06982:765 277.22354:1931 279.2309:13563 280.23135:3592 281.23837:425 292.97049:24 305.09015:1422 335.23584:24 367.87234:100 377.9498:52 379.12189:15460 380.12521:3040 381.83252:73 385.79883:51 397.13159:20861 398.13312:3462 400.38272:48 415…	46140	47258	51932
4.74	1061.63	DGDG 20:3-22:5	[M-H]-	C57H92O15	KTTRNHZVRKPKOI-SAACDJSQNA-N	CC\C=C/C\C=C/C\C=C/CCCCCCCCCC(=O)OCC(COC1OC(COC2OC(CO)C(O)C(O)C2O)C(O)C(O)C1O)OC(=O)CCCCC\C=C/C\C=C/C\C=C/C\C=C/C\C=C/CC	115.18028:24 243.19464:24 259.94153:24 305.24677:611 316.94424:40 328.24536:184 329.25323:795 331.24792:38 379.14539:664 381.13693:95 413.8743:22 455.97153:48 605.89343:24 685.35944:448 687.38123:317 689.43939:48 703.38977:566 706.40137:135 707.37286:349 709.35547:420 710.37415:189 725.83301:48 989.52496:24 1006.31805:48 1009.56989:56 1011.77209:48 1015.63965:2484 1015.69806:289 1016.65601:1289 1…	1472	1655	1794
5.17	1063.65	DGDG 42:7	[M-H]-	C57H94O15	IPQVVXWXUZTQQR-NECXFRBLNA-N	CCCCC\C=C/C\C=C/CCCCCCCCCC(=O)OCC(COC1OC(COC2OC(CO)C(O)C(O)C2O)C(O)C(O)C1O)OC(=O)CCCCC\C=C/C\C=C/C\C=C/C\C=C/C\C=C/CC	131.97855:45 226.96469:37 248.95728:50 263.07138:22 287.08978:97 312.86807:46 329.24777:1950 335.22659:22 379.13403:874 397.1384:1025 500.90222:22 535.34918:45 608.51764:23 639.85394:42 687.3548:213 687.39545:1496 688.99066:46 691.38501:46 705.41119:995 723.8573:23 724.83313:50 930.78064:22 963.75848:45 998.51825:242 1012.52991:47 1017.62262:2258 1018.64001:1741 1018.68958:989 1019.68945:534 1034…	1683	1714	2004
3.51	283.265	FA 18:0	[M-H]-	C18H36O2	QIQXTHQIDYTFRH-UHFFFAOYSA-N	CCCCCCCCCCCCCCCCCC(O)=O	116.89323:126 153.96754:126 154.95822:126 158.05931:126 158.83894:126 173.08698:126 177.00117:126 196.00804:126 209.06332:126 210.96477:126 212.93864:126 215.94881:126 225.86241:126 245.05447:126 249.04822:126 255.10953:126 271.04364:126 283.25162:126 283.26587:126	4710	2293	2232
3.07	281.249	FA 18:1	[M-H]-	C18H34O2	UWHZIFQPPBDJPM-FPLPWBNLSA-N	CCCCCC\C=C/CCCCCCCCCC(O)=O	100.92883:126 108.98685:126 114.98518:126 210.0824:126 212.04803:126 216.93048:126 235.92253:126 238.87669:126 240.14308:126 244.0549:126 253.14148:126 263.92068:126 281.22733:126 281.2439:126	2312	1697	2519
1.72	554.344	LPC 17:0 (IS)	[M-H]-	C25H52NO7P	SRRQPVVYXBTRQK-UHFFFAOYNA-N	CCCCCCCCCCCCCCCCC(=O)OCC(O)COP([O-])(=O)OCC[N+](C)(C)C	182.14151:24 224.07031:701 258.91205:52 269.25171:8692 270.25504:1572 271.25098:203 275.53391:24 310.33139:48 344.94818:48 360.17163:24 403.90607:50 467.27505:50 494.32272:8326 495.33014:2596 506.22549:24	6350	6464	7956
1.25	464.276	LPE 17:1 (IS)	[M-H]-	C22H44NO7P	LNJNONCNASQZOB-HJWRWDBZNA-N	CCCCCCC\C=C/CCCCCCCC(=O)OCC(O)COP(O)(=O)OCCN	186.93327:24 259.81696:56 267.22122:1958 267.23044:1986 268.23694:408 291.97638:28 325.19196:26 464.27679:309	1007	1160	1362
4.2	793.507	MGDG 14:0-20:5	[M-H]-	C43H72O10	ZUSUYLRCBRRNKU-NMJJPLBZNA-N	CCCCCCCCCCCCCC(=O)OCC(COC1OC(CO)C(O)C(O)C1O)OC(=O)CCC\C=C/C\C=C/C\C=C/C\C=C/C\C=C/CC	137.37137:28 227.20258:1229 267.22455:344 301.21698:2324 331.25223:19 531.86108:32 698.91608:80 723.48767:82 727.51575:184 733.50623:27 738.45508:83 778.63702:32 779.49158:127 779.50732:35 781.20593:90 784.52179:9 793.54144:260	5124	4837	5730
4.81	771.521	MGDG 16:0-16:2	[M-H]-	C41H74O10	KETADWXLJRJVFI-UDJAPEQQNA-N	CCCCCCCCCCCCCCCC(=O)OCC(COC1OC(CO)C(O)C(O)C1O)OC(=O)CCCCCCC\C=C/C\C=C/CCC	207.05392:24 235.07712:99 251.20233:1972 253.08864:244 255.23438:2674 256.23611:500 301.22537:21 307.5289:24 356.92197:28 422.17331:24 628.5105:39 694.43854:24 709.52106:36 710.52856:7 726.51379:46 741.8197:19 762.48492:689 763.50201:229 767.54211:316 768.51959:218 771.51453:331	4567	4774	5350
4.78	821.538	MGDG 16:0-20:5	[M-H]-	C45H76O10	GIEIKQLTPYMKIQ-LPHKCNJWNA-N	CCCCCCCCCCCCCCCC(=O)OCC(COC1OC(CO)C(O)C(O)C1O)OC(=O)CCC\C=C/C\C=C/C\C=C/C\C=C/C\C=C/CC	146.96065:15 200.25745:47 248.96312:57 255.24423:1147 258.22818:118 266.93362:25 301.20947:1892 302.21667:540 303.23294:693 382.87363:23 492.31357:61 749.47632:5 757.54712:9 763.49609:32 766.55933:1204 767.53619:846 775.53448:138 795.53845:23 819.55304:27	3419	3242	3790
4.29	769.507	MGDG 16:1-16:2	[M-H]-	C41H72O10	IMNISHCIWOAKNO-DMGUCKLLNA-N	CCCCCC\C=C/CCCCCCCC(=O)OCC(COC1OC(CO)C(O)C(O)C1O)OC(=O)CCCCCCC\C=C/C\C=C/CCC	146.96846:21 228.20085:68 248.96349:152 251.20349:2636 253.20877:3552 253.21774:3616 254.21552:741 277.21457:763 284.92993:35 346.89288:71 352.9231:29 474.83344:27 487.27869:285 489.30197:653 511.86349:26 695.80499:25 721.38293:25 726.51135:110 759.46228:266 759.49335:242 763.51508:82 769.49902:773	10600	11111	13820
3.94	767.492	MGDG 16:1-16:3	[M-H]-	C41H70O10	BHXRCUVVPSNNTR-JETZYGMFNA-N	CCCCCC\C=C/CCCCCCCC(=O)OCC(COC1OC(CO)C(O)C(O)C1O)OC(=O)CCCCC\C=C/C\C=C/C\C=C/CC	225.19659:88 235.08202:482 249.18567:3694 251.21422:255 253.2173:5593 254.22183:1026 303.23282:166 406.94006:33 486.80066:64 715.28369:32 721.49658:669 723.52924:89 753.2002:32 759.51306:87 764.07288:32 766.49658:15 767.50079:979	13729	14509	17614
4.32	819.523	MGDG 16:1-20:5	[M-H]-	C45H74O10	WTQAXQUFECSKOH-DVKFGTQTNA-N	CCCCCC\C=C/CCCCCCCC(=O)OCC(COC1OC(CO)C(O)C(O)C1O)OC(=O)CCC\C=C/C\C=C/C\C=C/C\C=C/C\C=C/CC	158.97054:17 174.10373:49 192.86232:24 253.21774:2414 254.51929:78 276.05557:50 301.21967:4279 302.21951:1351 303.24805:962 330.32642:25 489.28864:48 504.99463:49 537.31769:244 552.86456:15 705.38055:24 782.11859:24	8538	8223	10038
4.41	795.523	MGDG 16:2-18:2	[M-H]-	C43H74O10	YFHGYPICICXDKV-ZJCTUUHQNA-N	CCCCC\C=C/C\C=C/CCCCCCCC(=O)OC(COC1OC(CO)C(O)C(O)C1O)COC(=O)CCCCCCC\C=C/C\C=C/CCC	152.98763:32 227.19591:348 249.18605:233 251.1855:963 251.20116:1082 252.20392:1329 253.09419:378 263.68213:11 272.92783:25 279.22888:9265 280.23172:2125 303.23035:563 306.91431:36 442.8407:41 487.2818:179 490.30112:73 602.3996:11 740.50757:1156 742.53223:232 745.52234:187 747.56537:5 749.5224:615 750.52307:643 753.51373:354 764.5213:5 795.55371:805	23567	23606	29192
3.7	791.492	MGDG 16:3-18:3	[M-H]-	C43H70O10	ICYUEMSNVJJVHR-AAXIOSLLNA-N	CC\C=C/C\C=C/C\C=C/CCCCCCCC(=O)OC(COC1OC(CO)C(O)C(O)C1O)COC(=O)CCCCC\C=C/C\C=C/C\C=C/CC	168.31683:32 179.05504:104 213.18353:22 235.08005:1028 249.18134:14172 250.18898:2684 253.09618:1429 254.79134:118 257.61636:67 277.21658:19948 278.21817:4270 279.22626:507 372.89554:0 446.8815:26 485.28741:804 498.28683:5 513.29755:2333 534.91382:48 642.10645:32 698.92725:1 745.4762:1395 778.98358:64 783.4632:195 789.47314:477 790.46844:7 791.49219:3360	45731	43826	53529
3.94	817.507	MGDG 16:3-20:4	[M-H]-	C45H72O10	GGGFLWSBXKPQCL-QVEVRGBUNA-N	CC\C=C/C\C=C/C\C=C/CCCCCC(=O)OCC(COC1OC(CO)C(O)C(O)C1O)OC(=O)CCCCCC\C=C/C\C=C/C\C=C/C\C=C/CC	145.05042:22 160.95346:44 235.07602:439 249.19055:2174 251.19897:5172 252.20396:1346 253.09648:944 253.22218:253 283.21075:111 283.3176:47 301.21439:8875 302.20444:2552 303.23538:6106 304.23859:1485 305.31:44 376.9335:22 475.77194:44 486.2706:218 495.46649:22 526.86578:31 539.31549:517 591.89899:22 724.80969:22 733.32367:42 763.56683:56 765.47437:11 766.49738:178 771.49347:810 785.55054:8 817.478…	25707	24641	30148
3.62	815.491	MGDG 16:3-20:5	[M-H]-	C45H70O10	VVYYNMBKJJAXGP-WKASEKAZNA-N	CC\C=C/C\C=C/C\C=C/CCCCCC(=O)OCC(COC1OC(CO)C(O)C(O)C1O)OC(=O)CCC\C=C/C\C=C/C\C=C/C\C=C/C\C=C/CC	171.27444:24 216.95319:50 249.19041:9357 250.18916:2026 253.10086:895 257.22275:867 272.81839:50 283.2132:185 301.21457:18054 302.21445:4493 303.24051:528 455.37549:27 485.28326:637 488.50845:24 537.31085:1069 695.36633:24 759.1405:24 769.48053:567 776.51752:23 813.5788:41 815.50751:1142	29870	28390	35827
4.87	797.536	MGDG 18:1-16:2	[M-H]-	C43H76O10	HGJJOSKRTMFXBI-XOVNSVORNA-N	CCCCCCCC\C=C/CCCCCCCC(=O)OCC(COC1OC(CO)C(O)C(O)C1O)OC(=O)CCCCCCC\C=C/C\C=C/CCC	139.00702:16 198.01155:55 251.18951:868 253.20598:24 255.2395:288 260.91696:55 281.24316:1556 582.98254:46 698.87054:27 729.50677:124 741.05243:55 742.5318:23 751.50861:278 759.61371:12 772.51929:27	4615	4380	5160
4.04	793.506	MGDG 18:2-16:3	[M-H]-	C43H72O10	DVRKGRMGQJLNPC-BAYANWAKNA-N	CCCCC\C=C/C\C=C/CCCCCCCC(=O)OCC(COC1OC(CO)C(O)C(O)C1O)OC(=O)CCCCC\C=C/C\C=C/C\C=C/CC	179.06381:28 235.08617:746 249.1855:10965 251.18497:3084 251.20287:3456 252.20114:463 253.08917:1219 278.21805:684 279.22382:19114 279.23325:19616 280.23846:2470 285.25351:208 289.43149:57 303.23016:849 319.88864:28 427.23434:28 469.30167:115 473.28333:115 485.27332:1244 500.29651:47 515.32776:2157 676.71204:28 714.3858:1 747.492:1727 747.51514:2025 748.48749:661 748.54156:332 781.49005:276 782.4…	57285	50586	65663
5.19	899.586	MGDG 20:3-22:5	[M-H]-	C51H82O10	YCKCPTUHNQBTBZ-SAACDJSQNA-N	CC\C=C/C\C=C/C\C=C/CCCCCCCCCC(=O)OCC(COC1OC(CO)C(O)C(O)C1O)OC(=O)CCCCC\C=C/C\C=C/C\C=C/C\C=C/C\C=C/CC	242.94089:54 286.24597:48 305.24088:1197 307.29263:145 329.24194:1388 516.64978:23 679.82483:47 827.49164:4 834.27081:47 841.54828:20 844.56732:1126 845.57214:698 855.57062:88 892.58691:19 899.59332:335	1435	1303	1630
4.43	695.461	PA 16:0-20:4	[M-H]-	C39H69O8P	WZKHHBHWAXZUGV-JAXHXWBXNA-N	CCCCCCCCCCCCCCCC(=O)OCC(COP(O)(O)=O)OC(=O)CCCCCC\C=C/C\C=C/C\C=C/C\C=C/CC	112.98925:255 233.57675:126 248.96751:254 255.25543:256 285.25375:126 301.22168:515 303.22797:392 316.95343:126 329.24219:252 370.87491:127 576.70154:126 639.4989:256 657.41876:126 695.44788:254 695.48877:254	2517	2544	3368
3.81	708.48	PC 13:0-14:0	[M-H]-	C35H70NO8P	XUVBJCSDUTWTAN-UHFFFAOYNA-N	CCCCCCCCCCCCCC(=O)OC(COC(=O)CCCCCCCCCCCC)COP([O-])(=O)OCC[N+](C)(C)C	112.98619:18 213.18443:585 227.20934:449 504.80325:44 534.92834:54 613.42444:26 648.45856:2586 649.4649:990 663.26117:26 671.42505:28 708.45355:101	1967	2177	2030
4.08	722.493	PC 14:0-14:0	[M-H]-	C36H72NO8P	CITHEXJVPOWHKC-UHFFFAOYNA-N	CCCCCCCCCCCCCC(=O)OCC(COP([O-])(=O)OCC[N+](C)(C)C)OC(=O)CCCCCCCCCCCCC	185.00395:35 199.32729:24 227.20076:2522 228.20988:240 321.59756:24 378.8952:6 606.40369:71 614.19342:48 626.4425:51 659.39362:31 662.47662:6683 663.38477:66 663.49011:2133 664.46442:456 671.13263:24 676.47943:26 722.48792:467	5176	5805	6508
4.36	736.509	PC 14:0-15:0	[M-H]-	C37H74NO8P	JERIBPHBOOFETI-UHFFFAOYNA-N	CCCCCCCCCCCCCCC(=O)OC(COC(=O)CCCCCCCCCCCCC)COP([O-])(=O)OCC[N+](C)(C)C	191.86508:23 213.18211:725 227.20906:938 229.20392:36 241.23346:360 500.91776:24 565.01678:32 619.42767:55 666.53113:71 676.48987:4430 677.49567:1979 683.31384:23 698.03717:23 708.50555:16	3396	3898	4120
4.66	750.524	PC 14:0-16:0	[M-H]-	C38H76NO8P	RFVFQQWKPSOBED-UHFFFAOYNA-N	CCCCCCCCCCCCCCCC(=O)OC(COC(=O)CCCCCCCCCCCCC)COP([O-])(=O)OCC[N+](C)(C)C	207.92134:40 227.20515:1763 255.24298:522 280.24197:24 665.4754:15 676.55243:40 688.19452:33 690.49109:3851 690.52075:4564 691.51099:2410 692.513:325 734.52808:83 741.6496:55 743.56805:40 749.62415:95 750.52441:775	4462	4970	5485
4.79	826.559	PC 16:0-20:4	[M-H]-	C44H80NO8P	JAVWFBAAZSHHAD-KKILVFCFNA-N	CCCCCCCCCCCCCCCC(=O)OCC(COP([O-])(=O)OCC[N+](C)(C)C)OC(=O)CCCCCC\C=C/C\C=C/C\C=C/C\C=C/CC	146.96065:15 200.25745:47 248.96312:57 255.24423:1147 258.22818:118 266.93362:25 301.20947:1892 302.21667:540 303.23294:693 382.87363:23 492.31357:61 749.47632:5 757.54712:9 763.49609:32 766.55933:1204 767.53619:846 775.53448:138 795.53845:23 819.55304:27 822.58099:237	1173	1226	1407
6.31	858.619	PC 19:1-19:1	[M-H]-	C46H88NO8P	HJYITXYOCDILBF-HKOLQMFGNA-N	CCCCCCCCC\C=C/CCCCCCCC(=O)OCC(COP([O-])(=O)OCC[N+](C)(C)C)OC(=O)CCCCCCC\C=C/CCCCCCCCC	215.96751:16 295.25964:758 304.91058:17 518.83899:9 562.75439:16 722.76282:16 735.8042:32 756.49078:5 775.84027:32 784.47809:32 798.58466:2260 799.56177:436 823.42584:32 856.50323:150 858.59375:579	1262	1396	1588
5.2	904.601	PC 20:2-22:5	[M-H]-	C50H86NO8P	XJMSRTZSQKJCEJ-BXAIDXJJNA-N	CCCCC\C=C/C\C=C/CCCCCCCCCC(=O)OCC(COP([O-])(=O)OCC[N+](C)(C)C)OC(=O)CCCCC\C=C/C\C=C/C\C=C/C\C=C/C\C=C/CC	242.94089:54 286.24597:48 305.24088:1197 307.29263:145 329.24194:1388 516.64978:23 679.82483:47 827.49164:4 834.27081:47 841.54828:20 844.56732:1126 845.57214:698 855.57062:88 892.58691:19 899.59332:335 903.50751:26 904.63165:261	869	1059	1157
4.16	874.554	PC 20:3-20:5	[M-H]-	C48H80NO8P	XPHIBKWGXNMEHE-NDVIHQHGNA-N	CC\C=C/C\C=C/C\C=C/CCCCCCCCCC(=O)OCC(COP([O-])(=O)OCC[N+](C)(C)C)OC(=O)CCC\C=C/C\C=C/C\C=C/C\C=C/C\C=C/CC	190.92345:23 301.20966:1024 305.24362:423 406.95758:10 522.1051:48 551.83307:24 731.52899:24 754.81653:24 767.13037:48 805.28625:50 814.53699:5180 815.53186:1772 816.5636:690 817.53546:2837 818.51202:1645 818.54834:848 820.51526:216 829.68622:27 873.54279:82 874.56049:886	2656	2685	3092
4.77	902.585	PC 20:3-22:5	[M-H]-	C50H84NO8P	JCZOXJJXTZMLHT-KBNKHNLLNA-N	CC\C=C/C\C=C/C\C=C/CCCCCCCCCC(=O)OCC(COP([O-])(=O)OCC[N+](C)(C)C)OC(=O)CCCCC\C=C/C\C=C/C\C=C/C\C=C/C\C=C/CC	224.06668:24 258.07513:49 305.24182:815 307.23422:225 327.22113:564 329.26086:578 767.52966:94 772.47418:49 827.55023:24 833.14014:51 842.56128:4743 843.57306:2950 844.5896:758 849.48401:12 851.53302:67 859.29462:24 900.44165:28 900.77612:72 902.57666:1110 902.62323:738	1884	2070	2388
3.94	872.54	PC 20:4-20:5	[M-H]-	C48H78NO8P	VZHJGZIHURTYOK-VEJLKNSKNA-N	CC\C=C/C\C=C/C\C=C/C\C=C/CCCCCCC(=O)OCC(COP([O-])(=O)OCC[N+](C)(C)C)OC(=O)CCC\C=C/C\C=C/C\C=C/C\C=C/C\C=C/CC	151.00121:53 296.86441:45 301.2193:439 303.23785:529 657.83228:46 765.48999:198 800.5766:66 812.50848:1484 812.58087:336 840.56738:22 854.56512:16 865.50861:204 866.51337:2744 866.55487:1001 867.49371:1431 868.52454:235 872.52899:427	2167	2345	2724
3.63	870.526	PC 20:5-20:5	[M-H]-	C48H76NO8P	WAIHGVAZVKEQGR-IYICPNJGNA-N	CC\C=C/C\C=C/C\C=C/C\C=C/C\C=C/CCCC(=O)OCC(COP([O-])(=O)OCC[N+](C)(C)C)OC(=O)CCC\C=C/C\C=C/C\C=C/C\C=C/C\C=C/CC	257.23178:386 301.21457:2775 302.21689:743 437.2074:22 518.17957:27 766.53638:27 798.50226:59 809.8125:57 810.50317:8137 810.51526:7709 811.53979:2514 812.52075:964 819.49298:16 861.54572:15 870.5304:1483	4443	4866	5830
3.82	896.539	PC 20:5-22:6	[M-H]-	C50H78NO8P	PRAHGYJIPXTSPA-XQSFYUSANA-N	CC\C=C/C\C=C/C\C=C/C\C=C/C\C=C/CCCC(=O)OCC(COP([O-])(=O)OCC[N+](C)(C)C)OC(=O)CC\C=C/C\C=C/C\C=C/C\C=C/C\C=C/C\C=C/CC	219.08717:48 283.23978:294 301.2149:556 327.22079:1017 327.23099:1025 463.21167:24 625.3443:60 666.258:48 765.43555:67 815.51953:583 817.55542:24 828.47937:65 833.95831:50 836.51892:5924 836.56787:1342 837.51892:2421 837.54749:1738 838.5318:583 845.42163:48 857.53729:24 859.55878:70 896.50824:708 896.55054:1121	2965	2884	3610
3.34	680.449	PC 25:0 (IS)	[M-H]-	C33H66NO8P	FCTBVSCBBWKZML-UHFFFAOYNA-N	CCCCCCCCCCCCC(=O)OC(COC(=O)CCCCCCCCCCC)COP([O-])(=O)OCC[N+](C)(C)C	174.95587:126 213.18016:128 242.94183:126 484.88617:126 514.8938:126 610.86572:254 620.45398:388 680.46387:126	360	440	485
3.85	796.51	PC 34:5	[M-H]-	C42H74NO8P	WCNDCUHEAPXSRE-WVLIMAHDNA-N	CCCCCCCCCCCCCC(=O)OCC(COP([O-])(=O)OCC[N+](C)(C)C)OC(=O)CCC\C=C/C\C=C/C\C=C/C\C=C/C\C=C/CC	146.35413:24 209.03441:49 227.19765:1049 258.23727:116 302.21674:319 374.89615:15 481.99115:49 659.37372:91 668.78644:47 717.61786:24 733.09393:97 736.50146:6059 738.4823:438 741.49121:809 761.80145:24 767.53253:49 796.51788:866	4272	4663	5247
4.4	824.54	PC 36:5	[M-H]-	C44H78NO8P	SFEMWZZGMMRGCX-OULCNMDBNA-N	CCCCCCCCCCCCCC(=O)OCC(COP([O-])(=O)OCC[N+](C)(C)C)OC(=O)CCCCC\C=C/C\C=C/C\C=C/C\C=C/C\C=C/CC	255.25357:288 279.23132:195 285.2587:222 329.23175:631 684.44171:21 719.49713:21 745.47217:520 748.54156:62 755.43964:48 760.50464:115 764.52899:7720 765.52405:3973 766.51978:777 775.6557:33 783.38007:27 817.82837:19 824.53552:1636	4738	5188	6267
4.07	822.525	PC 36:6	[M-H]-	C44H76NO8P	HAIPHKFLSXSDAN-FEOZPROANA-N	CCCCCCCCCCCCCC(=O)OCC(COP([O-])(=O)OCC[N+](C)(C)C)OC(=O)CC\C=C/C\C=C/C\C=C/C\C=C/C\C=C/C\C=C/CC	316.96585:5 327.23544:538 605.8186:29 661.40045:21 694.44727:144 741.57898:21 755.47839:53 762.47064:1075 762.5174:1505 763.50336:858 765.5943:3 795.04431:21 822.495:134	1121	1171	1372
4.73	838.555	PC 37:5	[M-H]-	C45H80NO8P	URYYGMVXBWUJFP-ATCRTNRPNA-N	CCCCCCCCCCCCCCC(=O)OCC(COP([O-])(=O)OCC[N+](C)(C)C)OC(=O)CCCCC\C=C/C\C=C/C\C=C/C\C=C/C\C=C/CC	329.24667:565 486.88263:21 702.79572:24 768.80554:50 777.46326:156 778.54932:2258 779.52985:1284 789.48779:18 796.57166:23 820.4035:24 838.57019:480	1540	1460	1748
5.03	852.572	PC 38:5	[M-H]-	C46H82NO8P	FOQMNUVHRWPLCX-GVTKYYOSNA-N	CCCC\C=C/CCCCCCCC(=O)OCC(COP([O-])(=O)OCC[N+](C)(C)C)OC(=O)CCCCCCCCCC\C=C/C\C=C/C\C=C/C\C=C/CC	243.95068:16 327.24051:222 708.77051:24 769.29938:16 775.56134:32 790.5556:12 792.55609:2817 793.55334:1116 793.58118:610 850.53973:46 852.5694:415	1766	1831	2079
4.54	876.573	PC 40:7	[M-H]-	C48H82NO8P	PSZDKKGECDHHAW-ZWDWPNMXNA-N	CC\C=C/C\C=C/C\C=C/CCCCCC(=O)OCC(COP([O-])(=O)OCC[N+](C)(C)C)OC(=O)CCCCCCCCCC\C=C/C\C=C/C\C=C/C\C=C/CC	527.28479:14 533.88507:71 785.47406:22 794.52313:352 805.40472:64 811.47406:38 816.54181:3047 816.56195:3662 817.58228:1016 818.55072:258 820.13782:44 821.5647:15 843.46472:21 873.47839:181 876.55414:616	1873	1909	1795
4.16	898.554	PC 42:10	[M-H]-	C50H80NO8P	KJZGPYYLCQSOIZ-DBXDPKMRNA-N	CC\C=C/C\C=C/C\C=C/C\C=C/C\C=C/CCCCCC(=O)OC(COC(=O)CCC\C=C/C\C=C/C\C=C/C\C=C/C\C=C/CC)COP([O-])(=O)OCC[N+](C)(C)C	258.10596:27 302.22424:278 327.22321:242 329.24246:1698 714.74872:54 817.51123:238 825.45294:261 838.46674:385 838.48718:849 838.53619:8151 838.55255:7386 839.53741:4511 840.54333:1633 841.60718:82 873.81787:27 883.7467:54 895.57147:16 898.55896:1456	4624	4592	5295
4.39	900.573	PC 42:9	[M-H]-	C50H82NO8P	FDDWZRUXIMATBC-WCSWXZRRNA-N	CC\C=C/C\C=C/C\C=C/C\C=C/CCCCCCC(=O)OCC(COP([O-])(=O)OCC[N+](C)(C)C)OC(=O)CCCCC\C=C/C\C=C/C\C=C/C\C=C/C\C=C/CC	112.98907:303 283.25397:95 304.2366:39 329.24512:183 574.83142:22 772.72479:22 834.12964:23 836.52313:47 840.52271:1230 840.57184:2401 841.56195:2480 842.5036:4 843.55225:103 848.46417:15 852.34802:45 893.54547:318 896.54645:34 900.5387:460 900.59796:755	1950	2067	2366
4.32	710.474	PE 14:0-20:4	[M-H]-	C39H70NO8P	MNVGUNLOWKLLFC-WNXRHBFNNA-N	CCCCCCCCCCCCCC(=O)OCC(COP(O)(=O)OCCN)OC(=O)CCCCCC\C=C/C\C=C/C\C=C/C\C=C/CC	183.13766:32 227.2007:783 232.92703:6 248.91277:64 255.31717:65 278.97025:32 300.94809:65 301.21002:3 303.23349:2461 304.24649:738 313.0228:95 329.24005:2 398.46368:32 424.23898:191 651.35706:32 696.4577:17 699.40594:64 705.1936:101 707.4696:254 708.46436:608 709.46356:47 710.48236:1349 710.51239:305	2934	3234	3297
4.62	724.489	PE 15:0-20:4	[M-H]-	C40H72NO8P	PNJZUQDFCCAMNB-BHYOAKPMNA-N	CCCCCCCCCCCCCCC(=O)OCC(COP(O)(=O)OCCN)OC(=O)CCCCCC\C=C/C\C=C/C\C=C/C\C=C/CC	180.96837:91 241.21523:1014 246.1064:32 255.22395:300 303.22064:1574 316.96103:15 322.90637:76 409.23734:15 424.24503:87 720.51929:64 721.47015:20 724.50879:1658	2389	2579	2571
4.24	722.476	PE 15:0-20:5	[M-H]-	C40H70NO8P	RAJRALIPDBBWPS-PARIFVSLNA-N	CCCCCCCCCCCCCCC(=O)OCC(COP(O)(=O)OCCN)OC(=O)CCC\C=C/C\C=C/C\C=C/C\C=C/C\C=C/CC	209.13135:8 241.22493:537 248.95514:100 297.91611:8 301.21506:366 305.24655:31 327.2388:718 340.92584:8 353.95834:13 374.89908:52 581.74268:8 658.45203:15 662.48022:164 668.81006:8 681.44592:40 719.48755:1798 721.89264:16 722.48029:472 722.57129:16	1084	1207	1288
4.89	688.489	PE 16:0-16:1	[M-H]-	C37H72NO8P	CZOSTDZGCCEZTJ-PEZBUJJGNA-N	CCCCCCCCCCCCCCCC(=O)OCC(COP(O)(=O)OCCN)OC(=O)CCCCCCC\C=C/CCCCCC	124.0572:16 211.95009:32 253.2114:1148 255.23141:276 639.42877:16 643.36621:32 686.47412:7 688.49011:1280	1663	1986	2119
5.53	716.517	PE 16:0-18:1	[M-H]-	C39H76NO8P	FHQVHHIBKUMWTI-ZCXUNETKNA-N	CCCCCCCCCCCCCCCC(=O)OCC(COP(O)(=O)OCCN)OC(=O)CCCCCCC\C=C/CCCCCCCC	144.92569:24 200.96492:34 255.22855:158 281.25534:977 307.26315:43 448.78491:11 544.05872:24 573.79834:48 671.10895:24 683.57092:48 714.52588:69 716.526:955	1186	1356	1384
4.93	738.504	PE 16:0-20:4	[M-H]-	C41H74NO8P	NQIMLWFRWGTTOZ-JAXHXWBXNA-N	CCCCCCCCCCCCCCCC(=O)OCC(COP(O)(=O)OCCN)OC(=O)CCCCCC\C=C/C\C=C/C\C=C/C\C=C/CC	118.8181:32 197.96712:103 255.23373:1198 256.23999:386 264.59528:32 283.26587:50 291.22812:64 303.23346:3525 304.23663:625 314.63983:64 329.24515:917 338.58521:76 401.6976:32 423.26315:325 452.27902:394 622.78217:32 676.88269:32 690.49847:151 702.33795:32 733.14838:64 735.4613:99 735.49957:233 738.51385:3501	3870	4184	4400
5.98	702.541	PE 16:0e/18:1	[M-H]-	C39H78NO7P	JJGMGPGKWYLISM-ZPHPHTNENA-N	CCCCCCCCCCCCCCCCOCC(COP(O)(=O)OCCN)OC(=O)CCCCCCC\C=C/CCCCCCCC	163.04305:24 238.93323:155 268.95688:38 281.25076:3569 282.25485:717 300.90619:25 426.86481:23 656.42853:16 699.54333:140 702.53918:3540	3904	3652	4379
4.95	714.503	PE 16:1-18:1	[M-H]-	C39H74NO8P	RAMNOXDFBNFSFC-LJSPAGPLNA-N	CCCCCCCC\C=C/CCCCCCCC(=O)OC(COC(=O)CCCCCCC\C=C/CCCCCC)COP(O)(=O)OCCN	118.99195:32 176.08914:24 253.21831:830 255.24512:244 281.24655:528 306.24811:120 645.53387:16 699.46985:13 707.63147:45 709.49414:14 714.49347:1180	1148	1502	1369
6.13	718.537	PE 17:0-17:0 (IS)	[M-H]-	C39H78NO8P	YSFFAUPDXKTJMR-UHFFFAOYNA-N	CCCCCCCCCCCCCCCCC(=O)OCC(COP(O)(=O)OCCN)OC(=O)CCCCCCCCCCCCCCCC	147.01193:23 266.49689:48 269.24936:20758 270.25269:4628 448.27985:333 464.8201:41 662.35315:17 682.28986:64 718.53882:22887	5862	5992	7047
4.29	786.5	PE 20:4-20:4	[M-H]-	C45H74NO8P	AXKKDIYHTGSBKS-CKKCRWTANA-N	CC\C=C/C\C=C/C\C=C/C\C=C/CCCCCCC(=O)OCC(COP(O)(=O)OCCN)OC(=O)CCCCCC\C=C/C\C=C/C\C=C/C\C=C/CC	301.20062:0 303.23877:292 304.28378:61 328.22748:213 350.91269:15 584.83319:16 594.38068:31 668.99622:31 707.43628:363 709.47906:294 777.33234:31 783.48071:1460 786.48877:153	1677	1536	1907
3.84	591.399	PEtOH 13:0-13:0	[M-H]-	C31H61O8P	PHJXIVFBIPKCQE-UHFFFAOYNA-N	CCCCCCCCCCCCC(=O)OCC(COP(O)(=O)OCC)OC(=O)CCCCCCCCCCCC	199.16582:88 213.18626:1742 215.05872:45 228.68095:45 296.42743:45 462.98087:14 520.36108:30 587.45587:8 591.41547:432	2006	1992	2688
4.96	735.494	PEtOH 15:0-22:5	[M-H]-	C42H73O8P	HKKJRXUCFMPQTQ-LKYJCGHLNA-N	CCCCCCCCCCCCCCC(=O)OCC(COP(O)(=O)OCC)OC(=O)CCCCC\C=C/C\C=C/C\C=C/C\C=C/C\C=C/CC	206.99388:12 241.22192:20 257.24295:106 302.33163:31 312.87463:31 327.92972:144 329.23911:1605 329.25446:1657 423.24457:183 693.20563:15 703.55927:105 731.18811:31 735.49005:1411	2349	2593	3257
5.11	787.524	PEtOH 19:2-22:5	[M-H]-	C46H77O8P	LSSFQKCCFKPYDA-ULTMBQGYNA-N	CCCCCC\C=C/C\C=C/CCCCCCCC(=O)OCC(COP(O)(=O)OCC)OC(=O)CCCCC\C=C/C\C=C/C\C=C/C\C=C/C\C=C/CC	243.21431:25 292.86295:25 303.23361:172 304.92126:112 310.93716:83 316.939:161 327.27197:39 329.25299:1767 336.95703:25 365.89276:50 375.23508:26 446.8707:47 693.57147:177 697.05731:36 712.54462:210 721.57379:52 733.60681:51 774.49054:33 780.01288:51 783.5434:80 785.47968:127 787.52527:1264	1372	1413	1766
4.4	745.498	PG 16:0-18:2	[M-H]-	C40H75O10P	ATBOMIWRCZXYSZ-BCTRXSSUNA-N	CCCCCCCCCCCCCCCC(=O)OCC(COP(O)(=O)OCC(O)CO)OC(=O)CCCCCCC\C=C/C\C=C/CCCCC	123.01308:24 203.1944:72 255.22966:1375 279.21109:532 279.237:702 489.26306:165 600.78217:24 649.22455:48 734.68585:24 743.38831:51 745.49774:7428	4074	4883	5641
4.21	743.484	PG 16:1-18:2	[M-H]-	C40H73O10P	PTJBFPPEYDFAAQ-RUGCENDANA-N	CCCCCC\C=C/CCCCCCCC(=O)OCC(COP(O)(=O)OCC(O)CO)OC(=O)CCCCCCC\C=C/C\C=C/CCCCC	253.22406:436 279.2356:525 365.92651:28 371.9097:56 414.89777:45 430.87424:11 482.89679:82 507.27682:2841 508.26871:836 537.04944:54 614.84515:54 693.45795:50 735.47443:202 739.52032:51 743.4812:3679	3836	4115	4908
3.88	741.465	PG 16:1-18:3	[M-H]-	C40H71O10P	BFIMUUYOALOYGB-MVXJGUQMNA-N	CCCCCC\C=C/CCCCCCCC(=O)OCC(COP(O)(=O)OCC(O)CO)OC(=O)CCCCCCC\C=C/C\C=C/C\C=C/CC	112.98473:12 251.97047:24 254.21495:94 277.20477:531 442.87717:24 452.92441:71 480.88855:24 487.2207:92 505.25671:2840 506.29108:365 545.1347:24 624.84827:24 652.35266:48 717.15979:24 737.68805:48 741.44421:1760 741.49799:1932	4413	4909	5278
5.39	749.531	PG 17:0-17:0 (IS)	[M-H]-	C40H79O10P	ZBVHXVKEMAIWQQ-UHFFFAOYNA-N	CCCCCCCCCCCCCCCCC(=O)OCC(COP(O)(=O)OCC(O)CO)OC(=O)CCCCCCCCCCCCCCCC	112.9937:48 155.89217:55 209.02483:175 269.24945:44413 270.24121:9848 270.25513:10435 271.25336:1256 272.96393:72 274.56061:75 285.97284:42 388.7453:46 405.24261:3506 417.00247:46 441.87457:31 479.26941:2270 480.28305:559 497.2944:2356 738.05133:22 747.17474:561 748.14301:538 749.17371:177 749.52905:117365	36790	36677	43416
4.36	619.43	PMeOH 13:0-16:0	[M-H]-	C33H65O8P	VWTBVCNCIKLWIL-UHFFFAOYNA-N	CCCCCCCCCCCCCCCC(=O)OC(COC(=O)CCCCCCCCCCCC)COP(O)(=O)OC	146.97086:126 208.95479:254 213.1915:387 227.20395:131 228.21735:126 242.20879:252 255.23967:251 286.94092:126 352.90759:126 460.09:126 482.81223:257 579.52393:126 617.44733:126 619.44019:516	2611	2772	3369
4.09	605.414	PMeOH 14:0-14:0	[M-H]-	C32H63O8P	GFVIMEJDNBYXDC-UHFFFAOYNA-N	CCCCCCCCCCCCCC(=O)OCC(COP(O)(=O)OC)OC(=O)CCCCCCCCCCCCC	158.97736:68 202.1124:17 223.59464:34 227.19327:2829 228.2045:455 237.52187:17 255.914:17 321.89801:47 395.21469:272 561.31848:70 605.40466:639	4228	4750	5638
4.65	633.446	PMeOH 14:0-16:0	[M-H]-	C34H67O8P	QZVLGRAYADVOSR-UHFFFAOYNA-N	CCCCCCCCCCCCCCCC(=O)OC(COC(=O)CCCCCCCCCCCCC)COP(O)(=O)OC	227.19965:2313 255.23511:761 628.36621:41 632.30499:32	3137	3049	4272
4.16	681.446	PMeOH 14:0-20:4	[M-H]-	C38H67O8P	KRTAOKNMPATVCU-AWIGZIGRNA-N	CCCCCCCCCCCCCC(=O)OCC(COP(O)(=O)OC)OC(=O)CCCCCC\C=C/C\C=C/C\C=C/C\C=C/CC	184.9942:23 227.19206:491 257.21417:198 285.90997:52 303.23578:2226 346.95117:30 353.87839:52 398.74234:26 522.06165:28 612.8194:42 674.37769:52 681.44519:1200	3462	3613	4514
3.84	679.432	PMeOH 14:0-20:5	[M-H]-	C38H65O8P	RKWISCDJRSDSIG-DGNUAAPGNA-N	CCCCCCCCCCCCCC(=O)OCC(COP(O)(=O)OC)OC(=O)CCC\C=C/C\C=C/C\C=C/C\C=C/C\C=C/CC	213.18826:40 227.19626:1386 228.20537:152 232.32002:32 254.91138:87 283.24435:36 301.20984:2522 302.21948:64 310.92691:32 470.01978:32 548.32385:64 619.51898:32 638.42334:52 679.4176:345	5468	6044	7714
4.09	693.449	PMeOH 15:0-20:5	[M-H]-	C39H67O8P	SEBLPVNBLJHUSK-AGHJZLGQNA-N	CCCCCCCCCCCCCCC(=O)OCC(COP(O)(=O)OC)OC(=O)CCC\C=C/C\C=C/C\C=C/C\C=C/C\C=C/CC	198.95178:16 226.96791:1 241.2173:699 245.57979:16 260.2475:16 301.20203:1787 301.21671:1809 302.23373:216 303.24509:0 382.87076:16 404.95596:5 446.91263:71 516.82788:16 542.27301:32 574.34906:16 640.27313:27 649.4519:32 683.48944:48 693.43622:1251	3409	2824	4596
4.72	709.477	PMeOH 16:0-20:4	[M-H]-	C40H71O8P	GLAIFIDZABIAJR-KHDVSGDZNA-N	CCCCCCCCCCCCCCCC(=O)OCC(COP(O)(=O)OC)OC(=O)CCCCCC\C=C/C\C=C/C\C=C/C\C=C/CC	146.96074:32 255.2195:932 255.23076:932 259.94733:8 262.94257:17 298.89276:32 303.19366:119 303.23297:2620 304.23126:293 305.29279:64 306.91696:53 384.33264:390 385.35117:115 391.95966:79 424.25958:141 664.59326:182 698.46826:55 701.51416:145 708.45544:205 709.46973:76	3667	3818	4564
4.36	707.46	PMeOH 16:0-20:5	[M-H]-	C40H69O8P	ZRPJUJAOWHIOTK-DBMGNMMWNA-N	CCCCCCCCCCCCCCCC(=O)OCC(COP(O)(=O)OC)OC(=O)CCC\C=C/C\C=C/C\C=C/C\C=C/C\C=C/CC	201.06377:24 238.93159:51 244.76105:24 255.23137:190 258.22656:11 301.20987:1462 304.91608:78 316.9588:39 329.24503:1394 423.26593:301 443.87817:24 559.81738:24 628.89496:24 639.3327:48 705.26093:97 707.45819:4659	6346	6653	8865
4.12	757.479	PMeOH 20:3-20:5	[M-H]-	C44H71O8P	JIPPROZNLDCTOY-RLZKZZHVNA-N	CC\C=C/C\C=C/C\C=C/CCCCCCCCCC(=O)OCC(COP(O)(=O)OC)OC(=O)CCC\C=C/C\C=C/C\C=C/C\C=C/C\C=C/CC	198.93973:23 257.21777:394 280.61652:47 301.22879:1329 305.24069:806 506.18317:17 656.44177:23 693.47296:211 709.41669:27 757.47272:2274	2914	3001	3575
3.61	753.446	PMeOH 20:5-20:5	[M-H]-	C44H67O8P	VJAVWVBIMVJBIJ-YVYFFHLHNA-N	CC\C=C/C\C=C/C\C=C/C\C=C/C\C=C/CCCC(=O)OCC(COP(O)(=O)OC)OC(=O)CCC\C=C/C\C=C/C\C=C/C\C=C/C\C=C/CC	200.95413:75 223.16792:51 257.21915:891 266.93701:25 300.26114:183 301.22021:5061 301.94543:52 416.27737:25 437.20151:61 457.30121:26 665.03973:25 743.34991:25 748.59045:53 753.44653:3847	5132	5324	7231
4.09	781.478	PMeOH 20:5-22:5	[M-H]-	C46H71O8P	GUIUBRLIHABAKY-WURJBOCINA-N	CC\C=C/C\C=C/C\C=C/C\C=C/C\C=C/CCCCCC(=O)OC(COC(=O)CCC\C=C/C\C=C/C\C=C/C\C=C/C\C=C/CC)COP(O)(=O)OC	165.03717:24 239.04736:311 285.2569:597 301.21988:932 328.20416:16 329.24271:3465 486.28061:43 516.33026:74 656.82019:21 728.51465:56 776.48291:25 781.40088:139 781.48767:2923	3980	4029	5269
3.79	779.463	PMeOH 20:5-22:6	[M-H]-	C46H69O8P	NBXLAPSYEUHBAL-ARSXOQIJNA-N	CC\C=C/C\C=C/C\C=C/C\C=C/C\C=C/CCCC(=O)OCC(COP(O)(=O)OC)OC(=O)CC\C=C/C\C=C/C\C=C/C\C=C/C\C=C/C\C=C/CC	213.18456:15 225.1852:584 242.95268:20 250.1834:26 263.19296:71 265.22247:335 277.22244:4 286.25641:31 301.21524:2094 303.27554:44 313.57251:23 327.22879:1888 328.22742:543 337.89798:10 400.92926:20 464.03842:23 469.21017:116 495.25394:74 532.78357:23 719.41205:20 746.46063:92 777.47021:762 778.48938:750 779.46198:3202	2507	3045	3402
[truncated: 268 more rows]

## Sheet: Nannochloropsis oculata
Average Rt(min)	Average Mz	Metabolite name	Adduct ion name	Formula	INCHIKEY	SMILES	MS/MS spectrum	SWATH_Nannochloropsis_1	SWATH_Nannochloropsis_2	SWATH_Nannochloropsis_3
[truncated: 277 more rows]

## Sheet: Pavlova lutheri
Average Rt(min)	Average Mz	Metabolite name	Adduct ion name	Formula	INCHIKEY	SMILES	MS/MS spectrum	SWATH_Pavlova_1	SWATH_Pavlova_2	SWATH_Pavlova_3
[truncated: 103 more rows]

## Sheet: Pleurochrysis carterae
Average Rt(min)	Average Mz	Metabolite name	Adduct ion name	Formula	INCHIKEY	SMILES	MS/MS spectrum	SWATH_Pleurochrysis_1	SWATH_Pleurochrysis_2	SWATH_Pleurochrysis_3
[truncated: 144 more rows]
