# Supplementary material for: Mass Spectrometry Data Repository Enhances Novel Metabolite Discoveries with Advances in Computational Metabolomics
Source: Metabolites. 2019 Jun 24;9(6):119. doi: 10.3390/metabo9060119 (PMC6630716; doi:10.3390/metabo9060119)
Supplement: Supplementary file 1 [file metabolites-09-00119-s001.zip › Supplementary Materials/Supplementary Data 2-MSDIAL DDA.xlsx]

## Sheet: Chlamydomonas reinhardtii
Average Rt(min)	Average Mz	Metabolite name	Adduct ion name	Formula	INCHIKEY	SMILES	MS/MS spectrum	DDA_Chlamydomonas_1	DDA_Chlamydomonas_2	DDA_Chlamydomonas_3	DDA_Chlamydomonas_4
8.45	740.673	Cer-NP t18:0/26:0	[M-H]-	C44H89NO4	GKRXVCWVXYHWOD-UHFFFAOYNA-N	CCCCCCCCCCCCCCCCCCCCCCCCCC(=O)NC(CO)C(O)C(O)CCCCCCCCCCCCCC	112.9837:17 180.97188:6 223.20602:2 248.951:8 248.96213:15 255.23415:13 264.99744:6 267.23679:40 279.22278:4 280.27283:4 284.24774:4 316.94666:10 332.92661:4 367.35422:4 377.37253:6 384.93594:6 392.38156:6 394.40469:17 395.38596:52 400.92044:4 406.4223:2 408.42142:8 410.39108:6 420.41476:19 422.38416:4 432.42032:4 436.40472:15 438.40524:8 438.42889:73 450.42661:48 468.8399:4 520.84381:4 533.34302…	2944	2420	3482	4160
9.01	768.705	Cer-NP t20:0/26:0	[M-H]-	C46H93NO4	XXCJZFVZHPNILU-UHFFFAOYNA-N	CCCCCCCCCCCCCCCCCCCCCCCCCC(=O)NC(CO)C(O)C(O)CCCCCCCCCCCCCCCC	111.2617:2 114.995:2 225.22408:4 248.96274:4 265.24844:4 267.23508:10 276.96478:2 280.25693:4 281.25687:2 283.26685:23 295.25644:42 307.25955:4 308.29166:6 344.31619:4 367.36841:4 377.37045:4 379.39304:6 394.39978:21 395.38943:46 408.4278:4 410.39752:8 418.40164:4 418.41895:2 420.41547:8 422.44864:8 423.41772:19 432.43277:6 436.39069:10 436.41132:17 438.42664:52 448.44733:4 450.42435:67 464.4277:…	1983	1510	1930	3169
5.8	596.523	Cer-NS d18:1/17:0	[M-H]-	C35H69NO3	ICWGMOFDULMCFL-SJCQXOIGNA-N	CCCCCCCCCCCCCCCCC(=O)NC(CO)C(O)\C=C\CCCCCCCCCCCCC	113.89178:2 216.17644:2 233.22951:2 235.21378:8 237.22166:121 239.23372:6 249.2187:8 250.2532:8 251.23842:154 253.25056:4 254.9147:4 256.35611:4 263.23706:113 266.24188:19 267.26956:21 268.25995:127 269.24756:83 281.2449:4 292.26031:10 293.34668:10 294.27774:508 296.95325:4 298.27484:15 308.26425:8 310.24908:6 310.27142:90 311.75931:4 314.09528:4 316.1138:4 321.41348:4 324.89053:4 355.96561:4 475…	79644	81724	88862	75729
4.71	935.587	DGDG 14:0-18:1	[M-H]-	C47H86O15	KNPMMPFVICAMFN-MSUUIHNZNA-N	CCCCCCCCCCCCCC(=O)OCC(COC1OC(COC2OC(CO)C(O)C(O)C2O)C(O)C(O)C1O)OC(=O)CCCCCCC\C=C/CCCCCCCC	127.78792:10 217.06924:10 227.19308:21 227.19946:63 230.59541:10 239.11368:10 253.08891:21 253.21463:31 255.23691:42 279.25867:10 281.24258:83 379.11826:73 397.13065:198 413.82574:10 415.13837:31 607.32123:31 617.33716:10 625.34467:31 633.32568:21 635.34045:21 651.3465:21 661.37292:52 661.39111:21 679.37744:42 889.54742:31 889.58105:125 899.53094:10 903.52136:31 935.52917:31	1364	1335	1241	2002
3.91	931.553	DGDG 14:0-18:3	[M-H]-	C47H82O15	NMDMGFQMWRWHTA-YYPVPKODNA-N	CCCCCCCCCCCCCC(=O)OCC(COC1OC(COC2OC(CO)C(O)C(O)C2O)C(O)C(O)C1O)OC(=O)CCCCCCC\C=C/C\C=C/C\C=C/CC	101.02563:8 113.02565:13 119.03404:17 121.29506:4 125.02444:21 143.03139:13 149.05814:4 158.97739:8 161.04755:8 177.05698:4 179.05627:17 185.00439:8 217.07088:13 221.05499:8 221.06757:13 227.20328:175 235.08347:42 241.20775:8 251.20216:13 253.20967:13 259.07346:8 265.62482:4 277.21313:323 281.52844:8 287.07581:21 305.08167:29 319.22137:8 323.09982:29 361.10501:8 379.11771:129 395.9024:4 397.11041…	1493	1685	1946	1600
5.28	937.603	DGDG 16:0-16:0	[M-H]-	C47H88O15	TUUXXJDESDKYDH-UHFFFAOYNA-N	CCCCCCCCCCCCCCCC(=O)OCC(COC1OC(COC2OC(CO)C(O)C(O)C2O)C(O)C(O)C1O)OC(=O)CCCCCCCCCCCCCCC	228.41837:10 235.08047:31 255.231:208 287.08191:21 341.11481:10 379.11618:63 397.1369:115 401.86865:10 415.14474:42 635.35828:115 635.41876:10 653.3717:73 891.59717:94	1193	1589	1231	1652
5.33	963.621	DGDG 16:0-18:1	[M-H]-	C49H90O15	JRCZTCGPEBCBPF-ZCXUNETKNA-N	CCCCCCCCCCCCCCCC(=O)OCC(COC1OC(COC2OC(CO)C(O)C(O)C2O)C(O)C(O)C1O)OC(=O)CCCCCCC\C=C/CCCCCCCC	101.02511:119 107.03214:4 109.03227:6 111.04498:8 113.02509:100 115.04236:6 117.021:4 119.03499:158 121.02735:4 123.04564:6 125.02382:142 127.04163:10 129.0211:6 131.03525:29 133.05035:10 137.02098:4 139.03983:13 141.01312:6 143.03745:73 145.0524:8 149.04535:21 151.04135:4 155.03278:6 157.05066:10 159.02287:4 161.04677:140 162.33484:4 167.03661:31 169.05019:6 171.02785:8 179.05731:181 181.05074:1…	42437	39569	43574	51151
4.85	961.607	DGDG 16:0-18:2	[M-H]-	C49H88O15	QZXMUPATKGLZAP-BCTRXSSUNA-N	CCCCCCCCCCCCCCCC(=O)OCC(COC1OC(COC2OC(CO)C(O)C(O)C2O)C(O)C(O)C1O)OC(=O)CCCCCCC\C=C/C\C=C/CCCCC	101.02434:83 103.93064:7 111.05608:7 113.02129:69 113.48372:7 119.03111:83 125.023:132 129.51913:7 133.04465:14 137.02345:7 141.06088:7 143.03323:69 147.02757:7 149.04106:14 161.03697:21 161.04591:125 163.06461:14 167.03027:21 169.51924:14 179.05455:139 181.04797:14 185.04872:14 186.86485:7 199.06108:56 203.058:21 209.0524:14 217.06898:90 221.04889:21 221.06567:69 223.81369:14 227.05888:21 230.45…	54423	55027	55223	48371
4.43	959.59	DGDG 16:0-18:3	[M-H]-	C49H86O15	WVWINZZVFAFVMJ-SVNQLWEDNA-N	CCCCCCCCCCCCCCCC(=O)OCC(COC1OC(COC2OC(CO)C(O)C(O)C2O)C(O)C(O)C1O)OC(=O)CCCCCCC\C=C/C\C=C/C\C=C/CC	101.02531:300 113.02679:367 115.04106:42 119.03367:462 125.02405:468 131.03387:52 137.02287:21 139.04341:52 143.03264:318 145.05096:42 149.04388:31 157.05269:53 161.04526:369 167.03871:73 171.02814:42 179.0576:568 181.04913:42 185.04605:31 189.04004:21 199.06229:135 203.05719:42 209.04544:52 217.0723:292 219.04938:42 221.06689:229 227.0495:42 234.33923:32 234.9119:22 235.08276:1407 236.91199:21 2…	64288	95257	116467	142974
4.01	957.574	DGDG 16:2-18:2	[M-H]-	C49H84O15	ZGGUHLAQJRRFRW-ZJCTUUHQNA-N	CCCCC\C=C/C\C=C/CCCCCCCC(=O)OC(COC1OC(COC2OC(CO)C(O)C(O)C2O)C(O)C(O)C1O)COC(=O)CCCCCCC\C=C/C\C=C/CCC	101.02554:115 113.02102:21 119.02773:21 125.0211:83 143.02776:31 143.03619:73 161.04721:63 179.05397:83 199.05045:31 199.06438:52 217.07237:63 221.06697:52 235.08279:292 251.08067:44 251.2014:1720 253.09218:52 253.2179:685 259.08176:104 263.07556:42 265.21716:31 268.05536:10 277.21698:778 279.2337:1968 287.07251:136 291.22998:31 293.2124:42 293.24139:52 301.08698:31 305.08557:229 323.10126:94 337…	58567	53142	43448	54382
3.67	955.558	DGDG 16:2-18:3	[M-H]-	C49H82O15	LEABKTOLCPVZJR-NOGDRUJUNA-N	CCC\C=C/C\C=C/CCCCCCCC(=O)OCC(COC1OC(COC2OC(CO)C(O)C(O)C2O)C(O)C(O)C1O)OC(=O)CCCCCCC\C=C/C\C=C/C\C=C/CC	101.0229:169 107.03133:14 111.04417:21 113.02427:167 115.03548:14 119.03416:216 121.03429:14 123.00882:14 125.01826:42 125.02299:224 127.04239:14 131.03603:35 131.59865:7 133.0544:21 137.02179:14 139.034:21 139.03899:28 143.03322:90 145.04475:14 149.04622:63 161.04591:183 165.13213:14 167.0321:35 168.51596:14 171.03438:14 171.68262:7 176.6669:14 179.03757:42 179.05455:227 181.04608:28 185.03912:2…	46514	77969	47935	94956
3.38	953.542	DGDG 16:3-18:3	[M-H]-	C49H80O15	CRQQFUFBPDKXKC-AAXIOSLLNA-N	CC\C=C/C\C=C/C\C=C/CCCCCCCC(=O)OC(COC1OC(COC2OC(CO)C(O)C(O)C2O)C(O)C(O)C1O)COC(=O)CCCCC\C=C/C\C=C/C\C=C/CC	101.02435:243 107.03428:52 111.04716:63 113.02278:349 119.02802:43 119.03725:375 124.6305:21 125.02615:400 129.02187:10 131.03279:42 133.05113:31 135.61342:10 139.0423:42 143.0332:198 145.04813:31 149.04103:62 157.04976:42 161.04765:256 167.03569:52 175.05595:21 179.05826:342 181.0517:31 185.04288:83 191.03616:31 199.05901:73 203.06194:52 205.1925:42 209.03598:21 217.07512:229 219.04596:42 221.06…	85405	60612	92498	59314
3.41	953.544	DGDG 16:3-18:3	[M-H]-	C49H80O15	CRQQFUFBPDKXKC-AAXIOSLLNA-N	CC\C=C/C\C=C/C\C=C/CCCCCCCC(=O)OC(COC1OC(COC2OC(CO)C(O)C(O)C2O)C(O)C(O)C1O)COC(=O)CCCCC\C=C/C\C=C/C\C=C/CC	101.02478:266 113.02175:221 119.03465:290 125.02506:290 131.02846:21 131.03331:52 131.04784:21 137.18419:10 141.01782:52 141.05469:10 143.03206:167 149.04503:73 161.04466:302 167.03082:52 179.03435:84 179.05511:463 181.04663:33 185.05119:31 199.05968:83 205.19116:42 217.0696:188 219.04877:42 221.06418:115 227.05099:42 227.82333:10 231.17459:31 233.22768:31 235.08429:761 245.06935:104 248.39568:87…	37716	53648	83877	43351
4.51	985.605	DGDG 18:1-18:3	[M-H]-	C51H88O15	OTTULVKDNCZNKY-XEKZTXPJNA-N	CCCCCCCC\C=C/CCCCCCCC(=O)OCC(COC1OC(COC2OC(CO)C(O)C(O)C2O)C(O)C(O)C1O)OC(=O)CCCCCCC\C=C/C\C=C/C\C=C/CC	113.04047:7 119.03384:21 125.02263:21 161.05434:14 171.32173:7 179.05016:14 227.04953:7 235.0871:49 251.21033:7 277.21695:333 279.23135:21 281.24829:257 287.07248:28 295.25974:14 305.09296:35 307.26535:28 323.09872:14 341.10977:14 351.93222:7 361.11981:14 372.94174:7 379.13284:125 386.99402:14 395.87009:14 397.13428:327 406.81924:7 415.13629:63 495.27979:14 587.85358:7 657.34839:104 659.38281:7 6…	2198	1714	1644	1683
4.1	983.589	DGDG 18:2-18:3	[M-H]-	C51H86O15	GKSHYDZIFVNLSS-DYXXURTGNA-N	CCCCC\C=C/C\C=C/CCCCCCCC(=O)OCC(COC1OC(COC2OC(CO)C(O)C(O)C2O)C(O)C(O)C1O)OC(=O)CCCCCCC\C=C/C\C=C/C\C=C/CC	116.23863:5 125.02619:10 140.98213:5 153.53185:5 167.40602:5 230.53705:5 235.08339:26 245.07283:5 249.18469:36 277.21765:151 279.23203:208 305.08383:16 307.26364:57 321.32422:5 379.12271:83 397.12952:172 415.13721:31 629.30389:16 643.19312:5 657.33521:31 659.36237:68 673.21881:5 675.33997:42 675.36566:21 677.34326:21 677.36896:42 685.41943:5 705.42377:16 937.49908:21 937.58551:115 983.48016:63 98…	2582	1828	1937	2492
3.26	951.528	DGDG 18:3-16:4	[M-H]-	C49H78O15	ZNNZQFXCCUFTSU-ZRHDLBIVNA-N	CC\C=C/C\C=C/C\C=C/CCCCCCCC(=O)OCC(COC1OC(COC2OC(CO)C(O)C(O)C2O)C(O)C(O)C1O)OC(=O)CC\C=C/C\C=C/C\C=C/C\C=C/CC	101.02392:42 113.02235:49 116.57301:7 119.03219:63 123.04749:14 125.02412:97 139.03851:14 143.03442:76 147.98491:7 149.13531:35 161.04898:63 176.38332:7 179.03514:14 179.05591:97 185.0424:21 199.0645:42 203.04939:21 203.1821:160 215.0527:7 217.06841:42 219.04756:28 221.06508:49 229.16139:21 233.23508:14 235.07875:201 243.63463:7 245.0659:35 246.38399:14 247.09537:15 247.16855:1721 247.23067:14 24…	41424	55381	26585	44203
3.77	981.572	DGDG 18:3-18:3	[M-H]-	C51H84O15	KDYAPQVYJXUQNY-YTWBPVBXNA-N	CC\C=C/C\C=C/C\C=C/CCCCCCCC(=O)OCC(COC1OC(COC2OC(CO)C(O)C(O)C2O)C(O)C(O)C1O)OC(=O)CCCCCCC\C=C/C\C=C/C\C=C/CC	111.04829:10 113.02542:63 119.03533:94 121.6571:10 125.02574:94 141.82047:10 143.03442:42 147.51158:10 161.04712:83 179.05765:52 199.0623:31 217.07645:63 235.08272:167 251.07837:21 253.09436:73 259.08621:52 263.0755:21 276.34143:63 277.21692:3902 287.07004:63 291.2251:31 301.08936:31 305.0929:94 319.23032:31 323.1012:73 341.11493:21 361.11975:42 370.80054:10 379.1218:826 395.86441:43 397.13422:18…	16913	16136	10363	12602
3.51	283.264	FA 18:0	[M-H]-	C18H36O2	QIQXTHQIDYTFRH-UHFFFAOYSA-N	CCCCCCCCCCCCCCCCCC(O)=O	265.25821:21 283.25815:42	5156	4752	5389	6054
3.07	281.248	FA 18:1	[M-H]-	C18H34O2	UWHZIFQPPBDJPM-FPLPWBNLSA-N	CCCCCC\C=C/CCCCCCCCCC(O)=O	195.08:2 198.91158:6 216.91908:4 279.12842:2 281.2467:10	2024	1177	1073	2061
2.14	277.216	FA 18:3	[M-H]-	C18H30O2	ZSXWVPXJLXTOQQ-ARQDATDDSA-N	CC\C=C\C=C\C=C\CCCCCCCCCC(O)=O	277.21329:6	3666	4868	3969	5324
1.72	554.343	LPC 17:0 (IS)	[M-H]-	C25H52NO7P	SRRQPVVYXBTRQK-UHFFFAOYNA-N	CCCCCCCCCCCCCCCCC(=O)OCC(O)COP([O-])(=O)OCC[N+](C)(C)C	146.64273:2 152.9955:13 165.08118:4 168.03993:13 173.85207:2 186.92639:4 224.06897:106 242.07845:25 268.39127:19 268.44214:6 269.21936:13 269.24713:1557 269.33511:4 271.34628:6 271.96249:4 273.67993:4 274.92767:6 276.62158:4 299.56973:2 405.24597:4 492.7326:6 494.3248:422 495.25998:4 505.25339:4 551.6593:2 554.34662:4	27335	25153	28165	26587
1.25	464.276	LPE 17:1 (IS)	[M-H]-	C22H44NO7P	LNJNONCNASQZOB-HJWRWDBZNA-N	CCCCCCC\C=C/CCCCCCCC(=O)OCC(O)COP(O)(=O)OCCN	103.93155:2 140.00864:4 152.99554:4 191.94821:6 196.0374:31 214.0515:6 267.23117:306 340.19916:4 464.27893:13	3359	3342	4135	2127
5.87	801.567	MGDG 16:0-18:1	[M-H]-	C43H80O10	GJPFUHJUTMNEJR-ZCXUNETKNA-N	CCCCCCCCCCCCCCCC(=O)OCC(COC1OC(CO)C(O)C(O)C1O)OC(=O)CCCCCCC\C=C/CCCCCCCC	235.07945:8 253.09325:25 255.22998:173 256.91418:4 275.94644:4 280.37473:4 281.24475:327 487.89969:2 491.31799:8 515.68915:2 517.33081:27 755.56824:21 801.56628:23	5550	7203	2362	4057
3.77	765.474	MGDG 16:1-16:4	[M-H]-	C41H68O10	DJMZAFVYXOFYOP-JKLUSXLVNA-N	CCCCCC\C=C/CCCCCCCC(=O)OCC(COC1OC(CO)C(O)C(O)C1O)OC(=O)CC\C=C/C\C=C/C\C=C/C\C=C/CC	188.92953:10 247.15706:52 247.16815:135 251.39143:10 253.08762:52 253.21782:382 407.84424:10 483.27161:10 719.46075:21 765.46686:31	3825	5064	2631	4540
5.35	799.554	MGDG 16:1-18:1	[M-H]-	C43H78O10	GSYLWKOSYBRFHP-LJSPAGPLNA-N	CCCCCCCC\C=C/CCCCCCCC(=O)OC(COC1OC(CO)C(O)C(O)C1O)COC(=O)CCCCCCC\C=C/CCCCCC	226.38094:21 253.09277:146 253.21849:493 254.47275:22 255.22951:125 261.32626:21 277.23407:21 279.23438:125 281.24896:1026 489.30841:42 517.33954:83 753.52075:42 753.54395:63 799.54504:63	15072	9050	6040	17735
3.45	763.461	MGDG 16:2-16:4	[M-H]-	C41H66O10	OHHMLJBKSKPCOZ-LFDFZDCZNA-N	CCC\C=C/C\C=C/CCCCCCCC(=O)OCC(COC1OC(CO)C(O)C(O)C1O)OC(=O)CC\C=C/C\C=C/C\C=C/C\C=C/CC	203.18248:21 237.88434:10 247.17336:63 249.187:31 251.2021:146 253.09514:21	2233	2611	1677	2743
4.41	795.523	MGDG 16:2-18:2	[M-H]-	C43H74O10	YFHGYPICICXDKV-ZJCTUUHQNA-N	CCCCC\C=C/C\C=C/CCCCCCCC(=O)OC(COC1OC(CO)C(O)C(O)C1O)COC(=O)CCCCCCC\C=C/C\C=C/CCC	161.04971:31 235.07744:125 250.40498:31 251.1199:24 251.20039:3712 253.0979:261 253.19891:65 253.21687:551 266.38464:21 277.216:998 279.22565:3241 279.23273:6245 279.51099:28 471.28778:10 487.29587:73 489.31293:31 513.29926:52 515.31818:208 749.51233:198 795.5274:261	35043	38411	41483	109613
3.19	761.443	MGDG 16:3-16:4	[M-H]-	C41H64O10	HLKMLLCFVAKCID-ARDMRTSLNA-N	CC\C=C/C\C=C/C\C=C/CCCCCC(=O)OCC(COC1OC(CO)C(O)C(O)C1O)OC(=O)CC\C=C/C\C=C/C\C=C/C\C=C/CC	119.03278:6 200.9747:2 203.18481:10 219.14226:6 245.51962:2 247.1693:90 249.18962:142 253.09103:21 255.23001:6 277.21585:10 291.05554:2 306.85388:2 483.24908:4 485.25778:8 715.42834:6 761.46704:8 761.50989:13	3208	3361	2758	3520
3.7	791.493	MGDG 16:3-18:3	[M-H]-	C43H70O10	ICYUEMSNVJJVHR-AAXIOSLLNA-N	CC\C=C/C\C=C/C\C=C/CCCCCCCC(=O)OC(COC1OC(CO)C(O)C(O)C1O)COC(=O)CCCCC\C=C/C\C=C/C\C=C/CC	122.67067:21 161.0471:63 177.63326:21 205.19379:83 231.18588:21 233.23254:42 235.08485:208 245.08757:21 248.17613:52 248.394:48 249.1862:5790 249.30647:31 251.44286:42 252.2287:43 252.89684:43 253.09207:710 255.48355:42 276.33902:125 277.21686:9439 278.21844:42 279.27603:42 280.77283:42 485.2616:125 495.30164:85 511.62289:42 513.30603:387 518.26593:21 520.40399:21 745.48114:252 791.42157:42 791.4…	78497	97461	56946	107122
3.34	787.461	MGDG 16:4-18:4	[M-H]-	C43H66O10	JRSILGCLSDYNCI-JXHSLMTKNA-N	CC\C=C/C\C=C/C\C=C/C\C=C/CCCCC(=O)OC(COC1OC(CO)C(O)C(O)C1O)COC(=O)CC\C=C/C\C=C/C\C=C/C\C=C/CC	201.16904:31 203.17503:73 231.20869:52 235.07974:63 245.15305:83 247.16956:483 253.09129:115 257.47559:10 273.18585:10 275.20197:1190 276.19989:22 277.21841:250 509.65839:10 511.29361:52 539.2605:21 741.45312:21 787.46124:266	24085	23846	20642	22926
4.86	797.538	MGDG 18:1-16:2	[M-H]-	C43H76O10	HGJJOSKRTMFXBI-XOVNSVORNA-N	CCCCCCCC\C=C/CCCCCCCC(=O)OCC(COC1OC(CO)C(O)C(O)C1O)OC(=O)CCCCCCC\C=C/C\C=C/CCC	235.0822:63 235.08868:107 251.19861:808 253.09161:188 253.21957:764 256.62543:44 260.80994:43 262.62213:44 279.23087:1038 280.13452:46 281.2478:1243 293.62036:21 487.27469:42 489.29486:42 515.3092:63 517.32886:83 751.51135:104 797.53503:125	21841	18053	14995	28983
4.27	793.506	MGDG 18:1-16:4	[M-H]-	C43H72O10	NCWRQOCVZDCMOC-HCYCISPTNA-N	CCCCCCCC\C=C/CCCCCCCC(=O)OCC(COC1OC(CO)C(O)C(O)C1O)OC(=O)CC\C=C/C\C=C/C\C=C/C\C=C/CC	149.13705:42 203.17793:271 229.16116:52 235.08066:135 245.14734:10 247.17047:2011 249.18633:73 253.09669:392 279.23141:94 280.35471:73 281.16556:26 281.24835:5738 285.07529:31 483.25943:63 517.34491:283 747.50531:146 793.51117:190	64710	77429	65811	88698
4.98	823.553	MGDG 18:1-18:3	[M-H]-	C45H78O10	PFWZPGMLARSXSL-XEKZTXPJNA-N	CCCCCCCC\C=C/CCCCCCCC(=O)OCC(COC1OC(CO)C(O)C(O)C1O)OC(=O)CCCCCCC\C=C/C\C=C/C\C=C/CC	251.19873:10 253.08727:31 259.31528:10 277.21896:115 281.24557:146 738.76062:10	1558	1600	1797	2221
4.68	821.541	MGDG 18:1-18:4	[M-H]-	C45H76O10	GDYSXKGGNCUYFD-QWBVDZTBNA-N	CCCCCCCC\C=C/CCCCCCCC(=O)OCC(COC1OC(CO)C(O)C(O)C1O)OC(=O)CCCC\C=C/C\C=C/C\C=C/C\C=C/CC	242.94202:10 275.19449:63 277.23444:10 281.23041:21 281.24222:83 821.52435:52	1841	1319	1241	1889
4.04	793.506	MGDG 18:2-16:3	[M-H]-	C43H72O10	DVRKGRMGQJLNPC-BAYANWAKNA-N	CCCCC\C=C/C\C=C/CCCCCCCC(=O)OCC(COC1OC(CO)C(O)C(O)C1O)OC(=O)CCCCC\C=C/C\C=C/C\C=C/CC	161.04521:21 199.35286:10 235.08253:125 237.58977:10 249.18381:1634 250.39233:22 251.1989:1616 253.0919:349 259.20865:31 266.11142:10 275.20493:10 276.35529:33 277.21667:2904 278.34299:42 278.3689:33 279.23343:3235 485.26132:42 487.28973:63 513.3089:167 515.31818:135 747.4928:146 793.48633:193 793.50616:434	88961	94475	84219	68156
3.86	791.49	MGDG 18:2-16:4	[M-H]-	C43H70O10	XNNFRAJEBZYFQJ-QRRDYUSSNA-N	CCCCC\C=C/C\C=C/CCCCCCCC(=O)OCC(COC1OC(CO)C(O)C(O)C1O)OC(=O)CC\C=C/C\C=C/C\C=C/C\C=C/CC	101.0247:21 109.09815:14 113.02465:35 119.02993:14 119.03609:35 128.69713:14 133.0499:14 143.03528:21 145.04852:56 149.13272:76 151.14664:14 157.04662:21 161.04268:69 162.83623:14 170.09869:14 174.66832:14 176.69348:14 179.05678:21 186.02142:7 188.63786:14 189.5089:7 199.06538:21 203.18097:743 204.07281:14 205.19089:183 217.07552:14 220.70741:14 229.158:63 231.17854:49 233.22087:28 234.13313:14 2…	211152	261465	188655	267435
3.55	789.476	MGDG 18:3-16:4	[M-H]-	C43H68O10	YGBTZLLCHJLFFA-ZRHDLBIVNA-N	CC\C=C/C\C=C/C\C=C/CCCCCCCC(=O)OCC(COC1OC(CO)C(O)C(O)C1O)OC(=O)CC\C=C/C\C=C/C\C=C/C\C=C/CC	101.02574:190 109.10364:63 113.02572:188 115.043:42 119.03101:42 119.03409:104 123.11671:42 131.8981:21 143.03978:83 145.04796:104 149.04083:43 149.13214:377 152.28601:42 154.756:42 157.04778:83 160.4482:43 161.04564:258 161.13516:43 162.97424:42 166.64365:42 175.14716:83 177.09435:42 179.05795:125 182.13315:42 188.70107:42 191.10602:42 194.17441:42 202.54718:141 203.18016:5627 203.44771:30 204.7…	1008475	873150	885994	1027879
3.85	817.502	MGDG 18:3-18:4	[M-H]-	C45H72O10	NSUHFZHIKMSXME-ARDMRTSLNA-N	CC\C=C/C\C=C/C\C=C/CCCCCCCC(=O)OCC(COC1OC(CO)C(O)C(O)C1O)OC(=O)CCCC\C=C/C\C=C/C\C=C/C\C=C/CC	208.98714:7 228.31274:7 231.2104:21 233.22485:14 253.09308:49 261.08032:14 269.2009:14 275.18744:65 275.19913:521 275.50583:14 277.21558:540 279.2276:14 282.35291:14 511.29605:14 513.30463:42 757.46497:7 771.5274:14 813.84668:7 816.52936:14 817.49316:543	9669	17436	15804	14405
6.15	718.536	PE 17:0-17:0 (IS)	[M-H]-	C39H78NO8P	YSFFAUPDXKTJMR-UHFFFAOYNA-N	CCCCCCCCCCCCCCCCC(=O)OCC(COP(O)(=O)OCCN)OC(=O)CCCCCCCCCCCCCCCC	118.3715:4 134.98302:4 140.01192:42 174.9585:33 196.03848:38 204.01343:4 242.94339:42 251.23276:8 268.38809:26 269.2486:3722 269.85315:13 269.96439:8 270.46069:8 271.62204:8 273.78641:8 275.29184:8 277.45193:8 280.19171:8 295.41977:4 310.86917:8 310.93884:13 378.86084:13 378.91028:17 402.09219:4 440.89438:4 448.2836:38 466.29385:96 716.22089:13 718.4881:38 718.5448:667 718.70367:8	10770	14038	13997	8205
5.38	740.518	PE 18:0-18:3	[M-H]-	C41H76NO8P	DCPDPBCUPLKQNQ-HLMRNWPHNA-N	CCCCCCCCCCCCCCCCCC(=O)OCC(COP(O)(=O)OCCN)OC(=O)CCCCCCC\C=C/C\C=C/C\C=C/CC	129.68471:10 196.04099:31 233.23329:22 275.20822:21 277.21765:1137 283.26608:417 462.29428:31 478.80127:10 480.30585:73 733.5849:10 740.52136:399	14326	11199	7755	9986
5.43	740.521	PE 18:0-18:3	[M-H]-	C41H76NO8P	DCPDPBCUPLKQNQ-HLMRNWPHNA-N	CCCCCCCCCCCCCCCCCC(=O)OCC(COP(O)(=O)OCCN)OC(=O)CCCCCCC\C=C/C\C=C/C\C=C/CC	180.97643:21 205.19316:43 277.21378:499 281.1481:22 283.25977:188 456.23645:21 474.27518:21 542.84369:21 738.15991:42 740.50763:274	14697	8204	7755	10271
4.96	738.502	PE 18:0-18:4	[M-H]-	C41H74NO8P	KZLUVTCXBFEIFJ-QLXZSTJSNA-N	CCCCCCCCCCCCCCCCCC(=O)OCC(COP(O)(=O)OCCN)OC(=O)CCCC\C=C/C\C=C/C\C=C/C\C=C/CC	196.03323:42 275.20633:339 277.21344:83 279.19952:21 281.24237:63 283.26181:250 474.2384:21 481.14545:42 737.38678:21 738.49817:148	3273	3267	1794	3050
4.79	738.505	PE 18:1-18:3	[M-H]-	C41H74NO8P	PCBVVHMKRNVSDR-XEKZTXPJNA-N	CCCCCCCC\C=C/CCCCCCCC(=O)OCC(COP(O)(=O)OCCN)OC(=O)CCCCCCC\C=C/C\C=C/C\C=C/CC	134.9861:10 140.01007:31 182.99066:10 196.03835:42 231.78052:10 277.2005:149 277.2146:1487 280.03818:22 281.25064:682 460.27847:31 474.2486:21 478.29123:125 736.16949:22 738.49487:457	17627	16709	10960	15198
4.36	736.487	PE 18:2-18:3	[M-H]-	C41H72NO8P	ZOXULAUECYWFFP-DYXXURTGNA-N	CCCCC\C=C/C\C=C/CCCCCCCC(=O)OCC(COP(O)(=O)OCCN)OC(=O)CCCCCCC\C=C/C\C=C/C\C=C/CC	118.22536:4 140.00989:33 188.96809:4 196.04008:29 233.22803:13 259.20859:8 275.20016:46 276.34583:13 277.21664:971 278.35706:13 279.23102:395 280.03787:8 281.24323:33 283.4859:8 402.24182:8 449.8649:4 456.81586:4 458.2825:17 464.82635:8 474.25735:13 476.27499:71 498.52802:8 734.16058:8 736.49426:287	7709	8409	5623	8190
4.78	721.496	PG 16:0-16:0	[M-H]-	C38H75O10P	BIABMEZBCHDPBV-UHFFFAOYNA-N	CCCCCCCCCCCCCCCC(=O)OCC(COP(O)(=O)OCC(O)CO)OC(=O)CCCCCCCCCCCCCCC	152.99568:63 214.34213:43 255.23207:1824 255.82294:24 380.85587:21 442.2926:21 465.27582:63 483.27353:83 691.14673:21 719.20636:42 721.50104:830	22754	16125	18938	32209
4.57	719.48	PG 16:0-16:1	[M-H]-	C38H73O10P	NOFOTAHTYLXZNV-PEZBUJJGNA-N	CCCCCCCCCCCCCCCC(=O)OCC(COP(O)(=O)OCC(O)CO)OC(=O)CCCCCCC\C=C/CCCCCC	139.00533:2 152.99345:50 171.0061:8 227.0303:48 245.03674:8 248.95461:2 253.21774:106 254.42026:8 254.44051:6 255.23102:673 256.84964:4 264.93219:4 380.81006:2 389.21439:4 391.21539:17 409.2355:6 425.32462:2 463.23685:8 465.26135:21 481.71857:6 483.26804:669 486.42737:4 490.11533:4 538.43213:2 655.56549:4 673.35944:6 675.52844:2 717.16089:4 719.49011:347	5676	6004	3699	5537
4.82	747.514	PG 16:0-18:1	[M-H]-	C40H77O10P	PAZGBAOHGQRCBP-ZCXUNETKNA-N	CCCCCCCCCCCCCCCC(=O)OCC(COP(O)(=O)OCC(O)CO)OC(=O)CCCCCCC\C=C/CCCCCCCC	152.99323:167 171.00957:83 227.03647:63 254.42455:69 255.23306:4607 255.45625:44 268.63971:21 279.92688:42 281.24557:1526 283.0632:45 286.57275:23 291.05386:21 417.24261:229 465.26129:42 483.2742:63 491.27472:146 509.27963:125 509.29874:125 701.48145:42 745.12225:42 747.02979:50 747.44244:83 747.51575:3202	38828	38675	17432	22420
4.4	745.498	PG 16:0-18:2	[M-H]-	C40H75O10P	ATBOMIWRCZXYSZ-BCTRXSSUNA-N	CCCCCCCCCCCCCCCC(=O)OCC(COP(O)(=O)OCC(O)CO)OC(=O)CCCCCCC\C=C/C\C=C/CCCCC	144.68158:7 152.99239:63 156.67717:14 171.00507:28 202.11244:7 210.26402:7 227.02512:21 253.2281:7 255.23241:1505 257.32834:14 265.32877:14 277.22772:7 279.23273:547 280.2403:14 281.24496:21 283.53992:14 415.22467:56 455.33328:7 465.24298:28 475.2901:7 483.26181:14 489.26926:49 502.75479:7 507.26636:69 508.25824:14 509.28931:21 583.67047:7 740.95837:7 745.40063:21 745.46228:99 745.4931:1067	8800	9792	5895	14298
4.66	745.498	PG 16:1-18:1	[M-H]-	C40H75O10P	VCYYBLIRAQBPTM-LJSPAGPLNA-N	CCCCCCCC\C=C/CCCCCCCC(=O)OC(COC(=O)CCCCCCC\C=C/CCCCCC)COP(O)(=O)OCC(O)CO	145.19215:2 152.99692:88 171.00427:15 179.05959:4 209.01898:6 227.03464:67 245.03906:21 250.09129:2 253.21786:185 255.22664:13 274.93143:2 279.2337:8 280.36411:13 281.19388:9 281.24591:1033 281.37842:4 282.54163:4 283.94724:4 284.93231:4 286.47998:4 292.89844:4 344.13904:2 388.15222:2 389.21753:6 399.24289:2 417.24023:42 435.25162:8 439.85831:4 463.25555:13 481.27637:4 485.26486:2 491.26593:17 50…	16431	11727	6948	21690
4.22	743.483	PG 16:1-18:2	[M-H]-	C40H73O10P	PTJBFPPEYDFAAQ-RUGCENDANA-N	CCCCCC\C=C/CCCCCCCC(=O)OCC(COP(O)(=O)OCC(O)CO)OC(=O)CCCCCCC\C=C/C\C=C/CCCCC	116.4761:21 138.13725:21 144.84782:43 150.99033:44 152.99577:761 171.00308:83 201.29477:21 210.38251:21 225.4906:42 227.03342:560 232.74255:22 245.04004:146 252.41579:87 253.21887:1638 254.35388:24 278.34909:125 278.46442:52 279.23245:9632 279.66168:42 280.76694:42 281.83887:42 282.38623:42 312.1528:42 389.20517:42 408.87228:42 415.22134:315 433.23364:63 463.24527:104 481.25357:42 489.25305:146 5…	114119	83414	83925	108482
3.88	741.466	PG 16:1-18:3	[M-H]-	C40H71O10P	BFIMUUYOALOYGB-MVXJGUQMNA-N	CCCCCC\C=C/CCCCCCCC(=O)OCC(COP(O)(=O)OCC(O)CO)OC(=O)CCCCCCC\C=C/C\C=C/C\C=C/CC	140.10193:7 148.64468:14 152.99689:430 171.0079:56 189.51947:7 205.19781:21 209.01888:42 210.59035:7 217.86697:7 223.02193:14 227.03452:358 233.21956:42 240.60907:7 245.0367:118 251.20346:14 253.21545:1116 253.9411:8 258.0448:7 259.20645:14 272.62253:7 275.19797:35 276.33658:49 277.19327:53 277.21674:6070 277.99246:14 279.23349:21 279.51175:14 283.26041:14 291.18881:14 339.85989:7 386.96866:7 389…	57010	74458	77985	56091
5.39	749.529	PG 17:0-17:0 (IS)	[M-H]-	C40H79O10P	ZBVHXVKEMAIWQQ-UHFFFAOYNA-N	CCCCCCCCCCCCCCCCC(=O)OCC(COP(O)(=O)OCC(O)CO)OC(=O)CCCCCCCCCCCCCCCC	152.99329:192 165.54137:8 171.00592:75 174.13805:8 209.02686:21 225.71613:4 227.03006:58 251.24124:8 255.23299:63 268.39685:42 268.43152:13 269.1879:17 269.24811:9018 269.48889:8 269.55606:13 269.68579:8 270.53909:13 270.6853:8 271.05679:17 271.15204:8 271.39139:13 271.66104:13 271.85178:13 272.23572:8 272.48251:13 272.54541:13 272.6875:8 273.71121:13 274.00772:8 275.07834:8 276.38556:8 279.8465:…	71822	56226	73900	44752
5.43	749.529	PG 17:0-17:0 (IS)	[M-H]-	C40H79O10P	ZBVHXVKEMAIWQQ-UHFFFAOYNA-N	CCCCCCCCCCCCCCCCC(=O)OCC(COP(O)(=O)OCC(O)CO)OC(=O)CCCCCCCCCCCCCCCC	152.99442:156 171.00558:42 207.17104:10 224.68352:10 227.02641:31 268.40054:42 269.24951:6671 269.48801:23 270.33865:31 271.31381:21 271.53464:21 405.2363:208 479.28384:146 497.27441:146 747.14899:31 749.4646:21 749.53412:3476	43589	37073	74190	45947
4.62	835.529	PI 16:0-18:1	[M-H]-	C43H81O13P	PDLAMJKMOKWLAJ-ZCXUNETKNA-N	CCCCCCCCCCCCCCCC(=O)OCC(COP(O)(=O)OC1C(O)C(O)C(O)C(O)C1O)OC(=O)CCCCCCC\C=C/CCCCCCCC	152.51959:21 152.99388:268 215.94569:21 223.00369:390 241.0127:1555 241.52986:22 254.42104:43 255.21152:75 255.2318:1570 259.02109:125 266.98993:23 280.353:31 281.24661:2287 297.03525:296 315.04544:94 391.22504:209 410.52786:10 414.84698:22 417.23831:1213 435.24377:94 553.2099:21 553.2829:189 571.29071:52 579.29016:965 597.30267:188 832.84381:104 834.52618:31 835.52502:18979	55881	48796	49692	67393
4.23	833.509	PI 16:0-18:2	[M-H]-	C43H79O13P	BSNJSZUDOMPYIR-BCTRXSSUNA-N	CCCCCCCCCCCCCCCC(=O)OCC(COP(O)(=O)OC1C(O)C(O)C(O)C(O)C1O)OC(=O)CCCCCCC\C=C/C\C=C/CCCCC	241.00644:63 253.22786:21 255.23441:42 279.2301:104 575.0816:21 833.48486:171 833.51746:535	2316	2156	1936	2938
3.85	831.503	PI 16:0-18:3	[M-H]-	C43H77O13P	UHAJRYVOXHROHT-SVNQLWEDNA-N	CCCCCCCCCCCCCCCC(=O)OCC(COP(O)(=O)OC1C(O)C(O)C(O)C(O)C1O)OC(=O)CCCCCCC\C=C/C\C=C/C\C=C/CC	241.0141:42 253.51862:21 263.09824:21 277.23083:42 413.20929:42 553.2677:42 831.48157:84 831.49786:316	5748	8473	6000	6429
3.75	913.577	PI 22:1-18:3	[M-H]-	C49H87O13P	SAZVNPROZJUAGN-OUQWZLJONA-N	CCCCCCCC\C=C/CCCCCCCCCCCC(=O)OCC(COP(O)(=O)OC1C(O)C(O)C(O)C(O)C1O)OC(=O)CCCCCCC\C=C/C\C=C/C\C=C/CC	100.93485:2 129.97411:4 200.96971:2 231.16913:10 233.19205:4 242.94823:4 257.15356:63 259.17334:4 277.18515:21 284.9216:4 297.04321:2 347.21552:6 368.88507:2 387.21078:6 417.24094:4 437.25937:4 505.82425:4 529.07428:4 549.30951:4 561.39154:4 605.38696:54 607.3985:4 635.39496:8 653.39105:4 655.40857:10 695.40283:10 857.50018:6 910.63934:8 912.44965:4 913.50684:44 913.58789:1258 913.86932:6	2031	2463	1236	1660
4.89	761.577	SM d18:1/17:0 (IS)	[M-H]-	C40H81N2O6P	YMQZQHIESOAPQH-QOSDPKFLNA-N	CCCCCCCCCCCCCCCCC(=O)NC(COP([O-])(=O)OCC[N+](C)(C)C)C(O)\C=C\CCCCCCCCCCCCC	141.00026:2 168.04369:60 174.95334:4 184.94897:2 203.7262:2 292.94171:2 349.78949:2 398.33954:4 409.6767:4 419.44037:2 427.30142:4 442.84158:2 449.3136:6 483.93155:4 579.88:4 610.84564:2 616.79132:4 630.47534:4 699.33307:13 701.49121:10 701.56226:950 702.50049:10 702.55286:6 703.88104:4 706.09491:4 708.823:4 761.5708:21	2636	3068	2799	1975
4.93	761.579	SM d35:1 (IS)	[M-H]-	C40H81N2O6P	YMQZQHIESOAPQH-QOSDPKFLNA-N	CCCCCCCCCCCCCCCCC(=O)NC(COP([O-])(=O)OCC[N+](C)(C)C)C(O)\C=C\CCCCCCCCCCCCC	168.03633:63 700.50055:43 701.55768:488 725.27063:21 761.58484:42	1973	3002	3181	1732
11.61	724.696	CE 22:1 (IS)	[M+H]+	C49H86O2	SQHUGNAFKZZXOT-QXAJUEOOSA-N	CCCCCCCC\C=C/CCCCCCCCCCCC(=O)O[C@H]1CC[C@]2(C)[C@H]3CC[C@]4(C)[C@H](CC[C@H]4[C@@H]3CC=C2C1)[C@H](C)CCCC(C)C	105.07022:88 107.08717:83 109.0997:196 111.11758:54 115.05289:8 119.08132:25 119.08595:100 121.10057:88 123.11488:75 125.13158:38 127.14877:25 130.08167:8 131.08772:17 133.10333:100 134.6935:13 135.11629:271 137.13277:54 139.14589:17 145.10155:25 147.11906:396 149.13329:171 151.14732:71 153.16438:13 159.10887:13 159.11421:38 161.13344:360 161.41295:8 163.14555:79 165.16473:83 173.13345:25 175.147…	23462	25794	22800	24966
2.99	416.336	DAG 2:0-18:1 (IS)	[M+NH4]+	C23H42O5	SWFNWNMMXVUGLT-KHPPLWFENA-N	CCCCCCCC\C=C/CCCCCCCC(=O)OC(CO)COC(C)=O	105.06605:42 107.08295:235 109.09986:342 111.11774:146 115.11057:42 116.69177:139 117.05479:2590 121.10072:457 123.11659:188 125.09386:63 125.13332:63 130.63919:42 135.11644:411 137.13623:64 139.10776:42 148.10143:21 149.13342:188 151.15092:83 153.1261:63 161.73409:21 163.15109:83 165.16122:42 167.15266:42 191.18002:42 195.1725:42 205.19272:42 241.19235:21 247.23575:146 262.14453:43 265.24899:360…	228224	204887	210208	182158
4.07	474.414	DAG 12:0-12:0 (IS)	[M+NH4]+	C27H52O5	OQQOAWVKVDAJOI-UHFFFAOYNA-N	CCCCCCCCCCCC(=O)OCC(CO)OC(=O)CCCCCCCCCCC	109.0989:229 123.1171:42 163.15158:21 183.17416:104 201.18901:167 235.1333:44 257.20905:1107 258.5231:23 432.211:42 439.36804:232 439.38284:255 470.22241:21 474.31564:83 474.38019:42	12002	11562	12332	12858
6.74	612.555	DAG 16:0-18:1	[M+NH4]+	C37H70O5	YEJYLHKQOBOSCP-ZCXUNETKNA-N	CCCCCCCCCCCCCCCC(=O)OCC(CO)OC(=O)CCCCCCC\C=C/CCCCCCCC	107.08409:21 109.09955:71 111.11743:25 113.09828:8 119.08732:4 121.10195:54 123.11784:25 133.10315:4 135.11774:21 137.13094:21 137.13919:8 149.12447:13 151.14017:8 163.15074:17 177.15887:13 187.17052:4 197.19772:4 221.21936:13 228.1474:8 239.2305:67 247.23758:29 257.24899:54 265.24631:63 272.94397:8 312.28543:21 312.3353:9 313.27353:1037 313.82068:8 316.27234:13 339.16937:13 339.28629:783 344.514…	12559	12723	7906	13347
6.22	610.543	DAG 16:0-18:2	[M+NH4]+	C37H68O5	SVXWJFFKLMLOHO-BCTRXSSUNA-N	CCCCCCCCCCCCCCCC(=O)OCC(CO)OC(=O)CCCCCCC\C=C/C\C=C/CCCCC	109.09907:16 111.21661:5 123.11416:5 135.11877:5 212.12457:5 221.22676:10 239.23816:10 254.91106:5 261.21863:10 263.23605:21 278.89777:5 283.25006:10 313.27713:162 332.30426:5 337.26849:109 339.28998:10 350.22684:5 383.10852:5 397.20096:5 550.40228:10 552.25751:10 568.33759:10 570.85626:5 575.45679:10 575.51093:109 593.36963:10 610.30164:16 610.34344:31 610.3783:26 610.42017:42 610.47943:16 610.5…	2726	2167	1664	2351
5.75	608.524	DAG 16:0-18:3	[M+H]+	C37H66O5	UHPKYXAUVQOHQL-SVNQLWEDNA-N	CCCCCCCCCCCCCCCC(=O)OCC(CO)OC(=O)CCCCCCC\C=C/C\C=C/C\C=C/CC	105.07384:10 109.10634:21 119.08363:10 143.11569:10 149.13242:21 159.11333:10 178.36018:10 200.94937:21 240.14058:10 243.20908:42 257.25046:31 259.13666:10 261.22583:42 313.28018:208 317.25833:21 327.07623:73 328.07724:52 335.24854:104 383.14798:73 384.15112:73 439.20697:42 440.21289:115 495.23193:21 495.25705:52 496.26859:177 497.34409:10 551.32104:21 552.32861:52 566.41003:21 569.30487:10 573.4…	2865	2802	2003	2476
5.93	608.523	DAG 16:1-18:2	[M+NH4]+	C37H66O5	BHGPPCIWDXQOMA-RUGCENDANA-N	CCCCCC\C=C/CCCCCCCC(=O)OCC(CO)OC(=O)CCCCCCC\C=C/C\C=C/CCCCC	103.05532:4 105.06882:21 109.09975:42 111.08045:8 111.11466:13 115.35127:4 119.08753:13 121.10062:25 123.11805:25 125.13006:8 131.08777:13 133.10013:21 135.11305:17 137.09317:8 137.13448:17 145.88614:4 147.11398:13 149.13161:13 155.13863:4 159.13028:4 161.1299:13 163.1492:13 175.14055:8 175.14989:17 177.16103:8 189.16814:8 199.13052:4 200.94643:21 203.1786:8 219.20973:13 221.18613:13 237.21004:8 …	6768	4850	5702	4628
5.46	606.508	DAG 16:1-18:3	[M+NH4]+	C37H64O5	UUPFPLJLQPYEKS-MVXJGUQMNA-N	CCCCCC\C=C/CCCCCCCC(=O)OCC(CO)OC(=O)CCCCCCC\C=C/C\C=C/C\C=C/CC	102.27428:7 105.06832:35 105.51423:7 107.08962:42 109.1007:90 111.12007:28 115.07963:7 117.06937:14 119.08695:35 119.9569:7 121.10158:69 123.11588:21 131.08389:49 133.09621:28 135.11401:49 137.13214:35 143.14961:7 145.10086:21 147.12009:21 149.13086:35 157.09636:7 159.11345:42 161.13445:35 162.03297:7 163.14838:28 171.11868:7 173.13261:28 173.14003:7 177.16763:14 181.17126:7 187.15054:21 198.1054…	10951	8331	11629	6554
4.53	602.48	DAG 18:2-16:4	[M+H]+	C37H60O5	KCHNWGJXHNEANR-QRRDYUSSNA-N	CCCCC\C=C/C\C=C/CCCCCCCC(=O)OCC(CO)OC(=O)CC\C=C/C\C=C/C\C=C/C\C=C/CC	105.06996:25 107.08689:10 109.10236:8 115.05257:6 117.07262:2 119.08406:6 121.10176:15 123.11607:6 128.0648:4 129.06786:4 131.08569:10 133.09964:17 135.11256:4 137.09431:4 143.08058:8 147.07576:4 147.11169:17 159.11894:4 161.1364:4 163.14853:6 171.11884:6 175.14539:6 185.13336:4 187.14876:4 189.16534:6 194.94495:4 197.13571:4 203.17766:4 210.12401:2 213.16177:17 215.17697:4 224.12189:2 229.16856:…	1799	2149	1594	3183
4.14	600.459	DAG 18:3-16:4	[M+NH4]+	C37H58O5	CXQMEZLCIZXTFZ-ZRHDLBIVNA-N	CC\C=C/C\C=C/C\C=C/CCCCCCCC(=O)OCC(CO)OC(=O)CC\C=C/C\C=C/C\C=C/C\C=C/CC	103.02176:7 105.06819:83 105.37936:7 107.08364:90 109.10204:56 111.07978:14 113.0918:7 115.04771:14 117.06923:28 119.08372:90 121.10143:139 123.11573:28 128.05807:21 129.0643:28 131.08374:76 133.10094:76 135.07451:14 135.11549:56 137.09894:14 142.07617:14 143.07855:21 143.08531:35 145.10069:49 147.07884:21 147.11478:76 149.09795:21 149.12723:35 155.10251:7 157.09795:56 159.11682:49 161.13246:28 1…	11402	13820	14858	13901
6.58	636.555	DAG 18:0-18:3	[M+NH4]+	C39H70O5	UBECYQFWKVVULW-HLMRNWPHNA-N	CCCCCCCCCCCCCCCCCC(=O)OCC(CO)OC(=O)CCCCCCC\C=C/C\C=C/C\C=C/CC	101.52931:7 105.06678:28 107.08222:35 109.1006:83 111.07982:35 111.38189:7 113.13385:21 117.06622:28 119.08376:42 121.09992:139 123.1189:35 129.05153:49 131.08217:90 133.09935:63 135.08112:28 135.11719:76 137.09734:14 141.12596:7 143.08536:21 145.09735:69 147.11484:42 149.08766:14 149.09456:49 149.13074:35 151.14474:28 153.16876:7 159.11333:83 161.13074:42 162.08673:7 163.14644:35 165.12753:14 17…	25582	28085	22891	35002
6.1	634.538	DAG 18:0-18:4	[M+NH4]+	C39H68O5	OAKDWRRHCIWFLL-QLXZSTJSNA-N	CCCCCCCCCCCCCCCCCC(=O)OCC(CO)OC(=O)CCCC\C=C/C\C=C/C\C=C/C\C=C/CC	101.06078:7 105.06396:14 105.06974:28 107.08521:14 109.10068:42 111.11262:14 117.06326:14 119.09003:28 121.10158:28 123.11433:21 129.05327:21 131.08553:28 133.09787:35 137.13052:14 143.08553:14 145.10092:21 147.1133:14 149.09302:21 149.10507:21 149.13608:7 155.08694:7 157.09644:14 159.11353:28 161.12917:14 163.11603:14 171.11694:28 173.13458:21 175.14536:69 181.16379:7 185.12953:21 185.14296:21 1…	5222	8580	6261	7955
5.93	634.541	DAG 18:1-18:3	[M+NH4]+	C39H68O5	YAKOEWASAGCYLB-XEKZTXPJNA-N	CCCCCCCC\C=C/CCCCCCCC(=O)OCC(CO)OC(=O)CCCCCCC\C=C/C\C=C/C\C=C/CC	107.08372:63 109.10063:63 113.09786:10 117.07234:42 120.05264:10 121.09992:104 123.11578:52 129.05472:31 131.08537:52 133.10095:73 135.11716:63 137.13364:31 143.1562:10 145.10069:52 145.11259:21 149.09621:42 149.13239:52 151.11519:31 159.11322:63 161.12704:31 163.14453:31 165.16368:31 173.12862:63 177.16359:83 185.18668:10 187.15216:42 199.16296:10 219.20604:42 226.95422:83 233.18156:21 233.22682…	11575	19944	12684	18169
5.42	632.523	DAG 18:2-18:3	[M+NH4]+	C39H66O5	PGXBELQFNRPKBC-DYXXURTGNA-N	CCCCC\C=C/C\C=C/CCCCCCCC(=O)OCC(CO)OC(=O)CCCCCCC\C=C/C\C=C/C\C=C/CC	107.08827:104 109.09934:83 113.09656:42 119.084:42 121.0986:83 123.11288:42 129.04857:42 131.08565:42 133.09961:83 135.1158:125 137.09593:42 145.10101:63 147.11339:63 149.13618:42 151.14328:42 157.10184:63 161.13461:63 173.13094:42 175.14542:42 177.12837:42 187.13722:42 189.16541:42 201.16963:42 233.19522:63 241.19128:63 243.20477:229 245.2222:83 261.22131:208 283.26233:83 333.25183:42 335.2561:3…	6761	12020	9170	13631
4.97	630.507	DAG 18:2-18:4	[M+H]+	C39H64O5	BYLXXZYUDXCZFN-MDCIFNJCNA-N	CCCCC\C=C/C\C=C/CCCCCCCC(=O)OCC(CO)OC(=O)CCCC\C=C/C\C=C/C\C=C/C\C=C/CC	105.0685:13 107.08688:13 119.08714:13 121.09556:8 123.11295:17 129.05664:8 133.10455:21 135.11749:25 137.13069:8 145.09767:8 149.10005:8 159.10654:8 159.11543:8 161.13107:17 163.14317:13 164.91763:8 171.1152:8 175.14546:17 177.16222:17 179.13953:8 184.12697:4 189.12469:8 199.14365:8 202.07318:4 215.17088:8 232.90445:8 241.19786:13 243.20697:29 245.21999:8 254.90695:8 259.20032:8 261.21902:17 290.…	1465	1753	1421	1847
6.6	662.572	DAG 20:1-18:3	[M+NH4]+	C41H72O5	TYCOHOSLQWDQAF-PITZWMLNNA-N	CCCCCCCC\C=C/CCCCCCCCCC(=O)OCC(CO)OC(=O)CCCCCCC\C=C/C\C=C/C\C=C/CC	105.07526:10 107.08641:21 119.09592:10 133.10086:10 136.06337:21 177.16373:21 233.22731:21 241.18889:10 243.21117:63 253.09216:10 261.22571:52 268.13004:10 285.26752:10 335.26642:73 361.17416:10 367.32159:337 385.34091:10 418.19272:10 620.42468:21 621.81714:10 627.5368:63 644.46606:21 645.56256:21 662.38666:63 662.43384:63 662.48834:63 662.5174:42 662.5791:31	1775	2143	2015	2697
4.99	684.569	DGTS 14:0-16:0	[M+H]+	C40H77NO7	WWWXMEIBBGPSOK-UHFFFAOYNA-N	CCCCCCCCCCCCCCCC(=O)OC(COCCC(C([O-])=O)[N+](C)(C)C)COC(=O)CCCCCCCCCCCCC	226.95493:21 236.14977:208 355.04922:42 420.255:21 428.34583:63 446.35226:125 456.3606:104 474.37497:232 684.3775:42 684.46979:44 684.58423:503	323	344	623	1018
3.75	678.531	DGTS 14:0-16:3	[M+H]+	C40H71NO7	BAQKAHDHVILLCA-LBUPJKRNNA-N	CCCCCCCCCCCCCC(=O)OCC(COCCC(C([O-])=O)[N+](C)(C)C)OC(=O)CCCCC\C=C/C\C=C/C\C=C/CC	144.09964:42 153.12674:21 179.07863:21 236.14925:534 238.73637:21 384.36026:21 418.33313:63 428.3335:167 444.94876:42 446.35159:430 450.30389:83 466.8511:21 468.34299:229 494.32651:21 678.37372:45 678.4325:44 678.52808:1212	2998	4342	3108	3541
3.58	676.516	DGTS 14:0-16:4	[M+H]+	C40H69NO7	IABHVEXSHBZLPB-BUSVRDFDNA-N	CCCCCCCCCCCCCC(=O)OCC(COCCC(C([O-])=O)[N+](C)(C)C)OC(=O)CC\C=C/C\C=C/C\C=C/C\C=C/CC	142.12355:10 144.0966:52 162.11029:42 200.11824:21 234.12015:21 236.14948:831 384.34644:31 422.38864:10 428.33633:271 434.66385:10 444.93674:22 446.34552:804 448.27615:74 448.30304:241 460.00195:21 466.31763:352 631.53821:21 674.36987:21 676.45624:33 676.51495:2005	3256	6276	3284	5005
5.63	712.604	DGTS 16:0-16:0	[M+H]+	C42H81NO7	JENDGLMWMJVGPR-UHFFFAOYNA-N	CCCCCCCCCCCCCCCC(=O)OCC(COCCC(C([O-])=O)[N+](C)(C)C)OC(=O)CCCCCCCCCCCCCCC	117.09536:10 144.09995:63 200.13036:31 219.21085:21 236.14975:658 369.30368:21 407.33481:10 454.95749:21 456.37:383 474.37537:1091 593.34308:10 597.4812:42 710.3349:31 712.34808:31 712.46484:42 712.60797:2036	1611	1090	1169	3284
5.1	710.591	DGTS 16:0-16:1	[M+H]+	C42H79NO7	AYSYCYPIXVSWQD-ZPHPHTNENA-N	CCCCCCCCCCCCCCCC(=O)OCC(COCCC(C([O-])=O)[N+](C)(C)C)OC(=O)CCCCCCC\C=C/CCCCCC	100.11112:25 102.05303:13 109.10342:25 111.11539:13 113.06021:42 121.09514:8 123.11565:25 125.09607:8 129.06102:4 130.08405:33 131.0675:17 135.11214:17 137.12859:13 142.12656:8 144.10132:546 149.12888:8 162.10994:192 200.12592:163 204.11752:8 218.13797:100 219.20201:8 221.22661:8 227.46906:8 235.40829:67 235.93678:9 236.1297:17 236.14922:6150 236.91519:17 237.15631:8 237.22585:13 237.40189:8 239.…	56712	55015	38212	74447
4.66	708.577	DGTS 16:0-16:2	[M+H]+	C42H77NO7	QUKCBJPWUBTHOA-OHNCOSGTNA-N	CCCCCCCCCCCCCCCC(=O)OCC(COCCC(C([O-])=O)[N+](C)(C)C)OC(=O)CCCCCCC\C=C/C\C=C/CCC	109.10035:42 111.11228:10 113.06007:83 123.11865:42 131.06575:42 140.43265:22 144.10289:735 147.11798:31 162.1098:158 200.12978:167 218.13367:83 235.40384:104 235.57487:35 236.14909:8288 236.67841:26 237.53221:31 239.23787:52 309.23193:21 313.27679:146 365.26849:94 369.2919:104 408.34244:104 412.37518:188 428.3363:52 446.34256:177 450.90878:42 452.23697:23 452.336:2073 453.10449:21 454.33966:63 4…	80342	79278	41864	100516
4.44	706.56	DGTS 16:0-16:3	[M+H]+	C42H75NO7	BJDQNDOECKFVSO-XDZFUVEGNA-N	CCCCCCCCCCCCCCCC(=O)OCC(COCCC(C([O-])=O)[N+](C)(C)C)OC(=O)CCCCC\C=C/C\C=C/C\C=C/CC	144.09979:135 162.11369:42 200.13007:42 218.1402:42 228.40431:10 235.41927:43 236.15154:1667 312.16425:10 369.29208:42 406.32938:21 412.37534:31 446.35458:42 450.32486:442 456.37201:608 459.36685:22 464.05072:21 466.87244:10 468.32773:892 472.86975:33 474.38046:1574 704.30316:31 706.38654:52 706.44281:31 706.5553:4589	28126	25646	12778	24926
4.28	706.562	DGTS 16:0-16:3	[M+H]+	C42H75NO7	BJDQNDOECKFVSO-XDZFUVEGNA-N	CCCCCCCCCCCCCCCC(=O)OCC(COCCC(C([O-])=O)[N+](C)(C)C)OC(=O)CCCCC\C=C/C\C=C/C\C=C/CC	102.05647:42 109.09962:42 111.11602:21 113.05935:83 116.107:42 121.09892:63 123.1179:63 130.08638:125 131.07146:104 135.11615:42 143.65363:88 144.1004:1137 145.09801:44 149.13657:63 152.18098:42 159.92839:43 162.11259:609 179.39876:22 191.22453:42 197.5545:21 200.12894:527 218.1349:313 222.13522:42 235.41164:208 236.15039:16635 236.44536:65 238.36055:63 239.2261:63 239.25011:42 240.43439:42 242.2…	256023	244875	188177	263826
3.94	704.545	DGTS 14:0-18:4	[M+H]+	C42H73NO7	YQYRFXAPMHXNJP-LMSBLBISNA-N	CCCCCCCCCCCCCC(=O)OCC(COCCC(C([O-])=O)[N+](C)(C)C)OC(=O)CCCC\C=C/C\C=C/C\C=C/C\C=C/CC	112.01112:10 144.10309:222 162.11359:73 200.12793:52 218.13588:63 218.42561:10 234.13713:10 236.14919:2698 285.24072:104 341.27014:42 384.32956:21 384.35999:63 389.25482:21 427.01144:21 428.33902:1263 432.34879:94 445.08234:24 446.34827:2792 450.3215:31 454.35443:63 468.33344:52 472.33875:42 472.36938:167 474.38004:31 476.33646:635 492.77765:33 494.31979:101 494.34802:1273 500.38617:31 702.27081:…	20318	23478	21054	21234
4.08	704.545	DGTS 16:0-16:4	[M+H]+	C42H73NO7	IOWTZZBAXIHZRF-QXTOGSPWNA-N	CCCCCCCCCCCCCCCC(=O)OCC(COCCC(C([O-])=O)[N+](C)(C)C)OC(=O)CC\C=C/C\C=C/C\C=C/C\C=C/CC	100.11243:63 103.03732:83 105.06945:83 107.08638:42 109.10332:83 113.0586:104 119.08199:42 121.09969:63 123.11398:63 130.08394:146 131.06738:125 133.10562:63 135.1153:42 142.11803:63 143.63751:44 144.10289:2018 145.10219:63 147.11287:42 157.10658:42 158.15524:63 159.11484:44 162.10982:653 164.51503:23 195.21436:42 197.13118:21 200.12576:510 204.12341:42 214.1573:21 218.13782:295 220.46117:22 221.…	263970	263996	190959	277407
3.83	704.543	DGTS 16:1-16:3	[M+H]+	C42H73NO7	RHWYLXCCVVTQOM-UCEBROIZNA-N	CCCCCC\C=C/CCCCCCCC(=O)OCC(COCCC(C([O-])=O)[N+](C)(C)C)OC(=O)CCCCC\C=C/C\C=C/C\C=C/CC	144.10074:42 162.11472:31 208.16821:10 236.15068:644 450.31198:94 452.34119:115 454.35089:229 468.32071:230 470.35638:208 472.35663:440 704.41089:21 704.5495:1614	3508	3960	2344	3088
3.67	702.532	DGTS 16:1-16:4	[M+H]+	C42H71NO7	TYSZATHMNKWCIT-LNQSPLNJNA-N	CCCCCC\C=C/CCCCCCCC(=O)OCC(COCCC(C([O-])=O)[N+](C)(C)C)OC(=O)CC\C=C/C\C=C/C\C=C/C\C=C/CC	144.09886:63 162.11993:42 200.15105:21 207.03577:42 236.14622:580 305.23483:21 344.20013:21 398.34512:21 448.30533:167 452.33228:42 454.34497:208 457.03452:42 466.20422:42 466.3139:403 470.34119:43 472.12064:43 472.35672:537 475.53885:22 489.33813:42 700.28333:42 702.36823:42 702.48041:89 702.52899:1758	4676	3450	2409	3636
3.51	702.528	DGTS 16:2-16:3	[M+H]+	C42H71NO7	LQXMRLGXUPBVTL-VJRKCIHQNA-N	CCC\C=C/C\C=C/CCCCCCCC(=O)OCC(COCCC(C([O-])=O)[N+](C)(C)C)OC(=O)CCCCC\C=C/C\C=C/C\C=C/CC	147.06075:63 173.13326:21 207.0356:146 219.53328:21 221.09343:42 223.06142:125 225.78163:21 230.75899:21 236.14604:407 240.44969:22 248.98653:42 262.48456:21 267.00006:313 281.04718:313 282.04623:42 321.32553:21 339.9335:42 341.02173:401 342.01773:63 354.94388:42 355.06616:423 356.1091:42 363.25876:42 371.09891:125 429.08029:167 445.10843:42 450.32681:125 452.33804:167 468.33279:274 470.31955:42 …	2207	2181	1352	1782
3.36	700.513	DGTS 16:2-16:4	[M+H]+	C42H69NO7	PWPBCRMMRQFSJW-QJRAIIEJNA-N	CCC\C=C/C\C=C/CCCCCCCC(=O)OCC(COCCC(C([O-])=O)[N+](C)(C)C)OC(=O)CC\C=C/C\C=C/C\C=C/C\C=C/CC	121.09452:7 137.12794:7 144.10068:42 158.15117:7 162.10928:14 189.1662:7 200.13123:28 221.15248:7 232.90968:14 235.40977:28 236.14853:534 305.22269:7 357.22589:7 397.23938:7 404.32611:7 438.85617:7 440.28491:14 442.33002:14 448.27563:14 448.29953:111 450.30026:21 450.30923:49 451.23184:7 452.33844:139 466.30798:208 468.32709:160 468.87073:14 470.34442:369 477.15259:7 478.3522:21 496.35751:14 698.…	3120	3088	1108	2335
3.11	698.497	DGTS 16:3-16:4	[M+H]+	C42H67NO7	LKIIRZQJOGJGHS-HYOAFMAGNA-N	CC\C=C/C\C=C/C\C=C/CCCCCC(=O)OCC(COCCC(C([O-])=O)[N+](C)(C)C)OC(=O)CC\C=C/C\C=C/C\C=C/C\C=C/CC	121.83481:4 144.10083:17 162.11662:13 200.12341:8 236.13571:17 236.15089:188 290.97827:4 369.12622:8 392.95169:8 404.31787:8 444.9841:4 448.29681:50 450.31851:71 466.31741:129 468.32739:163 638.42157:8 696.26111:13 698.38849:21 698.49286:523	3082	2511	1263	1625
5.39	724.607	DGTS 16:0-17:1	[M+H]+	C43H81NO7	SGVOUFKRNSEUCU-ZZEZOPTANA-N	CCCCCCCCCCCCCCCC(=O)OCC(COCCC(C([O-])=O)[N+](C)(C)C)OC(=O)CCCCCCC\C=C/CCCCCCC	125.13093:21 236.13412:42 236.14713:333 439.80304:21 442.34836:63 456.37186:125 458.86185:21 468.37033:104 470.39386:21 474.38031:271 482.38193:42 486.38138:146 488.37796:42 500.36435:42 500.3959:42 634.50604:42 724.43188:63 724.53064:173 724.599:1096	1576	1609	1073	1838
4.59	720.575	DGTS 15:0-18:3	[M+H]+	C43H77NO7	NRWQFPSJAMUXGD-XSMZTDTHNA-N	CCCCCCCCCCCCCCC(=O)OCC(COCCC(C([O-])=O)[N+](C)(C)C)OC(=O)CCCCCCC\C=C/C\C=C/C\C=C/CC	123.08353:21 144.10217:83 187.76173:21 203.01349:21 218.15373:43 235.40306:42 236.14615:803 238.93167:22 398.35916:42 439.34378:42 442.3298:42 442.34763:273 450.336:63 456.37418:64 460.3584:730 462.16742:23 468.33301:83 470.384:83 474.38577:83 478.33661:146 482.3472:42 486.87561:42 488.39603:146 496.3385:63 496.3605:423 718.28162:63 720.3515:63 720.57111:2487	4991	3759	2135	3053
4.21	718.554	DGTS 15:0-18:4	[M+H]+	C43H75NO7	KMJSBUZRVIOBDA-ODFSAEBUNA-N	CCCCCCCCCCCCCCC(=O)OCC(COCCC(C([O-])=O)[N+](C)(C)C)OC(=O)CCCC\C=C/C\C=C/C\C=C/C\C=C/CC	136.08644:21 236.14711:250 370.20093:21 440.35077:21 442.36038:146 444.27051:21 458.89529:42 460.36838:338 474.85385:22 476.34616:125 486.38162:21 494.34537:104 660.3891:42 718.42975:83 718.50916:67 718.55829:936 719.01221:23	1793	2855	1004	1108
5.69	738.627	DGTS 16:0-18:1	[M+H]+	C44H83NO7	LMOAWGSXADBGPG-MRCUWXFGNA-N	CCCCCCCCCCCCCCCC(=O)OCC(COCCC(C([O-])=O)[N+](C)(C)C)OC(=O)CCCCCCC\C=C/CCCCCCCC	102.05471:42 107.0882:10 109.10074:52 111.64723:10 113.06198:104 121.10163:31 123.11594:42 130.08273:52 131.06941:52 135.11737:31 137.13055:31 141.05241:21 142.12518:31 144.10333:906 156.03368:10 161.13454:21 162.11209:324 200.12831:313 218.13423:135 235.40875:135 235.90474:27 236.14967:11188 236.66814:21 237.78728:31 239.2341:63 240.56932:31 243.41595:21 247.239:21 261.27826:10 265.25003:31 313.…	84355	67042	119884	187886
5.19	736.609	DGTS 16:0-18:2	[M+H]+	C44H81NO7	JSJQJWOVNQSKAA-AKMCNLDWNA-N	CCCCCCCCCCCCCCCC(=O)OCC(COCCC(C([O-])=O)[N+](C)(C)C)OC(=O)CCCCCCC\C=C/C\C=C/CCCCC	100.11153:31 102.05202:42 105.05553:31 107.09131:31 109.09946:62 113.0592:146 116.10686:31 119.08572:21 121.09879:31 123.11621:62 130.08466:94 131.06973:73 135.11606:31 141.05446:21 143.65356:42 144.10373:1732 151.14537:21 159.06775:42 162.11079:758 190.14526:31 199.15222:21 200.12704:570 204.12675:42 218.14133:398 222.127:21 235.40538:240 236.07692:33 236.14847:19072 236.43259:72 236.66693:31 23…	340959	363211	263028	566782
4.89	734.593	DGTS 16:0-18:3	[M+H]+	C44H79NO7	YJUCYZBRSRBFIR-XSMZTDTHNA-N	CCCCCCCCCCCCCCCC(=O)OCC(COCCC(C([O-])=O)[N+](C)(C)C)OC(=O)CCCCCCC\C=C/C\C=C/C\C=C/CC	100.11464:146 102.05801:208 105.06738:104 107.08576:146 109.09975:167 111.11169:42 113.05798:405 114.57977:42 116.06915:63 116.10411:63 119.08138:63 121.10374:104 123.1165:167 129.05069:42 130.08656:340 131.06841:440 133.10178:83 135.12128:42 143.65892:104 144.10233:6526 145.10162:55 147.11743:83 149.09546:63 158.15469:63 159.11963:83 161.12814:45 162.11285:2511 163.14563:42 173.13354:63 174.1467…	1970815	2077870	1452291	2396050
4.76	734.593	DGTS 16:0-18:3	[M+H]+	C44H79NO7	YJUCYZBRSRBFIR-XSMZTDTHNA-N	CCCCCCCCCCCCCCCC(=O)OCC(COCCC(C([O-])=O)[N+](C)(C)C)OC(=O)CCCCCCC\C=C/C\C=C/C\C=C/CC	100.11393:42 102.05587:42 103.03741:42 105.07098:42 107.09085:42 109.099:63 111.11538:31 113.05721:188 116.10635:52 119.08211:31 121.0998:52 123.11723:42 130.08728:94 131.07076:94 135.11545:63 142.12154:42 143.65289:21 144.00992:34 144.10136:2311 145.10576:31 159.06342:31 160.11143:10 162.11:787 186.11531:31 188.12442:31 198.24034:10 200.12802:657 204.12973:31 218.13811:418 235.4063:358 235.98247…	432212	440522	244850	376845
4.49	732.578	DGTS 16:0-18:4	[M+H]+	C44H77NO7	POOBHSRESYYDQW-BCFAXYJZNA-N	CCCCCCCCCCCCCCCC(=O)OCC(COCCC(C([O-])=O)[N+](C)(C)C)OC(=O)CCCC\C=C/C\C=C/C\C=C/C\C=C/CC	100.11188:125 102.05379:125 103.03676:63 105.06889:146 107.08435:104 109.10275:125 111.11024:63 113.05952:208 114.091:42 116.10718:63 117.06998:83 119.08757:104 121.0991:83 123.11965:83 125.13482:42 129.05229:63 130.08817:276 131.07487:208 131.0878:63 133.10014:125 135.1147:42 137.13118:42 141.05472:63 142.12415:63 143.65044:70 144.10229:4435 145.09988:63 145.93044:42 147.11397:42 149.12987:63 15…	1364378	1422861	1157279	1402306
4.31	732.575	DGTS 18:1-16:3	[M+H]+	C44H77NO7	TUQDLOCQNXEDDN-CIXRXAAENA-N	CCCCCCCC\C=C/CCCCCCCC(=O)OCC(COCCC(C([O-])=O)[N+](C)(C)C)OC(=O)CCCCC\C=C/C\C=C/C\C=C/CC	109.10119:31 113.05344:21 113.05943:63 119.08594:10 121.10366:52 127.80824:10 130.08807:42 135.11787:31 139.11255:10 143.65541:21 144.10219:461 162.11267:156 200.129:146 218.1412:104 235.41385:65 236.0724:49 236.15045:5817 311.25146:21 337.29059:21 339.28613:52 363.25342:83 393.29239:21 395.31796:63 406.31125:21 406.32547:83 410.35397:31 434.36295:63 436.3736:21 438.38892:115 448.89682:43 450.308…	58902	61058	43992	53246
4.01	730.561	DGTS 16:1-18:4	[M+H]+	C44H75NO7	DNWPHOBVOKNEDG-GWZAQTEFNA-N	CCCCCC\C=C/CCCCCCCC(=O)OCC(COCCC(C([O-])=O)[N+](C)(C)C)OC(=O)CCCC\C=C/C\C=C/C\C=C/C\C=C/CC	102.04942:8 105.05143:8 105.07167:13 107.0857:17 109.0997:17 113.05342:8 113.05792:46 116.10555:13 118.11791:8 119.08438:21 121.09744:13 123.11641:13 129.05701:8 130.08324:17 131.0683:21 133.10004:13 135.11131:8 137.13437:8 142.13412:4 144.10219:311 145.09808:17 149.09358:8 151.10909:8 162.11269:121 175.1441:8 185.134:8 189.12526:8 200.13103:92 218.14334:71 219.21365:8 222.12691:8 228.15813:8 235…	37655	38821	23334	43966
3.92	730.559	DGTS 18:2-16:3	[M+H]+	C44H75NO7	DMNXOHLWLUELGU-AMDXDXLNNA-N	CCCCC\C=C/C\C=C/CCCCCCCC(=O)OCC(COCCC(C([O-])=O)[N+](C)(C)C)OC(=O)CCCCC\C=C/C\C=C/C\C=C/CC	102.0547:17 107.08526:25 109.10367:17 113.05745:25 119.08543:13 121.09849:21 123.11433:8 130.08913:17 131.0726:17 133.10435:8 135.11731:17 139.10696:8 142.12175:13 143.65141:13 144.10327:310 147.11153:8 149.13429:8 162.11198:108 175.14336:8 186.11932:8 200.12616:83 218.1257:8 218.13821:42 222.8562:4 235.40854:46 235.63806:9 236.14946:4340 236.50082:8 238.20714:13 238.97208:13 239.62466:8 240.7507…	47672	46640	33433	38649
3.6	728.542	DGTS 16:3-18:3	[M+H]+	C44H73NO7	AALZNDVRZMBLOR-VUYZKCGXNA-N	CC\C=C/C\C=C/C\C=C/CCCCCCCC(=O)OC(COCCC(C([O-])=O)[N+](C)(C)C)COC(=O)CCCCC\C=C/C\C=C/C\C=C/CC	102.05888:31 105.06826:31 111.08282:21 121.09219:21 121.10461:52 131.07573:31 142.13176:10 144.10149:411 162.11009:156 200.12607:94 218.14229:83 235.41927:63 235.99979:24 236.14937:4537 239.59181:31 335.25037:31 362.13675:10 363.24646:63 391.28149:83 406.32941:177 434.35815:156 442.37228:10 448.90088:42 450.32492:1244 466.85117:52 468.32779:2921 470.35123:31 476.84824:31 478.34982:1925 494.78778:…	33635	32686	19363	19133
3.75	728.543	DGTS 18:2-16:4	[M+H]+	C44H73NO7	BXUVICGNJZOFAA-GBWSQLRNNA-N	CCCCC\C=C/C\C=C/CCCCCCCC(=O)OCC(COCCC(C([O-])=O)[N+](C)(C)C)OC(=O)CC\C=C/C\C=C/C\C=C/C\C=C/CC	107.08372:42 113.06036:63 130.08418:63 131.08379:42 136.02399:21 144.09973:388 147.11652:42 162.11182:167 184.35248:42 200.1259:146 218.13583:125 235.40605:104 236.15131:4650 236.60683:28 238.42026:42 300.82932:21 324.33533:21 337.28088:63 361.22928:63 391.28369:21 393.29288:63 400.28235:21 404.31772:104 436.37988:125 439.3085:45 448.28458:250 448.30847:1286 450.31219:134 450.34512:88 461.16412:2…	44146	38471	31233	36508
3.45	726.529	DGTS 18:3-16:4	[M+H]+	C44H71NO7	KOKQMBIDWAASNY-ZNQSVNSXNA-N	CC\C=C/C\C=C/C\C=C/CCCCCCCC(=O)OCC(COCCC(C([O-])=O)[N+](C)(C)C)OC(=O)CC\C=C/C\C=C/C\C=C/C\C=C/CC	100.11015:13 102.05347:17 105.06421:8 107.08401:17 113.05766:21 117.06808:8 119.08872:8 121.10181:17 130.08614:17 131.06636:8 135.11589:8 143.65671:17 144.10181:213 145.09601:8 147.1169:13 158.14877:8 162.11223:96 200.12642:75 205.16351:8 218.13849:50 222.13251:17 235.41315:38 235.96765:9 236.14973:2828 236.33623:8 237.58287:17 239.66426:8 241.32274:8 261.21899:8 305.20169:13 331.06088:4 335.2559…	33846	30571	20672	27834
3.25	724.513	DGTS 16:4-18:4	[M+H]+	C44H69NO7	XHBUURZTMXNUKM-QYDJLKEZNA-N	CC\C=C/C\C=C/C\C=C/C\C=C/CCCCC(=O)OC(COCCC(C([O-])=O)[N+](C)(C)C)COC(=O)CC\C=C/C\C=C/C\C=C/C\C=C/CC	135.07784:21 144.10315:125 162.11005:42 205.11861:21 218.13802:63 236.14708:913 404.36911:42 414.20502:21 448.27899:42 448.31482:252 448.34171:64 457.36386:43 466.31439:618 470.15811:21 476.33655:230 481.10281:21 493.73032:43 494.34183:659 496.3735:23 500.38309:21 706.54724:42 722.20801:109 723.73682:45 724.40118:47 724.51129:2430	8046	6141	3436	5180
5.99	752.64	DGTS 16:0-19:1	[M+H]+	C45H85NO7	BXAUWRYUQKSEOE-DQRAZIAONA-N	CCCCCCCCCCCCCCCC(=O)OCC(COCCC(C([O-])=O)[N+](C)(C)C)OC(=O)CCCCCCC\C=C/CCCCCCCCC	127.90486:7 130.08575:21 139.97682:7 144.09804:56 162.11006:28 196.18178:7 200.13405:35 218.13397:14 230.19041:7 236.14723:765 353.30438:21 366.2916:7 406.15903:7 409.32993:21 412.37561:28 412.86856:14 452.40546:14 456.36935:236 470.39133:14 472.87628:21 474.38083:495 488.39099:63 490.86044:7 494.80695:14 496.39941:350 499.01822:7 500.38702:21 512.77777:35 514.1109:14 514.41168:918 528.41931:14 6…	3157	3552	4198	6460
5.52	750.62	DGTS 17:0-18:2	[M+H]+	C45H83NO7	HGKHSHQROFUGBR-DYMXKLMANA-N	CCCCCCCCCCCCCCCCC(=O)OCC(COCCC(C([O-])=O)[N+](C)(C)C)OC(=O)CCCCCCC\C=C/C\C=C/CCCCC	236.14935:156 456.36951:31 470.38846:83 472.96237:10 474.38409:115 480.36438:52 486.37592:21 488.39429:229 497.22668:10 498.37881:73 512.40747:42 514.40228:31 750.44366:31 750.48621:52 750.53259:52 750.63312:872	1743	1805	857	1452
5.2	748.608	DGTS 17:0-18:3	[M+H]+	C45H81NO7	PDWBRJUNEYKZDZ-JOIBFBEQNA-N	CCCCCCCCCCCCCCCCC(=O)OCC(COCCC(C([O-])=O)[N+](C)(C)C)OC(=O)CCCCCCC\C=C/C\C=C/C\C=C/CC	144.10172:125 200.12634:42 226.9442:43 236.14749:976 237.3719:22 383.34625:21 456.3996:42 464.35214:21 470.37003:361 470.38226:444 476.91336:21 478.35641:292 484.30261:43 486.8551:43 488.37549:334 488.39108:988 492.38715:42 493.71548:21 495.18057:42 496.35864:468 538.099:21 603.29517:21 746.23993:63 748.42297:42 748.4577:68 748.60828:3422	6347	4674	3872	5750
4.8	746.593	DGTS 17:0-18:4	[M+H]+	C45H79NO7	SSAFLTUVEFIUHP-LGUFLKDENA-N	CCCCCCCCCCCCCCCCC(=O)OCC(COCCC(C([O-])=O)[N+](C)(C)C)OC(=O)CCCC\C=C/C\C=C/C\C=C/C\C=C/CC	144.09985:31 195.00186:125 213.02148:10 236.15155:494 381.14178:10 470.37857:219 476.33673:146 486.37518:32 488.2782:21 488.39355:542 494.34515:336 496.35797:31 552.50226:52 746.47406:63 746.59741:2339	3977	4033	3869	4320
4.65	746.586	DGTS 17:1-18:3	[M+H]+	C45H79NO7	HKXYIBIOZHHVRI-KMJQZFAUNA-N	CCCCCCC\C=C/CCCCCCCC(=O)OCC(COCCC(C([O-])=O)[N+](C)(C)C)OC(=O)CCCCCCC\C=C/C\C=C/C\C=C/CC	131.06468:21 212.12486:21 235.40656:42 236.15181:272 452.42941:21 468.35855:83 468.37686:125 477.27063:21 478.35312:83 482.38547:84 486.37872:401 496.3584:146 504.41577:21 514.40192:63 594.42841:21 659.4613:63 682.31885:21 729.49176:42 734.59558:42 746.41296:42 746.53247:146 746.59412:1446	1819	1694	900	1646
6.34	766.658	DGTS 16:0-20:1	[M+H]+	C46H87NO7	UPESTCDKVJJJQF-MRCUWXFGNA-N	CCCCCCCCCCCCCCCC(=O)OCC(COCCC(C([O-])=O)[N+](C)(C)C)OC(=O)CCCCCCCCC\C=C/CCCCCCCC	111.43448:4 128.95116:4 144.09535:8 144.09874:21 162.11266:8 200.12309:8 212.09898:4 236.15063:254 278.09402:4 290.86261:8 311.17972:4 422.2522:4 424.90915:8 440.40384:13 456.36588:83 466.4274:8 474.37427:138 482.39758:25 484.38907:54 500.39929:63 502.40546:108 510.39044:17 510.4064:83 514.42096:8 526.73712:8 528.4223:276 531.37457:8 577.513:8 623.65027:4 723.50702:8 731.56726:4 764.19611:13 764.…	2865	1902	2748	5563
3.46	748.51	DGTS 18:5-18:5	[M+H]+	C46H69NO7	NELVRNUPBMWQMC-IYICPNJGNA-N	CC\C=C/C\C=C/C\C=C/C\C=C/C\C=C/CC(=O)OCC(COCCC(C([O-])=O)[N+](C)(C)C)OC(=O)C\C=C/C\C=C/C\C=C/C\C=C/C\C=C/CC	128.08449:42 236.13971:42 236.14621:104 385.24487:42 411.24615:63 433.15518:21 456.36789:42 474.3609:63 486.29953:21 492.32919:42 500.3855:21 608.36011:21 623.32086:21 661.43604:422 674.45715:63 705.38837:42 728.22968:21 730.53882:210 730.56549:297 730.60364:85 748.42902:42 748.50616:125 748.57568:42	2508	1726	1347	1900
5.72	764.64	DGTS 18:1-18:1	[M+H]+	C46H85NO7	CZJZOUHVPJKYAO-YEUCEMRANA-N	CCCCCCCC\C=C/CCCCCCCC(=O)OCC(COCCC(C([O-])=O)[N+](C)(C)C)OC(=O)CCCCCCC\C=C/CCCCCCCC	102.05745:8 105.05524:2 107.27214:2 109.09916:6 111.11406:4 113.05887:8 118.12808:4 121.09842:10 125.13097:4 130.08263:8 131.07092:13 135.11234:6 142.12677:4 144.10324:171 149.13255:6 151.14658:6 155.10443:4 156.12877:4 158.15207:6 159.0636:8 162.11557:44 165.16029:4 174.11978:4 189.10313:4 200.12622:63 218.13623:35 220.92908:6 222.13655:4 225.75754:2 231.1656:2 235.40218:23 235.94366:5 236.14743…	25036	31269	20829	49244
5.54	762.623	DGTS 18:0-18:3	[M+H]+	C46H83NO7	UGSAODSMEZGDTF-XDZFUVEGNA-N	CCCCCCCCCCCCCCCCCC(=O)OCC(COCCC(C([O-])=O)[N+](C)(C)C)OC(=O)CCCCCCC\C=C/C\C=C/C\C=C/CC	111.07269:10 113.05915:73 131.06647:21 144.10031:221 162.10896:115 200.12703:115 218.13922:83 226.94296:22 235.4097:44 235.46815:23 236.14845:3378 237.03824:21 263.2352:10 341.3013:63 391.28134:63 397.33563:52 434.34354:21 434.36118:73 440.41602:83 443.82172:10 478.35016:1098 482.37943:31 484.40195:1600 494.79135:42 496.36496:1989 498.37244:21 500.38715:63 500.81647:73 502.41223:4796 555.09979:10…	34771	33794	31245	42976
5.24	762.625	DGTS 18:1-18:2	[M+H]+	C46H83NO7	DGYCMHLYSZATGP-RWLIYIGXNA-N	CCCCCCCC\C=C/CCCCCCCC(=O)OCC(COCCC(C([O-])=O)[N+](C)(C)C)OC(=O)CCCCCCC\C=C/C\C=C/CCCCC	102.05766:42 105.81892:10 107.99543:10 109.1023:52 111.11575:21 113.05907:52 119.06707:10 123.12071:52 130.08765:63 131.07111:52 135.11415:21 143.64816:22 144.10172:1055 147.11852:31 149.131:31 162.11214:333 165.16043:21 186.10986:31 200.12634:240 218.1384:198 222.13875:31 235.40442:73 236.14966:11422 237.04596:21 238.24655:31 238.44913:31 240.11435:21 263.23175:21 265.25458:42 337.27911:52 339.2…	129031	147278	109616	158556
4.94	760.609	DGTS 18:1-18:3	[M+H]+	C46H81NO7	ZJUKFERWLDWXNX-XQPIUBQINA-N	CCCCCCCC\C=C/CCCCCCCC(=O)OCC(COCCC(C([O-])=O)[N+](C)(C)C)OC(=O)CCCCCCC\C=C/C\C=C/C\C=C/CC	100.11316:42 101.05697:21 102.05651:35 103.03949:14 105.07163:35 107.09004:63 108.52273:14 109.09965:76 111.11455:21 113.06236:111 116.107:21 117.07133:21 119.08738:21 121.10046:83 123.11475:21 129.04887:14 130.08633:90 131.07303:63 133.1113:21 135.1161:42 137.13094:21 139.1174:14 141.05614:21 143.64848:21 144.10202:1530 145.09792:28 146.83318:14 149.1313:28 151.14705:14 153.75836:7 158.1561:21 1…	383419	419311	283938	452601
4.79	760.608	DGTS 18:2-18:2	[M+H]+	C46H81NO7	INWYROLEMSMIJA-ZPPAUJSGNA-N	CCCCC\C=C/C\C=C/CCCCCCCC(=O)OCC(COCCC(C([O-])=O)[N+](C)(C)C)OC(=O)CCCCCCC\C=C/C\C=C/CCCCC	100.11111:73 102.05159:52 103.74899:10 105.06809:42 107.08501:42 109.099:42 113.0557:73 119.08365:42 121.0998:42 123.11879:63 129.05142:21 131.0659:42 133.09599:31 135.11708:31 143.65627:32 144.10136:1147 149.13065:31 159.06342:21 161.1414:21 162.1118:355 163.14636:21 175.14691:31 189.16698:31 200.13002:357 201.16525:21 218.14018:188 222.13214:31 235.40413:177 235.88712:29 236.14938:12661 236.691…	338577	366492	234908	382281
4.38	758.593	DGTS 18:2-18:3	[M+H]+	C46H79NO7	UGBIGVUEVWZLID-OFWSBFIXNA-N	CCCCC\C=C/C\C=C/CCCCCCCC(=O)OCC(COCCC(C([O-])=O)[N+](C)(C)C)OC(=O)CCCCCCC\C=C/C\C=C/C\C=C/CC	102.05746:52 105.06825:52 107.0837:63 109.09767:63 112.04998:10 113.05885:104 116.108:31 119.08377:42 121.09992:94 123.11734:63 130.08417:83 131.06923:104 133.09772:42 135.11389:63 143.64787:31 144.10312:1550 145.09731:31 147.11821:42 149.12897:42 158.14835:31 161.13605:31 162.1118:637 163.14818:21 175.14874:63 186.11139:21 200.12592:542 218.13792:323 222.13196:31 235.4039:146 236.14914:17276 236…	340729	434069	258322	431097
4.5	758.593	DGTS 18:2-18:3	[M+H]+	C46H79NO7	UGBIGVUEVWZLID-OFWSBFIXNA-N	CCCCC\C=C/C\C=C/CCCCCCCC(=O)OCC(COCCC(C([O-])=O)[N+](C)(C)C)OC(=O)CCCCCCC\C=C/C\C=C/C\C=C/CC	100.11414:125 102.05466:83 105.06831:146 107.08376:146 109.09773:83 113.05891:167 116.10503:42 118.12045:42 119.08539:83 121.10311:63 121.7701:21 123.11742:104 130.08266:104 131.06772:188 133.09944:104 135.11563:63 141.85442:46 144.10155:2726 145.10254:83 147.11833:63 149.14116:42 159.11519:63 161.13083:43 162.11017:814 163.15013:44 169.09631:42 175.14893:42 177.16006:42 191.15746:43 194.15366:42…	653116	659477	441441	758335
4.11	756.577	DGTS 18:3-18:3	[M+H]+	C46H77NO7	SDGAOLAMGHCYGP-RSLAUBRINA-N	CC\C=C/C\C=C/C\C=C/CCCCCCCC(=O)OCC(COCCC(C([O-])=O)[N+](C)(C)C)OC(=O)CCCCCCC\C=C/C\C=C/C\C=C/CC	100.11046:104 102.05521:167 103.04105:42 105.07466:104 107.08581:188 109.09833:125 111.08348:42 113.06252:234 116.1087:63 117.07152:125 119.0845:208 121.10221:167 123.1134:63 129.06674:43 130.0898:233 131.0652:125 133.09854:83 135.11145:104 137.09651:63 142.11913:42 143.65216:83 143.80101:49 144.10402:3171 145.09312:42 147.11058:42 149.09889:42 158.11565:63 159.06801:63 161.1317:63 162.10027:46 1…	818504	780409	577823	773669
4.01	756.576	DGTS 18:3-18:3	[M+H]+	C46H77NO7	SDGAOLAMGHCYGP-RSLAUBRINA-N	CC\C=C/C\C=C/C\C=C/CCCCCCCC(=O)OCC(COCCC(C([O-])=O)[N+](C)(C)C)OC(=O)CCCCCCC\C=C/C\C=C/C\C=C/CC	102.05318:42 105.06969:42 107.09246:21 111.11999:21 116.10496:42 119.08377:42 121.10147:63 130.08578:104 133.10097:42 135.11389:42 142.12161:43 143.66649:44 144.10143:814 145.10242:67 149.12726:21 160.09718:43 162.11362:406 173.13426:42 175.98441:21 200.12395:271 218.13797:125 235.41476:133 236.04514:75 236.14702:9515 237.15193:42 237.65845:63 238.99362:42 241.88799:42 243.21077:42 261.22067:63 3…	168134	198473	123858	172642
3.78	754.561	DGTS 18:3-18:4	[M+H]+	C46H75NO7	JPCULCQAYCGDIH-HYOAFMAGNA-N	CC\C=C/C\C=C/C\C=C/CCCCCCCC(=O)OCC(COCCC(C([O-])=O)[N+](C)(C)C)OC(=O)CCCC\C=C/C\C=C/C\C=C/C\C=C/CC	100.11537:42 102.05447:83 103.04031:42 105.07101:63 107.08504:125 109.09902:63 113.06322:167 117.07221:42 119.08828:83 121.09826:63 129.06264:42 130.08406:104 131.07076:125 133.09924:63 135.12199:42 143.65286:45 144.10303:1369 144.7117:24 147.11642:42 159.06339:42 161.12704:106 162.11176:503 187.14642:42 193.45618:42 197.1274:42 200.12793:532 200.14789:42 203.1089:42 211.15361:21 215.54929:42 218…	305292	342323	271323	279939
3.56	752.543	DGTS 18:4-18:4	[M+H]+	C46H73NO7	DWEVQTYVOITRPQ-QIURYZFVNA-N	CC\C=C/C\C=C/C\C=C/C\C=C/CCCCC(=O)OCC(COCCC(C([O-])=O)[N+](C)(C)C)OC(=O)CCCC\C=C/C\C=C/C\C=C/C\C=C/CC	131.07199:21 143.32629:21 144.10263:180 162.11671:73 200.12543:63 214.15076:10 218.13538:63 222.13359:55 234.12799:22 236.14868:2555 290.1604:52 389.26263:31 432.34534:104 474.82214:42 476.0127:22 476.33597:1558 492.32626:21 492.77716:52 494.34753:4021 496.35406:31 734.57898:125 750.15533:83 752.5376:7385	15209	16036	13487	14411
5.54	776.634	DGTS 19:1-18:2	[M+H]+	C47H85NO7	BXJLSZKHCZWVHU-IBEJZQOGNA-N	CCCCCCCCC\C=C/CCCCCCCC(=O)OCC(COCCC(C([O-])=O)[N+](C)(C)C)OC(=O)CCCCCCC\C=C/C\C=C/CCCCC	236.14932:313 300.89578:42 365.23373:10 479.29779:10 480.37024:104 496.39926:229 498.36902:229 500.39001:42 504.85632:31 512.38788:42 513.97638:32 514.41791:488 774.16949:52 776.45984:42 776.53058:42 776.57385:73 776.64069:2009	2019	1690	1191	3176
5.11	774.619	DGTS 19:1-18:3	[M+H]+	C47H83NO7	CKYIGHFSZHEIQY-CJVGVREGNA-N	CCCCCCCCC\C=C/CCCCCCCC(=O)OCC(COCCC(C([O-])=O)[N+](C)(C)C)OC(=O)CCCCCCC\C=C/C\C=C/C\C=C/CC	130.08907:21 164.9391:21 218.14026:42 236.1451:359 400.21249:21 476.38937:21 478.35919:104 480.37018:42 494.38:42 496.36774:276 496.39917:147 500.37415:42 512.39099:63 514.4082:406 592.39374:21 772.17621:42 774.42041:42 774.45966:42 774.62067:1694	2221	2788	1532	2534
5.25	774.623	DGTS 19:1-18:3	[M+H]+	C47H83NO7	CKYIGHFSZHEIQY-CJVGVREGNA-N	CCCCCCCCC\C=C/CCCCCCCC(=O)OCC(COCCC(C([O-])=O)[N+](C)(C)C)OC(=O)CCCCCCC\C=C/C\C=C/C\C=C/CC	130.08249:21 144.09799:52 232.13589:10 236.14493:393 279.26767:10 478.35904:177 494.78772:21 496.36444:394 496.40216:234 514.41766:634 687.49548:73 772.15253:31 774.47131:63 774.54199:42 774.62054:2545	5105	4490	3541	4848
4.83	772.606	DGTS 19:1-18:4	[M+H]+	C47H81NO7	MVERTEHNIKVUSC-PHUKJIMTNA-N	CCCCCCCCC\C=C/CCCCCCCC(=O)OCC(COCCC(C([O-])=O)[N+](C)(C)C)OC(=O)CCCC\C=C/C\C=C/C\C=C/C\C=C/CC	144.10623:52 194.99763:156 196.00372:21 236.14919:409 338.27451:31 476.33118:83 489.26138:21 494.35522:146 496.36179:83 496.39325:125 512.38818:125 514.40222:297 575.51801:21 578.52753:52 599.35822:10 685.4707:243 698.51636:31 770.11646:31 772.52234:167 772.60864:1413	3013	2935	2137	3429
5.88	790.652	DGTS 20:1-18:2	[M+H]+	C48H87NO7	UFRXJSXPOZVXEW-FPIVKKIXNA-N	CCCCCCCC\C=C/CCCCCCCCCC(=O)OCC(COCCC(C([O-])=O)[N+](C)(C)C)OC(=O)CCCCCCC\C=C/C\C=C/CCCCC	128.11453:21 130.08632:10 144.09531:42 200.129:21 236.14401:380 465.12689:10 480.36349:83 482.37558:42 491.22244:10 498.38428:125 500.38638:83 508.384:63 510.40927:198 526.39362:94 526.40979:167 528.42523:487 788.14478:31 790.44775:52 790.49536:52 790.65405:2210	3607	2402	2386	3430
5.56	788.638	DGTS 20:1-18:3	[M+H]+	C48H85NO7	IAQBBRRZUCUAOG-WLMFMPEHNA-N	CCCCCCCC\C=C/CCCCCCCCCC(=O)OCC(COCCC(C([O-])=O)[N+](C)(C)C)OC(=O)CCCCCCC\C=C/C\C=C/C\C=C/CC	111.07841:4 130.08746:8 144.09984:54 149.13252:8 157.88954:4 162.11374:17 181.16928:4 184.07115:13 200.12212:13 215.1871:4 218.14232:13 226.9567:8 235.40414:17 236.14723:760 284.68127:4 331.00143:4 366.16989:4 367.32632:13 391.29263:8 423.34909:13 434.35223:8 434.36694:17 466.41223:29 478.35284:263 484.42014:8 488.39682:8 491.59177:8 496.16327:9 496.36444:454 502.418:13 508.4733:8 510.41263:404 5…	10989	11984	9506	11483
5.41	788.638	DGTS 20:1-18:3	[M+H]+	C48H85NO7	IAQBBRRZUCUAOG-WLMFMPEHNA-N	CCCCCCCC\C=C/CCCCCCCCCC(=O)OCC(COCCC(C([O-])=O)[N+](C)(C)C)OC(=O)CCCCCCC\C=C/C\C=C/C\C=C/CC	144.09718:42 236.14867:543 476.82999:10 478.3501:188 480.36105:31 496.35226:241 498.38492:31 500.38388:31 508.40695:31 509.2153:10 510.4227:240 524.37958:42 526.42346:95 526.77637:43 528.42914:693 587.69232:10 591.55341:52 594.86951:10 609.54602:21 784.93677:10 786.13098:52 788.41125:42 788.4588:63 788.49841:73 788.63708:2733	4700	4355	2817	4722
5.06	786.625	DGTS 20:2-18:3	[M+H]+	C48H83NO7	XUUJYUHWSWJSLO-JPUKCPGGNA-N	CCCCC\C=C/C\C=C/CCCCCCCCCC(=O)OCC(COCCC(C([O-])=O)[N+](C)(C)C)OC(=O)CCCCCCC\C=C/C\C=C/C\C=C/CC	129.0546:10 141.13086:10 144.10303:52 162.11534:42 200.13194:42 216.14008:10 235.41702:32 236.14929:1283 391.276:21 421.31671:21 434.35831:31 464.40967:31 478.30066:42 478.35312:383 494.79742:21 496.36472:784 496.41187:44 508.39725:542 524.72833:31 526.37793:109 526.41028:1830 528.38025:21 784.12152:52 786.474:52 786.53729:52 786.62433:7325	9813	9001	5636	8551
4.64	784.606	DGTS 20:2-18:4	[M+H]+	C48H81NO7	QDBSDVCFTDHXNP-YNINFSKENA-N	CCCCC\C=C/C\C=C/CCCCCCCCCC(=O)OCC(COCCC(C([O-])=O)[N+](C)(C)C)OC(=O)CCCC\C=C/C\C=C/C\C=C/C\C=C/CC	133.11212:21 144.09949:104 171.70012:21 189.15506:21 211.20465:21 218.15862:43 234.20172:42 236.14902:1005 238.98909:22 432.3429:42 461.18869:21 474.83804:21 476.33649:208 476.63522:21 478.3432:146 494.03439:63 494.34491:382 496.08118:42 496.35461:252 506.38165:146 508.39337:313 508.42834:104 517.20502:43 524.25262:43 524.38507:525 524.75348:64 526.41278:999 526.96649:25 696.48029:21 782.10669:63…	7366	6973	5956	6784
1.66	474.379	LDGTS 16:0	[M+H]+	C26H51NO6	OLQBJTALXNGBNR-UHFFFAOYNA-N	CCCCCCCCCCCCCCCC(=O)OCC(O)COCCC(C([O-])=O)[N+](C)(C)C	100.11122:13 103.03752:8 105.05085:8 109.09616:8 109.10353:17 113.05431:8 113.06032:17 123.11264:8 129.05313:8 129.05634:8 131.07248:29 144.10316:142 159.06174:21 162.11011:29 188.13419:4 200.12811:29 218.13818:42 235.40637:29 236.14946:3561 237.39995:13 238.07869:8 239.22516:13 239.2448:17 239.77975:8 241.34657:8 247.11234:8 313.26724:63 369.29779:33 386.19949:8 391.80106:4 412.38428:63 430.3862…	14431	25999	24284	41447
1.52	474.38	LDGTS 16:0	[M+H]+	C26H51NO6	OLQBJTALXNGBNR-UHFFFAOYNA-N	CCCCCCCCCCCCCCCC(=O)OCC(O)COCCC(C([O-])=O)[N+](C)(C)C	101.02132:7 103.04073:21 105.05264:14 109.11417:7 130.08606:14 131.0679:35 137.13063:7 144.1017:118 159.07439:7 162.11388:69 197.12169:7 200.13416:28 218.13609:21 235.41711:37 236.05182:31 236.15155:2372 237.21295:14 237.90446:14 239.24034:14 313.26685:28 369.2836:14 390.22122:7 412.36911:28 416.1568:14 456.36536:322 474.31525:42 474.37671:541	5916	9228	8400	12822
1.13	472.361	LDGTS 16:1	[M+H]+	C26H49NO6	IDIZIPFHKJZRPB-KHPPLWFENA-N	CCCCCC\C=C/CCCCCCCC(=O)OCC(O)COCCC(C([O-])=O)[N+](C)(C)C	105.05086:6 107.08804:4 111.08277:4 113.06781:2 121.09834:4 131.0676:13 135.11388:6 144.10143:35 159.07057:6 162.11363:25 195.16925:2 218.14014:10 235.41054:13 235.73753:4 236.14713:1099 237.31502:4 238.40736:4 311.25:8 367.28027:10 408.18289:2 410.36072:19 413.2926:4 429.2713:4 454.35178:144 457.28265:4 472.21033:4 472.36057:223	4256	5842	3535	5096
0.88	470.345	LDGTS 16:2	[M+H]+	C26H47NO6	SJUYYIGIDUPBQP-NQLNTKRDNA-N	CCC\C=C/C\C=C/CCCCCCCC(=O)OCC(O)COCCC(C([O-])=O)[N+](C)(C)C	103.37151:2 107.08076:2 131.0692:4 133.09767:4 141.05383:2 144.09969:21 159.06517:4 162.11356:15 200.12984:6 218.13577:10 235.41031:6 235.48608:4 236.14906:476 308.15341:2 324.15741:4 365.26541:4 402.12482:2 408.35901:8 415.29645:2 452.33533:67 470.26468:10 470.34424:108	2766	4843	1706	4272
0.71	468.331	LDGTS 16:3	[M+H]+	C26H45NO6	OBXFHKIGQCWUGQ-QNEBEIHSNA-N	CC\C=C/C\C=C/C\C=C/CCCCCC(=O)OCC(O)COCCC(C([O-])=O)[N+](C)(C)C	105.06821:14 107.08658:14 129.05627:7 131.06755:14 133.10091:14 144.09119:14 144.09966:83 159.10962:14 162.10454:21 162.11172:28 197.14708:7 215.52426:7 218.1378:28 223.12756:7 234.14128:7 236.14685:1181 240.65399:14 307.22034:56 362.18707:7 363.24576:35 404.17569:7 406.31723:28 438.19122:7 450.31799:285 468.32678:449	8619	17455	8954	14788
0.65	466.315	LDGTS 16:4	[M+H]+	C26H43NO6	UANLTNMSZZENNK-DOFZRALJNA-N	CC\C=C/C\C=C/C\C=C/C\C=C/CCC(=O)OCC(O)COCCC(C([O-])=O)[N+](C)(C)C	101.0607:6 102.05313:10 103.03752:10 105.05518:13 105.06965:19 107.08657:13 109.09762:6 113.05879:8 117.06618:6 119.08218:10 121.09832:8 129.05627:6 130.0809:4 131.06757:31 133.09929:6 135.07776:4 143.09035:6 144.10136:148 145.09897:6 147.07881:6 157.10321:6 159.06517:6 162.11356:71 171.12212:4 189.16685:4 192.16508:4 200.12587:13 218.13582:40 235.4082:21 236.14912:2766 236.77612:6 236.90858:4 23…	9902	18567	9231	14836
1.66	500.392	LDGTS 18:1	[M+H]+	C28H53NO6	FTLDFSGPEPRILR-SEYXRHQNNA-N	CCCCCCCC\C=C/CCCCCCCC(=O)OCC(O)COCCC(C([O-])=O)[N+](C)(C)C	103.04065:4 105.05545:4 106.06435:4 113.06057:4 130.08121:4 131.07272:10 144.10339:46 159.06375:6 162.11032:23 197.55191:2 200.12231:8 218.14044:15 234.04689:2 235.41086:17 236.14961:1186 237.4175:6 241.16045:4 265.25452:6 339.2901:10 395.31931:10 400.21542:4 409.35846:2 438.39026:15 442.32205:4 462.22311:2 482.38235:200 498.82584:4 500.29221:10 500.32059:17 500.33636:17 500.39633:365	5112	10244	6234	13645
1.8	500.394	LDGTS 18:1	[M+H]+	C28H53NO6	FTLDFSGPEPRILR-SEYXRHQNNA-N	CCCCCCCC\C=C/CCCCCCCC(=O)OCC(O)COCCC(C([O-])=O)[N+](C)(C)C	106.06561:8 111.11703:8 123.11737:8 131.06766:21 135.11229:8 144.10146:83 162.11186:17 200.12401:25 213.12848:8 218.13596:13 236.13191:40 236.14709:1214 237.21719:8 238.59471:8 241.97585:8 337.19821:4 339.29742:17 395.31036:21 428.18729:4 438.3956:42 456.39282:8 479.33432:4 482.38486:281 498.81262:13 500.31683:42 500.39258:681	5192	8875	8018	11795
1.26	498.378	LDGTS 18:2	[M+H]+	C28H51NO6	MBBOPONQLZPJRT-UTJQPWESNA-N	CCCCC\C=C/C\C=C/CCCCCCCC(=O)OCC(O)COCCC(C([O-])=O)[N+](C)(C)C	100.10976:4 101.06207:6 103.04034:19 105.05659:13 105.06961:8 107.08654:10 109.09906:8 111.07976:4 113.06026:23 116.07144:6 117.06463:2 119.08832:6 121.09675:8 123.11572:8 129.04987:4 130.08412:8 131.06918:42 133.09441:6 135.11548:13 137.12866:6 143.66307:4 144.10139:204 147.11478:6 158.15367:8 158.96558:8 159.067:10 161.13426:8 162.11002:94 163.14458:4 175.14505:4 192.16129:6 200.12799:23 203.11…	31245	67835	28605	58092
1.37	498.378	LDGTS 18:2	[M+H]+	C28H51NO6	MBBOPONQLZPJRT-UTJQPWESNA-N	CCCCC\C=C/C\C=C/CCCCCCCC(=O)OCC(O)COCCC(C([O-])=O)[N+](C)(C)C	103.04895:4 105.0566:13 109.05928:8 109.09907:17 111.11694:4 113.05727:13 119.08523:8 121.09829:8 130.08409:8 131.06915:29 133.09926:8 137.13522:8 144.09795:92 156.9476:4 162.10814:38 173.13602:8 175.14867:8 193.15793:8 198.09915:4 218.12744:8 218.13995:33 235.40167:21 235.43414:13 236.14908:1982 237.26698:8 239.01314:8 263.23111:13 337.26535:21 393.28455:13 393.30133:25 436.37997:50 454.3783:8 4…	7842	12262	12603	28425
1.04	496.362	LDGTS 18:3	[M+H]+	C28H49NO6	KYXUNVYUQGROHB-QNEBEIHSNA-N	CC\C=C/C\C=C/C\C=C/CCCCCCCC(=O)OCC(O)COCCC(C([O-])=O)[N+](C)(C)C	100.12153:21 105.05418:42 107.08411:63 113.05627:42 116.10389:42 117.07584:63 121.09728:42 123.12565:21 130.08145:42 131.06651:167 135.11606:42 141.05109:43 144.10201:612 159.06409:83 160.12996:42 162.10529:149 162.11427:297 188.12514:42 200.13077:125 218.1368:167 234.14027:42 235.4071:167 236.14803:14048 236.79457:63 237.22246:42 238.85287:42 240.29637:42 242.3808:42 243.20081:42 272.15167:63 28…	135456	274163	134889	238056
0.84	494.348	LDGTS 18:4	[M+H]+	C28H47NO6	GRSSDQVNPYQVJF-DOFZRALJNA-N	CC\C=C/C\C=C/C\C=C/C\C=C/CCCCC(=O)OCC(O)COCCC(C([O-])=O)[N+](C)(C)C	102.05314:29 103.04326:21 105.07111:33 107.08367:29 109.06227:8 109.10501:8 113.06032:25 115.05379:13 117.06773:17 117.07842:17 119.08838:25 121.10302:25 129.05313:29 129.06915:13 130.08739:8 131.06924:71 133.09935:25 143.08875:13 144.09976:328 145.09566:13 147.11484:8 149.09283:8 159.06885:21 161.09492:17 162.11368:167 169.09808:4 175.14513:13 176.12491:8 187.14078:8 190.14049:8 200.13208:50 218…	26990	65838	35035	52061
2.86	362.325	MAG 17:0 (IS)	[M+NH4]+	C20H40O4	SVUQHVRAGMNPLW-UHFFFAOYNA-N	CCCCCCCCCCCCCCCCC(=O)OCC(O)CO	109.09754:63 252.15208:21 269.18402:21 320.21964:21 327.28708:104 362.28949:42	4119	3818	3575	3350
3.99	784.524	SQDG 14:0-16:0	[M+H]+	C39H74O12S	FPGFBOIBRNYOJZ-UHFFFAOYNA-N	CCCCCCCCCCCCCCCC(=O)OC(COC1OC(CS(O)(=O)=O)C(O)C(O)C1O)COC(=O)CCCCCCCCCCCCC	109.10054:16 111.11546:10 183.07706:5 203.13316:5 211.20294:47 229.20464:10 237.79352:5 239.23599:47 257.23883:21 285.23627:353 298.27554:5 313.27466:416 331.27631:16 437.21536:31 465.24933:36 511.24854:78 523.46875:498 539.28113:109 784.414:26 784.46143:31 784.50092:42 784.54834:36 784.56812:31	2108	2142	1222	2008
4.51	812.557	SQDG 16:0-16:0	[M+NH4]+	C41H78O12S	RVUUQPKXGDTQPG-UHFFFAOYNA-N	CCCCCCCCCCCCCCCC(=O)OCC(COC1OC(CS(O)(=O)=O)C(O)C(O)C1O)OC(=O)CCCCCCCCCCCCCCC	101.0611:21 103.0365:8 103.07374:58 107.08553:21 109.02731:158 109.10098:683 110.03435:29 111.04601:92 111.05642:13 111.1159:108 113.13124:63 115.07538:13 117.04982:8 117.09256:29 121.09875:25 122.72823:9 123.11617:389 125.09658:13 125.13288:125 127.03873:142 127.15007:67 129.092:8 131.11003:25 132.99722:42 135.00935:21 135.11758:29 136.99037:25 137.13406:232 139.10724:13 139.14885:67 141.1666:25…	86787	102578	69585	121016
4.07	810.534	SQDG 16:0-16:1	[M+H]+	C41H76O12S	VDWVQLTYVQQUDC-PEZBUJJGNA-N	CCCCCCCCCCCCCCCC(=O)OCC(COC1OC(CS(O)(=O)=O)C(O)C(O)C1O)OC(=O)CCCCCCC\C=C/CCCCCC	109.10038:21 123.11242:21 135.11694:31 149.13565:31 177.17099:10 212.96558:10 219.20813:42 237.21265:21 237.21916:73 239.24004:73 255.23747:21 257.24753:31 285.2359:31 309.23685:10 311.25476:470 313.27423:582 329.26819:31 339.28955:52 463.24844:10 465.24875:42 537.25421:42 537.26727:83 539.29352:125 549.47858:532 752.58112:31 810.45679:42 810.52911:52 810.59741:31	1469	2569	1559	3006
3.34	804.488	SQDG 16:0-16:4	[M+H]+	C41H70O12S	HQXWKSVFEKDLCQ-QLXZSTJSNA-N	CCCCCCCCCCCCCCCC(=O)OCC(COC1OC(CS(O)(=O)=O)C(O)C(O)C1O)OC(=O)CC\C=C/C\C=C/C\C=C/C\C=C/CC	109.09692:21 145.10338:21 147.11919:42 187.17276:10 201.19449:10 209.00978:21 213.16275:104 231.16241:21 231.17314:94 239.23515:115 257.24927:31 300.04388:10 305.19806:31 305.20544:73 311.25677:21 313.28125:506 465.25143:42 528.37946:10 531.22754:52 539.29004:273 543.40649:21 543.42627:52 561.44897:31 657.37915:10 717.51068:31 804.45129:31 804.49127:73 804.55933:73	1589	1098	1017	1067
5.1	840.585	SQDG 16:0-18:0	[M+H]+	C43H82O12S	OLDJCTIHXPYLJO-UHFFFAOYNA-N	CCCCCCCCCCCCCCCCCC(=O)OC(COC1OC(CS(O)(=O)=O)C(O)C(O)C1O)COC(=O)CCCCCCCCCCCCCCC	107.0884:21 171.10452:21 221.22362:21 239.23059:83 249.25615:63 267.26547:63 285.27344:63 297.29828:21 312.19336:42 313.27374:581 314.72128:42 320.49692:21 332.16708:42 341.30362:601 359.30103:42 359.32242:42 455.34454:21 465.24271:83 482.38815:42 493.27298:63 500.39603:42 539.29059:125 565.20685:21 567.32874:104 579.52185:567 705.7052:21 840.48254:42 840.5766:104 840.65436:42	2325	2159	1457	2063
4.57	838.57	SQDG 16:0-18:1	[M+NH4]+	C43H80O12S	SQOJCPIJIDPYDD-ZCXUNETKNA-N	CCCCCCCCCCCCCCCC(=O)OCC(COC1OC(CS(O)(=O)=O)C(O)C(O)C1O)OC(=O)CCCCCCC\C=C/CCCCCCCC	104.23705:10 109.10078:94 111.11868:63 121.09856:83 121.93687:10 123.11597:83 125.13111:21 132.99704:31 135.12067:73 137.13058:52 149.13957:42 151.1467:42 163.14667:31 165.1731:31 175.14908:10 190.99963:167 203.17162:10 207.20753:10 209.00677:52 221.23122:31 223.54352:10 237.22191:42 239.23842:417 247.23672:167 257.25037:135 265.04318:42 265.25226:424 283.2598:42 312.28925:63 313.27487:4842 313.6…	23798	21712	16095	29850
4.17	836.553	SQDG 16:0-18:2	[M+NH4]+	C43H78O12S	LOZJMRGYMGMBTB-BCTRXSSUNA-N	CCCCCCCCCCCCCCCC(=O)OCC(COC1OC(CS(O)(=O)=O)C(O)C(O)C1O)OC(=O)CCCCCCC\C=C/C\C=C/CCCCC	103.95786:4 105.06704:17 107.08248:13 109.02718:13 109.10085:92 111.0444:25 111.11874:21 119.08249:8 121.10174:42 123.11761:75 125.12802:13 127.11335:17 131.10828:4 133.09799:21 135.11746:33 137.0943:13 137.13394:29 139.11545:8 141.12791:13 145.10272:8 147.11682:29 149.12756:21 151.14848:42 155.10811:8 157.10182:13 161.1346:33 163.14311:17 165.16045:21 172.98427:8 173.13089:8 175.15099:25 177.160…	16278	13016	12013	19161
3.84	834.537	SQDG 16:0-18:3	[M+NH4]+	C43H76O12S	PUAZHUYVSFVFNU-SVNQLWEDNA-N	CCCCCCCCCCCCCCCC(=O)OCC(COC1OC(CS(O)(=O)=O)C(O)C(O)C1O)OC(=O)CCCCCCC\C=C/C\C=C/C\C=C/CC	101.05924:14 103.0733:28 105.07107:146 107.08363:181 109.02835:111 109.09908:379 110.03835:35 111.04408:63 111.11843:49 113.1323:21 115.05224:14 117.06617:42 117.09059:28 119.08679:111 121.09832:188 123.07816:28 123.11729:249 125.13086:42 127.0351:63 129.05309:21 131.08374:132 132.99353:28 133.10257:167 134.33272:14 135.11549:241 137.09398:35 137.13197:188 139.1118:28 139.14674:14 141.16112:21 14…	72546	64553	66190	63167
3.63	832.52	SQDG 16:0-18:4	[M+H]+	C43H74O12S	KDJLODMLLSGENO-NMZZQFTHNA-N	CCCCCCCCCCCCCCCC(=O)OCC(COC1OC(CS(O)(=O)=O)C(O)C(O)C1O)OC(=O)CCCC\C=C/C\C=C/C\C=C/C\C=C/CC	203.151:10 236.14043:21 239.2379:21 241.1972:42 249.2101:10 257.27924:10 259.19962:42 301.42929:10 311.25235:31 313.27182:271 333.24332:52 335.25272:21 339.28702:21 353.94342:10 465.26105:10 472.36969:21 537.32306:10 539.29041:125 555.26501:10 559.26178:31 561.26886:10 571.48633:31 589.48163:21 713.50671:10 744.49835:31 745.51501:31 773.50177:21 800.59039:31 815.52185:21 832.49536:52 832.55237:52…	2054	2508	1871	1311
3.03	828.488	SQDG 16:3-18:3	[M+H]+	C43H70O12S	AKOODYJUSBQMNM-AAXIOSLLNA-N	CC\C=C/C\C=C/C\C=C/CCCCCCCC(=O)OC(COC1OC(CS(O)(=O)=O)C(O)C(O)C1O)COC(=O)CCCCC\C=C/C\C=C/C\C=C/CC	109.1019:21 119.09588:10 131.08192:10 135.11201:21 135.11858:21 149.13733:21 153.08466:10 162.10616:10 199.1468:10 213.16513:10 215.17415:31 231.17555:10 233.18134:21 236.15314:21 243.21477:21 255.20784:10 257.22455:21 259.20151:21 261.21567:42 264.14951:10 297.19379:10 305.20792:10 307.22998:94 330.22583:10 335.25726:125 337.27786:21 364.21957:10 395.28433:21 430.9205:21 469.22458:21 492.38535:1…	1099	1012	1280	1159
3.32	856.523	SQDG 18:3-18:3	[M+H]+	C45H74O12S	LCFUHZTZHHVDNX-YTWBPVBXNA-N	CC\C=C/C\C=C/C\C=C/CCCCCCCC(=O)OCC(COC1OC(CS(O)(=O)=O)C(O)C(O)C1O)OC(=O)CCCCCCC\C=C/C\C=C/C\C=C/CC	107.08437:14 109.1013:21 119.08453:14 121.10224:21 123.11343:14 131.08784:14 133.09857:28 135.11804:14 137.89893:7 145.10165:28 147.11061:21 151.14568:14 161.13173:21 163.15286:14 171.11592:21 187.14769:14 189.16817:7 197.11287:7 211.15091:7 213.16074:14 241.1989:21 243.20361:49 259.19916:42 261.22015:97 261.24298:14 263.233:14 267.19418:14 269.16968:7 275.24277:7 279.19397:14 281.9306:7 289.2143…	1687	626	759	1166
10.03	782.719	TAG 14:0-15:0-16:0	[M+H]+	C48H92O6	RIBSYLFDZQICKH-UHFFFAOYNA-N	CCCCCCCCCCCCCCCC(=O)OCC(COC(=O)CCCCCCCCCCCCC)OC(=O)CCCCCCCCCCCCCC	109.09785:21 113.13255:10 123.11284:21 137.13551:21 193.19551:10 208.12639:10 238.06995:10 306.88956:10 374.81918:31 442.83212:21 481.43411:21 493.2728:10 495.43103:42 495.46558:53 501.76019:21 509.4534:460 516.20129:10 522.0293:21 523.46478:285 533.3891:21 537.48633:342 549.08826:10 551.50104:94 559.81213:10 565.52832:31 782.50897:52 782.57605:52 782.7063:42 782.73785:21	575	693	643	1574
9.6	780.704	TAG 14:0-15:0-16:1	[M+H]+	C48H90O6	XWBLAMXZUPBXSF-PNHLSOANNA-N	CCCCCCCCCCCCCCC(=O)OC(COC(=O)CCCCCCCCCCCCC)COC(=O)CCCCC\C=C/CCCCCCCC	111.11845:31 121.09987:21 135.12204:42 209.1981:10 211.20479:21 223.21198:10 231.13297:10 237.21922:31 283.57269:10 285.23587:31 285.25494:31 293.23557:10 299.25058:42 313.26169:31 481.43063:83 495.42123:31 495.43381:63 507.44556:167 508.87677:21 509.46255:327 520.23492:10 521.45209:167 523.46442:63 535.47949:271 537.48267:115 549.49457:104 560.38275:10 563.50989:52 577.53217:21 760.91315:10 780.…	517	500	853	2012
9.88	794.72	TAG 14:0-16:0-16:1	[M+NH4]+	C49H92O6	OZXXJVVHOJHMRX-PNHLSOANNA-N	CCCCCCCCCCCCCCCC(=O)OC(COC(=O)CCCCCCCCCCCCC)COC(=O)CCCCC\C=C/CCCCCCCC	107.08978:10 109.09939:63 111.08305:21 123.11446:42 135.11908:31 145.58235:10 206.95976:10 211.20514:52 219.21066:63 237.21742:63 239.23608:63 265.24518:31 283.23581:10 285.23627:73 299.26562:52 311.26257:31 313.26459:83 495.40594:31 495.43735:284 507.43326:52 509.4566:73 519.86212:22 521.45569:752 522.97424:22 523.46484:959 533.75092:10 535.47009:177 537.47986:83 537.49945:83 549.45203:55 549.48…	1784	1199	2320	4002
9.5	792.71	TAG 14:1-16:0-16:1	[M+NH4]+	C49H90O6	BBLKMLHWBNFFJE-YIFMJORUNA-N	CCCCCCCCCCCCCCCC(=O)OC(COC(=O)CCCCCCC\C=C/CCCC)COC(=O)CCCCC\C=C/CCCCCCCC	107.08376:14 111.07543:35 111.11707:28 120.07897:7 121.09999:42 123.11741:28 127.71196:7 135.11562:21 137.09409:14 137.13208:21 149.13078:14 207.15044:7 209.19218:21 217.21596:7 219.2126:35 237.22162:42 239.23813:21 254.1322:7 283.22858:14 285.24329:90 298.16333:7 309.24454:7 311.2525:63 311.48654:7 313.27448:56 452.84625:14 471.72287:7 491.39771:7 493.41705:63 495.43744:28 507.43649:21 519.44409…	825	560	505	1968
10.48	810.75	TAG 15:0-16:0-16:0	[M+H]+	C50H96O6	BLIGKERFCBUUQF-UHFFFAOYNA-N	CCCCCCCCCCCCCCCC(=O)OCC(COC(=O)CCCCCCCCCCCCCC)OC(=O)CCCCCCCCCCCCCCC	105.07112:5 226.95471:16 239.23399:21 315.27335:5 509.45447:36 523.46918:78 537.47449:331 537.48425:395 551.50562:208 565.50952:109 579.53613:16 593.54547:10 765.43695:10 810.3902:16 810.4826:47 810.55493:47 810.59906:36 810.64728:36 810.77985:47 810.81201:16	730	1022	785	1437
10.1	808.733	TAG 15:0-16:0-16:1	[M+NH4]+	C50H94O6	YAONAFYYLVCQEP-FVDSYPCUNA-N	CCCCCCCCCCCCCCCC(=O)OC(COC(=O)CCCCCCCCCCCCCC)COC(=O)CCCCC\C=C/CCCCCCCC	109.0964:17 109.10229:38 111.07855:13 111.12763:8 119.89676:4 121.10014:54 123.11443:25 125.13113:8 132.0777:4 135.11575:25 137.12892:21 147.85008:4 151.14668:13 159.54449:4 179.18468:4 202.1532:4 207.20744:8 211.20718:25 215.34453:4 219.21065:25 221.22061:8 223.19757:13 225.22145:25 235.24408:8 237.22394:38 239.24046:54 251.23918:13 253.15714:8 257.24341:8 264.91898:13 265.24747:25 283.22635:8 2…	785	1198	949	3060
10.72	824.77	TAG 14:0-16:0-18:0	[M+NH4]+	C51H98O6	JTDPHURHZMZJHD-UHFFFAOYNA-N	CCCCCCCCCCCCCCCCCC(=O)OCC(COC(=O)CCCCCCCCCCCCC)OC(=O)CCCCCCCCCCCCCCC	221.231:42 239.23819:167 516.38739:21 523.47144:208 537.47345:63 537.50287:83 549.74988:42 551.50452:2420 554.38098:25 565.495:83 565.52515:146 579.50439:42 579.53497:229 824.59991:83 824.71338:63 824.76196:125 824.7782:63	1241	1638	1440	2510
10.33	822.754	TAG 14:0-16:0-18:1	[M+NH4]+	C51H96O6	UPTISBGEYYYCRS-QOCHGBHMNA-N	CCCCCCCCCCCCCCCC(=O)OC(COC(=O)CCCCCCCCCCCCC)COC(=O)CCCCCCCCC\C=C/CCCCCC	109.09919:73 111.12004:31 113.13692:10 123.11114:21 126.03377:10 135.12051:31 137.13538:42 211.20496:42 219.21466:31 235.24391:10 237.22375:42 239.22937:83 247.23418:21 263.23593:10 265.25879:83 282.1492:10 285.24802:52 295.26636:10 299.25815:21 313.27692:125 521.43634:52 523.46484:799 535.47992:115 537.49292:135 547.75677:42 549.48511:1476 551.50439:620 563.49359:283 565.50824:31 567.48279:22 57…	2805	2872	2691	6834
9.88	820.735	TAG 16:0-16:1-16:1	[M+H]+	C51H94O6	UGGMYGFVPCJWRU-CDAVXRBQNA-N	CCCCCCCCCCCCCCCC(=O)OCC(COC(=O)CCCCC\C=C/CCCCCCCC)OC(=O)CCCCC\C=C/CCCCCCCC	121.10143:42 135.11058:21 209.18802:10 226.95232:31 233.09132:10 237.22154:63 239.23587:31 521.45911:156 523.48761:63 535.47357:42 547.47961:442 549.49194:930 561.48279:31 563.49719:31 575.50702:198 577.51251:31 601.28625:10 803.71503:31 820.48096:42 820.54156:63 820.58197:52 820.67493:21 820.7356:63	2067	2078	2046	4113
9.98	820.74	TAG 16:0-16:1-16:1	[M+NH4]+	C51H94O6	UGGMYGFVPCJWRU-CDAVXRBQNA-N	CCCCCCCCCCCCCCCC(=O)OCC(COC(=O)CCCCC\C=C/CCCCCCCC)OC(=O)CCCCC\C=C/CCCCCCCC	109.10236:52 111.07416:21 111.1158:42 117.57081:10 121.10021:83 123.11607:94 131.08571:10 135.11093:31 135.12077:83 137.13068:31 211.20328:31 217.19551:63 219.2025:52 219.21086:83 235.19887:42 237.222:135 239.23851:83 265.25006:31 285.23895:73 299.2684:31 311.25299:104 313.27744:240 338.20224:10 339.29547:104 519.44159:53 521.45648:309 523.47528:94 533.4649:31 535.46765:125 545.74518:31 547.47034…	1781	2213	2040	4186
10.74	850.783	TAG 16:0-16:0-18:1	[M+NH4]+	C53H100O6	ZKEWGTVAIGJNBK-QOCHGBHMNA-N	CCCCCCCCCCCCCCCC(=O)OCC(COC(=O)CCCCCCCCC\C=C/CCCCCC)OC(=O)CCCCCCCCCCCCCCC	107.08494:10 109.09744:52 116.78072:10 121.10126:31 123.11869:31 135.11533:31 239.23351:73 247.24283:42 265.24939:73 313.26926:52 523.43579:21 547.35077:10 549.48517:94 551.50116:1275 563.49371:52 565.52509:31 575.68292:33 577.15302:23 577.51917:2351 579.51794:63 591.52142:31 605.54901:125 850.47021:21 850.53192:52 850.56073:52 850.74176:42 850.78296:146	3786	3085	3050	6886
10.35	848.765	TAG 16:0-16:1-18:1	[M+H]+	C53H98O6	URPCLMPOIWCNBL-QSZZZDORNA-N	CCCCCCCCCCCCCCCC(=O)OCC(COC(=O)CCCCCCCCC\C=C/CCCCCC)OC(=O)CCCCC\C=C/CCCCCCCC	135.11411:21 219.22531:42 232.9193:21 239.23615:83 247.2455:42 257.23892:21 263.22702:63 265.24753:63 311.28259:21 313.27222:146 339.2796:42 339.29001:63 429.37091:21 537.61108:21 547.46991:64 549.47229:346 549.48224:626 550.60394:42 551.48822:220 551.50482:497 556.45941:23 561.48297:42 563.5141:42 569.37701:21 573.66406:63 575.50385:1315 577.49237:132 577.52289:568 585.09161:22 589.51947:42 603.…	2568	3256	2079	7929
10.01	846.752	TAG 16:0-16:1-18:2	[M+NH4]+	C53H96O6	DQDPOOOZAMWWOY-WTGFFXNQNA-N	CCCCCCCCCCCCCCCC(=O)OCC(COC(=O)CCCCCCCC\C=C/C=C\CCCCC)OC(=O)CCCCC\C=C/CCCCCCCC	101.99323:2 107.08508:8 109.09906:23 111.11694:4 113.09328:4 116.05929:2 119.08217:10 121.09986:27 123.11885:15 124.0851:4 126.05267:2 131.08374:4 133.10257:10 135.1073:6 135.11386:17 137.13033:10 147.10796:4 149.13071:10 151.14124:4 158.9585:4 159.11508:4 161.14862:2 163.14462:4 165.16196:4 173.12689:4 189.16119:4 191.17102:4 200.94923:4 211.20705:4 215.18294:4 217.19727:8 219.21262:10 221.2226:…	1495	1469	1167	3611
9.63	844.739	TAG 16:0-16:2-18:2	[M+NH4]+	C53H94O6	OWNZWGKIRJOYRS-NEZQLBCHNA-N	CCCCCCCCCCCCCCCC(=O)OCC(COC(=O)CCCCCCCC\C=C/C=C\CCCCC)OC(=O)CC\C=C/C\C=C/CCCCCCCC	105.07254:7 107.08804:35 109.0991:42 109.28043:7 111.11548:14 117.07228:7 119.08526:14 121.09676:42 123.11572:42 131.08211:14 131.08856:7 133.10417:21 135.11383:56 137.13525:28 137.14351:7 145.10576:7 147.11646:28 151.14986:21 155.14464:7 159.12033:7 161.1342:21 163.14633:21 169.18968:7 173.12492:14 186.06517:7 187.15025:7 203.18123:14 213.16336:7 215.17651:42 215.19307:21 217.1908:28 219.21446:1…	1542	1484	1085	3335
9.22	842.721	TAG 16:0-16:3-18:2	[M+NH4]+	C53H92O6	WEIJAISHLUGVJO-ANUWENLXNA-N	CCCCCCCCCCCCCCCC(=O)OCC(COC(=O)CCCCCCCC\C=C/C=C\CCCCC)OC(=O)CCCCCCC\C=C/C=C\C=C/CC	105.06831:10 107.08377:21 109.09921:36 119.08847:16 121.1:68 123.11585:26 129.07085:5 131.0984:5 133.09943:21 135.11398:31 137.1387:5 145.09741:10 147.11148:16 149.12907:21 157.10338:5 161.13438:16 173.13252:16 175.14702:21 187.14273:10 205.19147:16 215.17674:36 217.19519:31 221.19321:10 233.18837:47 235.20717:42 237.24554:5 239.24034:47 243.20876:16 259.21579:5 261.2186:52 263.22913:16 311.25253…	768	1073	412	2666
9.44	842.727	TAG 16:0-16:4-18:1	[M+H]+	C53H92O6	WHJIYFMIJKCLPJ-LVZFGPOJNA-N	CCCCCCCCCCCCCCCC(=O)OCC(COC(=O)CCCCCCCCC\C=C/CCCCCC)OC(=O)CCCCC\C=C/C=C\C=C/C=C\CC	105.07596:8 107.08711:4 109.10112:17 111.11605:8 117.07748:4 121.09897:17 123.11639:13 129.10349:4 133.11305:4 135.11952:8 145.10152:8 147.11218:13 149.13152:8 159.11418:8 169.09715:8 185.13412:8 187.1611:4 201.16042:25 203.17854:17 213.16272:29 219.13449:4 226.95584:8 231.17746:29 239.23737:25 247.22682:8 247.23792:8 252.97223:8 265.24896:21 267.21265:8 282.27423:13 283.29919:4 285.21649:13 313.…	1184	974	177	644
11.09	878.822	TAG 16:0-18:0-18:1	[M+H]+	C55H104O6	RBJMAKBTUZSIDN-QOCHGBHMNA-N	CCCCCCCCCCCCCCCCCC(=O)OC(COC(=O)CCCCCCCCCCCCCCC)COC(=O)CCCCCCCCC\C=C/CCCCCC	107.08533:6 109.09932:15 111.08298:4 117.09389:4 121.10322:6 123.11597:19 134.09103:2 135.11574:8 137.1256:4 139.11369:4 151.15186:4 157.13177:2 165.16396:4 179.18275:4 182.10492:2 195.1734:4 219.21063:8 221.22688:4 226.94827:15 228.24452:4 233.21863:4 237.21523:6 239.23825:17 247.24098:8 249.25946:4 265.25204:25 267.2757:15 287.18637:2 293.27704:6 299.2583:4 313.27209:8 317.88126:6 321.27109:4 3…	366	522	654	1119
7.74	860.67	TAG 16:4-18:3-18:3	[M+H]+	C55H86O6	LAUVVDCUFCIOQV-IINHNTOWNA-N	CC\C=C/C=C\C=C/CCCCCCCCCC(=O)OCC(COC(=O)CCCCC\C=C/C=C\C=C/C=C\CC)OC(=O)CCCCCCCCC\C=C/C=C\C=C/CC	103.05373:8 105.06722:21 107.08121:21 109.09811:13 119.08429:17 121.10201:29 123.11945:8 129.06975:8 131.086:17 133.09996:13 135.12108:17 139.11082:8 143.08434:8 145.10313:13 147.11038:8 147.11723:17 149.13489:17 153.13109:4 159.1123:13 161.12971:17 163.11299:8 167.12505:4 171.11754:8 175.14597:8 177.15898:8 185.12825:8 187.15134:21 189.13109:8 201.1563:8 211.14661:8 213.1626:46 225.12086:4 229.1…	1316	848	397	504
10.74	876.798	TAG 16:0-18:1-18:1	[M+NH4]+	C55H102O6	NJWLXJXDVKOEOP-IKJQKJQYNA-N	CCCCCCCCCCCCCCCC(=O)OCC(COC(=O)CCCCCCCCC\C=C/CCCCCC)OC(=O)CCCCCCCCC\C=C/CCCCCC	107.08672:21 109.09924:125 111.11563:63 113.25556:21 123.11745:63 135.11729:104 137.13708:21 144.91226:21 151.15004:42 163.15195:42 214.90987:21 239.23601:167 247.24092:125 265.24969:292 313.26703:83 321.27609:63 339.28201:125 543.5976:21 549.49518:63 551.48798:63 575.48999:63 575.51709:63 575.68292:83 576.79382:60 577.51917:7585 577.61749:39 579.22589:42 580.05475:42 589.51233:42 591.53857:63 60…	4951	3954	3689	7379
10.38	874.782	TAG 16:0-18:1-18:2	[M+NH4]+	C55H100O6	PFTMZNUFSPJEJR-KDHVXLOFNA-N	CCCCCCCCCCCCCCCC(=O)OCC(COC(=O)CCCCCCCC\C=C/C=C\CCCCC)OC(=O)CCCCCCCCC\C=C/CCCCCC	107.08563:10 111.11305:21 121.10049:42 123.11324:42 137.12939:31 151.14549:21 205.19252:21 237.2251:10 239.23727:52 242.20778:10 245.22754:52 247.24002:52 263.23746:115 265.25345:104 313.27383:52 321.28302:10 337.26773:42 339.27881:52 534.88623:21 547.48315:10 549.47559:104 575.50732:1454 577.52301:1400 594.68311:22 599.62372:32 601.51501:1105 603.53412:219 629.55157:94 839.71759:31 857.7536:104 …	3800	3554	3354	8043
10.03	872.768	TAG 16:0-18:1-18:3	[M+NH4]+	C55H98O6	RUVNQEVPYVVXGJ-GXKCQHDANA-N	CCCCCCCCCCCCCCCC(=O)OCC(COC(=O)CCCCCCCCC\C=C/C=C\C=C/CC)OC(=O)CCCCCCCCC\C=C/CCCCCC	109.09824:104 121.10526:63 123.1196:42 125.13635:21 135.11632:63 147.11227:42 153.12427:42 159.11427:42 161.13707:42 169.15228:21 189.16623:42 229.18898:21 239.23531:42 243.2037:42 245.32941:21 261.21802:229 263.2377:42 265.25369:83 313.27164:83 317.25479:83 339.28693:63 493.13559:21 525.46246:42 549.48938:63 566.91602:21 571.66931:65 573.03296:44 573.48566:1167 574.52338:45 575.50116:657 575.687…	4236	4366	2888	7300
9.78	870.749	TAG 16:0-18:1-18:4	[M+NH4]+	C55H96O6	VYHZKQPJEDJXGY-NFUBFUCENA-N	CCCCCCCCCCCCCCCC(=O)OCC(COC(=O)CCCCCCC\C=C/C=C\C=C/C=C\CC)OC(=O)CCCCCCCCC\C=C/CCCCCC	105.06963:25 107.08656:21 109.10056:48 111.08126:6 111.11546:8 113.09179:8 117.06159:4 117.06922:15 119.08526:31 121.09987:29 123.11729:29 125.1277:4 127.14485:4 129.0659:8 131.08372:17 133.10092:42 135.07777:6 135.11713:29 137.13196:15 139.10846:4 143.08362:10 145.09558:13 147.11819:33 149.09621:15 149.13239:17 151.14467:8 153.12505:6 157.0997:8 159.11504:27 161.13066:46 163.14636:13 165.1601:13…	3939	4073	2313	4829
9.66	870.752	TAG 16:0-18:2-18:3	[M+NH4]+	C55H96O6	DWJFHJOYYJJEBL-IXXGKOKVNA-N	CCCCCCCCCCCCCCCC(=O)OCC(COC(=O)CCCCCCCCC\C=C/C=C\C=C/CC)OC(=O)CCCCCCCC\C=C/C=C\CCCCC	103.32858:7 105.06977:28 107.08524:21 109.10217:49 111.11858:21 117.06937:14 119.0854:35 121.10156:56 123.1143:49 125.09155:14 131.08388:21 131.75024:7 133.10107:49 135.11563:49 135.12875:7 137.13542:21 137.14368:7 145.10254:14 147.11491:28 149.12738:21 151.14656:14 157.09633:7 159.11519:28 161.12903:35 163.14293:14 165.16388:14 171.12971:7 175.14705:28 185.14468:7 187.14662:21 190.00243:14 201.1…	1507	2212	1618	4300
9.4	868.74	TAG 16:0-18:3-18:3	[M+H]+	C55H94O6	NUMGWLDQAIBJJN-OTCCWULINA-N	CCCCCCCCCCCCCCCC(=O)OCC(COC(=O)CCCCCCCCC\C=C/C=C\C=C/CC)OC(=O)CCCCCCCCC\C=C/C=C\C=C/CC	109.10039:36 119.08355:21 121.09815:21 123.11243:16 131.0981:5 135.11533:21 145.10391:16 147.11459:21 149.09431:16 157.10661:5 159.11664:16 161.13229:26 173.13594:21 175.14487:26 187.15208:16 201.16103:10 215.19714:10 226.94577:16 239.2357:21 241.19719:42 243.21069:36 257.18872:10 258.16257:5 259.19962:21 261.22061:57 263.23346:10 311.25479:21 313.26929:94 317.24988:26 333.24329:16 334.19952:5 33…	2245	2091	1374	2502
9.27	868.74	TAG 16:2-18:1-18:3	[M+H]+	C55H94O6	XYDZRJMXOCKKGY-XDPMQKJQNA-N	CCCCCCCC\C=C/C\C=C/CCC(=O)OCC(COC(=O)CCCCCCCCC\C=C/C=C\C=C/CC)OC(=O)CCCCCCCCC\C=C/CCCCCC	101.67149:7 105.07975:7 107.08509:28 109.10349:35 117.07225:7 121.09673:42 123.11726:35 131.09013:7 133.10088:21 133.12366:7 135.11378:56 137.13354:28 140.92979:7 147.11469:21 147.13522:7 149.13058:56 151.14632:14 157.09607:7 159.11491:21 161.13055:28 165.15997:7 173.12668:21 175.13928:14 181.10062:7 187.14243:28 201.15498:14 203.18312:7 205.16081:14 213.16322:21 215.17638:28 217.19481:21 219.214…	1447	1464	962	2283
8.83	866.717	TAG 16:3-18:1-18:3	[M+H]+	C55H92O6	DDIXKWOEIYOAAQ-VGLJDDQDNA-N	CCCCCC\C=C/CCCCCCCCCC(=O)OC(COC(=O)CCCCCCCCC\C=C/C=C\C=C/CC)COC(=O)CCCCCCC\C=C/C=C\C=C/CC	105.08556:21 107.08657:21 109.10204:10 121.09521:21 123.11416:31 131.09018:10 133.11069:10 149.13065:21 161.13242:21 171.10367:10 173.1342:21 175.14684:21 213.16542:10 233.1946:21 257.1344:10 259.24731:10 261.21832:52 289.21231:21 317.24728:21 334.25098:10 335.25772:21 337.27057:31 339.29465:42 549.7923:10 551.49738:31 567.4353:188 569.46039:83 570.46075:31 571.46539:208 573.50098:52 575.48944:52…	870	597	377	1578
9.04	866.728	TAG 16:4-18:1-18:2	[M+H]+	C55H92O6	CXBKSULOQREVEW-VJMJEAAENA-N	CCCCCC\C=C/CCCCCCCCCC(=O)OC(COC(=O)CCCCCCCC\C=C/C=C\CCCCC)COC(=O)CCCCC\C=C/C=C\C=C/C=C\CC	105.06808:14 107.09375:7 109.10045:28 111.13023:7 121.09976:28 123.11405:14 129.06259:7 131.08362:14 133.98125:7 137.13516:14 143.08182:7 145.10059:21 147.11125:14 147.12323:21 151.14804:14 161.13057:21 171.12022:14 173.15645:7 177.16545:14 181.5985:7 185.1214:14 199.1451:14 201.16512:7 211.20276:7 213.16133:14 215.18275:21 227.18822:7 231.16949:42 237.18018:7 239.22707:14 241.19072:35 243.20859:…	1858	1984	896	1338
8.62	864.711	TAG 16:4-18:1-18:3	[M+H]+	C55H90O6	KWBAJMCURYZZLV-DVRSARORNA-N	CCCCCC\C=C/CCCCCCCCCC(=O)OC(COC(=O)CCCCCCCCC\C=C/C=C\C=C/CC)COC(=O)CCCCC\C=C/C=C\C=C/C=C\CC	102.04925:10 109.09953:21 121.09884:42 147.11374:52 149.12791:31 185.13585:21 210.3784:10 213.16663:73 231.17291:83 241.18985:10 261.22446:42 265.25098:31 317.24677:31 333.2453:21 335.25986:42 337.27274:42 339.28384:42 565.41791:177 567.43604:104 569.45099:156 571.45935:42 597.48682:73 599.50256:652 601.52863:31 847.63885:21 847.69226:42 864.49365:42 864.71765:115	1941	1333	707	1156
8.18	862.688	TAG 16:4-18:2-18:3	[M+H]+	C55H88O6	JUPLSULAVJBIMS-DSAMQHGANA-N	CCCCC\C=C/C=C\CCCCCCCCC(=O)OC(COC(=O)CCCCCCCCC\C=C/C=C\C=C/CC)COC(=O)CCCCC\C=C/C=C\C=C/C=C\CC	107.08128:31 109.09966:31 117.06528:10 121.10364:52 123.11484:21 133.0968:21 135.11298:21 147.11732:31 187.14568:31 211.15495:10 213.16481:52 227.14508:21 231.17104:83 261.21564:31 263.22845:21 317.24963:31 333.25854:10 335.25766:52 337.27313:73 565.42865:208 565.70709:10 567.44672:315 569.45831:21 595.45447:52 595.60596:22 597.48401:711 845.65283:63 862.47552:42 862.53351:42 862.56256:42 862.678…	1695	1329	554	1331
10.41	900.8	TAG 18:1-18:1-18:2	[M+H]+	C57H102O6	XIKRLPVGWJXBJH-QFACYJBGNA-N	CCCCCC\C=C/CCCCCCCCCC(=O)OCC(COC(=O)CCCCCCCC\C=C/C=C\CCCCC)OC(=O)CCCCCCCCC\C=C/CCCCCC	109.10069:31 119.09001:5 121.10311:26 123.11586:21 133.10594:21 135.1189:47 143.09048:5 149.13423:21 175.16006:5 220.92253:10 225.16197:5 245.22391:26 247.24301:47 258.22623:5 263.23132:42 265.24954:73 288.91504:47 317.27762:5 319.25851:21 319.68216:5 337.26816:21 339.27142:10 339.27924:36 345.2854:16 351.3284:5 424.90326:36 492.86536:21 549.5014:16 560.85394:10 573.48431:36 575.50317:57 575.7875…	1329	1498	1898	3151
10.06	898.785	TAG 18:1-18:2-18:2	[M+H]+	C57H100O6	POVFMDGBZDJLAN-BHFHHPLZNA-N	CCCCCC\C=C/CCCCCCCCCC(=O)OCC(COC(=O)CCCCCCCC\C=C/C=C\CCCCC)OC(=O)CCCCCCCC\C=C/C=C\CCCCC	107.08268:21 111.11451:21 119.08585:10 121.09737:31 147.13268:10 149.12976:52 159.11592:21 243.2124:31 247.24014:31 261.21793:94 263.24219:42 265.2467:73 297.23047:10 317.23962:21 317.2522:31 321.28577:10 337.27576:21 337.30167:10 339.29205:52 421.33395:10 552.48993:21 569.48212:10 573.49579:83 575.50458:42 599.32037:22 599.5:991 601.52606:525 603.53473:503 625.50543:63 627.54315:31 862.61267:10 …	1859	2272	1968	3416
9.64	896.776	TAG 18:1-18:2-18:3	[M+H]+	C57H98O6	PXFPBVBCKXAEFP-QZOFRBEONA-N	CCCCCC\C=C/CCCCCCCCCC(=O)OCC(COC(=O)CCCCCCCCC\C=C/C=C\C=C/CC)OC(=O)CCCCCCCC\C=C/C=C\CCCCC	105.63788:5 107.08568:16 120.08726:5 133.92334:5 135.11792:16 139.93755:5 149.13156:10 162.09842:5 167.11058:5 225.19727:5 226.95164:21 243.21686:21 245.2233:16 259.21057:16 261.22479:63 263.23764:42 265.25134:26 317.24969:31 319.25824:16 337.27316:10 339.28168:16 352.89825:16 427.40549:5 549.48932:10 550.47864:21 551.50531:26 556.85272:16 597.48755:355 599.49988:399 600.49866:16 601.51556:280 60…	1239	1197	813	2521
9.39	894.754	TAG 18:1-18:2-18:4	[M+H]+	C57H96O6	OBYWDWLEGUVUDV-OZMXVOAONA-N	CCCCCC\C=C/CCCCCCCCCC(=O)OCC(COC(=O)CCCCCCC\C=C/C=C\C=C/C=C\CC)OC(=O)CCCCCCCC\C=C/C=C\CCCCC	101.71424:10 105.07259:10 107.09538:10 119.08532:63 121.09993:42 123.11578:31 131.08379:31 133.10098:63 133.82141:10 147.11652:31 149.12726:21 159.12041:42 161.13428:63 163.14461:31 173.13057:52 175.14879:63 185.15222:10 195.14163:10 233.19469:21 241.19951:73 243.21301:63 245.22827:52 247.24297:31 259.1929:21 259.2088:115 261.22073:73 263.23126:42 265.24951:52 317.23987:21 335.26303:83 337.27072:…	1918	1657	1043	3060
9	892.736	TAG 18:1-18:3-18:4	[M+H]+	C57H94O6	LOOYRFDWEDXUNJ-LBTBTUKWNA-N	CCCCCC\C=C/CCCCCCCCCC(=O)OCC(COC(=O)CCCCCCC\C=C/C=C\C=C/C=C\CC)OC(=O)CCCCCCCCC\C=C/C=C\C=C/CC	101.63316:7 105.07549:28 109.09915:35 113.09336:7 119.08686:21 121.09838:28 123.11266:14 131.08055:14 133.09773:21 135.11719:28 143.08873:7 145.10243:21 147.11139:21 149.13589:21 157.10152:7 159.11685:28 161.12534:21 161.66127:7 163.14821:14 171.11667:14 171.12775:7 173.13243:28 175.14133:14 175.1488:35 178.07755:7 187.14648:35 188.07796:7 189.16307:7 197.12744:7 199.15315:7 201.1312:14 213.16142…	1464	1737	670	2099
11.72	934.877	TAG 16:0-18:1-22:0	[M+H]+	C59H112O6	OZXLEWFIONDQJM-ATJXCDBQNA-N	CCCCCCCCCCCCCCCCCCCCCC(=O)OCC(COC(=O)CCCCCCCCCCCCCCC)OC(=O)CCCCCCCCC\C=C/CCCCCC	111.11701:14 115.07652:7 123.11266:14 127.14333:7 163.15729:7 219.20847:14 220.9436:7 225.23195:14 227.11615:7 235.703:7 237.21735:14 249.26834:7 264.92584:14 285.2601:14 299.26324:14 311.29251:7 313.27466:21 347.37051:21 391.15607:7 397.36969:14 425.38965:42 439.41293:21 455.25174:7 503.26303:7 509.47305:14 519.81445:7 521.44019:21 521.4563:42 523.46539:35 535.47723:104 537.49023:21 549.48572:20…	497	415	404	1427

## Sheet: Auxenochlorella protothecoides
Average Rt(min)	Average Mz	Metabolite name	Adduct ion name	Formula	INCHIKEY	SMILES	MS/MS spectrum	DDA_ChrolleraProtothecoides_1	DDA_ChrolleraProtothecoides_2	DDA_ChrolleraProtothecoides_3	DDA_ChrolleraProtothecoides_4
6.9	700.602	Cer-AP t16:0/24:0	[M-H]-	C40H81NO5	WTMDDFOEGCODKM-UHFFFAOYNA-N	CCCCCCCCCCCCCCCCCCCCCCC(O)C(=O)NC(CO)C(O)C(O)CCCCCCCCCCCC	104.38697:2 112.98818:2 174.95322:4 197.19225:6 225.21504:2 227.20116:10 239.1983:15 241.21652:2 251.19098:4 256.21783:4 256.22913:10 284.26443:4 288.25308:4 292.89938:4 299.2645:4 303.46725:2 309.30753:4 311.30566:4 316.94421:4 323.33823:4 337.34833:35 342.30276:4 354.29825:4 355.31873:8 360.96826:4 365.33444:6 367.35428:8 369.34174:6 378.37085:8 380.3851:4 382.36884:13 383.34882:52 390.39438:4 …	2102	1116	902	738
7.24	714.62	Cer-AP t17:0/24:0	[M-H]-	C41H83NO5	WPOLKPIVJDIQMS-UHFFFAOYNA-N	CCCCCCCCCCCCCCCCCCCCCCC(O)C(=O)NC(CO)C(O)C(O)CCCCCCCCCCCCC	102.95905:10 112.98064:4 112.98663:6 170.9456:4 180.97371:4 184.23947:2 211.20767:6 227.20532:8 238.87321:4 238.9321:23 239.19823:4 241.21425:13 247.19994:2 248.96208:4 253.21182:13 255.2341:4 266.24591:4 267.2298:4 270.24103:8 292.20914:2 302.26163:4 306.85095:6 306.86826:6 306.92511:17 316.88635:6 316.93909:4 323.33304:6 337.34824:38 351.36453:8 364.34802:4 365.33432:4 368.34454:4 369.3335:17 3…	2386	752	536	580
7.87	742.65	Cer-AP t18:0/25:0	[M-H]-	C43H87NO5	YADUGDLSXPPFIP-UHFFFAOYNA-N	CCCCCCCCCCCCCCCCCCCCCCCC(O)C(=O)NC(CO)C(O)C(O)CCCCCCCCCCCCCC	102.95456:2 180.97722:6 198.97495:2 200.95401:6 223.20352:2 241.21608:8 248.96393:6 253.2137:4 255.23372:19 266.92047:6 267.2294:13 269.24429:4 279.22467:4 281.24634:4 284.26157:6 290.90305:4 298.27878:4 307.08041:2 315.17041:2 316.94116:8 323.32751:4 333.93857:4 334.86734:4 337.3374:4 337.34259:10 350.23837:2 351.35611:25 363.36258:4 365.37967:15 366.9455:8 379.37534:4 383.34546:13 387.32788:4 3…	2826	663	536	464
6.8	726.621	Cer-AP t18:1/24:0	[M-H]-	C42H83NO5	BIVGPKIBTGZJJH-ORIPQNMZNA-N	CCCCCCCCCCCCCCCCCCCCCCC(O)C(=O)NC(CO)C(O)C(O)CCC\C=C\CCCCCCCCC	112.98377:4 114.9916:2 166.73131:2 176.9482:2 225.22356:4 235.20683:4 246.87408:2 248.96219:8 250.90488:4 255.23647:4 261.22385:4 266.24832:6 276.90552:2 279.23224:4 284.25256:8 284.25967:15 310.93735:4 314.2674:6 318.88113:6 337.34833:25 351.35931:6 365.3371:10 378.37906:4 382.34949:4 382.36603:13 383.35431:15 386.82053:4 390.38037:6 393.95374:4 397.36618:8 408.37579:19 422.39865:6 424.37268:10 …	2364	341	141	240
7.12	740.637	Cer-AP t18:1/25:0	[M-H]-	C43H85NO5	PBLGRAOOBKNRGK-SJCQXOIGNA-N	CCCCCCCCCCCCCCCCCCCCCCCC(O)C(=O)NC(CO)C(O)C(O)CCC\C=C\CCCCCCCCC	112.98067:4 112.98516:10 180.9642:4 221.18912:4 235.2088:4 241.21417:4 248.89076:4 248.95976:15 255.22499:4 264.93985:4 270.24094:8 278.24982:4 284.25946:17 298.27905:4 311.24817:2 316.8887:4 316.95148:10 328.27826:4 332.90582:4 337.34805:8 351.35641:13 356.87585:4 365.37729:15 379.35913:13 382.36023:4 383.35126:6 384.87204:8 384.94122:6 391.22797:4 393.36282:4 396.38501:8 397.36871:17 400.84109:…	2040	193	74	247
8.17	756.668	Cer-AP t20:0/24:0	[M-H]-	C44H89NO5	INIZVBFJIBJZHK-UHFFFAOYNA-N	CCCCCCCCCCCCCCCCCCCCCCC(O)C(=O)NC(CO)C(O)C(O)CCCCCCCCCCCCCCCC	102.95601:4 180.9734:4 197.96127:2 248.9639:6 255.22917:8 267.22476:10 278.28006:4 280.91513:17 283.26572:15 284.25674:6 295.26013:13 304.99973:4 312.2916:6 316.94611:4 332.94147:4 336.2861:6 337.34769:27 344.31754:4 348.90094:8 351.36133:8 354.32944:4 365.37689:17 367.36169:4 376.89789:2 382.37915:8 383.34811:44 390.37411:4 393.37363:4 397.35706:4 407.28674:4 408.3808:8 411.37131:17 411.37988:25…	3687	817	460	442
7.49	698.624	Cer-NP t17:0/24:0	[M-H]-	C41H83NO4	VJDVRKHHDYZLDG-UHFFFAOYNA-N	CCCCCCCCCCCCCCCCCCCCCCCC(=O)NC(CO)C(O)C(O)CCCCCCCCCCCCC	102.952:2 112.98673:13 154.97562:4 196.97836:2 200.95242:6 222.96164:15 239.20486:13 241.21654:8 248.96217:6 253.21642:50 255.22517:4 262.37662:2 266.25293:6 267.2345:10 283.27103:6 290.94687:23 316.95676:4 349.33652:4 351.35666:4 352.34906:8 358.93665:10 366.37064:19 366.94604:10 367.35156:40 378.37082:4 380.38782:10 381.37079:10 390.37759:4 392.38159:15 394.36832:10 396.37689:19 404.3913:6 406.…	2691	638	536	412
8.16	726.658	Cer-NP t17:0/26:0	[M-H]-	C43H87NO4	VCOJWUCBURFBSK-UHFFFAOYNA-N	CCCCCCCCCCCCCCCCCCCCCCCCCC(=O)NC(CO)C(O)C(O)CCCCCCCCCCCCC	112.98833:8 119.94874:4 174.95334:4 211.21194:4 213.22609:2 221.20193:2 239.21147:4 241.21001:6 248.95554:6 250.89597:6 253.21646:27 255.23198:8 267.23453:25 270.24811:4 277.26956:2 281.24686:10 295.2583:6 304.90424:4 315.27112:2 316.94418:4 318.87863:4 331.12198:2 349.35233:4 352.32785:4 363.35504:4 366.36252:6 367.35693:10 377.37253:4 380.38779:17 381.3735:23 386.80939:4 392.7645:6 394.39627:15…	3374	540	341	323
8.43	740.672	Cer-NP t18:0/26:0	[M-H]-	C44H89NO4	GKRXVCWVXYHWOD-UHFFFAOYNA-N	CCCCCCCCCCCCCCCCCCCCCCCCCC(=O)NC(CO)C(O)C(O)CCCCCCCCCCCCCC	112.98349:15 180.9697:6 189.92395:2 225.22316:4 239.19792:4 242.93927:4 248.95732:19 253.21376:6 255.22926:19 264.95111:6 267.23407:56 279.22943:4 280.2677:6 283.2587:8 295.26266:33 307.25848:4 316.88596:8 316.95123:13 326.29993:4 332.92615:4 349.34656:4 354.33221:4 364.35837:4 366.3674:19 367.35641:23 377.36105:4 381.36472:8 382.36273:6 384.88562:6 390.37427:4 392.38382:8 394.36774:8 394.40417:2…	4977	460	439	498
9	768.708	Cer-NP t20:0/26:0	[M-H]-	C46H93NO4	XXCJZFVZHPNILU-UHFFFAOYNA-N	CCCCCCCCCCCCCCCCCCCCCCCCCC(=O)NC(CO)C(O)C(O)CCCCCCCCCCCCCCCC	180.97925:4 224.90999:4 227.29445:4 248.95073:4 253.25426:8 267.22955:19 281.28668:6 283.26593:8 291.75565:2 292.98596:4 295.2579:35 304.48276:2 307.25858:6 309.27988:8 311.2804:4 311.29285:13 323.29471:29 336.3381:4 340.31366:6 348.25583:2 351.31924:4 366.37024:15 367.35385:21 377.36667:4 379.35077:4 381.36761:15 382.36011:6 392.38956:10 394.39868:15 395.38275:38 401.91785:4 408.35828:6 408.3810…	4062	273	193	279
8.73	754.695	Cer-NP t21:0/24:0	[M-H]-	C45H91NO4	IMVRXMWBRZAXKE-UHFFFAOYNA-N	CCCCCCCCCCCCCCCCCCCCCCCC(=O)NC(CO)C(O)C(O)CCCCCCCCCCCCCCCCC	102.95895:2 143.96919:2 253.21834:8 255.23163:4 267.22726:10 278.91138:15 281.23938:10 283.26831:4 288.9502:2 295.25793:19 297.28076:8 308.29318:4 309.2774:15 323.29727:6 346.8934:6 353.33188:6 366.36215:10 367.3566:10 380.39569:10 381.3649:13 392.384:4 394.39874:6 395.38278:15 396.38492:8 405.13739:2 408.37259:13 408.40964:6 410.36789:4 410.39932:25 414.8873:8 422.39828:21 424.40137:13 424.41879…	1969	60	50	97
9.52	796.739	Cer-NP t22:0/26:0	[M-H]-	C48H97NO4	JNLJJOPFYFEMKL-UHFFFAOYNA-N	CCCCCCCCCCCCCCCCCCCCCCCCCC(=O)NC(CO)C(O)C(O)CCCCCCCCCCCCCCCCCC	103.34872:2 112.99254:2 158.97896:4 242.93489:2 248.95732:6 252.89508:4 267.23639:4 279.27188:2 281.28659:6 295.25537:8 304.91113:4 308.29553:4 309.28223:6 311.28775:10 320.87909:4 323.29712:38 336.32501:4 339.32004:10 351.31647:4 351.32175:6 366.36465:6 367.3645:8 379.35333:4 380.37897:4 394.39572:15 395.38538:21 401.94595:2 408.38089:4 410.39908:8 420.42572:13 422.39514:10 422.42703:8 423.42221…	2413	180	163	226
5.8	596.523	Cer-NS d18:1/17:0	[M+FA-H]-	C35H69NO3	ICWGMOFDULMCFL-SJCQXOIGNA-N	CCCCCCCCCCCCCCCCC(=O)NC(CO)C(O)\C=C\CCCCCCCCCCCCC	177.0285:8 222.7988:4 233.2197:4 235.19958:17 237.22044:300 239.23903:29 249.22411:17 250.25192:17 251.23935:323 253.24925:8 254.14586:8 263.23569:267 266.24741:50 267.26587:50 268.26318:339 269.22067:13 269.24615:175 281.23871:8 292.2612:17 293.34756:9 294.28101:1288 294.43591:10 298.26596:17 298.27814:21 308.26508:17 310.26978:154 312.28348:8 313.66119:8 320.38062:8 324.28384:8 324.90659:13 475…	140141	151609	134619	107324
4.28	933.575	DGDG 14:0-18:2	[M-H]-	C47H84O15	OMCBSZWIYFZLMG-BIXSNLIQNA-N	CCCCCCCCCCCCCC(=O)OCC(COC1OC(COC2OC(CO)C(O)C(O)C2O)C(O)C(O)C1O)OC(=O)CCCCCCC\C=C/C\C=C/CCCCC	113.02303:21 119.03752:13 125.02486:13 139.03931:4 149.05:8 161.04269:17 179.04929:17 189.08002:4 217.07571:17 219.04237:4 227.20398:154 235.0842:63 241.21507:8 253.09821:13 259.0788:8 263.90848:4 277.23279:8 278.3497:17 279.23309:374 287.07907:21 305.08997:29 323.09064:17 323.0957:25 361.10876:8 379.12158:125 395.87833:8 397.12564:262 415.13617:67 424.55426:4 497.30096:8 549.30048:8 607.32928:96…	3246	4078	3944	3189
3.91	931.56	DGDG 14:0-18:3	[M-H]-	C47H82O15	NMDMGFQMWRWHTA-YYPVPKODNA-N	CCCCCCCCCCCCCC(=O)OCC(COC1OC(COC2OC(CO)C(O)C(O)C2O)C(O)C(O)C1O)OC(=O)CCCCCCC\C=C/C\C=C/C\C=C/CC	113.02434:14 119.03577:14 125.02306:21 133.2205:7 143.03496:14 161.06207:7 170.94402:7 179.05647:14 199.06708:7 217.069:14 221.06569:21 227.20135:201 232.20906:7 235.08153:49 251.6386:7 277.21335:264 284.93347:7 287.08081:21 302.36743:7 305.08679:28 323.10004:21 331.10172:7 377.94037:7 379.12341:125 379.16739:7 386.97345:7 397.13031:272 415.1409:90 594.76892:7 607.30688:28 607.32422:90 625.3407:6…	2875	3796	2680	2982
5.33	963.621	DGDG 16:0-18:1	[M-H]-	C49H90O15	JRCZTCGPEBCBPF-ZCXUNETKNA-N	CCCCCCCCCCCCCCCC(=O)OCC(COC1OC(COC2OC(CO)C(O)C(O)C2O)C(O)C(O)C1O)OC(=O)CCCCCCC\C=C/CCCCCCCC	179.06013:16 233.30659:5 235.08131:16 253.22762:5 255.22966:68 281.2515:125 285.9772:5 305.08401:16 323.1022:16 379.11746:52 397.14105:130 415.14038:42 635.35681:42 651.85645:5 653.37744:42 661.36786:47 679.39435:26 849.46094:16 917.63202:89 963.58899:10	1027	1043	1184	762
4.86	961.605	DGDG 16:0-18:2	[M-H]-	C49H88O15	QZXMUPATKGLZAP-BCTRXSSUNA-N	CCCCCCCCCCCCCCCC(=O)OCC(COC1OC(COC2OC(CO)C(O)C(O)C2O)C(O)C(O)C1O)OC(=O)CCCCCCC\C=C/C\C=C/CCCCC	107.03265:21 119.03242:63 125.02117:42 125.02274:63 141.85252:21 161.04546:83 175.0648:21 179.05775:83 193.09641:21 217.07649:42 221.06903:42 235.08058:167 245.06332:21 253.09885:64 255.23334:1222 259.08167:83 263.07318:63 265.93442:21 269.25311:21 279.2171:135 279.23126:2042 281.24582:42 287.07956:208 293.26303:63 297.24112:63 301.09174:42 305.08298:125 310.10336:21 319.57816:21 323.09601:83 361…	17042	23833	24993	13876
4.45	959.592	DGDG 16:0-18:3	[M-H]-	C49H86O15	WVWINZZVFAFVMJ-SVNQLWEDNA-N	CCCCCCCCCCCCCCCC(=O)OCC(COC1OC(COC2OC(CO)C(O)C(O)C2O)C(O)C(O)C1O)OC(=O)CCCCCCC\C=C/C\C=C/C\C=C/CC	119.03419:31 179.05847:31 233.2424:10 235.07745:52 253.09572:31 255.23021:351 261.9386:32 269.47458:10 277.21609:484 279.2352:42 281.24744:21 287.07166:52 305.08728:52 379.1214:167 395.81918:21 397.13107:443 415.14175:125 635.35583:188 653.32599:21 653.36206:104 657.35663:94 659.35846:31 675.36908:104 910.82373:10 913.5849:268 958.38892:10 959.59912:42	7826	9793	10299	8695
4.35	959.584	DGDG 16:1-18:2	[M-H]-	C49H86O15	JLUQOXRIPMIAKO-RUGCENDANA-N	CCCCCC\C=C/CCCCCCCC(=O)OCC(COC1OC(COC2OC(CO)C(O)C(O)C2O)C(O)C(O)C1O)OC(=O)CCCCCCC\C=C/C\C=C/CCCCC	119.03106:42 161.04572:42 211.18703:21 228.90317:21 253.22052:250 264.12964:21 279.2294:293 293.24423:42 301.08984:21 379.10583:42 379.12231:146 382.09766:42 384.07751:21 397.13474:337 415.13965:83 434.87543:21 633.33722:188 651.35809:83 659.32538:42 659.35437:188 668.54431:21 913.57867:292	7245	3447	4390	2117
3.99	957.574	DGDG 16:1-18:3	[M-H]-	C49H84O15	MHPLFRBUCCWBIP-MVXJGUQMNA-N	CCCCCC\C=C/CCCCCCCC(=O)OCC(COC1OC(COC2OC(CO)C(O)C(O)C2O)C(O)C(O)C1O)OC(=O)CCCCCCC\C=C/C\C=C/C\C=C/CC	113.02711:42 119.03089:42 145.70442:21 170.85126:21 235.07846:125 251.20586:106 253.22235:280 256.12219:21 259.09079:64 277.21927:363 279.22894:229 305.09039:63 316.94806:21 323.091:42 323.1062:85 351.26013:21 373.24402:21 379.12988:296 387.22144:21 397.13403:797 401.48123:22 410.5181:21 415.14752:146 629.74097:21 631.31744:83 633.32184:63 633.35382:146 649.3313:63 651.35333:83 657.34406:146 659.…	6204	9106	10660	6263
3.67	955.56	DGDG 16:2-18:3	[M-H]-	C49H82O15	LEABKTOLCPVZJR-NOGDRUJUNA-N	CCC\C=C/C\C=C/CCCCCCCC(=O)OCC(COC1OC(COC2OC(CO)C(O)C(O)C2O)C(O)C(O)C1O)OC(=O)CCCCCCC\C=C/C\C=C/C\C=C/CC	101.02708:13 113.02868:21 117.42639:4 119.0356:29 125.01814:8 143.03137:8 161.0493:21 167.03735:8 179.0562:17 199.07274:8 217.05827:8 217.06657:17 221.05695:8 229.0506:4 235.07033:8 235.07898:42 245.07054:13 249.1824:142 251.20197:258 253.08377:8 254.96584:8 259.07779:17 263.08072:8 269.05707:8 271.08112:4 277.21759:273 278.22153:8 279.23199:175 287.07556:29 301.08524:8 305.0715:8 305.08383:38 32…	4552	7193	7950	4723
3.39	953.543	DGDG 16:3-18:3	[M-H]-	C49H80O15	CRQQFUFBPDKXKC-AAXIOSLLNA-N	CC\C=C/C\C=C/C\C=C/CCCCCCCC(=O)OC(COC1OC(COC2OC(CO)C(O)C(O)C2O)C(O)C(O)C1O)COC(=O)CCCCC\C=C/C\C=C/C\C=C/CC	101.02312:21 113.02602:25 119.03289:27 125.02484:27 133.05307:6 139.04594:4 143.03522:17 149.04483:6 157.05191:4 161.03731:4 161.04626:31 166.90668:4 179.05493:31 185.04143:4 185.35823:2 197.04031:2 203.05844:4 205.19102:4 209.04877:4 217.06946:17 219.04863:4 221.06195:13 227.17844:4 231.18091:4 235.08202:75 245.06042:8 248.39558:10 249.18333:543 251.07994:6 251.67719:4 253.08922:17 254.09348:4 2…	8182	9537	10907	8135
4.94	987.622	DGDG 18:1-18:2	[M-H]-	C51H90O15	KCWRXTZCUNBOLH-RQOIEFAZNA-N	CCCCCCCC\C=C/CCCCCCCC(=O)OCC(COC1OC(COC2OC(CO)C(O)C(O)C2O)C(O)C(O)C1O)OC(=O)CCCCCCC\C=C/C\C=C/CCCCC	113.02422:14 119.03719:7 139.03557:7 164.45462:7 179.05817:28 197.04366:7 209.0481:7 217.06668:42 219.05627:14 221.06123:21 235.08125:49 238.40466:7 253.09062:21 259.08017:14 277.09326:7 279.23212:427 280.36252:14 281.2467:287 287.0733:63 293.25189:21 295.27271:14 298.98621:7 305.08151:28 323.07681:14 323.09457:14 377.91797:7 379.1257:167 384.89981:7 390.44711:14 397.12982:320 411.65805:7 415.140…	3641	3819	4252	2585
4.47	985.605	DGDG 18:2-18:2	[M-H]-	C51H88O15	MUUBILNSVLPLLL-MAZCIEHSNA-N	CCCCC\C=C/C\C=C/CCCCCCCC(=O)OCC(COC1OC(COC2OC(CO)C(O)C(O)C2O)C(O)C(O)C1O)OC(=O)CCCCCCC\C=C/C\C=C/CCCCC	101.02588:125 105.60441:10 113.02288:83 117.72491:10 119.0358:180 125.02465:177 129.03316:10 131.03287:31 143.0282:21 143.03494:115 149.04796:31 153.062:10 161.0459:104 167.03389:21 179.05826:146 185.04478:21 199.06094:52 217.07295:104 221.06966:83 231.22951:10 235.08127:447 244.01608:21 245.06624:42 253.08835:73 259.08014:104 263.07623:52 269.05716:31 277.08615:31 278.33221:42 279.23206:10082 27…	38444	41903	44345	38448
4.09	983.589	DGDG 18:2-18:3	[M-H]-	C51H86O15	GKSHYDZIFVNLSS-DYXXURTGNA-N	CCCCC\C=C/C\C=C/CCCCCCCC(=O)OCC(COC1OC(COC2OC(CO)C(O)C(O)C2O)C(O)C(O)C1O)OC(=O)CCCCCCC\C=C/C\C=C/C\C=C/CC	101.024:167 107.03391:14 109.03552:7 111.01405:14 113.02388:125 115.03963:14 117.01366:14 119.03374:190 123.00836:14 125.02568:214 127.03873:14 131.03391:35 137.02785:14 139.03842:21 141.01674:21 143.03601:132 145.05095:28 149.04732:35 151.03812:14 157.04558:14 159.03198:7 161.047:222 165.57222:14 167.03865:28 169.05223:14 171.03175:14 175.66801:14 177.03381:7 179.04807:35 179.0556:234 181.05283:…	55541	57838	59337	68378
3.76	981.572	DGDG 18:3-18:3	[M-H]-	C51H84O15	KDYAPQVYJXUQNY-YTWBPVBXNA-N	CC\C=C/C\C=C/C\C=C/CCCCCCCC(=O)OCC(COC1OC(COC2OC(CO)C(O)C(O)C2O)C(O)C(O)C1O)OC(=O)CCCCCCC\C=C/C\C=C/C\C=C/CC	101.02435:167 103.0394:8 107.03428:8 111.04269:8 113.02427:213 115.03851:13 117.63143:8 119.03722:226 123.00879:13 125.01191:21 125.02611:243 127.04076:17 129.02022:13 131.03598:38 133.04945:21 137.02336:13 139.03725:13 141.02393:17 143.03313:108 145.04976:21 149.04439:38 151.03864:8 153.05489:8 155.03354:8 157.05142:17 159.03787:13 161.04576:249 163.04823:8 167.03557:42 169.04913:17 171.03233:17…	48210	100561	116302	81696
3.52	283.265	FA 18:0	[M-H]-	C18H36O2	QIQXTHQIDYTFRH-UHFFFAOYSA-N	CCCCCCCCCCCCCCCCCC(O)=O	253.1188:10 283.26282:31	3453	3680	3977	4431
1.71	554.344	LPC 17:0 (IS)	[M-H]-	C25H52NO7P	SRRQPVVYXBTRQK-UHFFFAOYNA-N	CCCCCCCCCCCCCCCCC(=O)OCC(O)COP([O-])(=O)OCC[N+](C)(C)C	152.9949:10 168.03743:10 171.00398:4 181.24261:4 224.06799:106 240.58484:2 242.07956:31 268.39929:8 268.88025:4 269.18573:4 269.24823:1655 269.29684:4 269.5585:6 269.73691:4 270.09616:4 270.74811:4 271.00119:4 271.45892:4 272.16833:4 272.99524:4 274.06622:4 276.37631:4 282.90897:4 388.50497:4 405.22974:4 423.25266:4 491.07483:2 492.77707:6 494.32227:443 496.7908:4 554.34705:6	56975	71981	60763	53626
1.06	564.327	LPC 18:2	[M-H]-	C26H50NO7P	SPJFYYJXNPEZDW-UTJQPWESNA-N	CCCCC\C=C/C\C=C/CCCCCCCC(=O)OCC(O)COP([O-])(=O)OCC[N+](C)(C)C	219.91313:2 224.06882:8 242.07605:10 278.34155:4 279.23199:244 282.37866:4 504.31091:48 519.00629:4	1761	2182	2271	2126
1.14	564.329	LPC 18:2	[M-H]-	C26H50NO7P	SPJFYYJXNPEZDW-UTJQPWESNA-N	CCCCC\C=C/C\C=C/CCCCCCCC(=O)OCC(O)COP([O-])(=O)OCC[N+](C)(C)C	152.99895:4 224.06682:13 242.08279:6 279.22754:192 504.30872:48	2670	2649	2106	2922
0.74	562.312	LPC 18:3	[M-H]-	C26H48NO7P	WKQNRCYKYCKESD-QNEBEIHSNA-N	CC\C=C/C\C=C/C\C=C/CCCCCCCC(=O)OCC(O)COP([O-])(=O)OCC[N+](C)(C)C	276.3515:14 277.21759:344 279.41824:14 502.27567:35 504.27911:7	1338	1106	1696	1308
1.25	464.276	LPE 17:1 (IS)	[M-H]-	C22H44NO7P	LNJNONCNASQZOB-HJWRWDBZNA-N	CCCCCCC\C=C/CCCCCCCC(=O)OCC(O)COP(O)(=O)OCCN	103.93155:2 140.00864:4 152.99554:4 191.94821:6 196.0374:31 214.0515:6 267.23117:306 340.19916:4 464.27893:13	11077	11481	10105	9184
4.72	771.523	MGDG 14:0-18:2	[M-H]-	C41H74O10	SRGBQJKFUFPGBD-BIXSNLIQNA-N	CCCCCCCCCCCCCC(=O)OCC(COC1OC(CO)C(O)C(O)C1O)OC(=O)CCCCCCC\C=C/C\C=C/CCCCC	227.20282:172 235.08731:10 253.09239:21 253.21135:16 279.23395:234 463.29541:16 515.31268:21 725.52509:26 771.51001:16 771.53351:16	2552	3827	4945	3144
4.31	769.507	MGDG 14:0-18:3	[M-H]-	C41H72O10	PBVCNHSAAIXFAX-YYPVPKODNA-N	CCCCCCCCCCCCCC(=O)OCC(COC1OC(CO)C(O)C(O)C1O)OC(=O)CCCCCCC\C=C/C\C=C/C\C=C/CC	129.97565:8 227.19957:171 235.07539:17 250.1507:4 253.08011:8 253.08908:21 277.21387:188 279.22116:8 282.80417:8 451.80347:4 463.29507:17 509.29327:4 513.30005:13 701.50604:4 723.51331:17 769.4787:13 769.53741:21	3825	7716	8193	4204
5.87	801.57	MGDG 16:0-18:1	[M-H]-	C43H80O10	GJPFUHJUTMNEJR-ZCXUNETKNA-N	CCCCCCCCCCCCCCCC(=O)OCC(COC1OC(CO)C(O)C(O)C1O)OC(=O)CCCCCCC\C=C/CCCCCCCC	253.10339:21 255.22888:125 281.24585:146	1277	2115	1576	1088
5.37	799.554	MGDG 16:0-18:2	[M-H]-	C43H78O10	MZJVEEJEYSKNPH-BCTRXSSUNA-N	CCCCCCCCCCCCCCCC(=O)OCC(COC1OC(CO)C(O)C(O)C1O)OC(=O)CCCCCCC\C=C/C\C=C/CCCCC	179.25801:4 235.08284:21 253.09444:33 253.20892:21 255.23117:351 261.2276:8 269.23697:8 279.21246:34 279.2337:365 281.24591:42 491.3093:42 515.315:21 749.93994:4 753.5296:17 799.53406:29 799.56201:25	2893	3755	5013	2055
4.91	797.537	MGDG 16:0-18:3	[M-H]-	C43H76O10	NAUNPPRXNUXMCK-SVNQLWEDNA-N	CCCCCCCCCCCCCCCC(=O)OCC(COC1OC(CO)C(O)C(O)C1O)OC(=O)CCCCCCC\C=C/C\C=C/C\C=C/CC	233.22504:2 235.07732:21 251.19806:52 253.09108:40 253.2168:71 255.21204:13 255.23233:246 257.21964:6 270.00043:2 277.21594:223 278.35638:4 279.2327:60 281.22363:4 281.24728:94 282.25137:4 306.24149:2 487.2963:4 491.32526:25 513.29657:15 515.29309:4 515.32831:6 517.31586:6 517.33832:8 751.53101:25 797.49561:6 797.52747:23	7864	13921	17949	9830
4.83	797.54	MGDG 16:1-18:2	[M-H]-	C43H76O10	XKIFNKHMSAPDGD-RUGCENDANA-N	CCCCCC\C=C/CCCCCCCC(=O)OCC(COC1OC(CO)C(O)C(O)C1O)OC(=O)CCCCCCC\C=C/C\C=C/CCCCC	235.08191:13 253.09584:17 253.21706:167 279.233:167 489.29819:8 515.30634:13 737.50012:4 751.53162:13 797.51611:13	7980	13511	16972	4985
4.41	795.521	MGDG 16:1-18:3	[M-H]-	C43H74O10	YMUFCCIDKXSFPT-MVXJGUQMNA-N	CCCCCC\C=C/CCCCCCCC(=O)OCC(COC1OC(CO)C(O)C(O)C1O)OC(=O)CCCCCCC\C=C/C\C=C/C\C=C/CC	235.08467:28 251.2011:257 253.09187:105 253.21533:499 254.97847:14 276.33881:14 277.21426:434 279.23572:243 485.97623:7 487.29269:21 489.29727:35 513.29596:28 515.3244:21 737.48199:7 749.45709:14 749.52277:42 795.52203:56	17500	16749	34307	18395
3.71	791.492	MGDG 16:3-18:3	[M-H]-	C43H70O10	ICYUEMSNVJJVHR-AAXIOSLLNA-N	CC\C=C/C\C=C/C\C=C/CCCCCCCC(=O)OC(COC1OC(CO)C(O)C(O)C1O)COC(=O)CCCCC\C=C/C\C=C/C\C=C/CC	103.55533:42 197.91933:21 207.14452:21 235.08041:167 238.2753:21 247.20126:43 248.40276:68 249.18607:2992 249.92154:26 252.41457:42 253.08969:358 276.32947:67 277.15326:53 277.21667:5983 278.25119:42 280.06625:42 281.21014:42 283.5097:42 485.25171:42 485.27347:104 498.7735:21 513.29584:337 745.4762:125 791.341:43 791.48785:614	87922	128870	122861	95389
5.43	825.568	MGDG 18:1-18:2	[M-H]-	C45H80O10	WJVJJQWZSIYMIV-RQOIEFAZNA-N	CCCCCCCC\C=C/CCCCCCCC(=O)OCC(COC1OC(CO)C(O)C(O)C1O)OC(=O)CCCCCCC\C=C/C\C=C/CCCCC	217.96773:4 235.08348:25 253.09515:29 269.24933:25 278.34644:13 279.23215:405 281.24673:370 482.91638:4 515.30402:13 515.31366:25 517.31726:17 765.51178:8 779.54993:25 825.5722:29 825.60059:13	2667	5295	7157	3353
5.46	825.575	MGDG 18:1-18:2	[M-H]-	C45H80O10	WJVJJQWZSIYMIV-RQOIEFAZNA-N	CCCCCCCC\C=C/CCCCCCCC(=O)OCC(COC1OC(CO)C(O)C(O)C1O)OC(=O)CCCCCCC\C=C/C\C=C/CCCCC	253.0985:42 279.2334:188 281.24564:313 515.32599:42 517.35529:42 757.89227:21 825.54047:42	1764	5313	5341	3460
4.05	793.507	MGDG 18:2-16:3	[M-H]-	C43H72O10	DVRKGRMGQJLNPC-BAYANWAKNA-N	CCCCC\C=C/C\C=C/CCCCCCCC(=O)OCC(COC1OC(CO)C(O)C(O)C1O)OC(=O)CCCCC\C=C/C\C=C/C\C=C/CC	227.00883:10 235.07381:31 238.78723:10 249.18817:939 251.20103:284 253.09406:135 277.2142:294 278.34991:32 279.22858:1514 485.26093:42 487.28311:31 515.30817:73 696.56842:10 747.5036:42 793.46564:95 793.51331:201	44549	67201	76628	52805
4.93	823.553	MGDG 18:2-18:2	[M-H]-	C45H78O10	BROOMPUVDPTGEG-MAZCIEHSNA-N	CCCCC\C=C/C\C=C/CCCCCCCC(=O)OCC(COC1OC(CO)C(O)C(O)C1O)OC(=O)CCCCCCC\C=C/C\C=C/CCCCC	202.63809:10 237.96077:10 253.09093:83 278.35144:32 279.23248:2416 515.3241:104 777.56342:42 823.56439:73	46343	55252	82485	41691
4.51	821.537	MGDG 18:2-18:3	[M-H]-	C45H76O10	DRLQFBRXASRGDP-DYXXURTGNA-N	CCCCC\C=C/C\C=C/CCCCCCCC(=O)OCC(COC1OC(CO)C(O)C(O)C1O)OC(=O)CCCCCCC\C=C/C\C=C/C\C=C/CC	101.02287:10 113.02567:8 115.04295:2 119.03403:10 121.98746:2 133.05255:6 143.03632:4 145.04956:15 149.04764:4 157.0459:4 157.05296:15 161.0491:23 164.98489:4 168.72803:4 175.44963:6 177.67482:4 179.05594:13 184.7374:4 199.83351:4 207.81331:4 210.68471:4 225.01123:8 226.00697:4 227.00917:6 229.76811:4 233.22835:15 235.08064:138 252.28481:4 252.29825:8 252.8745:4 253.09216:413 257.18903:4 259.1998…	102046	138337	138231	125893
4.14	819.523	MGDG 18:3-18:3	[M-H]-	C45H74O10	QUZHZFAQJATMCA-YTWBPVBXNA-N	CC\C=C/C\C=C/C\C=C/CCCCCCCC(=O)OCC(COC1OC(CO)C(O)C(O)C1O)OC(=O)CCCCCCC\C=C/C\C=C/C\C=C/CC	101.02557:33 113.02103:29 119.03697:33 125.02742:13 129.01672:8 133.05241:33 143.03787:17 145.04602:21 149.04233:8 157.04929:17 161.04718:71 163.79271:8 168.00296:8 169.53519:8 175.49434:8 179.05579:42 179.18419:13 181.32266:8 185.44551:8 187.05899:8 187.61511:8 193.65741:8 198.05835:8 205.12105:8 206.14879:8 208.14481:8 215.15379:8 217.07225:13 233.23036:88 235.08049:369 252.29362:17 253.09201:1…	124285	229206	153746	173488
3.34	680.449	PC 12:0-13:0 (IS)	[M-H]-	C33H66NO8P	FCTBVSCBBWKZML-UHFFFAOYNA-N	CCCCCCCCCCCCC(=O)OC(COC(=O)CCCCCCCCCCC)COP([O-])(=O)OCC[N+](C)(C)C	160.94882:2 168.0433:8 195.77388:2 199.16997:88 206.0558:4 213.1843:252 224.06419:4 224.06631:6 251.21716:2 406.23053:4 408.88504:4 420.26016:4 422.90201:2 424.24057:21 438.25323:6 618.48096:2 620.43323:102 634.33844:4 680.44092:8	1844	2676	1645	1820
4.3	774.524	PC 14:0-18:2	[M-H]-	C40H76NO8P	IWXJKHSPEQSQMD-YPRCPECBNA-N	CCCCCCCCCCCCCC(=O)OCC(COP([O-])(=O)OCC[N+](C)(C)C)OC(=O)CCCCCCC\C=C/C\C=C/CCCCC	174.95712:7 224.06479:14 224.07957:14 225.18546:14 227.20119:208 251.19766:35 253.21188:14 255.23865:14 273.88052:7 279.23447:423 403.47498:7 434.25537:14 442.3898:7 452.26938:35 463.28085:7 480.30914:14 503.10754:7 706.47327:7 714.49823:344 764.69159:7 774.51929:63	2419	3551	4395	2810
3.94	772.508	PC 14:0-18:3	[M-H]-	C40H74NO8P	AGQKQQAJRFTOGL-ZWABBIBGNA-N	CCCCCCCCCCCCCC(=O)OCC(COP([O-])(=O)OCC[N+](C)(C)C)OC(=O)CCCCCCC\C=C/C\C=C/C\C=C/CC	180.47121:10 227.20117:63 277.22021:135 438.89886:10 452.2851:21 654.50385:10 712.48376:94 766.36426:10 772.48871:83	1362	2301	2024	1538
4.76	776.538	PC 16:0-16:1	[M-H]-	C40H78NO8P	QIBZFHLFHCIUOT-ZPHPHTNENA-N	CCCCCCCCCCCCCCCC(=O)OCC(COP([O-])(=O)OCC[N+](C)(C)C)OC(=O)CCCCCCC\C=C/CCCCCC	224.07689:10 227.19849:42 253.218:281 253.77733:10 255.22903:73 275.07428:10 281.24606:83 478.30679:10 714.27844:10 716.52747:177 728.073:10 776.56122:42	1455	2582	3138	1457
5.4	804.569	PC 16:0-18:1	[M-H]-	C42H82NO8P	WTJKGGKOPKCXLL-MRCUWXFGNA-N	CCCCCCCCCCCCCCCC(=O)OCC(COP([O-])(=O)OCC[N+](C)(C)C)OC(=O)CCCCCCC\C=C/CCCCCCCC	168.04239:10 224.0652:8 242.07883:4 253.21901:13 255.23454:211 259.09879:4 263.07672:4 267.23712:4 280.3511:8 281.2471:732 282.24408:4 283.38052:4 285.47195:4 378.85944:2 414.94214:2 440.78918:2 462.28262:10 480.31253:44 488.29794:4 495.95325:2 506.31854:8 673.48608:6 742.17358:8 742.21973:4 744.54688:520 745.50189:6 750.47937:4 752.20801:4 804.5108:6 804.54285:27 804.57886:52	1841	1984	2797	1405
4.89	802.557	PC 16:0-18:2	[M-H]-	C42H80NO8P	JLPULHDHAOZNQI-AKMCNLDWNA-N	CCCCCCCCCCCCCCCC(=O)OCC(COP([O-])(=O)OCC[N+](C)(C)C)OC(=O)CCCCCCC\C=C/C\C=C/CCCCC	168.0437:52 221.66177:10 224.07124:31 245.56149:10 253.21213:32 255.23215:887 262.1004:22 277.29562:10 278.35617:33 279.23013:2203 281.24472:42 377.93234:10 462.28058:21 462.30182:31 480.30743:146 504.32181:31 740.16382:52 741.68451:22 742.48395:73 742.53778:2007 743.46069:21 802.55847:190	18958	33704	39099	17971
4.46	800.541	PC 16:0-18:3	[M-H]-	C42H78NO8P	JMAYDGBZRHQJAT-XSMZTDTHNA-N	CCCCCCCCCCCCCCCC(=O)OCC(COP([O-])(=O)OCC[N+](C)(C)C)OC(=O)CCCCCCC\C=C/C\C=C/C\C=C/CC	224.07355:21 251.20485:42 253.21461:83 255.23239:440 277.19254:42 277.21603:1193 279.23279:104 281.24973:31 462.30243:42 480.31116:115 740.52576:868 800.51465:63 800.5506:104	10656	15625	18068	13582
4.36	800.54	PC 16:1-18:2	[M-H]-	C42H78NO8P	QJWDAOSZZYVBJZ-BOAYSYCPNA-N	CCCCCC\C=C/CCCCCCCC(=O)OCC(COP([O-])(=O)OCC[N+](C)(C)C)OC(=O)CCCCCCC\C=C/C\C=C/CCCCC	224.07646:14 246.93948:7 253.21529:293 279.23334:208 460.8652:14 475.05017:7 478.29053:35 504.3027:35 740.52325:293 741.53333:14 800.53168:28 800.55164:28	10138	3714	16446	12720
4	798.524	PC 16:1-18:3	[M-H]-	C42H76NO8P	MMUCLZZSNHBNFL-YTVYCYEUNA-N	CCCCCC\C=C/CCCCCCCC(=O)OCC(COP([O-])(=O)OCC[N+](C)(C)C)OC(=O)CCCCCCC\C=C/C\C=C/C\C=C/CC	224.06947:10 248.97166:5 251.20499:146 253.21477:156 277.21384:167 279.23529:115 389.20325:5 412.88834:16 470.10995:5 502.29056:31 548.83759:10 738.49237:234 738.50385:272 795.97449:5 798.49609:16 798.53198:36	2444	3900	4614	2884
3.39	794.491	PC 16:3-18:3	[M-H]-	C42H72NO8P	YIFVPWAMNATDTC-VUYZKCGXNA-N	CC\C=C/C\C=C/C\C=C/CCCCCCCC(=O)OC(COC(=O)CCCCC\C=C/C\C=C/C\C=C/CC)COP([O-])(=O)OCC[N+](C)(C)C	190.8353:10 249.18695:94 277.21298:188 456.25363:21 474.26505:21 734.48004:156 794.51038:31	915	1152	1631	813
5.52	830.588	PC 18:1-18:1	[M-H]-	C44H84NO8P	SNKAWJBJQDLSFF-YEUCEMRANA-N	CCCCCCCC\C=C/CCCCCCCC(=O)OCC(COP([O-])(=O)OCC[N+](C)(C)C)OC(=O)CCCCCCC\C=C/CCCCCCCC	279.22525:104 281.24689:354 283.26398:63 640.77661:21 765.93665:21 770.5744:319 802.1955:21 830.56494:42	1315	2000	2112	1484
4.97	828.569	PC 18:1-18:2	[M-H]-	C44H82NO8P	GDWULUGDXGHJIJ-RWLIYIGXNA-N	CCCCCCCC\C=C/CCCCCCCC(=O)OCC(COP([O-])(=O)OCC[N+](C)(C)C)OC(=O)CCCCCCC\C=C/C\C=C/CCCCC	151.24695:7 224.06493:14 279.23239:293 281.24698:380 284.93341:21 339.20639:7 352.91092:14 476.65921:7 488.3017:21 492.62909:7 504.30859:28 506.32245:21 608.81653:7 768.55286:359 782.50037:14 826.81848:7 828.53943:28 828.58002:49	6700	10126	10843	5343
3.68	796.509	PC 18:2-16:3	[M-H]-	C42H74NO8P	ZXTGNTHGMQPDHK-AMDXDXLNNA-N	CCCCC\C=C/C\C=C/CCCCCCCC(=O)OCC(COP([O-])(=O)OCC[N+](C)(C)C)OC(=O)CCCCC\C=C/C\C=C/C\C=C/CC	158.97339:7 249.18607:132 251.19893:104 277.21667:125 278.22061:14 279.23343:188 458.26718:7 474.26941:21 479.9921:7 504.30899:14 735.0929:7 736.49353:342 796.50482:35	1645	2522	3148	1966
4.48	826.557	PC 18:2-18:2	[M-H]-	C44H80NO8P	FVXDQWZBHIXIEJ-ZPPAUJSGNA-N	CCCCC\C=C/C\C=C/CCCCCCCC(=O)OCC(COP([O-])(=O)OCC[N+](C)(C)C)OC(=O)CCCCCCC\C=C/C\C=C/CCCCC	154.12527:10 168.04402:42 224.06744:42 278.35672:52 279.1246:25 279.23541:4356 281.23581:31 486.3038:63 504.30704:208 764.12683:31 766.4881:43 766.53888:2675 767.47662:42 824.7215:10 826.56195:244	19655	28401	29653	23989
4.1	824.539	PC 18:2-18:3	[M-H]-	C44H78NO8P	HZGAVPNEGHQJID-OFWSBFIXNA-N	CCCCC\C=C/C\C=C/CCCCCCCC(=O)OCC(COP([O-])(=O)OCC[N+](C)(C)C)OC(=O)CCCCCCC\C=C/C\C=C/C\C=C/CC	159.09531:10 168.04048:63 207.21289:10 224.06755:42 277.21637:2126 278.9668:54 279.23312:1618 484.27737:42 486.29752:42 502.28131:104 504.3038:125 764.52051:2371 765.44922:21 765.51947:31 824.53485:178	14736	18778	19878	20232
3.78	822.523	PC 18:3-18:3	[M-H]-	C44H76NO8P	XXKFQTJOJZELMD-RSLAUBRINA-N	CC\C=C/C\C=C/C\C=C/CCCCCCCC(=O)OCC(COP([O-])(=O)OCC[N+](C)(C)C)OC(=O)CCCCCCC\C=C/C\C=C/C\C=C/CC	164.97261:7 169.94012:14 176.33322:14 224.06689:63 225.04573:7 233.22041:14 257.18527:7 276.33527:35 276.40561:15 277.21542:2754 278.22406:14 278.93991:14 279.86905:14 283.6795:14 290.68454:14 407.46368:7 439.75:7 446.44382:14 484.27213:42 500.74042:7 502.29486:146 704.03467:7 760.05273:14 762.50897:1649 763.44427:14 819.95514:7 822.52649:132	4268	9401	9206	6646
4.42	686.472	PE 14:0-18:2	[M-H]-	C37H70NO8P	HMARMWSETGYKDK-BIXSNLIQNA-N	CCCCCCCCCCCCCC(=O)OCC(COP(O)(=O)OCCN)OC(=O)CCCCCCC\C=C/C\C=C/CCCCC	227.19734:104 279.2305:271 414.81985:10 424.23438:21 686.46863:73	1692	2222	3503	2336
5.55	716.519	PE 16:0-18:1	[M-H]-	C39H76NO8P	FHQVHHIBKUMWTI-ZCXUNETKNA-N	CCCCCCCCCCCCCCCC(=O)OCC(COP(O)(=O)OCCN)OC(=O)CCCCCCC\C=C/CCCCCCCC	255.22887:177 258.92505:5 281.23404:70 281.24823:581 434.26599:16 452.28619:31 716.52686:177	2241	4483	4808	2592
5.03	714.504	PE 16:0-18:2	[M-H]-	C39H74NO8P	HBZNVZIRJWODIB-BCTRXSSUNA-N	CCCCCCCCCCCCCCCC(=O)OCC(COP(O)(=O)OCCN)OC(=O)CCCCCCC\C=C/C\C=C/CCCCC	100.93498:2 112.98676:4 140.00385:4 140.01053:29 152.99741:6 174.95523:4 180.97203:4 196.04106:29 210.229:2 222.97234:4 238.92366:8 255.23216:538 261.22635:8 278.34677:13 279.23248:1658 279.49188:4 280.72916:4 281.39142:4 283.78677:6 284.30753:4 286.763:4 306.91559:6 311.16656:2 317.13541:2 374.83118:4 389.79843:2 410.50879:2 434.27405:15 441.39441:2 450.88242:2 452.27353:65 458.26093:8 476.28079…	21169	36707	43798	28026
4.61	712.489	PE 16:0-18:3	[M-H]-	C39H72NO8P	QONZHKTZKTUIMU-SVNQLWEDNA-N	CCCCCCCCCCCCCCCC(=O)OCC(COP(O)(=O)OCCN)OC(=O)CCCCCCC\C=C/C\C=C/C\C=C/CC	140.00868:28 196.04057:49 208.14713:7 253.22479:14 255.23134:626 259.20682:14 276.32993:21 276.36276:15 277.21713:1599 279.23386:14 280.86292:14 300.11359:7 304.91077:28 434.26617:21 452.28342:111 456.25259:28 462.2146:7 474.24857:21 644.72754:7 712.46173:95 712.48431:537	7618	12979	13470	8891
6.15	718.536	PE 17:0-17:0 (IS)	[M-H]-	C39H78NO8P	YSFFAUPDXKTJMR-UHFFFAOYNA-N	CCCCCCCCCCCCCCCCC(=O)OCC(COP(O)(=O)OCCN)OC(=O)CCCCCCCCCCCCCCCC	140.01108:42 173.91798:5 174.95587:21 192.51396:5 196.03583:63 242.94289:57 268.40158:36 269.2482:7294 269.78091:10 272.37088:16 273.18643:16 274.98959:10 310.93118:21 446.89325:16 448.28415:68 466.29453:172 716.24957:16 717.57928:11 718.53955:1285	37728	37600	33600	33670
5.15	740.515	PE 18:1-18:2	[M-H]-	C41H76NO8P	GKAFCSRKMWFPSJ-RQOIEFAZNA-N	CCCCCCCC\C=C/CCCCCCCC(=O)OCC(COP(O)(=O)OCCN)OC(=O)CCCCCCC\C=C/C\C=C/CCCCC	140.01642:31 186.3434:10 278.36383:22 279.23309:904 281.2453:1056 464.70724:10 476.28067:52 478.28412:31 694.44025:32 738.82703:21 740.51532:376	2180	4463	4788	1315
5.1	740.52	PE 18:1-18:2	[M-H]-	C41H76NO8P	GKAFCSRKMWFPSJ-RQOIEFAZNA-N	CCCCCCCC\C=C/CCCCCCCC(=O)OCC(COP(O)(=O)OCCN)OC(=O)CCCCCCC\C=C/C\C=C/CCCCC	140.01425:21 154.39708:4 196.03767:17 234.36244:4 278.3688:13 279.23334:582 280.36136:13 281.21716:9 281.24792:604 282.271:8 285.19638:8 315.82376:4 387.60504:4 458.26239:29 460.27603:8 474.84552:4 476.26382:17 478.28265:33 694.4325:13 740.51526:248	2831	4005	1898	3553
4.63	738.503	PE 18:2-18:2	[M-H]-	C41H74NO8P	SSCDRSKJTAQNNB-MAZCIEHSNA-N	CCCCC\C=C/C\C=C/CCCCCCCC(=O)OCC(COP(O)(=O)OCCN)OC(=O)CCCCCCC\C=C/C\C=C/CCCCC	108.13504:4 116.8405:2 122.0004:8 140.00583:10 140.01251:60 145.20311:4 178.02925:4 183.95085:2 196.03729:83 202.35915:4 210.29666:4 212.21394:2 214.04703:8 261.22406:29 277.0278:4 278.34436:44 278.37259:10 279.23242:7526 279.52011:8 279.73715:6 279.81268:6 279.82684:4 279.98972:4 280.09122:6 280.32031:6 280.40771:6 280.50458:6 280.57309:6 280.65109:6 280.73618:4 280.92532:6 281.02701:6 281.10507…	21683	35839	40096	28280
4.24	736.489	PE 18:2-18:3	[M-H]-	C41H72NO8P	ZOXULAUECYWFFP-DYXXURTGNA-N	CCCCC\C=C/C\C=C/CCCCCCCC(=O)OCC(COP(O)(=O)OCCN)OC(=O)CCCCCCC\C=C/C\C=C/C\C=C/CC	140.00893:31 196.04109:73 276.33554:42 277.21573:2218 278.34204:31 279.23245:1425 456.26056:31 458.2728:31 474.25677:42 476.2775:115 736.49811:697	13444	21710	18415	15776
3.87	734.476	PE 18:3-18:3	[M-H]-	C41H70NO8P	WIHSZOXPODIZSW-YTWBPVBXNA-N	CC\C=C/C\C=C/C\C=C/CCCCCCCC(=O)OCC(COP(O)(=O)OCCN)OC(=O)CCCCCCC\C=C/C\C=C/C\C=C/CC	233.22818:43 277.21439:797 326.81659:43 456.26108:21 642.27887:21 734.45056:147 734.46967:211	1956	1764	1554	2381
4.21	693.467	PG 14:0-16:0	[M-H]-	C36H71O10P	ZAXBYLHGBBMAAY-UHFFFAOYNA-N	CCCCCCCCCCCCCCCC(=O)OC(COC(=O)CCCCCCCCCCCCC)COP(O)(=O)OCC(O)CO	162.65286:7 209.01845:7 227.20001:252 228.8148:14 238.62801:7 255.23077:125 383.09363:7 391.22162:14 402.82568:7 437.23233:14 455.24124:7 465.25037:14 483.26627:28 693.48474:203	2568	3131	2661	2665
4.29	719.48	PG 14:0-18:1	[M-H]-	C38H73O10P	GKSUEOBCMJKHAW-MSUUIHNZNA-N	CCCCCCCCCCCCCC(=O)OCC(COP(O)(=O)OCC(O)CO)OC(=O)CCCCCCC\C=C/CCCCCCCC	178.44868:10 227.19225:42 227.20287:135 243.94296:10 253.22038:63 253.27876:10 255.23366:63 269.4827:10 281.24146:52 719.48383:115	850	1369	1370	923
3.57	715.452	PG 14:0-18:3	[M-H]-	C38H69O10P	RSCFPDKWNRETDJ-YYPVPKODNA-N	CCCCCCCCCCCCCC(=O)OCC(COP(O)(=O)OCC(O)CO)OC(=O)CCCCCCC\C=C/C\C=C/C\C=C/CC	223.0341:21 227.20416:188 238.97675:21 277.21661:83 487.23505:21 715.40863:63 715.47278:83	474	1262	1200	1015
4.79	721.499	PG 16:0-16:0	[M-H]-	C38H75O10P	BIABMEZBCHDPBV-UHFFFAOYNA-N	CCCCCCCCCCCCCCCC(=O)OCC(COP(O)(=O)OCC(O)CO)OC(=O)CCCCCCCCCCCCCCC	141.85448:10 152.99556:94 171.01022:42 215.61609:10 227.0309:31 255.23169:5313 389.9729:10 391.22485:156 465.25354:125 483.27252:156 719.20087:21 721.49927:2135	24836	45460	47925	32228
4.58	719.48	PG 16:0-16:1	[M-H]-	C38H73O10P	NOFOTAHTYLXZNV-PEZBUJJGNA-N	CCCCCCCCCCCCCCCC(=O)OCC(COP(O)(=O)OCC(O)CO)OC(=O)CCCCCCC\C=C/CCCCCC	134.99156:2 149.35303:4 152.99571:148 169.17407:2 171.00299:19 209.02167:4 226.32375:4 227.02895:102 235.20894:4 237.22115:8 242.94182:4 245.03976:19 252.42:6 253.21634:309 254.42784:15 255.23186:1605 255.62419:4 255.81822:4 256.00104:4 256.28101:4 257.52472:4 258.57629:4 260.39667:4 263.7128:4 320.9223:4 345.8327:4 389.20453:10 391.21667:42 409.22827:8 418.58521:4 463.23834:15 465.25983:25 481.2…	10371	15659	14646	15278
4.84	747.515	PG 16:0-18:1	[M-H]-	C40H77O10P	PAZGBAOHGQRCBP-ZCXUNETKNA-N	CCCCCCCCCCCCCCCC(=O)OCC(COP(O)(=O)OCC(O)CO)OC(=O)CCCCCCC\C=C/CCCCCCCC	150.98842:10 152.99385:104 171.00664:53 177.61508:10 197.99753:10 255.23215:1113 264.35504:10 267.07333:21 281.24945:729 338.87668:10 361.95844:21 417.23071:63 463.76813:10 465.24591:21 483.28342:21 491.27155:42 509.27966:52 747.47064:73 747.50922:812	12381	20389	21331	12319
4.41	745.499	PG 16:0-18:2	[M-H]-	C40H75O10P	ATBOMIWRCZXYSZ-BCTRXSSUNA-N	CCCCCCCCCCCCCCCC(=O)OCC(COP(O)(=O)OCC(O)CO)OC(=O)CCCCCCC\C=C/C\C=C/CCCCC	150.99539:10 152.99565:125 171.00485:52 191.89915:10 227.03349:31 255.23006:2182 262.90976:22 272.86169:10 278.32578:22 279.23505:982 415.22202:146 465.24634:31 483.26526:21 489.254:83 507.27631:104 745.43243:32 745.50177:1705	18982	19775	40681	24850
4.05	743.483	PG 16:0-18:3	[M-H]-	C40H73O10P	MLANVLMRGHBUJH-SVNQLWEDNA-N	CCCCCCCCCCCCCCCC(=O)OCC(COP(O)(=O)OCC(O)CO)OC(=O)CCCCCCC\C=C/C\C=C/C\C=C/CC	131.73303:2 152.99397:54 156.64171:2 171.00125:15 209.01585:8 227.02934:19 248.96042:2 254.4149:8 255.23018:1058 255.6586:4 256.75385:4 258.14603:6 259.70792:4 261.10352:4 275.19492:4 275.20663:4 277.21606:388 279.22809:8 281.24979:8 366.93344:4 391.22369:10 409.22125:4 411.89407:4 413.20938:54 419.25385:4 431.20193:4 437.25812:4 465.26175:15 483.25616:6 483.94492:2 487.24973:33 505.25125:44 507.…	6979	13250	14873	10592
4.65	745.496	PG 16:1-18:1	[M-H]-	C40H75O10P	VCYYBLIRAQBPTM-LJSPAGPLNA-N	CCCCCCCC\C=C/CCCCCCCC(=O)OC(COC(=O)CCCCCCC\C=C/CCCCCC)COP(O)(=O)OCC(O)CO	253.21202:125 255.24104:63 281.24689:323 284.76187:21 427.89374:21 491.2739:63 509.25336:106 509.29156:364 509.32343:63 703.11108:21 743.18604:21 745.48395:273	5169	7202	8308	5814
4.23	743.483	PG 16:1-18:2	[M-H]-	C40H73O10P	PTJBFPPEYDFAAQ-RUGCENDANA-N	CCCCCC\C=C/CCCCCCCC(=O)OCC(COP(O)(=O)OCC(O)CO)OC(=O)CCCCCCC\C=C/C\C=C/CCCCC	143.77296:10 152.99538:540 171.01003:83 209.02332:42 225.18077:21 227.03065:380 227.19649:21 240.40164:10 245.04596:146 251.21509:10 253.21591:1657 255.23367:42 278.34592:63 279.23163:8120 279.51697:35 415.22867:208 431.56888:10 433.2323:73 462.0209:10 463.25293:83 489.26398:167 505.64172:31 507.21649:52 507.27051:9337 508.27509:42 741.12012:63 741.60797:23 743.48407:4095	52470	75397	66582	61263
3.88	741.468	PG 16:1-18:3	[M-H]-	C40H71O10P	BFIMUUYOALOYGB-MVXJGUQMNA-N	CCCCCC\C=C/CCCCCCCC(=O)OCC(COP(O)(=O)OCC(O)CO)OC(=O)CCCCCCC\C=C/C\C=C/C\C=C/CC	151.61337:21 152.99583:298 169.54518:21 222.20447:21 227.02956:188 245.04494:63 249.13878:21 253.21715:381 260.20862:21 261.31128:43 277.17407:46 277.21637:2307 278.98328:42 413.121:42 413.20416:83 463.24088:44 487.25037:63 503.64221:48 505.2551:2643 507.83978:22 521.52887:42 739.16455:43 741.42163:43 741.4754:1460	54653	42802	49694	68552
5.4	749.53	PG 17:0-17:0 (IS)	[M-H]-	C40H79O10P	ZBVHXVKEMAIWQQ-UHFFFAOYNA-N	CCCCCCCCCCCCCCCCC(=O)OCC(COP(O)(=O)OCC(O)CO)OC(=O)CCCCCCCCCCCCCCCC	134.98015:14 150.97646:14 152.51801:21 152.99577:588 153.74707:8 155.51723:14 161.1606:14 163.15297:14 170.46844:14 171.0049:191 172.52849:14 200.61066:7 209.01967:104 227.0311:174 243.43687:7 245.03758:14 249.61702:7 251.23566:35 255.22737:14 268.39343:174 268.42349:35 269.1405:28 269.2493:26599 269.43686:28 269.52252:28 269.59433:21 269.67542:21 269.79361:14 269.82141:21 269.95352:28 270.04855:…	129269	139106	121404	79792
5.44	749.531	PG 17:0-17:0 (IS)	[M-H]-	C40H79O10P	ZBVHXVKEMAIWQQ-UHFFFAOYNA-N	CCCCCCCCCCCCCCCCC(=O)OCC(COP(O)(=O)OCC(O)CO)OC(=O)CCCCCCCCCCCCCCCC	150.98337:21 152.994:289 171.00684:104 206.82701:10 209.01595:52 227.02946:125 245.0625:10 268.39886:73 269.05569:34 269.2478:15298 269.7782:21 273.13937:21 275.05002:21 405.24146:430 473.84967:10 479.25479:168 479.27332:264 497.29501:320 555.24561:21 747.10242:31 747.15253:52 748.59167:21 749.53381:6500	33880	139106	121404	44139
4.66	835.53	PI 16:0-18:1	[M-H]-	C43H81O13P	PDLAMJKMOKWLAJ-ZCXUNETKNA-N	CCCCCCCCCCCCCCCC(=O)OCC(COP(O)(=O)OC1C(O)C(O)C(O)C(O)C1O)OC(=O)CCCCCCC\C=C/CCCCCCCC	152.99429:42 185.45238:7 223.00441:49 241.00911:139 255.22589:174 256.75406:14 259.00833:14 277.22333:7 281.24051:146 287.85162:7 297.04358:35 315.04156:28 380.87329:7 391.22095:76 409.25266:7 417.23703:35 551.50787:7 553.24866:28 553.26526:97 571.28973:21 579.29596:28 832.84338:14 835.53278:1422	5617	8587	9196	8308
4.24	833.515	PI 16:0-18:2	[M-H]-	C43H79O13P	BSNJSZUDOMPYIR-BCTRXSSUNA-N	CCCCCCCCCCCCCCCC(=O)OCC(COP(O)(=O)OC1C(O)C(O)C(O)C(O)C1O)OC(=O)CCCCCCC\C=C/C\C=C/CCCCC	152.99397:125 218.59322:10 222.99974:146 241.01082:558 250.01196:10 255.2299:674 259.02371:31 279.2301:716 297.03815:104 315.05096:52 391.22296:342 405.854:10 409.23474:42 415.23004:63 553.27081:418 571.23468:21 571.28186:63 577.26605:83 595.26453:21 830.83173:42 833.5097:5772	17728	22902	22704	25480
3.89	831.5	PI 16:0-18:3	[M-H]-	C43H77O13P	UHAJRYVOXHROHT-SVNQLWEDNA-N	CCCCCCCCCCCCCCCC(=O)OCC(COP(O)(=O)OC1C(O)C(O)C(O)C(O)C1O)OC(=O)CCCCCCC\C=C/C\C=C/C\C=C/CC	135.0813:10 152.99704:42 223.00134:52 233.23518:10 241.01248:156 255.22937:219 259.01865:31 267.1235:10 277.21283:229 297.03027:21 389.97318:10 391.22513:115 413.20795:31 551.53589:10 553.27673:156 571.26428:21 575.2536:42 831.4328:63 831.50604:1643	5711	5427	4938	7000
4.79	760.509	PS 16:0-18:1	[M-H]-	C40H76NO10P	OIWCYIUQAVBPGV-ZCXUNETKNA-N	CCCCCCCCCCCCCCCC(=O)OCC(COP(O)(=O)OCC(N)C(O)=O)OC(=O)CCCCCCC\C=C/CCCCCCCC	152.99933:21 255.23485:221 261.22452:8 281.24759:67 284.9245:8 352.91708:13 390.03049:4 391.22672:113 409.23291:29 417.22574:25 435.25165:13 476.80542:4 671.35699:4 673.47156:121 714.54767:8 760.508:104	1159	2354	2548	2328
4.34	758.494	PS 16:0-18:2	[M-H]-	C40H74NO10P	ZGNVQERQNSXHHO-BCTRXSSUNA-N	CCCCCCCCCCCCCCCC(=O)OCC(COP(O)(=O)OCC(N)C(O)=O)OC(=O)CCCCCCC\C=C/C\C=C/CCCCC	152.99522:90 235.23851:7 247.56979:14 255.23334:463 267.03299:7 279.23126:174 390.82776:14 391.2211:218 406.63406:7 409.23279:139 415.22516:63 415.24527:21 433.2316:21 671.46832:365 751.98157:7 756.07642:14 758.48352:244	4928	8266	10579	8438
3.98	756.478	PS 16:0-18:3	[M-H]-	C40H72NO10P	GRXQVLCZJYBDDD-SVNQLWEDNA-N	CCCCCCCCCCCCCCCC(=O)OCC(COP(O)(=O)OCC(N)C(O)=O)OC(=O)CCCCCCC\C=C/C\C=C/C\C=C/CC	152.99702:63 219.18729:21 255.23338:570 277.21222:104 390.01932:21 391.23508:167 409.21851:42 409.23276:125 413.20947:83 431.21655:21 669.44806:381 754.04877:21 756.46814:167 756.48755:146	2242	3791	4203	3418
4.88	761.577	SM d18:1/17:0 (IS)	[M-H]-	C40H81N2O6P	YMQZQHIESOAPQH-QOSDPKFLNA-N	CCCCCCCCCCCCCCCCC(=O)NC(COP([O-])(=O)OCC[N+](C)(C)C)C(O)\C=C\CCCCCCCCCCCCC	168.04179:198 449.31046:31 656.53357:21 700.73773:22 701.55591:2549 702.48663:21 759.6532:10 761.57922:94	10004	12640	10661	8122
4.91	761.578	SM d35:1 (IS)	[M-H]-	C40H81N2O6P	YMQZQHIESOAPQH-QOSDPKFLNA-N	CCCCCCCCCCCCCCCCC(=O)NC(COP([O-])(=O)OCC[N+](C)(C)C)C(O)\C=C\CCCCCCCCCCCCC	119.52252:10 168.03279:21 168.04193:94 173.75182:10 437.00726:10 612.48572:10 653.86682:10 699.31024:42 701.51318:55 701.55426:1689 703.18079:21 738.53821:10 761.56213:31	10004	13025	10737	8122
11.61	724.696	CE 22:1 (IS)	[M+NH4]+	C49H86O2	SQHUGNAFKZZXOT-QXAJUEOOSA-N	CCCCCCCC\C=C/CCCCCCCCCCCC(=O)O[C@H]1CC[C@]2(C)[C@H]3CC[C@]4(C)[C@H](CC[C@H]4[C@@H]3CC=C2C1)[C@H](C)CCCC(C)C	105.06351:13 105.06785:88 107.08622:71 109.10021:233 111.11512:79 117.0704:13 119.0849:121 121.10106:125 123.11536:104 125.13049:63 127.14925:17 131.08012:8 133.09567:46 133.10217:104 135.11346:318 137.12993:46 139.14635:17 141.1624:4 145.0986:25 147.10582:26 147.11436:441 149.13026:167 151.14427:50 153.16132:8 159.11284:46 161.13205:506 163.14775:92 165.1633:125 173.13197:42 175.14647:251 177.15…	30631	31343	35146	29528
2.99	416.336	DAG 2:0-18:1 (IS)	[M+NH4]+	C23H42O5	SWFNWNMMXVUGLT-KHPPLWFENA-N	CCCCCCCC\C=C/CCCCCCCC(=O)OC(CO)COC(C)=O	103.05898:21 105.06528:42 107.08216:299 109.10054:271 111.07529:63 111.0857:83 111.11694:125 116.68634:45 117.05546:2704 118.41642:42 120.72749:42 121.10139:386 123.11882:146 125.09453:63 125.1324:63 127.10822:42 135.11873:323 137.12695:42 139.1084:63 147.12326:63 149.12715:168 151.14461:42 151.1637:21 153.39746:21 157.16861:21 163.14629:63 165.16727:104 170.22075:21 191.17471:42 201.16306:21 243…	412976	540323	375469	343885
4.08	474.414	DAG 12:0-12:0 (IS)	[M+NH4]+	C27H52O5	OQQOAWVKVDAJOI-UHFFFAOYNA-N	CCCCCCCCCCCC(=O)OCC(CO)OC(=O)CCCCCCCCCCC	103.0703:42 104.57835:42 109.10041:233 119.20369:21 123.11714:63 165.17807:63 179.12761:21 183.17419:253 201.18906:354 213.16125:21 253.19492:21 257.20908:2051 425.28442:21 438.05304:43 439.37994:686 474.26654:42 474.33722:42 474.41098:63	32536	30672	33791	23826
5.09	580.494	DAG 14:0-18:3	[M+H]+	C35H62O5	UBVNVODYHAMTDT-YYPVPKODNA-N	CCCCCCCCCCCCCC(=O)OCC(CO)OC(=O)CCCCCCC\C=C/C\C=C/C\C=C/CC	107.08631:10 131.08347:10 157.09767:10 159.11832:21 258.14203:10 261.21362:42 285.24054:83 317.25977:10 335.24219:21 335.25769:63 538.40253:10 545.45093:52 580.323:31 580.40112:52 580.44873:31	1080	1611	2868	1144
6.24	610.543	DAG 16:0-18:2	[M+NH4]+	C37H68O5	SVXWJFFKLMLOHO-BCTRXSSUNA-N	CCCCCCCCCCCCCCCC(=O)OCC(CO)OC(=O)CCCCCCC\C=C/C\C=C/CCCCC	105.06777:21 109.09573:42 118.03712:7 121.09946:28 123.11376:35 125.13046:14 128.95012:7 133.09566:21 135.12003:21 137.12993:28 140.10997:7 147.11096:14 149.12512:14 151.15297:7 155.18297:14 161.12672:21 165.16336:21 175.14282:14 175.16336:7 203.18103:14 221.0858:14 236.21405:7 239.23561:42 245.22365:35 257.24298:28 263.23798:63 267.00092:14 278.57236:7 311.26233:21 312.27872:14 313.26932:793 317…	4862	7197	5953	5039
5.75	608.524	DAG 16:0-18:3	[M+H]+	C37H66O5	UHPKYXAUVQOHQL-SVNQLWEDNA-N	CCCCCCCCCCCCCCCC(=O)OCC(CO)OC(=O)CCCCCCC\C=C/C\C=C/C\C=C/CC	109.10025:42 121.09802:63 135.11357:63 173.16557:21 199.15294:21 243.21071:83 261.21384:104 261.2298:83 313.27441:382 327.07797:104 328.0892:63 334.26932:42 335.25803:273 383.14423:63 384.14185:63 439.194:83 440.20285:125 495.26199:126 496.26727:378 551.32947:42 552.34039:104 573.46503:42 573.48529:188 608.3479:42 608.39313:104 608.44879:63	3471	5563	5322	4073
4.74	604.489	DAG 18:2-16:3	[M+H]+	C37H62O5	ZGIKPSJBQSFAIO-BAYANWAKNA-N	CCCCC\C=C/C\C=C/CCCCCCCC(=O)OCC(CO)OC(=O)CCCCC\C=C/C\C=C/C\C=C/CC	105.07124:13 107.08234:8 109.09777:8 113.10097:2 119.0839:10 121.10161:17 123.11905:6 131.08879:4 133.10115:17 135.11571:13 137.13219:4 145.09583:4 145.10603:4 147.12529:6 149.13264:6 157.09821:4 160.10994:2 167.39815:2 173.13084:6 189.15952:4 203.17767:4 205.19173:4 215.16875:4 215.17909:10 217.19548:4 227.20148:19 231.17215:4 233.19086:6 236.15187:4 239.1774:4 245.21994:4 255.22913:25 261.21674…	1217	1022	1274	795
4.33	602.476	DAG 16:3-18:3	[M+NH4]+	C37H60O5	YEXLSDHVXIZUSM-AAXIOSLLNA-N	CC\C=C/C\C=C/C\C=C/CCCCCCCC(=O)OC(CO)COC(=O)CCCCC\C=C/C\C=C/C\C=C/CC	105.07101:13 107.08794:13 109.10196:21 117.07069:13 119.08981:13 121.09981:25 123.11566:8 131.09013:8 133.09763:13 135.1138:33 141.12585:4 145.10574:13 147.13013:4 158.10751:4 163.13913:4 165.12381:8 173.13052:8 179.14664:8 187.14839:13 189.17081:4 199.14917:8 215.17458:17 216.92072:8 233.18614:13 241.20616:4 261.2254:17 262.92017:21 265.17841:8 306.26706:8 307.22089:63 313.69672:4 320.14166:8 33…	1351	1160	1890	1432
6.29	636.556	DAG 18:1-18:2	[M+NH4]+	C39H70O5	BLZVZPYMHLXLHG-RQOIEFAZNA-N	CCCCCCCC\C=C/CCCCCCCC(=O)OCC(CO)OC(=O)CCCCCCC\C=C/C\C=C/CCCCC	109.09322:21 113.10383:10 119.08376:21 121.09836:52 127.11149:10 135.11719:21 239.16837:10 263.24063:31 334.2489:10 337.27368:292 339.29257:292 601.51166:177 619.552:31 636.37036:42 636.43085:52 636.46289:52 636.52698:31	1809	3636	3073	1993
5.76	634.541	DAG 18:2-18:2	[M+NH4]+	C39H68O5	MQGBAQLIFKSMEM-MAZCIEHSNA-N	CCCCC\C=C/C\C=C/CCCCCCCC(=O)OCC(CO)OC(=O)CCCCCCC\C=C/C\C=C/CCCCC	105.06699:42 105.07568:21 107.08974:21 109.09936:63 121.10021:63 123.11451:42 133.09808:42 149.13289:42 159.12627:21 163.15056:42 165.16069:63 226.94476:63 242.16788:21 245.22275:42 261.22421:42 263.23935:104 294.87509:42 319.28784:42 325.28564:21 336.20581:43 337.27249:825 339.29919:42 362.86639:63 597.33136:42 599.48846:230 617.5163:42 634.36761:42 634.42096:63 634.51331:63	6662	8772	11378	6818
5.3	632.524	DAG 18:2-18:3	[M+H]+	C39H66O5	PGXBELQFNRPKBC-DYXXURTGNA-N	CCCCC\C=C/C\C=C/CCCCCCCC(=O)OCC(CO)OC(=O)CCCCCCC\C=C/C\C=C/C\C=C/CC	101.49352:4 105.06652:33 107.08634:79 109.09886:71 111.11971:13 117.06747:8 119.08656:46 121.09963:67 123.11862:42 125.0959:8 129.06726:4 131.0851:46 133.10068:67 135.11523:50 137.09206:8 137.13007:25 139.11153:8 145.10213:21 146.04008:4 147.11621:54 149.13213:42 151.14961:13 157.09944:13 159.11476:29 161.13397:38 163.14789:54 165.16164:8 167.14941:8 173.13025:50 175.14848:38 177.15961:17 179.182…	10038	17147	23786	13524
4.85	630.507	DAG 18:3-18:3	[M+NH4]+	C39H64O5	RAPBJBKXYYMYAY-YTWBPVBXNA-N	CC\C=C/C\C=C/C\C=C/CCCCCCCC(=O)OCC(CO)OC(=O)CCCCCCC\C=C/C\C=C/C\C=C/CC	105.07365:31 107.08332:63 107.09792:10 109.10024:63 117.07351:10 121.10114:52 123.11388:31 131.08507:42 133.10066:31 135.11852:52 143.08842:10 147.11453:31 149.127:21 152.67297:10 159.11661:31 161.13046:42 163.14618:31 173.13037:31 175.15047:21 185.13863:10 201.1651:21 242.14709:10 257.23648:10 261.22086:115 317.25534:42 334.20514:74 335.25833:684 337.28415:32 595.46875:94 613.47839:52 630.3847:5…	4519	7555	8384	4458
4.51	812.554	SQDG 16:0-16:0	[M+H]+	C41H78O12S	RVUUQPKXGDTQPG-UHFFFAOYNA-N	CCCCCCCCCCCCCCCC(=O)OCC(COC1OC(CS(O)(=O)=O)C(O)C(O)C1O)OC(=O)CCCCCCCCCCCCCCC	109.10198:42 111.11393:21 123.11256:21 123.11882:35 135.11218:7 137.13359:21 149.13583:7 151.15161:21 160.11324:7 165.16374:14 185.09848:7 190.99934:56 203.53146:7 209.00648:21 221.23094:21 227.02678:7 239.23596:264 257.24557:90 263.37796:7 310.5163:7 312.28403:28 312.93259:15 313.27713:2111 313.5369:15 314.32434:14 315.53116:21 316.48926:14 331.28397:76 447.25555:14 465.2493:139 466.50702:14 511…	2815	3072	6395	3186
3.7	808.526	SQDG 14:0-18:2	[M+NH4]+	C41H74O12S	RITDKTWXVKEQKS-BIXSNLIQNA-N	CCCCCCCCCCCCCC(=O)OCC(COC1OC(CS(O)(=O)=O)C(O)C(O)C1O)OC(=O)CCCCCCC\C=C/C\C=C/CCCCC	109.09755:21 121.09983:21 129.05305:10 190.99936:21 211.20293:52 243.20879:10 245.22403:115 258.12891:10 263.23148:94 268.14832:10 277.21564:21 285.24582:573 303.25488:31 337.27115:596 509.64209:10 511.25183:135 546.84332:21 547.47369:583 563.2735:125 808.49115:42 808.53125:52 808.55933:31	1006	1516	2299	1544
3.43	806.505	SQDG 14:0-18:3	[M+H]+	C41H72O12S	GLNHEBUAGPBXSP-YYPVPKODNA-N	CCCCCCCCCCCCCC(=O)OCC(COC1OC(CS(O)(=O)=O)C(O)C(O)C1O)OC(=O)CCCCCCC\C=C/C\C=C/C\C=C/CC	107.04427:21 149.12727:42 186.05374:104 186.16345:42 191.15149:42 211.20494:146 233.21848:42 243.20651:83 261.21857:208 279.23233:21 285.24567:490 317.24759:63 335.25549:252 423.25906:21 511.26086:83 545.448:229 561.27557:63 563.45703:104 806.5014:42	1206	1363	1271	1418
4.6	838.57	SQDG 16:0-18:1	[M+H]+	C43H80O12S	SQOJCPIJIDPYDD-ZCXUNETKNA-N	CCCCCCCCCCCCCCCC(=O)OCC(COC1OC(CS(O)(=O)=O)C(O)C(O)C1O)OC(=O)CCCCCCC\C=C/CCCCCCCC	109.09812:21 121.10511:5 135.11615:21 148.12689:5 159.96947:5 191.0042:16 223.1985:5 226.95775:21 237.22713:5 239.24149:47 247.231:16 247.24431:26 257.24683:31 265.24869:68 312.29797:16 313.27362:539 331.28555:31 335.23141:5 339.28897:467 347.2854:5 349.27069:16 357.2872:16 393.35428:10 430.92102:16 462.79276:5 465.26062:31 491.2598:31 539.28033:83 565.29358:94 565.32379:73 575.74719:5 577.51575:…	2606	3087	4628	2659
4.18	836.551	SQDG 16:0-18:2	[M+NH4]+	C43H78O12S	LOZJMRGYMGMBTB-BCTRXSSUNA-N	CCCCCCCCCCCCCCCC(=O)OCC(COC1OC(CS(O)(=O)=O)C(O)C(O)C1O)OC(=O)CCCCCCC\C=C/C\C=C/CCCCC	105.06673:42 107.08656:83 109.09908:211 111.04409:63 111.11546:83 119.0791:42 119.09296:42 121.09522:42 123.11887:167 125.13403:42 127.10986:42 133.09932:104 135.11223:83 137.13199:104 139.13344:42 141.12929:42 147.1165:63 151.14644:104 155.14119:42 159.12753:21 163.14821:104 165.16196:125 167.14427:21 172.99324:42 175.14882:146 177.16371:42 179.14859:42 184.073:42 187.16197:21 189.16312:83 191.0…	12553	23989	27924	20818
3.85	834.538	SQDG 16:0-18:3	[M+NH4]+	C43H76O12S	PUAZHUYVSFVFNU-SVNQLWEDNA-N	CCCCCCCCCCCCCCCC(=O)OCC(COC1OC(CS(O)(=O)=O)C(O)C(O)C1O)OC(=O)CCCCCCC\C=C/C\C=C/C\C=C/CC	103.0775:14 105.06952:63 107.08353:83 109.02677:28 109.09897:208 111.04398:28 111.07967:28 113.13219:21 115.07332:7 117.06759:35 117.09354:7 119.08361:49 121.10131:104 122.24986:14 123.11718:90 125.09761:28 127.03818:28 131.08524:63 133.10081:83 135.11867:132 137.13187:83 139.10835:14 143.08519:14 145.10059:118 147.11296:90 149.13229:132 151.14978:42 153.1232:14 153.16859:7 155.18147:7 159.11671:…	16857	27337	26602	20936
3.49	832.529	SQDG 16:1-18:3	[M+H]+	C43H74O12S	ZDGHWTRHSWZPDT-MVXJGUQMNA-N	CCCCCC\C=C/CCCCCCCC(=O)OCC(COC1OC(CS(O)(=O)=O)C(O)C(O)C1O)OC(=O)CCCCCCC\C=C/C\C=C/C\C=C/CC	121.10473:31 131.0807:10 149.13434:21 151.14838:10 161.14165:21 169.0909:10 184.06935:10 191.0054:21 212.1268:10 215.1479:21 233.18637:10 235.203:21 243.20673:31 259.20004:10 261.22107:94 279.23257:10 307.81979:10 309.24478:31 309.2547:21 311.25525:188 317.25287:21 335.2583:167 337.27634:63 463.23682:21 481.07556:10 495.32166:10 511.4079:10 537.27106:52 561.26251:52 571.45966:156 589.48535:94 815…	532	438	1012	715
4.25	862.573	SQDG 18:1-18:2	[M+H]+	C45H80O12S	GDHVQSRLIWDPLR-RQOIEFAZNA-N	CCCCCCCC\C=C/CCCCCCCC(=O)OCC(COC1OC(CS(O)(=O)=O)C(O)C(O)C1O)OC(=O)CCCCCCC\C=C/C\C=C/CCCCC	241.16446:21 245.22829:63 247.24521:42 263.2359:83 265.25418:63 318.89575:42 325.22821:21 332.14984:43 337.27356:427 338.85858:43 339.28726:667 343.1235:23 357.29871:42 363.31372:21 479.38739:21 491.24802:42 521.76886:21 545.4978:42 561.25592:21 563.27997:125 565.31769:167 582.80762:43 601.51862:455 619.49939:42 619.51697:104 827.54114:42 845.5368:63 862.47015:42 862.56134:104	884	1752	1669	1357
3.88	860.553	SQDG 18:2-18:2	[M+H]+	C45H78O12S	JNWQPHSRAQZUQO-MAZCIEHSNA-N	CCCCC\C=C/C\C=C/CCCCCCCC(=O)OCC(COC1OC(CS(O)(=O)=O)C(O)C(O)C1O)OC(=O)CCCCCCC\C=C/C\C=C/CCCCC	105.06962:21 107.08363:31 109.09907:83 111.04259:31 111.11248:31 116.758:10 119.08986:10 121.1014:63 123.11884:73 133.09764:42 135.11546:42 137.12863:42 145.12274:10 147.11644:42 149.13063:42 161.12344:31 161.54459:10 163.14992:52 165.16548:31 175.14496:42 187.15218:31 189.16879:31 191.00313:63 199.15305:31 203.17923:21 205.21349:10 213.87875:10 217.19496:21 233.23123:31 241.17531:21 243.20192:63…	5753	7216	10734	6818
3.58	858.54	SQDG 18:2-18:3	[M+NH4]+	C45H76O12S	DNBZIYLUWKRBFM-DYXXURTGNA-N	CCCCC\C=C/C\C=C/CCCCCCCC(=O)OCC(COC1OC(CS(O)(=O)=O)C(O)C(O)C1O)OC(=O)CCCCCCC\C=C/C\C=C/C\C=C/CC	103.05046:10 105.06969:52 107.08516:83 109.02399:31 109.10209:198 111.11999:42 113.09785:21 117.0647:31 117.08913:10 119.08531:135 121.09992:104 123.11578:156 125.09303:21 131.07893:21 131.08539:52 133.10097:125 135.11552:115 137.132:73 143.14272:10 145.09901:73 147.11993:94 149.13242:146 151.14818:52 157.10327:52 159.11327:115 161.13068:177 163.14818:94 165.16554:42 169.15121:10 173.13054:73 175…	10075	16457	22675	15344
3.32	856.517	SQDG 18:3-18:3	[M+H]+	C45H74O12S	LCFUHZTZHHVDNX-YTWBPVBXNA-N	CC\C=C/C\C=C/C\C=C/CCCCCCCC(=O)OCC(COC1OC(CS(O)(=O)=O)C(O)C(O)C1O)OC(=O)CCCCCCC\C=C/C\C=C/C\C=C/CC	107.08665:42 109.10064:125 117.07846:42 119.08688:63 121.10461:104 123.11423:42 131.0838:42 133.09937:63 135.11884:104 145.10245:63 147.11826:125 157.10684:21 159.12042:83 161.13072:104 163.15543:63 167.14244:63 173.12872:125 175.1432:63 183.13811:21 187.1465:63 191.00128:83 199.1452:42 201.16121:42 203.17329:42 211.15364:21 213.16142:42 215.18076:42 233.23134:42 241.19295:104 243.21303:167 249.1…	5695	10851	12258	9260
10.29	796.738	TAG 14:0-16:0-16:0	[M+H]+	C49H94O6	JWVXCFSNEOMSHH-UHFFFAOYNA-N	CCCCCCCCCCCCCCCC(=O)OCC(COC(=O)CCCCCCCCCCCCC)OC(=O)CCCCCCCCCCCCCCC	100.78466:5 109.09509:16 114.97099:5 211.20595:42 218.17664:5 225.22237:16 239.23492:47 241.01021:5 304.88745:5 320.9567:10 495.43732:52 509.4216:10 509.45984:31 518.99725:5 521.79413:16 523.47137:957 535.80988:5 537.48004:203 551.50134:464 565.50519:16 576.84149:5 579.54199:36 796.42108:21 796.46881:47 796.54449:78 796.58032:99 796.64008:26 796.73962:47 796.78741:21 796.83521:21	2111	1253	886	1262
9.88	794.723	TAG 14:0-16:0-16:1	[M+H]+	C49H92O6	OZXXJVVHOJHMRX-PNHLSOANNA-N	CCCCCCCCCCCCCCCC(=O)OC(COC(=O)CCCCCCCCCCCCC)COC(=O)CCCCC\C=C/CCCCCCCC	121.09974:42 123.12186:42 186.91096:21 211.2048:42 219.21449:42 237.21494:42 260.38449:21 275.25269:21 285.24319:125 289.26764:21 313.26941:63 445.2345:21 495.43759:125 509.47598:63 521.44958:407 523.46515:385 523.69757:21 531.41669:22 535.48346:146 537.49329:63 544.93091:42 549.45898:211 549.48218:406 551.46503:42 551.49152:83 577.49573:42 577.5127:83 794.47052:104 794.50232:83 794.74097:83	1201	1352	1323	1789
10.71	824.766	TAG 14:0-16:0-18:0	[M+H]+	C51H98O6	JTDPHURHZMZJHD-UHFFFAOYNA-N	CCCCCCCCCCCCCCCCCC(=O)OCC(COC(=O)CCCCCCCCCCCCC)OC(=O)CCCCCCCCCCCCCCC	221.23062:21 239.23781:52 523.47772:146 537.47986:94 544.9635:10 546.68414:22 549.7663:42 551.50446:1102 563.26929:10 565.51166:125 579.53149:94 824.49481:73 824.54749:52 824.60828:73 824.77441:73 824.81085:31	1672	1372	1004	1346
10.34	822.755	TAG 14:0-16:0-18:1	[M+H]+	C51H96O6	UPTISBGEYYYCRS-QOCHGBHMNA-N	CCCCCCCCCCCCCCCC(=O)OC(COC(=O)CCCCCCCCCCCCC)COC(=O)CCCCCCCCC\C=C/CCCCCC	109.09774:31 111.12155:21 123.11275:31 135.12222:10 147.11668:10 211.20113:31 219.20448:31 237.22409:21 239.23843:115 247.25006:31 265.2569:42 285.25085:21 313.26996:94 331.14822:10 410.7645:10 414.87524:52 518.33313:10 521.45038:63 523.47565:522 535.47778:52 535.85663:10 537.48761:42 537.5105:31 547.7547:21 549.48962:1146 550.50879:22 551.50232:502 562.13257:10 563.5116:63 565.50952:31 576.93054…	1884	2606	2383	3053
9.92	820.736	TAG 16:0-16:1-16:1	[M+NH4]+	C51H94O6	UGGMYGFVPCJWRU-CDAVXRBQNA-N	CCCCCCCCCCCCCCCC(=O)OCC(COC(=O)CCCCC\C=C/CCCCCCCC)OC(=O)CCCCC\C=C/CCCCCCCC	123.11707:42 135.11855:42 137.13835:42 233.23758:21 237.21912:63 311.26715:63 313.2717:104 521.44922:125 523.47449:104 533.46082:21 535.48969:83 537.72516:21 545.78717:42 547.46948:478 549.48181:740 551.50439:167 560.3197:42 563.49359:42 575.48309:210 577.51227:125 760.45874:42 803.71893:42 820.46063:42 820.54144:125 820.58185:42 820.73547:63	1283	1185	2326	3034
9.54	818.718	TAG 14:0-16:0-18:3	[M+H]+	C51H92O6	DPOXSBSJPQIZQK-AAPVPQQHNA-N	CCCCCCCCCCCCCCCC(=O)OC(COC(=O)CCCCCCCCCCCCC)COC(=O)CCCCCCCCC\C=C/C=C\C=C/CC	107.091:10 109.10946:21 119.08841:10 123.1252:21 131.0806:10 171.16847:10 200.94534:10 211.20308:31 221.22481:21 226.94618:31 237.22615:10 239.25578:10 261.2211:63 263.24307:10 283.21701:10 304.16232:10 313.28732:21 512.32764:10 519.43854:31 519.48035:10 521.45026:52 521.46954:21 523.47546:188 528.15369:10 543.72021:10 545.44879:198 547.46729:115 549.49609:63 556.78632:10 569.85925:10 573.48901:2…	812	729	1150	1032
10.75	850.784	TAG 16:0-16:0-18:1	[M+NH4]+	C53H100O6	ZKEWGTVAIGJNBK-QOCHGBHMNA-N	CCCCCCCCCCCCCCCC(=O)OCC(COC(=O)CCCCCCCCC\C=C/CCCCCC)OC(=O)CCCCCCCCCCCCCCC	107.08088:7 109.10072:49 111.11712:28 113.13097:14 121.10315:28 123.11591:28 129.65179:7 135.11569:21 137.13712:21 147.11668:7 153.16368:7 163.15381:7 207.20749:7 219.22325:7 221.22276:21 223.70804:7 237.23055:7 239.24055:104 247.24556:28 265.25223:111 306.88739:14 311.79575:7 313.27484:42 315.75449:7 321.28653:7 339.29019:14 439.21207:7 452.87689:7 510.82449:14 521.46619:14 523.46246:14 536.3855…	3064	3171	2909	4643
10.37	848.765	TAG 16:0-16:1-18:1	[M+NH4]+	C53H98O6	URPCLMPOIWCNBL-QSZZZDORNA-N	CCCCCCCCCCCCCCCC(=O)OCC(COC(=O)CCCCCCCCC\C=C/CCCCCC)OC(=O)CCCCC\C=C/CCCCCCCC	107.08476:13 109.09875:50 111.08241:13 111.11662:17 113.12896:8 119.08337:13 121.09952:29 123.10911:8 123.1185:42 127.15244:8 133.10056:8 135.11676:29 137.12994:25 145.89166:4 148.06567:4 149.132:29 151.14255:21 161.12848:21 163.14777:21 165.16151:13 173.13013:4 177.16136:13 186.06674:8 191.17245:8 205.1909:8 207.17831:8 211.20444:25 219.20995:21 221.21991:17 225.25462:4 226.95396:17 237.22105:25…	2579	4717	4516	4963
10.03	846.753	TAG 16:0-16:1-18:2	[M+NH4]+	C53H96O6	DQDPOOOZAMWWOY-WTGFFXNQNA-N	CCCCCCCCCCCCCCCC(=O)OCC(COC(=O)CCCCCCCC\C=C/C=C\CCCCC)OC(=O)CCCCC\C=C/CCCCCCCC	109.0959:42 109.11506:42 113.09005:21 121.10583:42 179.18217:42 237.22545:21 243.20381:42 247.24699:42 261.22031:104 263.25143:21 313.26639:63 317.87552:21 338.21149:21 339.28394:63 521.46143:21 545.47339:42 547.47211:273 547.51501:42 549.48438:271 549.534:43 551.50372:304 561.48517:42 569.49713:43 572.59894:44 573.48041:991 575.50269:254 577.50476:125 601.52399:208 601.54132:104 603.52576:63 788…	2385	2713	3523	2741
9.61	844.733	TAG 14:0-18:2-18:2	[M+NH4]+	C53H94O6	IPZYSMBZEKSFQU-LHMLETAINA-N	CCCCCCCCCCCCCC(=O)OCC(COC(=O)CCCCCCCC\C=C/C=C\CCCCC)OC(=O)CCCCCCCC\C=C/C=C\CCCCC	109.09769:17 111.07837:8 111.11703:13 119.08535:13 121.10152:33 123.11269:13 123.11739:29 127.492:4 133.09941:13 135.11723:21 137.13042:21 142.29163:4 147.11488:13 149.13078:13 158.9657:8 161.12901:13 163.15732:8 173.14925:4 175.14705:17 177.16193:8 187.1582:4 205.19153:4 211.20712:17 215.17474:8 217.19734:17 226.94826:8 232.89986:8 235.20078:8 237.21739:8 239.23827:17 243.20667:25 245.23515:17 2…	1530	1685	2542	1953
10.75	876.799	TAG 16:0-18:1-18:1	[M+NH4]+	C55H102O6	NJWLXJXDVKOEOP-IKJQKJQYNA-N	CCCCCCCCCCCCCCCC(=O)OCC(COC(=O)CCCCCCCCC\C=C/CCCCCC)OC(=O)CCCCCCCCC\C=C/CCCCCC	105.07307:7 107.81984:7 109.1026:63 111.11604:21 111.21125:7 121.10516:28 123.11794:28 125.13309:14 135.11128:14 135.11621:42 137.13104:14 139.14748:14 143.56577:7 149.12457:21 149.13492:35 151.14375:14 153.13635:7 158.97176:7 165.1628:14 210.11252:7 219.20534:7 225.25632:7 239.23717:76 243.63043:7 247.2377:63 258.06216:7 265.25333:195 313.27365:42 318.03381:7 321.2803:21 331.89191:7 339.26822:14…	4378	4993	3935	5205
10.39	874.784	TAG 16:0-18:1-18:2	[M+H]+	C55H100O6	PFTMZNUFSPJEJR-KDHVXLOFNA-N	CCCCCCCCCCCCCCCC(=O)OCC(COC(=O)CCCCCCCC\C=C/C=C\CCCCC)OC(=O)CCCCCCCCC\C=C/CCCCCC	105.07159:14 107.08563:21 109.09962:42 109.12025:7 111.08033:14 121.10204:35 123.11479:42 128.20406:7 133.09674:14 135.11948:21 137.12607:28 141.12497:14 141.74245:7 147.1087:14 149.13145:21 151.14722:28 153.12587:21 161.13512:14 163.14545:14 165.16824:21 170.10582:7 175.14786:21 177.159:14 185.13979:7 221.15237:14 237.22505:14 239.23941:63 245.2253:56 247.24663:42 251.19344:7 262.92389:14 263.23…	4034	6434	5457	5404
10.03	872.768	TAG 16:0-18:2-18:2	[M+NH4]+	C55H98O6	UAWKISGGTGCUMP-HTUQFOBENA-N	CCCCCCCCCCCCCCCC(=O)OCC(COC(=O)CCCCCCCC\C=C/C=C\CCCCC)OC(=O)CCCCCCCC\C=C/C=C\CCCCC	107.08619:42 109.10018:125 119.08486:42 121.10103:63 123.11689:83 127.10945:42 133.09563:42 135.1118:63 137.1299:42 147.11433:63 151.14771:42 159.99141:21 161.13022:63 173.13193:42 187.14598:42 199.14268:21 223.15465:21 235.20436:42 237.22099:21 239.23969:83 243.21471:63 245.22997:83 247.24245:83 256.26373:42 259.24463:21 261.22247:250 263.23532:208 265.24899:83 308.24728:21 313.27631:125 317.244…	3571	7275	5696	6904
9.66	870.753	TAG 16:0-18:2-18:3	[M+NH4]+	C55H96O6	DWJFHJOYYJJEBL-IXXGKOKVNA-N	CCCCCCCCCCCCCCCC(=O)OCC(COC(=O)CCCCCCCCC\C=C/C=C\C=C/CC)OC(=O)CCCCCCCC\C=C/C=C\CCCCC	101.87794:5 105.06969:31 107.08517:42 109.09767:52 109.99255:5 119.08688:16 121.09995:57 123.11581:31 131.08543:21 133.10265:31 135.11722:52 137.1304:21 145.10078:10 147.1183:21 149.13249:31 151.14305:16 159.11693:26 161.13257:26 163.14648:26 173.13252:21 175.1433:31 177.16003:10 187.14853:21 189.16902:21 197.09787:5 201.16335:26 217.19316:16 233.1906:10 239.23169:63 243.21104:52 245.22629:26 259…	3049	3731	4769	4796
9.28	868.737	TAG 16:0-18:3-18:3	[M+NH4]+	C55H94O6	NUMGWLDQAIBJJN-OTCCWULINA-N	CCCCCCCCCCCCCCCC(=O)OCC(COC(=O)CCCCCCCCC\C=C/C=C\C=C/CC)OC(=O)CCCCCCCCC\C=C/C=C\C=C/CC	103.1962:2 105.07219:13 107.08622:17 109.10168:29 111.11363:6 117.06734:8 119.0849:19 121.10262:35 123.11693:23 125.08946:6 131.08498:10 133.09892:21 135.11511:38 137.12994:10 144.07899:2 145.09691:15 147.11609:17 149.132:19 157.09578:4 159.11641:13 161.13205:15 163.14597:10 171.10146:4 173.13199:15 175.14835:10 177.16512:6 181.15353:4 187.14218:4 187.15182:15 189.16263:8 193.15761:4 197.13492:10…	1141	1784	1880	1952
10.77	902.814	TAG 18:1-18:1-18:1	[M+H]+	C57H104O6	JSSROPRCXOAGCW-BUTYCLJRSA-N	CCCCCC\C=C/CCCCCCCCCC(=O)OCC(COC(=O)CCCCCCCCC\C=C/CCCCCC)OC(=O)CCCCCCCCC\C=C/CCCCCC	107.0852:13 109.10065:38 111.11854:17 119.08228:4 121.09688:25 123.11115:13 133.10431:8 137.13705:8 149.13426:13 151.15523:8 163.14473:13 165.1657:13 177.16571:8 191.17308:8 226.94829:13 237.2435:8 245.23297:8 247.23882:46 261.16174:4 263.23846:21 265.25443:113 267.2735:13 288.91534:8 291.27997:8 300.89597:8 311.00641:4 319.29169:4 337.27121:13 339.28748:50 341.30978:13 358.92761:4 367.71609:4 36…	2157	2354	2007	1386
10.42	900.804	TAG 18:1-18:1-18:2	[M+NH4]+	C57H102O6	XIKRLPVGWJXBJH-QFACYJBGNA-N	CCCCCC\C=C/CCCCCCCCCC(=O)OCC(COC(=O)CCCCCCCC\C=C/C=C\CCCCC)OC(=O)CCCCCCCCC\C=C/CCCCCC	105.07099:7 107.09085:7 109.09899:28 121.10443:42 123.11563:56 126.98889:7 135.11539:35 147.12321:7 149.13228:35 151.14978:21 153.12669:14 161.13055:7 163.84804:7 165.15817:14 220.92863:14 220.93703:14 223.80045:7 226.94579:14 245.22595:28 247.23398:28 261.26852:7 263.23575:49 265.24942:83 288.92209:42 317.18704:7 319.26093:21 336.20142:7 337.27066:42 337.29916:7 339.29214:56 424.87711:14 424.909…	1956	3146	2540	2647
10.05	898.787	TAG 18:1-18:2-18:2	[M+NH4]+	C57H100O6	POVFMDGBZDJLAN-BHFHHPLZNA-N	CCCCCC\C=C/CCCCCCCCCC(=O)OCC(COC(=O)CCCCCCCC\C=C/C=C\CCCCC)OC(=O)CCCCCCCC\C=C/C=C\CCCCC	105.06988:6 107.08681:19 109.10081:38 111.11572:15 115.82713:2 119.084:13 121.10015:40 123.12071:19 125.13431:6 127.10857:8 129.51059:2 131.08727:10 133.10124:17 135.11581:38 137.13394:13 139.11046:8 145.09933:8 147.11684:10 149.12758:21 151.14851:13 153.12543:6 155.13977:4 159.11897:13 161.13284:15 163.14857:15 165.16231:19 167.13916:6 169.16078:4 173.13283:23 175.14546:15 177.16785:10 179.17918…	1966	3093	3581	2562
9.67	896.762	TAG 18:1-18:2-18:3	[M+H]+	C57H98O6	PXFPBVBCKXAEFP-QZOFRBEONA-N	CCCCCC\C=C/CCCCCCCCCC(=O)OCC(COC(=O)CCCCCCCCC\C=C/C=C\C=C/CC)OC(=O)CCCCCCCC\C=C/C=C\CCCCC	109.09944:52 121.10179:52 135.12079:42 147.11516:21 221.22499:10 242.16945:10 247.24786:31 261.21664:63 263.23404:42 263.59811:10 317.25299:52 319.26657:31 335.24808:21 335.62277:10 337.27127:52 339.27197:21 352.89359:31 420.87677:21 523.44281:21 525.45575:31 540.27087:10 597.43524:43 597.487:501 599.50275:907 600.51532:32 601.52533:590 859.46796:10 879.74628:198 896.54388:73 896.6579:52 896.7677…	1468	1163	1734	1735
9.67	896.775	TAG 18:1-18:2-18:3	[M+NH4]+	C57H98O6	PXFPBVBCKXAEFP-QZOFRBEONA-N	CCCCCC\C=C/CCCCCCCCCC(=O)OCC(COC(=O)CCCCCCCCC\C=C/C=C\C=C/CC)OC(=O)CCCCCCCC\C=C/C=C\CCCCC	103.81202:4 105.07222:13 107.08772:13 109.10024:33 113.09447:8 117.07043:8 121.10265:42 123.11539:17 133.09895:17 135.12006:21 147.1161:8 149.12857:33 153.14038:4 159.11821:17 161.13028:25 163.14958:21 171.30269:4 173.1357:13 175.14648:25 177.16136:8 179.18022:8 185.13258:8 187.15182:13 189.16844:13 193.18114:8 195.37186:4 201.16273:8 203.17886:13 217.1946:13 223.17789:4 226.94969:25 229.19334:8 …	1806	1692	1579	1789

## Sheet: Chlorella sorokiniana
Average Rt(min)	Average Mz	Metabolite name	Adduct ion name	Formula	INCHIKEY	SMILES	MS/MS spectrum	DDA_ChrolleraSorokiniana_1	DDA_ChrolleraSorokiniana_2	DDA_ChrolleraSorokiniana_3	DDA_ChrolleraSorokiniana_4
7.54	728.636	Cer-AP t18:0/24:0	[M-H]-	C42H85NO5	ZFUXWVVVWGWGPQ-UHFFFAOYNA-N	CCCCCCCCCCCCCCCCCCCCCCC(O)C(=O)NC(CO)C(O)C(O)CCCCCCCCCCCCCC	102.96731:2 112.98484:4 169.69904:2 174.95686:4 223.98042:2 225.21945:6 242.93771:4 252.92719:4 255.22775:33 267.23257:27 278.25046:6 279.2327:10 280.25916:4 284.25778:10 298.27255:4 304.91223:4 308.25455:6 316.28214:10 320.82217:4 323.90491:4 335.33356:4 337.34656:79 365.32733:6 365.34622:13 367.3688:6 372.90048:4 378.36371:8 382.36993:29 383.35269:148 388.82211:4 390.35928:4 392.3884:4 408.3685…	6725	5888	3122	5220
5.05	600.516	Cer-NP t18:0/16:0	[M-H]-	C34H69NO4	IVBULNXGVIHEKN-UHFFFAOYNA-N	CCCCCCCCCCCCCCCC(=O)NC(CO)C(O)C(O)CCCCCCCCCCCCCC	219.33614:7 250.25481:7 254.25:28 255.23177:49 267.23199:56 269.24225:14 279.24615:7 280.26083:21 281.25604:7 296.25278:35 297.15192:7 298.2717:76 300.51022:7 310.27814:63 312.95041:7 328.84586:14 506.50555:7 518.48553:21 554.51794:97	694	1057	2324	1501
5.79	596.523	Cer-NS d18:1/17:0	[M-H]-	C35H69NO3	ICWGMOFDULMCFL-SJCQXOIGNA-N	CCCCCCCCCCCCCCCCC(=O)NC(CO)C(O)\C=C\CCCCCCCCCCCCC	104.89938:4 171.93956:2 225.22356:8 235.20683:8 237.22121:171 239.23326:4 245.44194:2 250.24159:4 250.25499:8 251.23573:135 255.22971:4 256.9071:4 263.23431:88 266.24832:29 267.26682:23 268.26181:106 269.2471:69 269.28647:4 281.2421:6 292.25024:4 293.34143:6 294.27972:563 295.8428:4 297.04764:4 298.26712:8 308.27127:6 310.27847:79 311.15881:4 312.29221:6 324.90283:4 354.24246:2 502.4946:77 510.14…	86085	84670	79953	71817
4.35	933.573	DGDG 16:0-16:2	[M-H]-	C47H84O15	SYAMQEMDAGOFOK-UDJAPEQQNA-N	CCCCCCCCCCCCCCCC(=O)OCC(COC1OC(COC2OC(CO)C(O)C(O)C2O)C(O)C(O)C1O)OC(=O)CCCCCCC\C=C/C\C=C/CCC	110.97449:5 121.27673:5 179.05469:16 230.2269:5 235.08592:21 251.2002:125 255.23445:120 287.08084:21 294.91925:21 305.08435:16 368.95975:16 379.12064:78 397.13589:151 415.13797:36 631.31348:31 631.33832:36 635.36816:68 649.2052:26 649.3382:26 649.35254:16 653.37091:42 745.492:31 745.51129:31 859.52045:5 887.37646:16 887.43109:52 887.55719:68 887.57819:99 933.54413:26	910	1110	1413	1414
5.34	963.618	DGDG 16:0-18:1	[M-H]-	C49H90O15	JRCZTCGPEBCBPF-ZCXUNETKNA-N	CCCCCCCCCCCCCCCC(=O)OCC(COC1OC(COC2OC(CO)C(O)C(O)C2O)C(O)C(O)C1O)OC(=O)CCCCCCC\C=C/CCCCCCCC	101.02402:25 111.05428:4 113.02548:17 119.02927:13 125.02115:17 131.0374:8 143.02457:8 157.05315:4 161.04573:21 179.0563:17 217.06897:13 219.0544:4 225.08823:4 235.07722:54 250.28427:4 255.23:319 259.07831:8 269.05997:8 278.45285:8 281.24487:445 284.04132:8 287.07626:29 295.26361:8 299.91455:4 305.08463:29 321.54266:4 323.09534:21 353.60623:4 361.11111:21 379.08835:8 379.12405:188 384.85941:8 395…	3820	2337	4568	5797
4.84	961.604	DGDG 16:0-18:2	[M-H]-	C49H88O15	QZXMUPATKGLZAP-BCTRXSSUNA-N	CCCCCCCCCCCCCCCC(=O)OCC(COC1OC(COC2OC(CO)C(O)C(O)C2O)C(O)C(O)C1O)OC(=O)CCCCCCC\C=C/C\C=C/CCCCC	101.03661:21 119.03221:42 125.02102:104 131.03564:42 143.03458:42 161.03491:42 161.04565:83 179.05247:63 215.9314:21 217.08145:42 221.06989:63 229.521:21 235.07944:167 253.22354:84 254.41707:43 255.23009:977 259.09888:44 263.07684:63 269.48145:45 278.31647:44 278.40826:44 279.23279:1620 281.24741:104 287.06686:42 287.0788:63 297.25504:42 301.09357:63 305.08975:167 321.24445:63 323.10065:83 339.25…	7890	4083	9877	14006
4.44	959.586	DGDG 16:0-18:3	[M-H]-	C49H86O15	WVWINZZVFAFVMJ-SVNQLWEDNA-N	CCCCCCCCCCCCCCCC(=O)OCC(COC1OC(COC2OC(CO)C(O)C(O)C2O)C(O)C(O)C1O)OC(=O)CCCCCCC\C=C/C\C=C/C\C=C/CC	113.02096:21 115.41831:10 120.77952:10 161.05249:42 219.26445:10 230.31148:10 235.07402:52 245.0743:10 251.20798:63 255.22876:314 259.08386:21 273.82358:10 277.21918:514 281.25287:63 287.07474:52 305.08539:31 361.10889:21 379.12436:271 395.88107:21 397.13403:529 413.8349:10 415.14178:125 629.31989:10 631.33179:21 635.32959:52 635.36517:167 649.34949:31 653.3678:104 653.39667:52 657.3443:156 659.3…	3677	2773	5788	6944
4.45	959.603	DGDG 16:0-18:3	[M-H]-	C49H86O15	WVWINZZVFAFVMJ-SVNQLWEDNA-N	CCCCCCCCCCCCCCCC(=O)OCC(COC1OC(COC2OC(CO)C(O)C(O)C2O)C(O)C(O)C1O)OC(=O)CCCCCCC\C=C/C\C=C/C\C=C/CC	101.024:25 113.01799:13 113.02399:42 119.03391:42 125.02434:71 131.03583:13 139.03549:8 143.03137:25 149.04437:8 157.54161:4 161.04584:33 165.82535:4 167.03752:13 179.05457:46 185.04108:8 199.0592:13 213.31085:8 217.06297:8 217.07129:33 219.05255:13 221.06801:29 227.05704:8 233.23167:8 235.084:113 245.05806:13 251.20279:188 253.09358:29 253.2148:71 254.91037:9 255.21906:60 255.23483:587 259.08774…	2471	2028	2262	7357
3.57	929.543	DGDG 16:1-16:3	[M-H]-	C47H80O15	OVTHULDHRWTSBL-JETZYGMFNA-N	CCCCCC\C=C/CCCCCCCC(=O)OCC(COC1OC(COC2OC(CO)C(O)C(O)C2O)C(O)C(O)C1O)OC(=O)CCCCC\C=C/C\C=C/C\C=C/CC	113.0284:21 166.02145:10 221.06567:10 225.1835:21 231.0153:10 235.08157:21 245.06:10 249.18517:156 251.2025:83 253.21452:156 274.19638:10 277.21362:31 285.82513:10 301.09592:10 305.08475:21 339.22269:10 379.12701:115 397.13406:229 401.38516:10 415.14197:73 605.31854:21 623.36194:10 629.30078:42 631.32678:42 633.34546:73 647.33289:42 649.36975:31 651.34863:83 880.7533:10 883.55237:115 929.53168:21	1796	1518	2159	2621
3.3	927.525	DGDG 16:2-16:3	[M-H]-	C47H78O15	XVABHQSVVDHDTA-GZDRNJOHNA-N	CCC\C=C/C\C=C/CCCCCCCC(=O)OCC(COC1OC(COC2OC(CO)C(O)C(O)C2O)C(O)C(O)C1O)OC(=O)CCCCC\C=C/C\C=C/C\C=C/CC	101.02398:21 107.01495:5 119.03231:10 120.544:5 125.02742:16 161.0403:16 175.05582:5 179.05624:31 185.05812:5 210.17366:5 235.08147:52 247.20021:5 249.1828:398 251.18448:26 251.19789:422 259.08051:10 265.45956:5 287.07614:36 305.08945:42 323.11551:16 361.11099:16 379.11841:214 397.13931:442 415.14441:89 629.31415:83 631.32245:156 645.34137:5 647.30695:36 647.33563:63 649.3186:31 649.33655:94 881.…	3136	2979	3662	4221
4	957.577	DGDG 16:2-18:2	[M-H]-	C49H84O15	ZGGUHLAQJRRFRW-ZJCTUUHQNA-N	CCCCC\C=C/C\C=C/CCCCCCCC(=O)OC(COC1OC(COC2OC(CO)C(O)C(O)C2O)C(O)C(O)C1O)COC(=O)CCCCCCC\C=C/C\C=C/CCC	113.02576:28 119.03108:42 123.04637:7 125.02298:42 130.52457:7 139.03897:7 161.04588:28 179.05074:28 183.68857:7 195.03291:7 199.05507:14 210.12874:7 217.0731:35 219.04602:14 221.06772:35 232.07143:7 235.08578:118 241.06551:14 247.13585:7 249.88477:14 251.2023:769 253.09982:28 253.22104:153 255.22983:28 255.75301:14 259.0827:42 261.34485:7 263.07425:14 265.60657:7 276.34253:14 277.22034:146 278.3…	7012	7966	8531	11131
3.67	955.558	DGDG 16:2-18:3	[M-H]-	C49H82O15	LEABKTOLCPVZJR-NOGDRUJUNA-N	CCC\C=C/C\C=C/CCCCCCCC(=O)OCC(COC1OC(COC2OC(CO)C(O)C(O)C2O)C(O)C(O)C1O)OC(=O)CCCCCCC\C=C/C\C=C/C\C=C/CC	101.02268:65 102.15743:4 107.03259:10 109.03127:4 111.04248:6 113.02557:81 115.03983:4 119.03551:88 121.06204:4 125.02597:79 131.03586:15 133.05098:10 137.02989:4 139.03551:10 141.01549:4 143.03308:38 143.04489:6 145.04971:6 149.04437:13 151.03345:4 155.04234:4 157.0497:6 161.04582:71 163.03929:4 164.42212:4 167.03566:10 169.04924:6 171.02692:4 179.05638:108 181.05171:15 185.04675:13 189.04077:4 …	9342	9031	13534	17399
3.06	925.514	DGDG 16:3-16:3	[M-H]-	C47H76O15	STLXGOSABKLXLS-YTWBPVBXNA-N	CC\C=C/C\C=C/C\C=C/CCCCCC(=O)OCC(COC1OC(COC2OC(CO)C(O)C(O)C2O)C(O)C(O)C1O)OC(=O)CCCCC\C=C/C\C=C/C\C=C/CC	111.04386:7 125.02428:14 141.02208:7 161.04211:14 179.05627:14 249.18729:167 254.97755:7 310.93039:7 323.10034:14 364.80951:7 379.11572:42 387.26547:7 397.13654:97 409.70358:7 415.13297:21 415.14447:21 601.28424:7 629.31775:42 637.92249:7 647.33215:28 865.56909:7 879.52155:42	813	767	720	1262
3.39	953.542	DGDG 16:3-18:3	[M-H]-	C49H80O15	CRQQFUFBPDKXKC-AAXIOSLLNA-N	CC\C=C/C\C=C/C\C=C/CCCCCCCC(=O)OC(COC1OC(COC2OC(CO)C(O)C(O)C2O)C(O)C(O)C1O)COC(=O)CCCCC\C=C/C\C=C/C\C=C/CC	101.02573:130 107.03864:21 109.03001:16 111.0427:16 113.0228:141 119.03574:198 125.02621:197 127.03609:16 131.0361:47 133.04797:16 139.03908:21 143.03502:99 149.04636:31 157.04819:21 161.0443:250 167.03229:36 169.05502:16 171.03271:16 179.0359:16 179.05666:284 181.0482:16 185.0432:16 189.04494:16 191.02676:10 195.68594:5 199.05939:68 203.05429:31 205.19292:31 209.04456:16 217.0735:141 219.04852:2…	33127	16899	43743	43471
4.1	983.595	DGDG 18:2-18:3	[M-H]-	C51H86O15	GKSHYDZIFVNLSS-DYXXURTGNA-N	CCCCC\C=C/C\C=C/CCCCCCCC(=O)OCC(COC1OC(COC2OC(CO)C(O)C(O)C2O)C(O)C(O)C1O)OC(=O)CCCCCCC\C=C/C\C=C/C\C=C/CC	277.20935:125 279.22845:208 312.87704:21 377.93088:21 379.11389:83 379.1304:125 397.15161:167 415.15131:63 657.3479:63 658.16199:21 659.3642:83 675.34198:42 677.36731:63 937.59882:125 983.4809:42 983.60034:42	570	824	1213	1317
3.52	283.264	FA 18:0	[M-H]-	C18H36O2	QIQXTHQIDYTFRH-UHFFFAOYSA-N	CCCCCCCCCCCCCCCCCC(O)=O	243.55959:10 283.25604:42	4904	2842	2944	2458
3.07	281.248	FA 18:1	[M-H]-	C18H34O2	UWHZIFQPPBDJPM-FPLPWBNLSA-N	CCCCCC\C=C/CCCCCCCCCC(O)=O	198.90192:8 281.25162:8	973	989	1443	1743
2.67	279.234	FA 18:2	[M-H]-	C18H32O2	GKJZMAHZJGSBKD-BLHCBFLLSA-N	CCCCC\C=C\C=C\CCCCCCCCC(O)=O	263.06491:2 279.22983:25	2568	2722	8302	7481
2.14	277.216	FA 18:3	[M-H]-	C18H30O2	ZSXWVPXJLXTOQQ-ARQDATDDSA-N	CC\C=C\C=C\C=C\CCCCCCCCCC(O)=O	277.21329:8	6422	9719	28569	25609
1.38	540.328	LPC 16:0	[M-H]-	C24H50NO7P	ASWBNKHCZGQVJV-UHFFFAOYNA-N	CCCCCCCCCCCCCCCC(=O)OCC(O)COP([O-])(=O)OCC[N+](C)(C)C	152.99573:10 168.0365:10 219.18181:2 224.06914:58 237.22134:4 242.0808:17 254.41908:15 255.20505:13 255.22984:912 257.09271:4 259.35074:4 260.47888:4 263.29855:4 278.9213:4 480.30066:217 540.3385:4	11621	10973	12993	13839
0.72	536.298	LPC 16:2	[M-H]-	C24H46NO7P	RBYFRQAINZHANG-NQLNTKRDNA-N	CCC\C=C/C\C=C/CCCCCCCC(=O)OCC(O)COP([O-])(=O)OCC[N+](C)(C)C	202.95685:10 224.06419:31 230.60512:10 242.08879:31 251.20377:560 476.2789:125	3769	3401	3384	3852
0.65	534.283	LPC 16:3	[M-H]-	C24H44NO7P	MXMRHTIUADTCDH-QNEBEIHSNA-N	CC\C=C/C\C=C/C\C=C/CCCCCC(=O)OCC(O)COP([O-])(=O)OCC[N+](C)(C)C	152.99928:6 168.04572:6 205.19267:15 212.86586:2 224.0692:10 231.17615:13 242.07425:23 245.59909:2 247.16696:10 249.18504:783 250.58783:4 252.4113:4 255.63802:4 332.19617:2 337.23969:8 474.25958:125 534.27216:4	9315	10361	17061	16499
1.72	554.343	LPC 17:0 (IS)	[M-H]-	C25H52NO7P	SRRQPVVYXBTRQK-UHFFFAOYNA-N	CCCCCCCCCCCCCCCCC(=O)OCC(O)COP([O-])(=O)OCC[N+](C)(C)C	150.4615:2 152.99174:13 168.04149:17 176.37964:4 224.06866:104 242.0825:25 251.2354:4 268.39093:15 268.5643:4 269.21667:13 269.2468:1473 270.05997:4 270.99976:4 272.11572:4 273.67722:4 355.89578:4 384.45981:2 417.14352:2 467.07578:4 492.74463:6 494.32428:361 499.8446:4 554.36273:4	26581	29474	25382	27314
1.51	566.343	LPC 18:1	[M-H]-	C26H52NO7P	YAMUFBLWGFFICM-SEYXRHQNNA-N	CCCCCCCC\C=C/CCCCCCCC(=O)OCC(O)COP([O-])(=O)OCC[N+](C)(C)C	224.07541:17 281.23312:21 281.24493:188 506.31815:33 506.33401:33	1338	1410	2219	2292
1.14	564.328	LPC 18:2	[M-H]-	C26H50NO7P	SPJFYYJXNPEZDW-UTJQPWESNA-N	CCCCC\C=C/C\C=C/CCCCCCCC(=O)OCC(O)COP([O-])(=O)OCC[N+](C)(C)C	137.95264:2 168.04312:6 207.21768:2 224.06824:29 242.07983:8 261.23438:4 278.34323:4 278.36206:4 279.23129:402 281.86847:4 502.7016:4 504.30347:96 564.31726:4	6019	6122	8589	10651
0.9	562.313	LPC 18:3	[M-H]-	C26H48NO7P	WKQNRCYKYCKESD-QNEBEIHSNA-N	CC\C=C/C\C=C/C\C=C/CCCCCCCC(=O)OCC(O)COP([O-])(=O)OCC[N+](C)(C)C	157.03889:5 213.09404:5 224.06462:21 234.87143:5 242.0827:21 277.21777:510 502.28928:135	12344	13510	16367	17293
1.42	452.277	LPE 16:0	[M-H]-	C21H44NO7P	YVYMBNSKXOXSKW-UHFFFAOYNA-N	CCCCCCCCCCCCCCCC(=O)OCC(O)COP(O)(=O)OCCN	107.47655:2 112.98333:4 140.01497:25 153.00026:8 196.03824:73 214.03772:4 214.05009:17 237.2225:4 254.42026:10 255.23328:1029 255.33698:4 256.91296:4 258.06073:4 259.40643:4 260.58026:4 263.1601:4 276.05765:2 452.28036:46	23332	24785	29361	31840
0.66	446.231	LPE 16:3	[M-H]-	C21H38NO7P	JONZFHOQBCRKPD-PDBXOOCHNA-N	CC\C=C/C\C=C/C\C=C/CCCCCC(=O)OCC(O)COP(O)(=O)OCCN	130.99045:2 184.00214:2 196.03697:15 205.19856:2 214.05098:4 249.18292:92 444.81076:2 446.23419:4	2176	2278	3362	4005
1.25	464.275	LPE 17:1 (IS)	[M-H]-	C22H44NO7P	LNJNONCNASQZOB-HJWRWDBZNA-N	CCCCCCC\C=C/CCCCCCCC(=O)OCC(O)COP(O)(=O)OCCN	134.43135:2 140.00711:6 152.99384:4 177.07584:2 191.94789:10 196.03505:19 214.04269:4 267.23007:223 464.27853:15	4430	4790	3956	4087
1.54	478.291	LPE 18:1	[M-H]-	C23H46NO7P	PYVRVRFVLRNJLY-KTKRTIGZNA-N	CCCCCCCC\C=C/CCCCCCCC(=O)OCC(O)COP(O)(=O)OCCN	140.0106:4 152.99397:4 196.04106:10 281.24692:165 478.29907:10	1319	1492	2075	2073
1.16	476.276	LPE 18:2	[M-H]-	C23H44NO7P	DBHKHNGBVGWQJE-HZJYTTRNNA-N	CCCCC\C=C/C\C=C/CCCCCCCC(=O)OCC(O)COP(O)(=O)OCCN	140.00998:13 187.88957:4 196.0383:38 214.05017:17 279.21249:13 279.23135:529 282.93304:8 476.26343:17 476.27573:29	8068	8873	13721	17277
0.92	474.26	LPE 18:3	[M-H]-	C23H42NO7P	NTBBASCGALPTDC-PDBXOOCHNA-N	CC\C=C/C\C=C/C\C=C/CCCCCCCC(=O)OCC(O)COP(O)(=O)OCCN	140.01526:17 151.00032:4 182.13515:4 196.03485:46 214.04868:8 248.85081:4 275.21072:4 277.19434:13 277.2178:317 474.25677:25	8535	9393	11493	12855
1.07	483.27	LPG 16:0	[M-H]-	C22H45O9P	BVJSKAUUFXBDOB-UHFFFAOYNA-N	CCCCCCCCCCCCCCCC(=O)OCC(O)COP(O)(=O)OCC(O)CO	152.99387:28 239.08037:7 245.03967:21 248.91527:7 255.23177:763 257.50198:14 273.67731:7 435.17014:7 483.26337:49	5150	6430	17008	18558
1.02	481.256	LPG 16:1	[M-H]-	C22H43O9P	JSKJPUCKVIJTKI-FPLPWBNLNA-N	CCCCCC\C=C/CCCCCCCC(=O)OCC(O)COP(O)(=O)OCC(O)CO	152.98833:8 152.99356:17 229.09967:4 245.03741:29 253.21173:13 276.85135:4 481.24725:17	2939	3020	7586	8403
0.96	481.256	LPG 16:1	[M-H]-	C22H43O9P	JSKJPUCKVIJTKI-FPLPWBNLNA-N	CCCCCC\C=C/CCCCCCCC(=O)OCC(O)COP(O)(=O)OCC(O)CO	145.10368:4 152.99509:33 243.01811:4 245.04791:50 253.21565:21 481.25198:17 481.26434:21	2813	3020	7985	7930
0.69	518.25	LPS 18:3	[M-H]-	C24H42NO9P	JHARNNCEHJWSFF-PDBXOOCHNA-N	CC\C=C/C\C=C/C\C=C/CCCCCCCC(=O)OCC(O)COP(O)(=O)OCC(N)C(O)=O	152.99554:125 245.95042:7 277.21298:7 431.21802:49	2733	1983	1996	2561
3.49	739.465	MGDG 14:1-16:3	[M-H]-	C39H66O10	ASKFXGMMRRVWGT-WBGHLPHUNA-N	CCCC\C=C/CCCCCCCC(=O)OCC(COC1OC(CO)C(O)C(O)C1O)OC(=O)CCCCC\C=C/C\C=C/C\C=C/CC	220.04042:10 225.187:156 235.08073:10 249.18417:94 263.332:10 277.20999:31 487.24646:10 505.25101:31 739.45697:31	2623	1757	2563	3934
4.75	771.523	MGDG 16:1-16:1	[M-H]-	C41H74O10	JEVHYEXEBHQRHN-VMNXYWKNNA-N	CCCCCC\C=C/CCCCCCCC(=O)OCC(COC1OC(CO)C(O)C(O)C1O)OC(=O)CCCCCCC\C=C/CCCCCC	169.00131:7 225.17914:28 225.18973:14 227.20125:42 235.08144:28 239.20064:14 253.09541:42 253.21887:492 255.2299:28 267.25095:7 279.22787:49 281.24719:28 487.73907:7 489.29822:21 507.28961:7 515.32562:14 725.50409:28 725.53827:21 771.5318:35	6263	5568	6028	6619
4.32	769.509	MGDG 16:1-16:2	[M-H]-	C41H72O10	IMNISHCIWOAKNO-DMGUCKLLNA-N	CCCCCC\C=C/CCCCCCCC(=O)OCC(COC1OC(CO)C(O)C(O)C1O)OC(=O)CCCCCCC\C=C/C\C=C/CCC	227.2037:177 235.07741:31 250.40491:21 251.20256:482 253.09558:138 253.21904:631 277.21115:177 279.22787:42 487.28271:31 489.29663:42 513.3017:21 723.49158:63 769.51868:52	20510	21594	20242	21258
3.96	767.492	MGDG 16:1-16:3	[M-H]-	C41H70O10	BHXRCUVVPSNNTR-JETZYGMFNA-N	CCCCCC\C=C/CCCCCCCC(=O)OCC(COC1OC(CO)C(O)C(O)C1O)OC(=O)CCCCC\C=C/C\C=C/C\C=C/CC	161.04587:31 177.16611:10 191.89534:10 205.18878:31 223.78238:10 225.18384:63 231.17438:42 235.08194:208 247.17191:21 248.39557:42 249.18333:4874 251.20291:219 252.41185:73 252.95007:21 253.08922:458 253.21716:9207 253.74953:21 255.7243:31 257.76562:21 277.21878:63 485.27875:188 489.30249:362 721.43787:21 721.47198:126 721.49091:219 767.47528:137 767.49091:286	103889	122831	107159	104616
5.34	799.554	MGDG 16:1-18:1	[M-H]-	C43H78O10	GSYLWKOSYBRFHP-LJSPAGPLNA-N	CCCCCCCC\C=C/CCCCCCCC(=O)OC(COC1OC(CO)C(O)C(O)C1O)COC(=O)CCCCCCC\C=C/CCCCCC	235.08241:42 253.08728:94 253.21747:640 255.22624:21 279.23563:31 281.22656:33 281.24786:1125 489.30344:31 499.34085:10 517.34399:83 753.56445:94 766.26239:10 799.56604:63	35913	20960	26324	36154
4.87	797.538	MGDG 16:1-18:2	[M-H]-	C43H76O10	XKIFNKHMSAPDGD-RUGCENDANA-N	CCCCCC\C=C/CCCCCCCC(=O)OCC(COC1OC(CO)C(O)C(O)C1O)OC(=O)CCCCCCC\C=C/C\C=C/CCCCC	153.12105:21 235.07079:42 235.07512:146 238.21555:21 250.41159:44 251.2003:1611 252.22771:25 252.41148:42 253.08885:317 253.21231:1877 253.24374:26 255.50288:42 278.38474:47 279.23044:3078 279.32712:50 280.34665:44 281.19299:47 281.24741:2856 281.73264:42 283.5994:42 469.31555:21 487.27847:63 489.27368:42 489.29865:63 513.28796:21 515.31647:189 517.33936:229 521.47424:42 695.38519:21 751.52911:27…	80080	61532	60212	84783
3.61	765.473	MGDG 16:2-16:3	[M-H]-	C41H68O10	UWERIYYGSNFUQT-GZDRNJOHNA-N	CCC\C=C/C\C=C/CCCCCCCC(=O)OCC(COC1OC(CO)C(O)C(O)C1O)OC(=O)CCCCC\C=C/C\C=C/C\C=C/CC	104.00372:21 115.04123:21 128.08414:21 143.04123:21 149.48013:42 161.05078:42 171.03014:42 179.05775:63 205.19394:63 228.7108:21 233.18533:42 235.0807:313 241.21809:21 248.39864:90 249.18417:7047 249.52725:34 250.41502:125 250.8148:63 251.20149:12764 251.50346:43 252.20425:63 252.9666:63 253.07208:86 253.09453:875 253.35046:43 254.05157:42 255.5018:42 257.35208:42 263.97116:21 277.21945:42 485.26…	116253	113392	152663	126204
3.63	765.477	MGDG 16:2-16:3	[M-H]-	C41H68O10	UWERIYYGSNFUQT-GZDRNJOHNA-N	CCC\C=C/C\C=C/CCCCCCCC(=O)OCC(COC1OC(CO)C(O)C(O)C1O)OC(=O)CCCCC\C=C/C\C=C/C\C=C/CC	146.98624:21 166.87148:21 208.94221:21 235.08157:104 248.39517:67 249.1562:64 249.18517:2029 250.6237:49 251.20027:3899 253.09555:250 265.42752:21 463.23154:21 485.27151:63 485.74716:21 487.28131:104 719.45569:63 765.46582:104	47222	97079	153836	148758
4.04	793.508	MGDG 16:2-18:3	[M-H]-	C43H72O10	XPMIGHITDUXBTF-NOGDRUJUNA-N	CCC\C=C/C\C=C/CCCCCCCC(=O)OCC(COC1OC(CO)C(O)C(O)C1O)OC(=O)CCCCCCC\C=C/C\C=C/C\C=C/CC	117.63731:21 119.03391:52 143.58521:10 157.04948:42 161.04379:63 179.0542:52 205.19829:31 233.22449:63 235.0811:357 246.55916:10 249.18683:2621 250.40652:42 251.00745:29 251.19971:10517 251.74112:21 252.18901:21 252.30328:52 253.09273:1080 253.82271:31 254.97934:21 259.20721:31 276.33508:63 277.03442:33 277.14716:28 277.21527:15520 277.26224:42 278.12506:31 278.22156:21 278.35333:42 279.04816:23 …	196118	191047	191305	141861
3.34	763.461	MGDG 16:3-16:3	[M-H]-	C41H66O10	DZSPPPJBFIIZAD-YTWBPVBXNA-N	CC\C=C/C\C=C/C\C=C/CCCCCC(=O)OCC(COC1OC(CO)C(O)C(O)C1O)OC(=O)CCCCC\C=C/C\C=C/C\C=C/CC	101.02412:7 157.05682:14 161.04587:21 179.05835:14 187.15044:7 203.77042:7 205.19473:42 216.34846:7 221.14555:21 229.19638:7 233.14972:7 235.07957:90 248.40422:29 248.60884:17 249.18532:5313 250.2019:21 250.58365:14 251.70602:14 253.09122:201 253.43472:14 255.30008:14 256.4646:14 262.42975:14 263.20737:14 275.202:7 277.20908:28 422.93091:7 467.24231:21 485.27151:139 717.45502:76 763.4411:35 763.4…	39577	67546	72454	65609
3.71	791.492	MGDG 16:3-18:3	[M-H]-	C43H70O10	ICYUEMSNVJJVHR-AAXIOSLLNA-N	CC\C=C/C\C=C/C\C=C/CCCCCCCC(=O)OC(COC1OC(CO)C(O)C(O)C1O)COC(=O)CCCCC\C=C/C\C=C/C\C=C/CC	113.02584:83 119.03731:42 143.03664:42 145.04649:42 161.04951:125 173.24635:42 178.21358:42 179.0621:63 181.5894:42 192.57983:42 205.19662:125 227.18004:21 231.17392:83 233.22916:126 235.0793:776 241.19037:22 244.90526:21 248.39499:214 249.18497:24979 249.42555:57 249.55034:55 251.39911:63 252.30365:63 253.09308:2237 254.07936:45 257.25784:42 259.21213:63 263.19324:42 275.19919:63 276.3331:232 27…	383281	565703	548107	565672
3.58	789.477	MGDG 16:3-18:4	[M-H]-	C43H68O10	ZLCDBGHPUKBOJT-FBBNHSLENA-N	CC\C=C/C\C=C/C\C=C/CCCCCC(=O)OCC(COC1OC(CO)C(O)C(O)C1O)OC(=O)CCCC\C=C/C\C=C/C\C=C/C\C=C/CC	247.17615:63 249.1898:125 253.09123:63 275.1972:63 277.21835:252 511.28064:21 789.46533:63	2407	3318	2709	2621
4.58	783.522	MGDG 17:1-16:2	[M+FA-H]-	C42H74O10	PQYZNBLABSRKHS-PIFVSABENA-N	CCCCCCC\C=C/CCCCCCCC(=O)OCC(COC1OC(CO)C(O)C(O)C1O)OC(=O)CCCCCCC\C=C/C\C=C/CCC	235.08501:21 239.19765:21 249.17743:16 251.20367:167 253.08997:36 253.20894:16 255.22893:16 261.26865:5 265.22177:31 267.2291:240 269.24396:10 277.21698:21 279.229:47 281.25302:21 487.29929:10 503.3183:31 737.52832:26 783.50708:26 783.53076:16	5615	5361	4947	5208
4.19	781.507	MGDG 17:1-16:3	[M-H]-	C42H72O10	LQJRQDPJXLHWLS-YLVLOPAXNA-N	CCCCCCC\C=C/CCCCCCCC(=O)OCC(COC1OC(CO)C(O)C(O)C1O)OC(=O)CCCCC\C=C/C\C=C/C\C=C/CC	119.03674:4 161.047:4 179.05753:4 235.08261:21 237.18553:8 239.19962:96 248.39392:4 249.18613:283 251.20346:58 253.09425:50 253.21771:42 263.19897:40 265.21472:90 267.2312:553 267.63266:4 269.07944:4 270.14737:4 274.38181:4 277.21915:94 279.23355:19 280.24112:6 305.91644:4 355.89203:2 475.29065:6 485.26794:13 487.29327:4 499.27844:6 501.29489:4 501.75302:2 503.31537:35 513.30298:8 735.49982:29 78…	12744	11816	15206	11489
4.69	809.537	MGDG 17:1-18:3	[M-H]-	C44H76O10	KQPPJDGVOULTSV-PPEBMUNXNA-N	CCCCCCC\C=C/CCCCCCCC(=O)OCC(COC1OC(CO)C(O)C(O)C1O)OC(=O)CCCCCCC\C=C/C\C=C/C\C=C/CC	169.41788:8 235.08322:8 249.18678:33 253.08145:8 263.1951:8 267.23654:100 277.21286:108 281.23233:8 287.8912:4 295.26282:58 333.87177:8 333.94653:8 364.63062:4 457.88864:4 501.29318:4 505.25577:8 513.32361:8 531.36682:8 763.52679:17 763.55798:8 809.53003:38	3163	3433	3080	3739
3.81	779.489	MGDG 17:2-16:3	[M-H]-	C42H70O10	YEWHFCRMQMRPKV-LUQMBFCLNA-N	CCCC\C=C/C\C=C/CCCCCCCC(=O)OCC(COC1OC(CO)C(O)C(O)C1O)OC(=O)CCCCC\C=C/C\C=C/C\C=C/CC	235.07976:21 237.18701:42 249.18541:167 251.19827:115 253.09578:52 261.1925:10 263.20282:219 265.21628:333 277.21841:115 278.21292:21 279.23752:42 443.01419:10 483.311:10 485.27319:21 498.03305:10 501.29706:63 502.74484:10 711.44086:10 733.49512:21 779.47601:52	4998	4322	6270	4622
4.48	795.519	MGDG 18:1-16:3	[M-H]-	C43H74O10	ULEDCQDCQAHGFD-CSWOMGMFNA-N	CCCCCCCC\C=C/CCCCCCCC(=O)OCC(COC1OC(CO)C(O)C(O)C1O)OC(=O)CCCCC\C=C/C\C=C/C\C=C/CC	139.24855:21 171.09497:21 235.08302:125 238.511:44 248.38542:46 248.40543:63 249.18652:2977 250.17409:26 251.20161:250 252.41278:42 253.09464:489 253.21809:543 255.26067:22 255.82449:42 261.10468:21 277.21481:425 279.22919:315 280.35248:63 281.22247:56 281.2485:5628 282.8241:42 284.26611:42 284.56351:42 288.42245:42 485.27417:125 489.30722:42 515.31537:42 517.33826:318 539.26776:63 701.90424:21 7…	136002	77962	42476	131528
4.42	795.524	MGDG 18:1-16:3	[M-H]-	C43H74O10	ULEDCQDCQAHGFD-CSWOMGMFNA-N	CCCCCCCC\C=C/CCCCCCCC(=O)OCC(COC1OC(CO)C(O)C(O)C1O)OC(=O)CCCCC\C=C/C\C=C/C\C=C/CC	113.02258:63 205.19676:42 221.86159:21 225.00165:63 226.01436:42 231.16991:42 235.08609:146 238.95882:21 249.1497:65 249.18533:4368 249.67999:29 251.20715:208 252.42282:64 253.09348:604 253.21918:586 256.51883:42 258.70853:63 267.23972:43 273.22791:21 277.21616:493 279.22818:251 280.35858:138 280.43655:58 281.24988:8909 281.94354:48 283.00583:42 286.56998:42 289.03522:42 478.32565:21 485.26852:14…	136935	108358	160083	167666
4.97	823.555	MGDG 18:1-18:3	[M-H]-	C45H78O10	PFWZPGMLARSXSL-XEKZTXPJNA-N	CCCCCCCC\C=C/CCCCCCCC(=O)OCC(COC1OC(CO)C(O)C(O)C1O)OC(=O)CCCCCCC\C=C/C\C=C/C\C=C/CC	218.66531:7 235.0762:21 235.92058:7 253.09209:49 277.21921:317 279.23361:195 281.24582:358 513.29645:35 513.86237:7 515.53955:7 517.33496:21 777.53619:28 822.30591:7 823.52411:28 823.56055:42	7608	6933	8647	9425
4.53	821.538	MGDG 18:2-18:3	[M-H]-	C45H76O10	DRLQFBRXASRGDP-DYXXURTGNA-N	CCCCC\C=C/C\C=C/CCCCCCCC(=O)OCC(COC1OC(CO)C(O)C(O)C1O)OC(=O)CCCCCCC\C=C/C\C=C/C\C=C/CC	233.22968:10 235.0798:31 253.08907:94 276.34058:21 277.21603:829 279.23279:912 513.30469:63 515.31714:31 773.13055:10 775.51746:42 793.49677:31 821.5152:126	10685	8514	8534	8679
4.13	819.523	MGDG 18:3-18:3	[M-H]-	C45H74O10	QUZHZFAQJATMCA-YTWBPVBXNA-N	CC\C=C/C\C=C/C\C=C/CCCCCCCC(=O)OCC(COC1OC(CO)C(O)C(O)C1O)OC(=O)CCCCCCC\C=C/C\C=C/C\C=C/CC	101.02576:16 119.03416:16 143.03487:16 158.98813:5 161.04404:42 173.48958:10 177.38947:5 233.22252:16 235.07912:151 247.17113:11 250.13663:5 253.09288:398 259.20056:16 275.19662:21 276.31882:16 276.33524:63 277.21539:12177 278.27109:10 278.40054:16 279.63306:16 280.60828:10 281.30588:16 282.76538:16 492.9856:5 495.29694:21 511.68198:11 513.30127:318 773.43304:16 773.52332:130 819.51532:323	69718	79769	74545	78042
3.19	761.492	OxPG 16:0-18:2+1O	[M-H]-	C40H75O11P	IZWGNVBQWJQVDE-RSQAHCHINA-N	CCCCCCCCCCCCCCCC(=O)OCC(COP(O)(=O)OCC(O)CO)OC(=O)CCCCCCC\C=C/C=C/C(O)CCCCC	107.92155:2 152.99664:19 171.00583:10 195.13837:13 227.03009:6 244.96367:2 252.91905:2 255.23308:227 277.20255:4 277.21426:8 284.93436:4 295.22305:85 429.8465:2 431.21942:15 505.24442:15 518.87292:2 523.25922:15 757.76129:2 759.06287:4 761.4942:300	2180	2391	2994	2626
3.05	759.476	OxPG 16:0-18:3+1O	[M-H]-	C40H73O11P	RZBGVTNKFPGJDA-XBRVMRCINA-N	CCCCCCCCCCCCCCCC(=O)OCC(COP(O)(=O)OCC(O)CO)OC(=O)CCCCCCC\C=C\C=C\C(O)C\C=C\CC	131.9957:7 153.00107:35 164.9818:7 171.10645:7 191.10844:7 195.13347:14 210.59529:7 223.12819:14 231.21892:7 253.21419:7 255.21617:29 255.22971:503 258.66714:14 269.13132:7 275.19666:28 282.33142:7 293.20602:125 429.1958:49 483.2789:14 500.008:7 503.24048:35 503.26578:14 519.62982:7 521.24878:28 661.42877:14 689.35486:7 757.09503:14 759.47656:528	3332	3420	5292	5879
4.79	776.537	PC 16:0-16:1	[M-H]-	C40H78NO8P	QIBZFHLFHCIUOT-ZPHPHTNENA-N	CCCCCCCCCCCCCCCC(=O)OCC(COP([O-])(=O)OCC[N+](C)(C)C)OC(=O)CCCCCCC\C=C/CCCCCC	253.21547:217 255.22873:63 268.47803:4 368.89017:8 480.29831:17 503.1344:4 716.51874:150 776.52844:21	1691	2536	2544	2812
4.8	776.546	PC 16:0-16:1	[M-H]-	C40H78NO8P	QIBZFHLFHCIUOT-ZPHPHTNENA-N	CCCCCCCCCCCCCCCC(=O)OCC(COP([O-])(=O)OCC[N+](C)(C)C)OC(=O)CCCCCCC\C=C/CCCCCC	146.96562:7 182.50287:7 224.07123:21 237.20836:7 252.41141:21 253.21674:456 255.22775:104 281.25204:28 416.82538:7 436.8869:7 478.33801:7 480.30865:35 716.52246:342 716.57153:56 776.53687:49	1852	2456	2258	3502
4.36	774.527	PC 16:0-16:2	[M-H]-	C40H76NO8P	PGWJECFIJFGQBZ-OHNCOSGTNA-N	CCCCCCCCCCCCCCCC(=O)OCC(COP([O-])(=O)OCC[N+](C)(C)C)OC(=O)CCCCCCC\C=C/C\C=C/CCC	152.99333:4 162.31717:2 168.03944:10 177.15782:2 224.07031:29 227.2025:8 233.18512:8 242.07539:4 249.1795:6 250.40811:15 250.42596:11 251.20128:1460 252.76895:6 253.13022:4 253.21327:38 254.42477:8 254.62959:4 255.23329:480 256.23276:6 256.60098:4 259.08389:4 265.13663:4 279.22888:21 329.28265:2 391.22681:10 434.86603:6 452.27429:4 456.86743:4 458.26773:19 462.29639:25 476.27225:21 476.31229:2 47…	14142	15764	17319	21002
4	772.511	PC 16:0-16:3	[M-H]-	C40H74NO8P	DRJYDRMOXGTDIW-XDZFUVEGNA-N	CCCCCCCCCCCCCCCC(=O)OCC(COP([O-])(=O)OCC[N+](C)(C)C)OC(=O)CCCCC\C=C/C\C=C/C\C=C/CC	168.03978:52 188.36406:10 213.18459:10 224.06664:73 231.16713:21 247.16431:21 248.39685:43 249.1846:3483 251.19971:31 251.82843:21 253.21843:52 254.57623:22 255.2317:1177 389.88419:10 456.24194:31 460.82791:10 462.29794:63 474.27774:42 480.30966:261 594.40375:31 710.15808:21 712.43451:52 712.48718:2271 713.42145:22 770.69354:10 772.49231:63 772.50409:177	21765	23494	23433	27717
5.4	804.574	PC 16:0-18:1	[M-H]-	C42H82NO8P	WTJKGGKOPKCXLL-MRCUWXFGNA-N	CCCCCCCCCCCCCCCC(=O)OCC(COP([O-])(=O)OCC[N+](C)(C)C)OC(=O)CCCCCCC\C=C/CCCCCCCC	255.22041:21 255.23619:73 277.2316:10 281.24649:271 417.24661:10 462.30319:21 480.30258:31 742.17676:10 744.55011:241 804.5542:21 804.6142:21	1289	1101	1672	1633
4.91	802.556	PC 16:0-18:2	[M-H]-	C42H80NO8P	JLPULHDHAOZNQI-AKMCNLDWNA-N	CCCCCCCCCCCCCCCC(=O)OCC(COP([O-])(=O)OCC[N+](C)(C)C)OC(=O)CCCCCCC\C=C/C\C=C/CCCCC	153.67671:42 209.14211:21 224.06496:63 253.21007:83 254.38106:44 255.23685:858 258.93311:43 269.48145:21 278.38474:46 279.23044:2602 280.02786:42 281.24741:125 452.57791:21 462.2879:63 480.31497:167 486.28241:87 504.31381:42 687.20966:43 741.56451:46 742.5368:2090 743.50592:46 787.36255:21 800.21332:42 802.54974:231	16879	14899	20188	23283
4.45	800.538	PC 16:0-18:3	[M-H]-	C42H78NO8P	JMAYDGBZRHQJAT-XSMZTDTHNA-N	CCCCCCCCCCCCCCCC(=O)OCC(COP([O-])(=O)OCC[N+](C)(C)C)OC(=O)CCCCCCC\C=C/C\C=C/C\C=C/CC	168.04715:63 204.22321:21 224.07278:83 233.22426:21 251.19939:104 253.21136:63 255.23137:904 266.07736:21 276.33466:109 277.21481:3152 278.19284:32 279.23154:63 281.25085:63 391.23538:21 462.29346:42 478.76953:21 480.31119:188 502.29037:42 738.67078:21 740.51624:1973 741.50323:42 757.21765:21 795.53851:42 800.52832:232	9520	14089	8281	14904
4.49	800.541	PC 16:0-18:3	[M-H]-	C42H78NO8P	JMAYDGBZRHQJAT-XSMZTDTHNA-N	CCCCCCCCCCCCCCCC(=O)OCC(COP([O-])(=O)OCC[N+](C)(C)C)OC(=O)CCCCCCC\C=C/C\C=C/C\C=C/CC	168.04408:17 224.06731:38 233.22731:8 242.08546:4 249.18082:25 251.20485:63 253.21236:25 255.20308:13 255.23238:528 273.27899:4 276.23022:9 276.33575:17 276.94586:9 277.21594:1557 279.23267:67 280.05133:8 281.2449:33 283.26196:17 391.21753:8 413.21732:8 462.31369:21 480.30093:88 484.27298:8 502.28629:13 506.34799:4 530.04474:4 738.15668:17 739.72522:9 740.48132:49 740.52356:1237 741.47211:13 741.…	8051	15140	10067	18035
3.58	770.495	PC 16:2-16:2	[M-H]-	C40H72NO8P	GAWQSNNLMZOFRW-ZTELRPNUNA-N	CCC\C=C/C\C=C/CCCCCCCC(=O)OCC(COP([O-])(=O)OCC[N+](C)(C)C)OC(=O)CCCCCCC\C=C/C\C=C/CCC	173.02214:21 224.07375:21 229.22215:21 233.18001:64 249.18758:674 251.20045:580 253.18326:42 253.21469:315 256.10547:42 334.98196:21 476.2652:42 478.29944:63 566.87622:21 709.48914:42 710.47784:958 718.21912:21 770.49384:83	7316	7668	7929	8849
3.3	768.477	PC 16:2-16:3	[M-H]-	C40H70NO8P	RPGNQUKBSDNIBM-VJRKCIHQNA-N	CCC\C=C/C\C=C/CCCCCCCC(=O)OCC(COP([O-])(=O)OCC[N+](C)(C)C)OC(=O)CCCCC\C=C/C\C=C/C\C=C/CC	153.10886:14 165.67441:14 175.47046:7 224.06696:42 229.1662:7 231.17819:21 234.16519:7 247.16916:35 249.09595:15 249.18501:1548 250.40472:21 251.20013:1062 251.47748:15 252.83063:14 400.74341:7 452.27112:7 456.25833:21 458.27966:21 472.74109:7 474.2515:49 476.27838:90 704.35254:7 706.20343:14 708.41345:37 708.4585:1186 709.40137:21 711.09711:8 717.97961:14 748.88049:7 768.48114:104	18906	22590	20942	19654
4	798.525	PC 16:2-18:2	[M-H]-	C42H76NO8P	ZPUCIFKHJMJFJR-SXTWDNGINA-N	CCCCC\C=C/C\C=C/CCCCCCCC(=O)OC(COC(=O)CCCCCCC\C=C/C\C=C/CCC)COP([O-])(=O)OCC[N+](C)(C)C	168.04008:35 224.06699:35 231.00877:7 233.23131:21 242.08296:7 249.18942:56 250.41136:28 251.20007:1256 252.18266:14 252.87543:14 253.21431:528 266.50406:14 275.19919:7 277.22269:340 278.23135:14 279.23474:594 281.25171:28 456.54987:7 458.2637:21 474.36121:7 476.2713:28 478.29633:28 482.17023:7 484.28223:14 486.3024:21 495.98547:7 502.28308:28 504.28021:21 504.30554:83 736.14978:14 738.5058:1642 …	8074	8935	8849	9296
3.67	796.511	PC 16:2-18:3	[M-H]-	C42H74NO8P	KBWPDBJFWLWTGC-XULYMYOENA-N	CCC\C=C/C\C=C/CCCCCCCC(=O)OCC(COP([O-])(=O)OCC[N+](C)(C)C)OC(=O)CCCCCCC\C=C/C\C=C/C\C=C/CC	165.64914:10 168.03822:83 205.19675:42 224.06514:73 229.16223:10 231.1785:42 233.19714:31 239.7446:10 249.16978:102 249.18536:2039 250.40283:31 251.20049:3338 264.85803:22 276.33603:44 277.21622:1447 278.22015:22 279.23062:963 456.2562:31 458.26239:42 474.25854:31 476.28238:31 480.19144:10 484.27481:73 486.30118:52 502.28824:208 504.30759:156 610.27545:10 734.11078:31 734.15668:52 736.4942:4142 7…	27762	29381	29627	34909
3.06	766.465	PC 16:3-16:3	[M-H]-	C40H68NO8P	PXZSBODCHLPCKY-RSLAUBRINA-N	CC\C=C/C\C=C/C\C=C/CCCCCC(=O)OCC(COP([O-])(=O)OCC[N+](C)(C)C)OC(=O)CCCCC\C=C/C\C=C/C\C=C/CC	139.28352:7 168.04364:35 205.19446:28 219.40936:7 221.15781:14 224.06264:49 231.16949:21 242.08502:7 248.85756:15 249.18483:2375 250.7574:14 251.20218:14 254.08148:14 399.55167:7 451.91312:7 456.24225:35 474.25961:132 702.88708:7 704.18182:14 706.39618:35 706.44116:1128 707.38647:15 709.3916:14 765.3725:7 766.46185:90	16993	26334	19834	19211
3.39	794.495	PC 16:3-18:3	[M-H]-	C42H72NO8P	YIFVPWAMNATDTC-VUYZKCGXNA-N	CC\C=C/C\C=C/C\C=C/CCCCCCCC(=O)OC(COC(=O)CCCCC\C=C/C\C=C/C\C=C/CC)COP([O-])(=O)OCC[N+](C)(C)C	136.05254:21 152.9958:42 168.03847:211 186.27542:21 197.94229:21 205.18684:104 224.07166:313 231.17438:125 233.22963:21 242.08786:21 247.16742:104 248.39774:104 249.16547:250 249.1855:16066 249.51746:48 250.26457:42 250.95694:42 252.02864:42 253.14977:63 254.43762:42 259.19681:42 267.89066:21 277.21631:7104 277.66751:32 319.22488:21 413.20694:63 423.88904:42 456.24689:125 474.26135:167 484.27759:…	96127	66050	96528	82774
4.95	828.573	PC 18:1-18:2	[M-H]-	C44H82NO8P	GDWULUGDXGHJIJ-RWLIYIGXNA-N	CCCCCCCC\C=C/CCCCCCCC(=O)OCC(COP([O-])(=O)OCC[N+](C)(C)C)OC(=O)CCCCCCC\C=C/C\C=C/CCCCC	205.40623:10 278.32919:21 279.21255:64 279.23376:406 281.2507:250 307.24564:10 405.94891:10 481.95743:10 504.31595:21 506.31076:42 768.40857:21 768.50635:105 768.55328:463 828.58026:73	3312	3451	4247	3769
4.53	826.558	PC 18:2-18:2	[M-H]-	C44H80NO8P	FVXDQWZBHIXIEJ-ZPPAUJSGNA-N	CCCCC\C=C/C\C=C/CCCCCCCC(=O)OCC(COP([O-])(=O)OCC[N+](C)(C)C)OC(=O)CCCCCCC\C=C/C\C=C/CCCCC	165.47354:7 168.04053:28 178.89641:7 209.15884:7 224.06528:28 225.78548:7 251.20714:35 262.05042:7 275.19952:14 277.21597:430 278.33994:21 279.23038:1347 280.36075:14 281.24731:215 282.85849:14 285.72015:14 452.64545:7 484.28842:14 486.2868:21 486.33658:7 500.04059:7 502.29248:14 504.30865:104 504.36252:7 506.33203:21 721.4895:14 764.06519:14 764.10028:14 766.50055:147 766.53961:1280 767.47345:14…	6532	6108	7492	8668
4.11	824.543	PC 18:2-18:3	[M-H]-	C44H78NO8P	HZGAVPNEGHQJID-OFWSBFIXNA-N	CCCCC\C=C/C\C=C/CCCCCCCC(=O)OCC(COP([O-])(=O)OCC[N+](C)(C)C)OC(=O)CCCCCCC\C=C/C\C=C/C\C=C/CC	112.98952:4 152.99561:13 166.88445:8 168.04195:58 171.27988:8 192.22969:8 224.06949:92 233.22314:13 242.07689:13 251.20065:13 255.2372:13 259.19916:8 261.22919:13 275.19995:8 276.34326:34 277.1976:30 277.2164:3097 278.33566:17 279.12003:9 279.23315:3570 280.15573:13 280.24075:17 280.33524:8 280.61874:8 282.21631:13 282.93964:8 283.64966:8 284.80087:8 286.24075:8 290.54376:8 292.58902:8 305.24789:…	17198	19227	21743	23652
3.78	822.527	PC 18:3-18:3	[M-H]-	C44H76NO8P	XXKFQTJOJZELMD-RSLAUBRINA-N	CC\C=C/C\C=C/C\C=C/CCCCCCCC(=O)OCC(COP([O-])(=O)OCC[N+](C)(C)C)OC(=O)CCCCCCC\C=C/C\C=C/C\C=C/CC	127.07764:4 141.08786:4 152.99229:8 157.75258:2 166.7132:4 168.04196:92 172.2728:4 176.32761:4 179.17912:6 181.49048:6 195.14117:4 205.12569:6 206.05824:6 208.14743:4 217.16638:2 224.07301:127 231.17786:4 233.22664:33 238.21716:4 241.18996:4 242.08034:19 249.18672:13 259.20706:23 275.20322:27 276.34186:79 277.01535:6 277.05762:6 277.10693:6 277.1539:6 277.1962:133 277.21732:13818 277.52512:8 277.…	17514	26807	25125	19183
4.95	688.489	PE 16:0-16:1	[M-H]-	C37H72NO8P	CZOSTDZGCCEZTJ-PEZBUJJGNA-N	CCCCCCCCCCCCCCCC(=O)OCC(COP(O)(=O)OCCN)OC(=O)CCCCCCC\C=C/CCCCCC	196.03513:7 248.32414:21 253.21687:473 255.23466:215 269.80585:7 376.23459:7 434.26056:14 452.28082:42 644.58301:7 688.48975:167	3399	3152	3162	4026
4.52	686.472	PE 16:0-16:2	[M-H]-	C37H70NO8P	BFNYJGXHPOMYMB-UDJAPEQQNA-N	CCCCCCCCCCCCCCCC(=O)OCC(COP(O)(=O)OCCN)OC(=O)CCCCCCC\C=C/C\C=C/CCC	140.01346:42 196.0349:94 213.1601:10 233.19466:42 250.41365:44 251.20013:2787 255.23216:860 434.26019:63 448.23599:31 452.28046:115 620.51538:10 686.47693:598	12332	12900	11973	15631
4.13	684.459	PE 16:0-16:3	[M-H]-	C37H68NO8P	DHBJTHQCWRFTNQ-HLMRNWPHNA-N	CCCCCCCCCCCCCCCC(=O)OCC(COP(O)(=O)OCCN)OC(=O)CCCCC\C=C/C\C=C/C\C=C/CC	122.0048:10 140.01385:42 196.03485:21 196.04276:42 226.47633:10 247.17084:21 249.18448:1975 249.68805:21 251.19957:31 253.21379:42 255.23381:1088 434.26944:31 446.22537:31 452.27774:115 684.42871:170 684.46564:455	31092	34718	32703	37847
5.54	716.522	PE 16:0-18:1	[M-H]-	C39H76NO8P	FHQVHHIBKUMWTI-ZCXUNETKNA-N	CCCCCCCCCCCCCCCC(=O)OCC(COP(O)(=O)OCCN)OC(=O)CCCCCCC\C=C/CCCCCCCC	112.98618:14 180.97546:7 196.03087:14 255.22984:222 280.35349:14 281.24951:555 283.44711:14 450.83847:7 452.27451:28 691.94025:7 716.47314:14 716.53357:160	3709	3432	3768	4515
5.03	714.505	PE 16:0-18:2	[M-H]-	C39H74NO8P	HBZNVZIRJWODIB-BCTRXSSUNA-N	CCCCCCCCCCCCCCCC(=O)OCC(COP(O)(=O)OCCN)OC(=O)CCCCCCC\C=C/C\C=C/CCCCC	122.00922:7 140.01532:56 152.99541:7 196.03679:83 214.03418:7 235.83018:7 238.92548:14 253.21623:21 254.41649:28 255.23175:1140 256.35544:14 261.21909:21 278.34631:28 278.37692:16 279.23206:4051 279.85715:14 281.14255:14 281.25137:14 281.33417:14 282.70834:14 402.26041:7 434.25571:42 451.10641:7 452.27881:167 456.53128:7 458.27228:28 476.27386:21 712.22351:21 714.5108:886	42696	39838	42934	48963
4.61	712.488	PE 16:0-18:3	[M-H]-	C39H72NO8P	QONZHKTZKTUIMU-SVNQLWEDNA-N	CCCCCCCCCCCCCCCC(=O)OCC(COP(O)(=O)OCCN)OC(=O)CCCCCCC\C=C/C\C=C/C\C=C/CC	140.00528:21 140.01028:104 189.58788:10 196.04071:83 233.22881:31 246.59682:21 255.2317:1252 275.20114:31 276.33508:53 276.91467:23 277.21524:3033 279.22256:31 434.2674:63 452.2547:21 452.2757:177 456.26294:21 583.33179:10 712.48322:798	37993	39946	36671	41396
3.38	680.429	PE 16:2-16:3	[M-H]-	C37H64NO8P	SFEMIPAOKHWNNO-GZDRNJOHNA-N	CCC\C=C/C\C=C/CCCCCCCC(=O)OCC(COP(O)(=O)OCCN)OC(=O)CCCCC\C=C/C\C=C/C\C=C/CC	140.00908:4 159.33723:2 199.16866:6 205.19873:4 213.18503:15 233.19043:6 248.38834:4 249.18498:110 251.20007:104 428.22049:4 430.25485:2 446.21747:4 448.24631:8 620.4278:13 680.36908:4 680.42426:46	1905	1301	1672	1873
4.15	710.472	PE 16:2-18:2	[M-H]-	C39H70NO8P	QWUFQTAYHGDMCE-ZJCTUUHQNA-N	CCCCC\C=C/C\C=C/CCCCCCCC(=O)OC(COC(=O)CCCCCCC\C=C/C\C=C/CCC)COP(O)(=O)OCCN	249.18053:83 251.19786:667 253.21883:250 277.21579:208 279.21606:105 279.23254:365 281.24243:42 423.30505:21 474.28561:21 476.30331:42 553.26587:21 683.33472:42 710.46967:315	5448	4766	5089	5566
3.12	678.409	PE 16:3-16:3	[M-H]-	C37H62NO8P	BWOWUJADRUOBPX-YTWBPVBXNA-N	CC\C=C/C\C=C/C\C=C/CCCCCC(=O)OCC(COP(O)(=O)OCCN)OC(=O)CCCCC\C=C/C\C=C/C\C=C/CC	134.98607:7 140.01007:14 196.0506:7 205.19835:21 231.19089:7 248.39041:14 249.18484:514 315.83783:7 338.87936:14 406.87836:7 428.20114:14 446.21573:21 676.24585:7 678.41217:63 678.43787:56	3547	4292	2796	3346
3.47	706.443	PE 16:3-18:3	[M-H]-	C39H66NO8P	JADMJSSRNREQAK-AAXIOSLLNA-N	CC\C=C/C\C=C/C\C=C/CCCCCCCC(=O)OC(COC(=O)CCCCC\C=C/C\C=C/C\C=C/CC)COP(O)(=O)OCCN	140.0116:52 177.16148:21 196.04211:57 205.18961:31 208.94942:5 214.04794:26 219.17868:5 231.17072:26 247.17018:26 249.18604:3154 250.51514:10 251.40019:16 277.21436:1254 428.21881:21 446.21576:21 456.25223:42 474.25436:141 706.44531:843	17534	20093	15797	15314
6.16	718.534	PE 17:0-17:0 (IS)	[M-H]-	C39H78NO8P	YSFFAUPDXKTJMR-UHFFFAOYNA-N	CCCCCCCCCCCCCCCCC(=O)OCC(COP(O)(=O)OCCN)OC(=O)CCCCCCCCCCCCCCCC	126.01053:2 140.01529:17 173.04768:2 174.95335:29 196.03726:15 242.9426:35 248.95851:6 268.39221:13 269.24808:1382 269.38467:4 269.77151:4 271.0661:4 272.54309:4 273.98441:4 277.19778:4 310.87411:6 310.92883:19 378.91382:13 405.22543:4 410.30219:4 446.89438:8 448.27036:15 466.28363:19 466.2897:52 514.82153:4 718.53918:286	10902	15022	13045	11368
5.08	740.52	PE 18:1-18:2	[M-H]-	C41H76NO8P	GKAFCSRKMWFPSJ-RQOIEFAZNA-N	CCCCCCCC\C=C/CCCCCCCC(=O)OCC(COP(O)(=O)OCCN)OC(=O)CCCCCCC\C=C/C\C=C/CCCCC	134.37036:2 175.00891:2 196.04068:6 205.05687:2 238.92345:2 278.35376:6 279.23242:329 279.73715:4 281.24701:186 282.0094:4 284.34079:4 291.20227:4 316.94461:4 384.87592:4 458.25565:4 458.34625:2 460.27835:4 474.85098:2 476.2724:6 478.29126:35 740.52277:113	1860	1152	1108	1652
3.79	708.46	PE 18:2-16:3	[M-H]-	C39H68NO8P	RZRDQXWNTHQGSU-BAYANWAKNA-N	CCCCC\C=C/C\C=C/CCCCCCCC(=O)OCC(COP(O)(=O)OCCN)OC(=O)CCCCC\C=C/C\C=C/C\C=C/CC	140.00197:8 140.00864:25 196.03908:33 203.58107:4 205.19466:25 210.22906:8 226.96976:4 231.17842:17 233.18845:13 247.17828:8 248.39529:21 249.18529:922 250.56352:9 251.20039:551 275.202:8 277.21848:217 278.34714:13 279.23053:556 282.24921:8 402.24228:4 428.21939:8 446.23138:13 456.25906:13 458.26831:17 474.25842:38 476.27301:46 534.88452:8 706.2085:8 708.45984:467	6985	8513	7943	6793
4.63	738.505	PE 18:2-18:2	[M-H]-	C41H74NO8P	SSCDRSKJTAQNNB-MAZCIEHSNA-N	CCCCC\C=C/C\C=C/CCCCCCCC(=O)OCC(COP(O)(=O)OCCN)OC(=O)CCCCCCC\C=C/C\C=C/CCCCC	196.04092:42 278.33752:22 279.23267:2834 458.27704:52 476.28497:83 737.30536:10 738.44739:42 738.50494:559	22947	23264	21050	24541
4.23	736.489	PE 18:2-18:3	[M-H]-	C41H72NO8P	ZOXULAUECYWFFP-DYXXURTGNA-N	CCCCC\C=C/C\C=C/CCCCCCCC(=O)OCC(COP(O)(=O)OCCN)OC(=O)CCCCCCC\C=C/C\C=C/C\C=C/CC	127.28841:7 140.01324:83 179.16325:7 182.55183:14 196.03821:63 205.6264:7 214.048:21 227.13016:7 252.37209:7 261.22974:14 275.21912:7 276.34842:21 277.21451:1784 278.34552:21 279.20532:21 279.23361:2702 279.79498:14 280.42068:14 281.68845:14 283.12756:14 400.22452:7 436.91333:7 456.23761:21 456.24966:42 458.26794:21 474.25793:76 476.26941:56 734.19983:14 736.48767:1002	38561	33724	40082	43371
3.86	734.474	PE 18:3-18:3	[M-H]-	C41H70NO8P	WIHSZOXPODIZSW-YTWBPVBXNA-N	CC\C=C/C\C=C/C\C=C/CCCCCCCC(=O)OCC(COP(O)(=O)OCCN)OC(=O)CCCCCCC\C=C/C\C=C/C\C=C/CC	122.00665:10 140.01086:73 196.04332:63 233.23161:42 276.3334:54 277.21356:3173 283.34982:21 456.23648:31 474.25986:104 734.4776:538	11867	13301	10319	9818
4.77	721.501	PG 16:0-16:0	[M-H]-	C38H75O10P	BIABMEZBCHDPBV-UHFFFAOYNA-N	CCCCCCCCCCCCCCCC(=O)OCC(COP(O)(=O)OCC(O)CO)OC(=O)CCCCCCCCCCCCCCC	152.99547:154 168.98308:4 171.00462:67 207.93375:4 209.02155:25 227.03523:42 237.22108:13 242.94617:8 254.42558:38 255.11015:10 255.23184:6500 256.16583:13 256.41202:8 257.73758:13 258.12048:13 258.43112:13 258.71243:8 259.7164:8 260.87271:8 262.57309:13 264.71497:8 269.25162:8 384.87781:8 391.22263:183 405.96167:8 409.24011:13 465.09003:8 465.25739:196 479.94812:4 483.26718:204 647.43408:8 719.1…	43775	56326	58759	72885
4.3	719.485	PG 16:0-16:1	[M-H]-	C38H73O10P	NOFOTAHTYLXZNV-PEZBUJJGNA-N	CCCCCCCCCCCCCCCC(=O)OCC(COP(O)(=O)OCC(O)CO)OC(=O)CCCCCCC\C=C/CCCCCC	129.97505:2 151.58659:4 152.99509:21 171.0097:10 173.68417:2 206.99635:2 220.94939:2 227.19826:15 238.91827:2 242.93442:6 253.21552:223 254.42702:8 255.23103:474 256.06567:4 257.53522:4 267.23816:4 379.93527:6 389.21463:19 391.21841:4 447.85657:4 463.24326:17 465.25562:10 481.25769:21 483.27463:4 673.32721:4 689.43878:2 717.16925:4 719.47961:377	3915	4815	4838	4635
5	735.509	PG 16:0-17:0	[M-H]-	C39H77O10P	MXWSMQMRZPPNRI-UHFFFAOYNA-N	CCCCCCCCCCCCCCCCC(=O)OC(COC(=O)CCCCCCCCCCCCCCC)COP(O)(=O)OCC(O)CO	121.99976:10 174.95651:10 253.21338:10 255.2289:135 265.84018:10 269.24857:156 311.93723:21 394.8714:10 735.51489:240	972	1618	1129	909
4.56	733.499	PG 16:0-17:1	[M-H]-	C39H75O10P	PKPZZNIIECIREJ-ICFOKQHNNA-N	CCCCCCCCCCCCCCCC(=O)OCC(COP(O)(=O)OCC(O)CO)OC(=O)CCCCCCC\C=C/CCCCCCC	152.99446:21 155.71301:7 171.00537:14 178.99655:7 231.2774:7 241.21498:28 255.23257:444 267.23282:195 281.25217:14 391.21207:7 403.2153:35 465.28528:7 477.27573:14 495.27576:21 687.54639:14 732.14709:14 733.49908:293	3801	3316	3590	3913
4.16	731.485	PG 16:0-17:2	[M-H]-	C39H73O10P	QSFMQHTYJXXCRH-XINOORGGNA-N	CCCCCCCCCCCCCCCC(=O)OCC(COP(O)(=O)OCC(O)CO)OC(=O)CCCCCCC\C=C/C\C=C/CCCC	241.22102:42 255.23438:229 265.21594:63 731.44806:63 731.50146:146	1207	1630	1772	1425
4.85	747.513	PG 16:0-18:1	[M-H]-	C40H77O10P	PAZGBAOHGQRCBP-ZCXUNETKNA-N	CCCCCCCCCCCCCCCC(=O)OCC(COP(O)(=O)OCC(O)CO)OC(=O)CCCCCCC\C=C/CCCCCCCC	152.99376:146 171.0029:52 209.02795:52 222.26094:10 254.43062:62 254.48688:24 255.23239:4786 256.24316:31 281.24506:1656 391.22675:31 417.24313:208 463.40167:10 465.25003:42 483.27527:42 491.27588:135 509.29367:146 745.13354:42 747.51929:3361	47327	27079	38089	54944
4.39	745.499	PG 16:0-18:2	[M-H]-	C40H75O10P	ATBOMIWRCZXYSZ-BCTRXSSUNA-N	CCCCCCCCCCCCCCCC(=O)OCC(COP(O)(=O)OCC(O)CO)OC(=O)CCCCCCC\C=C/C\C=C/CCCCC	106.77704:21 147.34897:21 152.98483:106 152.99704:299 154.65936:21 171.00822:167 209.02571:83 227.03116:125 237.22566:21 251.5558:21 254.4169:83 255.23216:10142 255.69894:42 256.39877:42 257.22855:42 258.00299:42 258.64468:42 260.10568:42 271.15137:44 278.34686:88 279.2326:4598 280.23544:26 284.00562:42 391.22931:42 413.87796:43 415.22519:424 421.91296:21 433.2406:42 465.26505:104 477.12894:21 48…	82762	74701	110102	113026
4.05	743.483	PG 16:0-18:3	[M-H]-	C40H73O10P	MLANVLMRGHBUJH-SVNQLWEDNA-N	CCCCCCCCCCCCCCCC(=O)OCC(COP(O)(=O)OCC(O)CO)OC(=O)CCCCCCC\C=C/C\C=C/C\C=C/CC	129.30986:21 150.98428:21 152.99667:674 154.92578:23 167.90947:42 171.00401:234 209.0228:146 227.03226:229 233.22591:104 237.22237:63 254.4201:188 254.90642:87 255.0596:85 255.23088:22186 255.78339:42 256.49011:63 256.75681:42 258.74548:63 259.83594:42 261.48959:42 276.34589:111 277.21671:9305 278.16885:42 279.11084:42 281.95828:42 283.56912:42 383.43286:21 391.22665:104 411.13287:43 411.89417:44…	84311	83021	97867	83259
4.65	745.499	PG 16:1-18:1	[M-H]-	C40H75O10P	VCYYBLIRAQBPTM-LJSPAGPLNA-N	CCCCCCCC\C=C/CCCCCCCC(=O)OC(COC(=O)CCCCCCC\C=C/CCCCCC)COP(O)(=O)OCC(O)CO	152.99364:33 171.00447:13 214.18253:4 227.03268:33 227.20064:17 245.04584:13 253.19556:8 253.21576:104 255.23578:83 279.2338:50 280.35239:13 281.24603:459 413.91547:4 417.24017:17 435.24567:8 463.24634:8 489.31335:8 491.26892:13 507.27942:8 509.28644:484 699.44312:21 699.46924:29 743.11755:13 745.49237:305	10365	7777	9603	12678
4.21	743.482	PG 16:1-18:2	[M-H]-	C40H73O10P	PTJBFPPEYDFAAQ-RUGCENDANA-N	CCCCCC\C=C/CCCCCCCC(=O)OCC(COP(O)(=O)OCC(O)CO)OC(=O)CCCCCCC\C=C/C\C=C/CCCCC	152.53508:21 152.99718:268 171.00276:32 227.0331:271 227.20107:42 245.04193:83 251.20877:42 253.21631:772 255.22958:229 259.83011:10 277.21304:83 279.23215:4577 280.7099:31 415.224:229 433.23929:31 463.22992:21 463.26028:31 481.25958:31 489.23727:21 489.25912:52 505.64954:42 506.25565:23 506.94473:24 507.26877:5028 743.44427:151 743.48657:2436	54072	34690	54912	61349
3.87	741.469	PG 16:1-18:3	[M-H]-	C40H71O10P	BFIMUUYOALOYGB-MVXJGUQMNA-N	CCCCCC\C=C/CCCCCCCC(=O)OCC(COP(O)(=O)OCC(O)CO)OC(=O)CCCCCCC\C=C/C\C=C/C\C=C/CC	152.5544:22 152.99557:936 170.99544:21 171.00652:146 205.19627:21 209.02548:42 227.01376:53 227.0329:572 245.04164:177 249.19556:10 253.21597:1955 259.20471:42 275.19617:31 276.33243:83 276.37231:21 277.14212:53 277.21729:10455 280.25577:31 302.67816:10 389.20938:42 413.20703:274 431.21994:94 463.24048:83 481.24863:52 487.24045:199 503.63202:52 505.25436:12706 505.67624:22 509.71338:31 511.05203:…	190704	195807	180792	170500
3.56	739.452	PG 16:2-18:3	[M-H]-	C40H69O10P	SYLAVLLFLCUKRZ-NOGDRUJUNA-N	CCC\C=C/C\C=C/CCCCCCCC(=O)OCC(COP(O)(=O)OCC(O)CO)OC(=O)CCCCCCC\C=C/C\C=C/C\C=C/CC	152.99203:21 225.18747:31 227.03099:31 251.19089:21 251.1976:83 277.21304:465 503.24734:10 505.2337:75 505.25589:409 739.44836:177	4038	4945	4524	5358
5.43	749.53	PG 17:0-17:0 (IS)	[M-H]-	C40H79O10P	ZBVHXVKEMAIWQQ-UHFFFAOYNA-N	CCCCCCCCCCCCCCCCC(=O)OCC(COP(O)(=O)OCC(O)CO)OC(=O)CCCCCCCCCCCCCCCC	152.99442:156 171.00558:42 207.17104:10 224.68352:10 227.02641:31 268.40054:42 269.24951:6671 269.48801:23 270.33865:31 271.31381:21 271.53464:21 405.2363:208 479.28384:146 497.27441:146 747.14899:31 749.4646:21 749.53412:3476	83459	91184	81486	47505
5.4	749.53	PG 17:0-17:0 (IS)	[M-H]-	C40H79O10P	ZBVHXVKEMAIWQQ-UHFFFAOYNA-N	CCCCCCCCCCCCCCCCC(=O)OCC(COP(O)(=O)OCC(O)CO)OC(=O)CCCCCCCCCCCCCCCC	150.97804:10 152.99564:378 171.01041:94 209.01993:42 225.19641:10 227.03362:73 251.25191:10 255.228:83 268.39185:73 269.16901:64 269.24771:15990 269.74567:31 271.04947:21 272.29822:42 273.5195:31 283.25986:42 404.08917:21 405.24426:472 418.16586:10 423.24728:31 448.36169:32 479.27335:299 497.28244:437 675.49097:21 747.14117:73 749.534:7275	83459	86721	81680	86930
3.8	805.482	PI 16:0-16:2	[M-H]-	C41H75O13P	XVAYDAQDXIWIQD-UDJAPEQQNA-N	CCCCCCCCCCCCCCCC(=O)OCC(COP(O)(=O)OC1C(O)C(O)C(O)C(O)C1O)OC(=O)CCCCCCC\C=C/C\C=C/CCC	147.57086:7 152.99966:42 185.7215:7 222.99171:14 222.99803:56 228.24498:7 241.009:139 245.15526:7 251.20274:222 255.23477:271 259.02408:21 295.74146:7 297.02631:35 315.04877:14 387.19849:21 391.22037:90 405.22061:7 409.24347:21 549.2428:42 553.27075:118 567.28607:7 571.27838:42 595.59485:7 802.92065:21 805.41718:35 805.48523:1387	2406	2170	3724	3486
3.51	803.465	PI 16:0-16:3	[M-H]-	C41H73O13P	ZTRPDYYDCCFHSL-HLMRNWPHNA-N	CCCCCCCCCCCCCCCC(=O)OCC(COP(O)(=O)OC1C(O)C(O)C(O)C(O)C1O)OC(=O)CCCCC\C=C/C\C=C/C\C=C/CC	144.20984:10 152.99379:83 223.00618:104 241.0154:316 246.55983:21 248.6711:32 249.18306:435 255.23242:515 259.01721:31 280.28766:10 297.04108:73 310.89838:10 385.17532:52 391.21841:229 403.18497:10 547.2298:63 547.25287:42 553.27942:232 571.28394:63 800.91528:31 803.47662:2661	4176	4660	7685	8888
4.66	835.531	PI 16:0-18:1	[M-H]-	C43H81O13P	PDLAMJKMOKWLAJ-ZCXUNETKNA-N	CCCCCCCCCCCCCCCC(=O)OCC(COP(O)(=O)OC1C(O)C(O)C(O)C(O)C1O)OC(=O)CCCCCCC\C=C/CCCCCCCC	142.83888:7 152.99359:90 222.99121:14 222.99965:63 239.29234:7 241.0108:264 245.06874:14 255.23221:354 259.01471:14 280.35831:14 281.24487:264 290.33643:7 297.03598:49 307.25705:7 315.04883:35 390.12228:7 391.22379:208 399.0481:7 409.22708:14 417.24008:35 553.28259:153 567.99402:7 571.28381:49 579.28668:49 597.30957:14 832.84552:21 835.46558:42 835.539:3038	5651	4925	9251	11803
4.23	833.516	PI 16:0-18:2	[M-H]-	C43H79O13P	BSNJSZUDOMPYIR-BCTRXSSUNA-N	CCCCCCCCCCCCCCCC(=O)OCC(COP(O)(=O)OC1C(O)C(O)C(O)C(O)C1O)OC(=O)CCCCCCC\C=C/C\C=C/CCCCC	139.40312:10 152.99529:73 215.72609:10 222.99753:135 241.01079:493 253.22116:32 255.22995:794 259.02151:63 279.20438:53 279.23267:838 297.03845:156 309.7872:10 315.05136:63 389.96912:32 391.22385:407 409.23291:32 415.22534:73 553.27612:357 571.284:83 575.83191:10 577.26147:73 577.28857:73 830.84802:42 833.302:25 833.52197:7153	11738	11629	19465	24339
3.89	831.498	PI 16:0-18:3	[M-H]-	C43H77O13P	UHAJRYVOXHROHT-SVNQLWEDNA-N	CCCCCCCCCCCCCCCC(=O)OCC(COP(O)(=O)OC1C(O)C(O)C(O)C(O)C1O)OC(=O)CCCCCCC\C=C/C\C=C/C\C=C/CC	138.98265:4 152.99585:50 223.00185:104 241.01295:346 241.95349:8 253.21431:8 255.23433:475 259.02591:29 267.66147:4 277.21561:366 279.23941:8 281.24454:17 297.03796:83 315.04825:42 389.97342:8 391.22534:217 409.22571:21 413.20813:42 487.23868:8 506.59491:8 548.73297:8 551.48273:8 553.26996:183 571.2843:38 575.26019:42 593.27222:8 742.47784:8 785.42621:33 828.80609:13 828.85889:17 831.36279:9 831.…	4747	5241	6866	5033
4.34	758.494	PS 16:0-18:2	[M-H]-	C40H74NO10P	ZGNVQERQNSXHHO-BCTRXSSUNA-N	CCCCCCCCCCCCCCCC(=O)OCC(COP(O)(=O)OCC(N)C(O)=O)OC(=O)CCCCCCC\C=C/C\C=C/CCCCC	122.35351:21 152.98994:104 204.89328:42 240.05879:42 255.22301:128 255.23427:531 261.19202:21 270.24594:42 277.2204:21 279.23007:125 321.89929:21 389.98273:21 391.22635:190 409.23541:146 415.22211:63 669.34088:21 671.44128:105 671.47052:210 750.30261:21 758.49438:208	3627	3571	3749	4422
3.98	756.479	PS 16:0-18:3	[M-H]-	C40H72NO10P	GRXQVLCZJYBDDD-SVNQLWEDNA-N	CCCCCCCCCCCCCCCC(=O)OCC(COP(O)(=O)OCC(N)C(O)=O)OC(=O)CCCCCCC\C=C/C\C=C/C\C=C/CC	152.99034:83 255.22144:63 255.23045:440 277.21411:188 389.99774:10 391.22742:156 409.23083:94 411.99536:10 413.21332:52 417.241:10 642.03632:10 669.45227:316 754.4455:10 756.47742:198	2356	2806	2424	2762
4.89	761.58	SM d18:1/17:0 (IS)	[M-H]-	C40H81N2O6P	YMQZQHIESOAPQH-QOSDPKFLNA-N	CCCCCCCCCCCCCCCCC(=O)NC(COP([O-])(=O)OCC[N+](C)(C)C)C(O)\C=C\CCCCCCCCCCCCC	141.00026:2 168.04369:60 174.95334:4 184.94897:2 203.7262:2 292.94171:2 349.78949:2 398.33954:4 409.6767:4 419.44037:2 427.30142:4 442.84158:2 449.3136:6 483.93155:4 579.88:4 610.84564:2 616.79132:4 630.47534:4 699.33307:13 701.49121:10 701.56226:950 702.50049:10 702.55286:6 703.88104:4 706.09491:4 708.823:4 761.5708:21	4396	3492	4306	3932
4.91	761.577	SM d35:1 (IS)	[M-H]-	C40H81N2O6P	YMQZQHIESOAPQH-QOSDPKFLNA-N	CCCCCCCCCCCCCCCCC(=O)NC(COP([O-])(=O)OCC[N+](C)(C)C)C(O)\C=C\CCCCCCCCCCCCC	168.04353:96 388.99054:8 431.31198:4 630.48401:8 698.03265:4 699.31177:8 701.29425:8 701.55579:1181 702.4903:8 702.55017:13 703.5976:8 715.43134:8 761.52075:8 761.5636:25	4197	4427	4153	3481
11.61	724.692	CE 22:1 (IS)	[M+H]+	C49H86O2	SQHUGNAFKZZXOT-QXAJUEOOSA-N	CCCCCCCC\C=C/CCCCCCCCCCCC(=O)O[C@H]1CC[C@]2(C)[C@H]3CC[C@]4(C)[C@H](CC[C@H]4[C@@H]3CC=C2C1)[C@H](C)CCCC(C)C	103.05644:8 105.06851:90 107.08543:60 107.10149:4 109.09942:160 111.11729:54 113.13265:6 117.06958:8 119.08408:52 121.09869:100 123.11766:100 125.12965:44 127.14841:29 129.06628:6 131.08412:25 133.10132:96 135.11589:307 137.13072:56 139.1488:21 145.09431:13 145.09941:21 146.6689:9 147.11691:377 149.1311:152 151.14685:44 153.16216:10 159.11905:31 160.62827:13 161.13113:373 163.14864:63 165.16057:5…	24732	25121	22090	21544
2.99	416.336	DAG 2:0-18:1 (IS)	[M+NH4]+	C23H42O5	SWFNWNMMXVUGLT-KHPPLWFENA-N	CCCCCCCC\C=C/CCCCCCCC(=O)OC(CO)COC(C)=O	105.0711:63 107.08366:319 109.09763:215 109.10057:387 111.08128:229 111.11548:188 113.10081:42 116.6879:83 117.05549:3281 117.86439:42 121.09987:527 123.11259:294 125.09456:83 127.55084:43 131.09341:21 133.10091:43 135.11711:565 137.13359:63 139.11009:125 141.12589:42 149.13408:168 151.1481:83 153.12502:63 163.14812:83 165.15822:42 169.15665:42 177.16547:83 181.15767:42 187.14058:21 191.18059:83 …	190099	181934	163376	153959
4.07	474.413	DAG 12:0-12:0 (IS)	[M+NH4]+	C27H52O5	OQQOAWVKVDAJOI-UHFFFAOYNA-N	CCCCCCCCCCCC(=O)OCC(CO)OC(=O)CCCCCCCCCCC	101.10612:10 109.10207:188 123.11262:21 123.12045:73 174.11766:10 183.1743:135 201.18512:115 256.41092:43 257.21359:1131 439.38547:188 474.27838:42 474.35519:31 474.39206:31	14844	14847	11455	11614
5.63	582.506	DAG 16:0-16:2	[M+NH4]+	C35H64O5	DUTDCXZPOSRTTA-UDJAPEQQNA-N	CCCCCCCCCCCCCCCC(=O)OCC(CO)OC(=O)CCCCCCC\C=C/C\C=C/CCC	105.07088:14 109.10036:21 113.13212:7 123.11241:14 125.08649:7 133.104:14 142.07263:7 147.1129:14 197.73792:7 217.18459:14 217.18875:21 234.08316:7 252.87859:7 280.2092:7 281.29901:28 282.27005:42 299.31186:21 307.06253:7 309.24203:63 311.24753:14 313.27197:125 522.37164:14 536.47345:7 537.52295:14 540.31683:14 547.46027:83 582.27972:21 582.33081:49 582.36145:49 582.44318:28 582.49426:21	1404	1645	1360	1978
5.18	580.492	DAG 16:0-16:3	[M+NH4]+	C35H62O5	VDWIHAFSNZVNPA-HLMRNWPHNA-N	CCCCCCCCCCCCCCCC(=O)OCC(CO)OC(=O)CCCCC\C=C/C\C=C/C\C=C/CC	103.07758:8 105.07249:17 107.0836:21 109.09903:25 111.0827:8 117.07068:13 121.10133:42 123.11563:17 125.09604:8 131.082:17 133.09918:29 135.11536:38 137.12852:13 145.09712:13 147.11459:8 149.09259:8 149.13567:25 153.06027:4 159.11661:21 161.12688:8 163.14435:8 173.12843:13 184.08986:4 205.15257:8 205.19704:13 215.18242:58 221.22833:8 233.18994:38 238.17596:4 239.22664:21 251.20264:8 257.25168:21 …	6151	6036	5197	5036
4.65	578.475	DAG 16:1-16:3	[M+NH4]+	C35H60O5	GVINBTLECODQSG-JETZYGMFNA-N	CCCCCC\C=C/CCCCCCCC(=O)OCC(CO)OC(=O)CCCCC\C=C/C\C=C/C\C=C/CC	105.06747:10 135.11957:42 215.17548:21 217.96811:10 307.2193:31 307.23907:31 311.25348:63 311.28085:21 535.27551:21 541.72864:10 543.43756:42 578.29364:31 578.31738:42 578.35815:52 578.46674:31	1965	1436	2155	2354
4.23	576.459	DAG 16:2-16:3	[M+NH4]+	C35H58O5	VGEACGGIJAAJPM-GZDRNJOHNA-N	CCC\C=C/C\C=C/CCCCCCCC(=O)OCC(CO)OC(=O)CCCCC\C=C/C\C=C/C\C=C/CC	104.99947:52 107.0858:31 109.09684:21 119.07985:21 121.10218:73 123.11493:21 131.08453:31 133.09848:21 135.11467:52 143.08615:10 145.11174:10 171.11574:10 173.13152:31 187.12819:10 201.16026:10 210.2168:10 213.16458:21 215.17567:52 215.19637:10 217.19203:21 221.2383:10 227.20009:52 231.16859:10 233.18297:21 241.20294:10 273.19104:21 291.19919:21 305.98447:10 307.22714:167 309.24097:167 345.20578:…	5314	6013	6340	5915
6.22	610.537	DAG 16:0-18:2	[M+NH4]+	C37H68O5	SVXWJFFKLMLOHO-BCTRXSSUNA-N	CCCCCCCCCCCCCCCC(=O)OCC(CO)OC(=O)CCCCCCC\C=C/C\C=C/CCCCC	105.06705:13 107.0854:29 109.10381:33 111.08453:8 117.08479:4 119.08863:21 121.10326:25 123.07687:8 123.11758:25 131.08562:4 133.1012:17 135.1174:29 137.13058:13 139.11038:8 147.11331:13 149.13092:21 151.14665:13 153.12878:8 159.12061:4 161.13089:13 163.15019:8 175.15083:13 187.16402:4 189.1671:13 221.08618:8 239.24246:25 245.22835:29 255.22865:4 257.24545:21 263.24048:42 266.99649:8 281.05292:8 …	5449	5068	5167	6860
5.75	608.522	DAG 16:0-18:3	[M+NH4]+	C37H66O5	UHPKYXAUVQOHQL-SVNQLWEDNA-N	CCCCCCCCCCCCCCCC(=O)OCC(CO)OC(=O)CCCCCCC\C=C/C\C=C/C\C=C/CC	105.0637:21 121.09818:83 131.08844:42 137.13515:42 149.13228:42 159.12027:42 197.13727:21 251.15398:21 261.21851:125 275.84763:21 309.25201:42 313.27451:444 317.25516:22 327.08063:42 328.09186:21 335.25552:271 339.29504:42 362.92117:21 384.13086:83 384.15021:63 439.19699:42 440.21176:63 496.2641:104 552.33368:63 571.70599:21 573.4751:188 608.36169:42 608.38605:63 608.47656:42	6435	5624	5575	6777
5.18	606.505	DAG 16:2-18:2	[M+NH4]+	C37H64O5	BRNISQVGTMRXFZ-ZJCTUUHQNA-N	CCCCC\C=C/C\C=C/CCCCCCCC(=O)OC(CO)COC(=O)CCCCCCC\C=C/C\C=C/CCC	105.0652:8 107.08355:10 109.10341:10 111.08266:4 116.05161:2 119.08362:10 121.10133:13 123.1125:8 125.09604:4 129.0706:4 131.082:6 133.0992:8 135.11374:6 137.13185:4 141.07216:6 143.08012:4 144.08943:4 147.01883:6 147.11465:31 148.1226:8 149.13055:10 151.14803:4 157.09959:6 159.01881:4 159.07397:4 160.08098:8 161.12875:6 163.14624:6 165.03307:4 171.11281:4 173.097:4 175.03288:4 175.15797:4 179.14…	3406	2515	2642	3044
4.74	604.494	DAG 16:2-18:3	[M+NH4]+	C37H62O5	KXSTWKHMHVIKQX-NOGDRUJUNA-N	CCC\C=C/C\C=C/CCCCCCCC(=O)OCC(CO)OC(=O)CCCCCCC\C=C/C\C=C/C\C=C/CC	101.24528:10 105.07121:52 107.0823:31 109.10509:52 111.07989:21 117.08612:10 121.10307:104 123.11738:52 129.05637:10 133.09448:21 133.09612:52 135.11555:52 139.10851:21 145.10072:21 147.11652:62 149.13069:42 151.11348:21 159.11504:52 161.13245:31 163.15536:21 171.12029:10 174.12698:10 185.13101:21 189.16684:21 213.16949:21 215.17439:62 217.19073:42 227.19873:21 229.20216:10 233.18803:42 235.209:2…	7713	4684	6139	7441
4.34	602.476	DAG 16:3-18:3	[M+NH4]+	C37H60O5	YEXLSDHVXIZUSM-AAXIOSLLNA-N	CC\C=C/C\C=C/C\C=C/CCCCCCCC(=O)OC(CO)COC(=O)CCCCC\C=C/C\C=C/C\C=C/CC	102.04497:8 103.05367:8 105.07148:125 107.049:17 107.08842:167 109.10095:192 111.0772:17 113.09669:17 115.05566:13 117.06503:25 117.06962:42 119.08719:125 121.10181:281 123.11611:83 125.09494:25 128.06165:8 129.06949:21 131.08733:133 133.10292:158 135.10765:21 135.11586:322 137.09764:29 137.13232:29 139.11214:21 143.08565:21 145.09933:108 147.11853:104 149.09656:33 149.13101:117 151.10686:21 153.…	27152	26848	35141	46953
5.78	634.537	DAG 18:1-18:3	[M+H]+	C39H68O5	YAKOEWASAGCYLB-XEKZTXPJNA-N	CCCCCCCC\C=C/CCCCCCCC(=O)OCC(CO)OC(=O)CCCCCCC\C=C/C\C=C/C\C=C/CC	107.08532:21 109.10224:31 121.11245:10 149.14104:10 158.96199:21 226.94339:52 256.15305:10 294.88016:31 330.90784:10 335.25946:31 335.29047:10 337.26715:94 339.2912:52 359.21472:10 362.86328:31 493.6813:10 599.48895:73 617.50262:31 634.3465:31 634.3927:52 634.43536:31 634.47089:31	1165	1476	1568	1394
5.3	632.521	DAG 18:2-18:3	[M+H]+	C39H66O5	PGXBELQFNRPKBC-DYXXURTGNA-N	CCCCC\C=C/C\C=C/CCCCCCCC(=O)OCC(CO)OC(=O)CCCCCCC\C=C/C\C=C/C\C=C/CC	105.06727:14 105.67265:7 107.08418:21 109.10257:28 117.07132:7 119.09661:7 121.0989:21 123.11788:21 131.08112:14 133.0983:63 135.11285:21 143.08765:14 145.09796:14 147.11203:14 149.12964:14 151.15926:7 160.08182:7 169.10059:7 175.14581:14 189.15611:14 223.17509:7 240.17177:7 243.22066:21 245.22047:14 259.2099:28 261.22183:42 263.23468:21 315.2691:7 317.24374:14 323.18436:7 329.27734:14 335.25928:…	3895	3688	2563	3626
4.85	630.505	DAG 18:3-18:3	[M+NH4]+	C39H64O5	RAPBJBKXYYMYAY-YTWBPVBXNA-N	CC\C=C/C\C=C/C\C=C/CCCCCCCC(=O)OCC(CO)OC(=O)CCCCCCC\C=C/C\C=C/C\C=C/CC	107.08829:21 113.3698:21 121.10166:42 135.11569:42 147.12178:42 261.21368:42 335.23672:63 335.25482:271 587.33728:21 595.46893:83 613.47845:42 630.36694:63 630.42365:42	4217	3881	3281	4029
2.86	362.326	MAG 17:0 (IS)	[M+NH4]+	C20H40O4	SVUQHVRAGMNPLW-UHFFFAOYNA-N	CCCCCCCCCCCCCCCCC(=O)OCC(O)CO	100.57303:4 109.10316:42 111.11958:13 113.13646:13 123.11536:21 137.12993:8 165.16148:8 185.10376:13 252.16063:4 253.2529:21 262.12628:8 271.26166:25 283.2659:8 327.28915:75 340.2149:4 362.20575:8 362.24335:25 362.289:13	4091	4158	2953	3385
4.51	812.551	SQDG 16:0-16:0	[M+NH4]+	C41H78O12S	RVUUQPKXGDTQPG-UHFFFAOYNA-N	CCCCCCCCCCCCCCCC(=O)OCC(COC1OC(CS(O)(=O)=O)C(O)C(O)C1O)OC(=O)CCCCCCCCCCCCCCC	109.1007:146 111.04721:42 111.11561:31 123.11741:83 125.13412:31 127.88898:10 135.11722:10 137.13039:52 151.14992:31 173.15837:10 184.06905:21 191.00507:115 209.01241:42 221.22438:73 237.2213:52 238.47897:32 239.23779:604 257.23157:21 257.24741:229 312.2858:73 313.27139:6660 313.72855:31 313.9985:21 314.4837:21 317.01584:21 331.28058:135 463.77295:21 465.25992:328 537.57672:22 539.28894:1208 549.…	10254	11357	12732	14680
4.06	810.532	SQDG 16:0-16:1	[M+H]+	C41H76O12S	VDWVQLTYVQQUDC-PEZBUJJGNA-N	CCCCCCCCCCCCCCCC(=O)OCC(COC1OC(CS(O)(=O)=O)C(O)C(O)C1O)OC(=O)CCCCCCC\C=C/CCCCCC	151.1429:21 184.08046:21 191.01866:10 211.2047:10 219.21228:31 234.13908:10 237.22125:52 239.23776:63 245.09325:10 279.16586:10 309.24893:10 311.25943:302 312.1138:21 313.27393:419 329.26013:21 463.24759:10 531.29169:10 537.25635:63 539.28912:94 540.2561:10 549.4906:341 740.47479:10 801.37054:10 810.49475:42 810.53888:63 810.62329:42	1099	1119	1307	1580
3.49	806.504	SQDG 16:0-16:3	[M+H]+	C41H72O12S	KVURRGLNPIVHBL-HLMRNWPHNA-N	CCCCCCCCCCCCCCCC(=O)OCC(COC1OC(CS(O)(=O)=O)C(O)C(O)C1O)OC(=O)CCCCC\C=C/C\C=C/C\C=C/CC	105.07356:10 119.08949:10 121.09793:31 135.11513:21 139.15137:10 148.12581:10 161.12856:31 173.13582:31 205.19518:31 215.18263:125 233.18811:156 239.23792:83 307.22327:188 313.27701:395 329.06885:10 331.289:21 379.33176:31 380.33817:42 531.17993:10 533.2403:104 539.28796:83 545.45538:229 546.46747:42 563.45117:63 806.46716:52 806.5072:52 806.58734:21	1415	1652	1794	1680
4.58	838.566	SQDG 16:0-18:1	[M+H]+	C43H80O12S	SQOJCPIJIDPYDD-ZCXUNETKNA-N	CCCCCCCCCCCCCCCC(=O)OCC(COC1OC(CS(O)(=O)=O)C(O)C(O)C1O)OC(=O)CCCCCCC\C=C/CCCCCCCC	109.10028:52 111.07652:10 121.09959:31 123.11544:31 127.03799:16 133.60571:5 135.1152:36 137.13333:31 151.14612:16 165.16524:16 187.16547:5 190.99706:42 209.01633:26 221.22426:16 239.23555:156 247.24048:89 257.25192:68 265.25156:172 283.26144:21 312.28601:21 313.27411:1779 315.39532:10 321.27823:21 331.2706:26 337.11252:11 338.22473:21 339.28943:1304 355.25833:21 357.07428:10 357.30362:63 373.279…	3734	2704	3503	5629
4.17	836.553	SQDG 16:0-18:2	[M+H]+	C43H78O12S	LOZJMRGYMGMBTB-BCTRXSSUNA-N	CCCCCCCCCCCCCCCC(=O)OCC(COC1OC(CS(O)(=O)=O)C(O)C(O)C1O)OC(=O)CCCCCCC\C=C/C\C=C/CCCCC	107.08344:21 109.10036:83 111.04389:21 121.10123:42 123.12492:31 125.13382:21 133.10399:31 137.13507:63 149.13391:21 151.14967:42 161.13405:42 163.14977:31 177.16345:21 189.16867:31 190.9991:73 207.34105:10 219.21646:10 221.22435:31 237.34738:10 239.23784:219 245.22589:177 257.24298:94 263.24255:294 311.25226:31 313.27423:2643 319.26846:42 331.27585:52 331.29126:52 336.21432:22 337.27585:1504 355…	4692	4832	5603	7965
3.84	834.536	SQDG 16:0-18:3	[M+NH4]+	C43H76O12S	PUAZHUYVSFVFNU-SVNQLWEDNA-N	CCCCCCCCCCCCCCCC(=O)OCC(COC1OC(CS(O)(=O)=O)C(O)C(O)C1O)OC(=O)CCCCCCC\C=C/C\C=C/C\C=C/CC	103.04344:14 105.07128:69 107.0853:132 109.02856:56 109.09928:323 111.04281:42 113.0965:35 115.07514:14 117.06943:49 119.08854:111 121.10162:289 123.08618:28 123.11749:231 125.13264:28 127.03848:49 127.15141:14 129.04846:14 131.08554:111 132.99535:35 133.10112:139 135.11732:238 137.09416:28 137.12886:104 139.11531:28 139.14859:21 141.1613:14 143.08717:21 145.10088:132 147.12009:132 149.13431:201 …	34273	41387	50363	52150
3.04	828.491	SQDG 16:3-18:3	[M+H]+	C43H70O12S	AKOODYJUSBQMNM-AAXIOSLLNA-N	CC\C=C/C\C=C/C\C=C/CCCCCCCC(=O)OC(COC1OC(CS(O)(=O)=O)C(O)C(O)C1O)COC(=O)CCCCC\C=C/C\C=C/C\C=C/CC	107.08777:31 109.09883:42 119.08807:21 121.10115:31 123.12015:31 131.08829:21 135.12012:63 137.13828:31 139.11647:10 145.09698:21 147.11787:42 149.13551:42 159.11649:42 161.13213:31 163.14963:21 169.11783:21 173.1339:10 177.16518:21 180.32089:10 187.14995:21 191.17836:21 195.14519:21 201.1588:21 203.1749:21 209.01825:10 213.16306:42 215.1824:94 217.19881:31 220.95979:10 229.15921:10 231.1777:31 2…	1614	2166	2476	2189
3.32	856.517	SQDG 18:3-18:3	[M+H]+	C45H74O12S	LCFUHZTZHHVDNX-YTWBPVBXNA-N	CC\C=C/C\C=C/C\C=C/CCCCCCCC(=O)OCC(COC1OC(CS(O)(=O)=O)C(O)C(O)C1O)OC(=O)CCCCCCC\C=C/C\C=C/C\C=C/CC	121.10123:31 131.08676:31 147.11629:31 149.1322:31 159.13086:10 171.11829:10 187.14627:31 239.17459:10 241.19937:52 243.21289:83 257.18646:10 261.21606:125 315.27274:10 333.24588:63 335.25787:424 337.27591:63 353.27216:42 521.44299:63 561.2655:135 593.60974:10 595.4743:94 613.48053:229 839.48328:31 856.49249:63 856.5379:52 856.57916:31	1036	1252	1021	1230
9.89	794.724	TAG 14:0-16:0-16:1	[M+H]+	C49H92O6	OZXXJVVHOJHMRX-PNHLSOANNA-N	CCCCCCCCCCCCCCCC(=O)OC(COC(=O)CCCCCCCCCCCCC)COC(=O)CCCCC\C=C/CCCCCCCC	109.10078:29 121.10007:8 135.11565:17 155.17288:4 209.19604:8 211.20065:13 219.21233:13 225.21468:8 226.94572:8 233.21603:4 239.23343:13 258.23041:4 285.24277:29 292.93338:4 299.25031:8 307.23996:4 311.93427:4 313.27383:46 324.16476:4 386.8916:8 432.28918:8 454.8197:8 493.41248:8 495.44223:42 507.44135:8 509.45197:17 521.42523:38 521.45422:179 522.85986:8 523.46655:257 535.45874:50 537.49139:29 5…	1256	1263	844	1335
10.33	822.754	TAG 14:0-16:0-18:1	[M+H]+	C51H96O6	UPTISBGEYYYCRS-QOCHGBHMNA-N	CCCCCCCCCCCCCCCC(=O)OC(COC(=O)CCCCCCCCCCCCC)COC(=O)CCCCCCCCC\C=C/CCCCCC	109.09657:10 111.08469:10 115.09055:5 123.1131:21 135.11769:21 137.13254:16 207.20808:5 219.20508:16 223.43022:5 237.22255:26 239.23471:57 265.25531:26 278.9035:21 285.23972:21 288.92831:21 299.25702:16 312.15805:5 313.27328:73 414.88211:16 521.43567:16 521.44855:31 523.47058:318 535.46289:36 537.48242:31 547.73962:16 549.48444:719 551.50378:363 563.49969:63 565.5177:26 577.52185:303 605.55188:26…	1711	1727	1742	1402
9.97	820.737	TAG 16:0-16:1-16:1	[M+H]+	C51H94O6	UGGMYGFVPCJWRU-CDAVXRBQNA-N	CCCCCCCCCCCCCCCC(=O)OCC(COC(=O)CCCCC\C=C/CCCCCCCC)OC(=O)CCCCC\C=C/CCCCCCCC	109.09737:8 111.0825:13 121.09652:8 121.10273:38 123.11079:8 125.12904:13 135.11688:17 137.13007:17 147.11795:4 149.13214:13 191.1824:17 197.45813:4 211.20465:17 217.19691:13 219.21017:50 225.21886:8 226.95419:8 235.20683:13 237.21913:38 239.23999:17 245.22586:8 263.24023:8 265.25394:13 285.23349:21 299.25305:8 311.25473:50 313.26923:121 339.27396:8 339.28433:17 362.92892:8 494.22592:4 519.43762:…	1008	1198	1108	1741
10.74	850.783	TAG 16:0-16:0-18:1	[M+NH4]+	C53H100O6	ZKEWGTVAIGJNBK-QOCHGBHMNA-N	CCCCCCCCCCCCCCCC(=O)OCC(COC(=O)CCCCCCCCC\C=C/CCCCCC)OC(=O)CCCCCCCCCCCCCCC	107.08813:10 109.09918:63 111.11407:21 123.11734:31 239.22444:21 245.13939:10 256.26367:21 265.2489:73 313.276:42 521.50195:10 549.48291:63 551.50549:698 563.49469:52 565.53613:42 577.52344:1470 579.53241:94 591.54974:42 605.53943:52 850.474:42 850.5481:42 850.60571:42 850.67566:31 850.77026:115	2126	1812	1929	2809
10.37	848.766	TAG 16:0-16:1-18:1	[M+H]+	C53H98O6	URPCLMPOIWCNBL-QSZZZDORNA-N	CCCCCCCCCCCCCCCC(=O)OCC(COC(=O)CCCCCCCCC\C=C/CCCCCC)OC(=O)CCCCC\C=C/CCCCCCCC	109.09803:21 111.11143:21 119.09342:7 121.10345:14 125.12978:14 133.10309:7 135.1144:14 137.13252:28 147.81612:7 161.13312:14 163.14885:14 167.1741:7 177.16064:14 187.39438:7 213.17879:7 221.22549:14 223.92819:7 237.22472:28 239.2347:56 245.22935:14 257.24655:7 263.23703:56 265.25299:28 271.13562:7 311.26627:21 313.27078:49 317.97305:7 319.27005:28 327.29633:14 337.28009:14 339.29123:21 368.18011…	2023	1763	1852	2563
10.75	876.795	TAG 16:0-18:1-18:1	[M+NH4]+	C55H102O6	NJWLXJXDVKOEOP-IKJQKJQYNA-N	CCCCCCCCCCCCCCCC(=O)OCC(COC(=O)CCCCCCCCC\C=C/CCCCCC)OC(=O)CCCCCCCCC\C=C/CCCCCC	107.08681:13 109.12586:4 117.17481:4 121.10009:25 123.11594:13 127.11483:4 135.11403:21 137.12885:8 145.10085:4 151.14828:8 158.96391:8 163.15547:8 217.95874:4 226.94792:13 239.23567:29 247.23613:38 256.25952:8 265.25616:42 310.31924:4 313.27393:13 321.28305:8 332.91068:8 339.29172:17 400.91165:13 468.90671:8 532.36835:8 536.87024:8 549.48364:8 575.49847:21 575.67108:13 576.44318:13 577.09033:9 5…	1455	2407	1695	1985
10.39	874.789	TAG 16:0-18:1-18:2	[M+H]+	C55H100O6	PFTMZNUFSPJEJR-KDHVXLOFNA-N	CCCCCCCCCCCCCCCC(=O)OCC(COC(=O)CCCCCCCC\C=C/C=C\CCCCC)OC(=O)CCCCCCCCC\C=C/CCCCCC	107.08385:21 109.09781:42 121.1078:42 163.14999:42 222.07925:21 239.23993:42 263.23776:63 265.25604:104 282.2103:21 297.29846:21 317.15387:21 337.28043:21 339.29935:42 385.9541:21 455.23193:21 534.87115:42 549.4834:63 562.17969:42 563.50519:42 573.71246:44 575.5083:783 577.50024:538 579.34277:22 587.48065:43 594.27112:43 601.51239:842 603.53143:146 629.54156:42 857.76068:83 874.60248:104 874.6567…	2137	1945	2174	1790
10.03	872.765	TAG 16:0-18:2-18:2	[M+NH4]+	C55H98O6	UAWKISGGTGCUMP-HTUQFOBENA-N	CCCCCCCCCCCCCCCC(=O)OCC(COC(=O)CCCCCCCC\C=C/C=C\CCCCC)OC(=O)CCCCCCCC\C=C/C=C\CCCCC	107.08483:21 109.09882:26 111.07802:10 119.08037:5 121.09649:26 123.11545:26 131.08345:5 135.11685:31 137.13004:16 149.13383:42 151.15134:10 161.12859:16 163.14969:16 165.16707:16 171.12004:5 222.2327:5 235.20677:16 239.23557:36 242.11385:5 243.20616:26 245.2258:21 247.24271:21 261.22504:73 263.23102:42 265.25156:57 299.23834:10 313.26913:42 315.31268:5 317.24976:42 319.26334:10 337.28094:31 339.…	1553	2063	1759	2006
7.99	862.687	TAG 16:3-18:3-18:3	[M+H]+	C55H88O6	LDJILMZINOCQIS-HQZGDWGUNA-N	CC\C=C/C=C\C=C/CCCCCCCCCC(=O)OCC(COC(=O)CCCCCCC\C=C/C=C\C=C/CC)OC(=O)CCCCCCCCC\C=C/C=C\C=C/CC	105.0656:8 105.06705:17 107.08248:38 109.09791:8 109.10085:17 113.09659:8 117.07409:17 119.084:17 121.10015:46 123.11757:17 129.0838:4 131.08076:13 133.09793:21 135.11739:46 137.12891:8 145.09412:13 145.09921:25 147.11328:25 147.12526:21 149.13089:25 149.15329:8 157.10699:8 159.11523:21 161.12549:8 161.13266:17 163.14656:8 165.13672:4 173.12328:13 173.13071:25 183.11148:4 187.15045:25 189.16124:8…	1275	1031	1983	3443

## Sheet: Chlorella variabilis
Average Rt(min)	Average Mz	Metabolite name	Adduct ion name	Formula	INCHIKEY	SMILES	MS/MS spectrum	DDA_ChrolleraVariabilis_1	DDA_ChrolleraVariabilis_2	DDA_ChrolleraVariabilis_3	DDA_ChrolleraVariabilis_4
5.42	600.514	Cer-ADS d18:0/16:0	[M-H]-	C34H69NO4	NQXMVCBJWMTLGK-UHFFFAOYNA-N	CCCCCCCCCCCCCCCC(O)C(CO)NC(=O)C(O)CCCCCCCCCCCCCC	225.21437:21 228.10941:10 239.23901:31 253.21782:21 266.2543:10 268.26318:21 271.22446:31 282.27124:21 290.50803:10 296.25439:31 300.28687:21 522.47839:21 536.50574:31 552.7337:10 554.5097:285	2757	2695	2489	1136
8.13	712.641	Cer-ADS d18:0/24:0	[M-H]-	C42H85NO4	DGORBCXEWSENPF-UHFFFAOYNA-N	CCCCCCCCCCCCCCCCCCCCCCC(O)C(=O)NC(CO)C(O)CCCCCCCCCCCCCCC	102.96483:2 125.00077:2 160.91321:2 174.95496:6 239.23512:23 252.27631:4 264.26959:6 268.26144:23 280.26303:8 282.28134:17 292.26913:4 300.29001:27 304.91367:29 314.86749:4 328.28058:4 335.34:4 337.33487:21 337.34265:42 364.21292:2 365.34464:17 372.88522:6 380.91296:2 383.35648:17 390.36862:10 408.38089:25 424.37201:10 426.40598:4 440.88943:10 600.60681:6 618.62231:6 630.62115:4 632.84094:2 634.6…	3844	2708	2992	1928
7.57	710.624	Cer-ADS d18:0/24:1	[M-H]-	C42H83NO4	SUDJHQXNNTZLHF-DQRAZIAONA-N	CCCCCCCCCCCCCCCC(O)C(CO)NC(=O)C(O)CCCCCCCC\C=C/CCCCCCCCCCCC	102.9619:2 174.9547:6 216.93935:2 234.91626:4 239.2347:8 252.26463:4 268.254:6 268.26324:19 280.26013:8 282.2713:4 286.92905:6 294.91556:2 300.28448:8 302.83978:4 335.32379:21 349.34842:4 354.92123:4 363.32144:10 380.34784:6 381.3335:13 386.29758:2 388.35779:8 406.36673:19 416.24066:2 422.36511:4 424.38263:4 438.84674:4 598.5705:4 616.60114:4 632.60498:10 646.61292:19 662.49066:4 664.61664:233 71…	2247	1658	1680	1184
7.55	728.634	Cer-AP t18:0/24:0	[M+FA-H]-	C42H85NO5	ZFUXWVVVWGWGPQ-UHFFFAOYNA-N	CCCCCCCCCCCCCCCCCCCCCCC(O)C(=O)NC(CO)C(O)C(O)CCCCCCCCCCCCCC	225.22752:14 255.23163:167 267.23187:76 273.91296:7 280.25598:21 280.28195:21 284.25693:49 297.23938:7 298.26913:21 304.92599:7 308.25845:14 316.28854:35 330.93161:7 337.34528:229 365.33929:35 367.35645:21 378.36755:35 382.35446:28 382.36273:69 383.35098:397 389.40204:14 390.35751:21 390.37704:56 390.39935:14 394.36493:14 406.82574:7 408.37808:49 423.06812:7 424.36917:28 426.39438:160 438.39575:1…	17692	15896	12629	15222
7	726.619	Cer-AP t18:0/24:1	[M-H]-	C42H83NO5	DNHNBCDDNLBZMD-DQRAZIAONA-N	CCCCCCCCCCCCCCC(O)C(O)C(CO)NC(=O)C(O)CCCCCCCC\C=C/CCCCCCCCCCCC	112.98666:4 129.97696:4 223.3154:2 225.22113:8 248.96182:6 250.96039:4 253.20932:4 255.23608:46 259.93216:4 264.27185:2 267.23413:46 268.25909:4 279.22711:6 280.26065:8 284.25687:15 297.24661:2 308.25839:6 316.28348:15 318.87308:4 335.33481:98 349.34387:8 356.91553:2 363.31415:13 365.3338:4 375.14978:2 376.36951:17 380.35141:38 381.33432:192 386.82822:6 388.35583:13 390.37418:4 391.96744:4 405.54…	11382	10835	9655	13653
7.88	742.65	Cer-AP t18:0/25:0	[M-H]-	C43H87NO5	YADUGDLSXPPFIP-UHFFFAOYNA-N	CCCCCCCCCCCCCCCCCCCCCCCC(O)C(=O)NC(CO)C(O)C(O)CCCCCCCCCCCCCC	100.04121:2 129.97227:4 175.96426:2 198.96538:4 200.95839:13 225.2235:4 246.98485:2 248.95987:6 253.21634:4 255.23186:44 267.2298:23 279.24393:4 280.25861:6 284.25244:10 288.91925:4 308.24881:6 312.87323:2 316.28131:8 334.93225:4 350.24405:6 351.35913:50 366.95126:6 379.34824:15 381.3623:8 383.3541:4 392.38138:10 396.38229:19 397.36319:88 402.91428:4 404.39957:8 410.39661:4 411.38324:4 422.39264:…	3765	3878	3109	5993
7.32	740.637	Cer-AP t18:0/25:1	[M-H]-	C43H85NO5	AJOOFEXKZLWDDJ-FCQUAONHNA-N	CCCCCCCCCCCCCCC(O)C(O)C(CO)NC(=O)C(O)CCCCCCCC\C=C/CCCCCCCCCCCCC	112.98389:6 180.97424:6 248.96066:15 255.22818:25 264.89032:4 267.22839:17 271.90277:2 277.21634:2 279.23071:8 280.2619:4 284.2558:6 308.25735:6 316.28247:6 316.94019:13 332.93033:4 349.34561:33 377.34097:15 384.94839:6 389.12839:2 392.38019:4 394.36969:19 395.35092:85 400.84845:4 420.37292:6 422.40311:4 436.38867:6 438.39212:42 450.3894:42 468.89362:4 490.82874:4 520.91986:4 536.83057:4 628.5892…	1445	1711	1343	2721
8.19	756.668	Cer-AP t18:0/26:0	[M-H]-	C44H89NO5	XNLFLZXNXQVPII-UHFFFAOYNA-N	CCCCCCCCCCCCCCCCCCCCCCCCC(O)C(=O)NC(CO)C(O)C(O)CCCCCCCCCCCCCC	112.98486:4 174.95085:2 208.93332:2 223.2075:2 225.21651:6 243.95374:4 248.96144:4 255.22668:25 267.23373:31 280.91721:10 284.25647:13 298.28329:4 303.12976:4 306.92923:2 308.25797:6 316.94327:6 322.90869:4 337.34735:4 348.90057:8 363.35944:4 365.37653:54 383.34772:8 393.36481:13 395.39328:4 405.02875:2 406.40131:6 408.36612:4 410.39569:19 411.38232:81 416.88324:8 418.39691:8 421.40933:4 435.0429…	4829	4900	3949	9009
5.69	584.523	Cer-NDS d18:0/16:0	[M-H]-	C34H69NO3	GCGTXOVNNFGTPQ-UHFFFAOYNA-N	CCCCCCCCCCCCCCCC(O)C(CO)NC(=O)CCCCCCCCCCCCCCC	174.95567:6 225.86391:2 235.20512:4 237.2195:15 239.23808:15 243.31851:2 244.88351:8 254.24838:13 255.22563:4 265.24829:4 268.26456:4 280.26382:50 296.26071:10 300.28836:4 312.87869:4 334.86301:4 490.48932:23 490.5018:15 505.37021:2 506.49677:19 538.30029:4 538.51306:98 539.28931:4 584.50793:4	9800	3664	9016	1303
8.39	696.644	Cer-NDS d18:0/24:0	[M-H]-	C42H85NO3	BPLYVSYSBPLDOA-UHFFFAOYNA-N	CCCCCCCCCCCCCCCCCCCCCCCC(=O)NC(CO)C(O)CCCCCCCCCCCCCCC	112.99081:4 140.98322:2 173.15092:2 239.22804:6 239.23895:6 242.94763:4 268.2655:6 288.9136:4 288.94717:8 300.2894:6 349.3512:17 356.91492:4 366.36401:4 367.35303:8 392.38309:38 408.35739:4 408.37448:8 560.84399:4 600.82727:4 602.61993:19 618.61798:19 648.55963:4 650.39691:4 650.6452:158 696.53296:4 696.64838:8	5724	2711	4839	1893
7.85	694.632	Cer-NDS d18:0/24:1	[M-H]-	C42H83NO3	ILKXKUIKEGBMBO-DQRAZIAONA-N	CCCCCCCCCCCCCCCC(O)C(CO)NC(=O)CCCCCCCCC\C=C/CCCCCCCCCCCC	216.96902:2 218.94774:13 254.91415:4 286.93469:17 300.3074:6 347.33255:6 350.00909:2 354.91705:13 365.3396:4 388.36462:2 390.36902:31 406.35672:6 413.84207:2 600.60742:8 616.57538:6 616.61041:10 630.60406:4 648.44263:4 648.58276:6 648.62946:71	2002	1071	1738	937
5.04	600.516	Cer-NP t18:0/16:0	[M-H]-	C34H69NO4	IVBULNXGVIHEKN-UHFFFAOYNA-N	CCCCCCCCCCCCCCCC(=O)NC(CO)C(O)C(O)CCCCCCCCCCCCCC	225.22549:8 230.64409:4 250.26147:8 254.24773:38 255.23174:79 263.23865:8 267.23199:71 269.24454:8 279.23434:8 280.26083:33 292.26926:13 296.25763:38 298.27658:88 310.27817:75 488.48178:13 506.4931:8 518.49225:29 522.48016:13 536.48468:8 536.50104:13 543.76367:4 554.51489:207	2581	870	2744	417
7.81	712.642	Cer-NP t18:0/24:0	[M-H]-	C42H85NO4	ZESJDNWGTANZCC-UHFFFAOYNA-N	CCCCCCCCCCCCCCCCCCCCCCCC(=O)NC(CO)C(O)C(O)CCCCCCCCCCCCCC	112.98361:4 174.9586:10 222.96126:2 253.26985:2 255.23149:10 265.88885:2 267.23172:54 279.22229:4 304.91351:35 349.34641:6 366.36993:23 367.35623:29 372.90411:10 380.38434:4 381.37555:6 392.36404:4 392.38083:10 408.35791:4 408.375:19 410.4046:60 422.39203:56 440.88037:6 508.85446:4 594.91174:2 600.64459:4 628.64905:2 630.61377:13 634.60223:6 636.64746:4 648.62854:6 664.51276:6 666.62744:272 712.6…	3027	1626	2384	1444
8.46	740.674	Cer-NP t18:0/26:0	[M-H]-	C44H89NO4	GKRXVCWVXYHWOD-UHFFFAOYNA-N	CCCCCCCCCCCCCCCCCCCCCCCCCC(=O)NC(CO)C(O)C(O)CCCCCCCCCCCCCC	112.9855:13 174.95563:4 223.20255:2 239.23836:2 248.9563:25 255.2305:10 264.9455:4 267.23306:40 279.22842:4 316.94525:15 332.89948:4 372.81625:2 383.82816:2 384.87369:4 384.92905:6 395.37897:25 400.9191:8 420.41922:10 426.90942:2 436.38571:4 436.42401:17 438.42163:44 450.42529:63 450.49417:4 452.91394:4 468.85693:4 510.88989:2 594.85333:4 646.62543:4 655.31122:2 658.64532:13 662.63782:10 676.6643…	1454	1064	1119	2119
5.82	596.523	Cer-NS d18:1/17:0	[M-H]-	C35H69NO3	ICWGMOFDULMCFL-SJCQXOIGNA-N	CCCCCCCCCCCCCCCCC(=O)NC(CO)C(O)\C=C\CCCCCCCCCCCCC	235.20946:8 237.22166:121 239.22935:8 249.22316:8 251.2384:138 255.23013:8 263.23474:96 266.24875:17 267.26721:29 268.26453:138 269.2475:83 270.7706:8 282.2821:13 293.34177:8 294.27765:568 298.26746:17 308.25919:8 310.27878:75 324.2829:8 324.89294:8 463.49094:8 502.49121:92 518.49896:75 518.85565:4 520.50232:117 532.49274:13 548.76611:17 548.82892:8 550.51251:891 554.68134:8 596.49994:13	76026	80197	68322	93206
5.8	596.524	Cer-NS d18:1/17:0	[M-H]-	C35H69NO3	ICWGMOFDULMCFL-SJCQXOIGNA-N	CCCCCCCCCCCCCCCCC(=O)NC(CO)C(O)\C=C\CCCCCCCCCCCCC	171.98445:2 233.22543:2 235.20537:6 237.21974:140 239.24052:13 240.93251:6 244.20648:2 249.22569:8 250.25351:10 251.2365:133 256.91467:6 262.25177:6 263.23511:85 266.24686:38 267.26532:27 268.26263:169 269.25024:90 280.25958:4 281.24533:4 289.62814:2 293.3399:4 294.2782:534 295.76367:4 298.27048:10 298.28021:6 299.61209:4 308.25241:4 310.26453:31 310.27695:88 312.30066:6 324.18964:4 332.03247:4 4…	67998	73330	73429	84750
5.27	937.604	DGDG 16:0-16:0	[M-H]-	C47H88O15	TUUXXJDESDKYDH-UHFFFAOYNA-N	CCCCCCCCCCCCCCCC(=O)OCC(COC1OC(COC2OC(CO)C(O)C(O)C2O)C(O)C(O)C1O)OC(=O)CCCCCCCCCCCCCCC	113.02586:21 119.03577:31 125.02618:52 161.04219:21 179.0562:31 221.06938:42 235.08095:83 253.09473:22 254.42294:32 255.23596:1100 259.07751:31 269.25348:21 287.07755:63 297.24878:31 305.0809:52 322.07272:10 379.11926:427 382.11389:10 393.87415:22 397.12878:600 407.33173:10 415.13928:125 468.18481:10 543.30176:21 635.36182:456 653.37158:309 891.60504:405 937.60455:63	7792	8992	8854	8026
4.73	935.59	DGDG 16:0-16:1	[M-H]-	C47H86O15	RHOKUTCEWIQTML-PEZBUJJGNA-N	CCCCCCCCCCCCCCCC(=O)OCC(COC1OC(COC2OC(CO)C(O)C(O)C2O)C(O)C(O)C1O)OC(=O)CCCCCCC\C=C/CCCCCC	101.02331:16 113.02322:31 119.03772:21 125.02664:52 135.61395:5 161.04474:26 176.41824:5 179.05334:26 199.06183:16 209.05113:5 217.07187:21 227.20006:47 232.9716:5 235.08022:73 253.09184:26 253.21979:512 255.23308:483 259.08142:36 281.24335:42 287.07709:42 297.25082:10 305.08054:57 323.09616:31 379.11935:337 397.13181:767 415.14249:146 541.31531:5 543.31287:21 607.33008:21 625.3396:16 633.33838:1…	3960	6276	4747	8732
4.34	933.571	DGDG 16:0-16:2	[M-H]-	C47H84O15	SYAMQEMDAGOFOK-UDJAPEQQNA-N	CCCCCCCCCCCCCCCC(=O)OCC(COC1OC(COC2OC(CO)C(O)C(O)C2O)C(O)C(O)C1O)OC(=O)CCCCCCC\C=C/C\C=C/CCC	101.02269:21 119.03694:31 125.02739:42 157.54118:10 179.05769:42 194.15842:10 235.08707:105 245.59808:32 251.20581:582 253.08987:21 253.22231:31 255.23109:557 259.08395:31 269.24847:21 279.22891:31 282.83566:10 287.07242:52 303.11728:10 305.09039:42 323.09354:21 361.10629:31 377.93866:21 379.11621:295 396.79117:22 397.13129:691 415.15048:156 631.33899:198 635.3653:372 649.34961:115 653.38232:177 …	5640	7016	6711	7658
3.99	931.558	DGDG 16:0-16:3	[M-H]-	C47H82O15	XITYCQZDTHKFQC-HLMRNWPHNA-N	CCCCCCCCCCCCCCCC(=O)OCC(COC1OC(COC2OC(CO)C(O)C(O)C2O)C(O)C(O)C1O)OC(=O)CCCCC\C=C/C\C=C/C\C=C/CC	101.02711:38 111.05001:8 113.02866:25 119.03555:54 125.02438:46 131.03581:13 139.03705:13 141.05222:8 143.03462:25 161.0473:63 167.03348:8 169.05254:8 179.05403:46 185.04047:8 199.05446:17 205.19998:8 209.04147:8 217.07237:25 219.05363:8 221.06277:21 227.0538:8 235.06979:13 235.08061:129 238.75267:8 243.50218:8 245.06776:8 249.18404:1036 251.19913:29 253.08989:21 253.20886:17 254.85934:9 255.2356…	10241	9777	11230	11776
5.35	963.621	DGDG 16:0-18:1	[M-H]-	C49H90O15	JRCZTCGPEBCBPF-ZCXUNETKNA-N	CCCCCCCCCCCCCCCC(=O)OCC(COC1OC(COC2OC(CO)C(O)C(O)C2O)C(O)C(O)C1O)OC(=O)CCCCCCC\C=C/CCCCCCCC	101.02371:69 111.68224:7 113.02514:63 115.04848:7 119.03352:56 124.01636:7 125.0255:90 141.95807:7 143.03255:35 149.04726:14 157.05264:14 161.04521:76 167.03322:28 179.05573:97 181.05484:14 185.04414:21 196.0265:7 197.04906:14 199.05637:28 203.05324:14 209.04349:14 213.81297:7 217.07033:56 219.04741:14 221.06702:42 222.48521:7 227.06239:14 233.79762:14 235.08292:335 237.02727:14 245.06577:21 253.…	14413	31899	15976	28849
4.84	961.603	DGDG 16:0-18:2	[M-H]-	C49H88O15	QZXMUPATKGLZAP-BCTRXSSUNA-N	CCCCCCCCCCCCCCCC(=O)OCC(COC1OC(COC2OC(CO)C(O)C(O)C2O)C(O)C(O)C1O)OC(=O)CCCCCCC\C=C/C\C=C/CCCCC	101.02575:167 113.02425:236 119.0372:244 123.00564:21 125.02608:234 131.03271:52 133.05269:42 139.03555:31 143.02805:21 143.03479:104 147.06506:10 151.04208:21 161.04395:190 179.04677:43 179.05431:224 185.04845:31 198.00323:10 199.06276:63 203.04762:21 209.04593:31 213.70404:10 217.07069:219 219.04361:21 221.06738:83 227.05849:31 233.07153:32 235.08324:651 245.06825:73 253.09489:125 253.21611:104…	63687	81928	43518	63310
4.46	959.588	DGDG 16:0-18:3	[M-H]-	C49H86O15	WVWINZZVFAFVMJ-SVNQLWEDNA-N	CCCCCCCCCCCCCCCC(=O)OCC(COC1OC(COC2OC(CO)C(O)C(O)C2O)C(O)C(O)C1O)OC(=O)CCCCCCC\C=C/C\C=C/C\C=C/CC	101.0256:63 111.04401:21 113.02862:42 119.03554:83 125.02597:104 143.04146:42 149.04428:83 161.04568:63 179.05617:83 217.06866:63 233.21379:21 235.08116:229 239.3269:21 251.19081:42 251.19975:83 253.09053:63 254.43225:64 255.23177:877 259.07782:42 263.06705:63 270.31287:43 276.33749:44 277.2153:1074 279.22733:86 281.2561:83 287.07083:83 305.08884:104 323.08435:42 361.24951:21 379.12292:522 387.28…	11306	10654	9536	16806
3.89	931.554	DGDG 16:1-16:2	[M-H]-	C47H82O15	HSBPDPSFUYOBLQ-DMGUCKLLNA-N	CCCCCC\C=C/CCCCCCCC(=O)OCC(COC1OC(COC2OC(CO)C(O)C(O)C2O)C(O)C(O)C1O)OC(=O)CCCCCCC\C=C/C\C=C/CCC	101.02836:10 119.03699:21 122.70206:10 161.04376:21 171.36627:10 179.05792:31 227.20085:83 235.07234:31 251.19958:250 253.21382:208 255.22932:21 259.08673:21 277.21512:146 284.30685:10 287.07303:31 305.08615:52 323.25153:10 342.70441:10 379.12265:229 395.89062:10 397.13232:307 409.43088:10 415.14297:104 458.18433:10 489.2897:10 536.22986:10 607.31622:31 623.34436:10 625.34668:52 631.3374:104 633.…	4662	6120	4538	8059
3.58	929.542	DGDG 16:1-16:3	[M-H]-	C47H80O15	OVTHULDHRWTSBL-JETZYGMFNA-N	CCCCCC\C=C/CCCCCCCC(=O)OCC(COC1OC(COC2OC(CO)C(O)C(O)C2O)C(O)C(O)C1O)OC(=O)CCCCC\C=C/C\C=C/C\C=C/CC	101.02902:52 113.02476:104 117.02221:10 119.03467:115 124.01438:10 125.02509:104 129.98732:10 143.03549:52 161.04475:94 175.72934:10 179.05713:104 199.05984:31 217.07394:73 221.06439:42 235.08237:261 238.63022:10 248.40039:31 249.18593:1624 251.14514:22 251.19881:814 253.09631:42 253.11876:22 253.21753:1573 254.38629:21 259.07462:42 263.07526:31 265.21457:42 267.24261:42 277.21906:63 283.08234:21…	9817	18277	12149	29758
3.3	927.527	DGDG 16:2-16:3	[M-H]-	C47H78O15	XVABHQSVVDHDTA-GZDRNJOHNA-N	CCC\C=C/C\C=C/CCCCCCCC(=O)OCC(COC1OC(COC2OC(CO)C(O)C(O)C2O)C(O)C(O)C1O)OC(=O)CCCCC\C=C/C\C=C/C\C=C/CC	101.02716:63 109.03291:14 111.07684:7 113.02272:28 115.04149:14 119.03717:56 121.03575:7 125.02446:69 128.32718:7 131.03267:14 137.38684:7 139.04047:14 143.03809:28 161.04561:49 179.05792:90 185.0406:14 194.05251:7 199.06056:28 199.7758:7 203.06149:7 217.07253:56 219.04753:14 221.07132:42 227.06033:14 229.34929:7 231.17113:21 233.06909:14 235.07646:195 243.09305:7 245.06795:35 247.17503:7 249.186…	12532	25931	14209	45689
3.99	957.57	DGDG 16:2-18:2	[M-H]-	C49H84O15	ZGGUHLAQJRRFRW-ZJCTUUHQNA-N	CCCCC\C=C/C\C=C/CCCCCCCC(=O)OC(COC1OC(COC2OC(CO)C(O)C(O)C2O)C(O)C(O)C1O)COC(=O)CCCCCCC\C=C/C\C=C/CCC	101.0258:167 111.25542:10 113.02582:135 119.0342:167 125.0246:256 131.03444:21 143.0231:21 143.03322:135 145.04816:21 149.04449:31 155.91498:21 161.0423:179 169.04927:21 171.03062:31 179.05826:202 185.0448:31 199.05302:52 199.06097:83 217.07509:125 221.06343:104 227.05661:42 233.19243:52 235.08134:760 245.06633:63 250.34203:23 250.40677:63 251.19994:5679 253.0952:115 253.19397:75 253.21417:584 25…	66170	70868	76124	59503
3.66	955.557	DGDG 16:2-18:3	[M-H]-	C49H82O15	LEABKTOLCPVZJR-NOGDRUJUNA-N	CCC\C=C/C\C=C/CCCCCCCC(=O)OCC(COC1OC(COC2OC(CO)C(O)C(O)C2O)C(O)C(O)C1O)OC(=O)CCCCCCC\C=C/C\C=C/C\C=C/CC	101.02452:208 113.02744:156 119.03587:279 125.02472:257 130.01749:10 131.03293:52 133.05453:10 137.51614:10 143.03333:104 145.04655:21 149.04288:52 157.0481:21 161.04419:202 167.03397:73 179.05646:311 181.04987:42 184.02911:10 193.05391:21 199.05507:31 209.04416:63 217.07306:135 221.06766:146 227.05238:21 233.18814:31 234.35512:43 235.08136:751 245.06635:73 249.18484:2609 250.4023:42 251.15746:35…	59003	83124	75565	91778
3.06	925.514	DGDG 16:3-16:3	[M-H]-	C47H76O15	STLXGOSABKLXLS-YTWBPVBXNA-N	CC\C=C/C\C=C/C\C=C/CCCCCC(=O)OCC(COC1OC(COC2OC(CO)C(O)C(O)C2O)C(O)C(O)C1O)OC(=O)CCCCC\C=C/C\C=C/C\C=C/CC	115.87714:4 121.02995:4 125.02016:13 143.02853:8 161.04634:17 179.05502:17 200.94908:8 217.06747:13 221.06415:8 229.25017:4 235.08429:38 245.06496:13 248.40236:9 249.18568:521 253.08932:8 259.07663:8 263.08414:8 277.08728:8 284.9628:4 287.07919:17 291.19098:8 305.07776:17 313.91595:4 323.09836:17 361.11426:8 379.12173:104 395.86444:8 397.13425:257 415.09036:8 415.14209:63 481.7504:4 537.28491:8 5…	926	1355	855	3350
3.38	953.542	DGDG 16:3-18:3	[M-H]-	C49H80O15	CRQQFUFBPDKXKC-AAXIOSLLNA-N	CC\C=C/C\C=C/C\C=C/CCCCCCCC(=O)OC(COC1OC(COC2OC(CO)C(O)C(O)C2O)C(O)C(O)C1O)COC(=O)CCCCC\C=C/C\C=C/C\C=C/CC	101.02567:188 113.01965:42 113.02715:188 117.01699:42 119.03555:319 123.05247:43 125.02439:300 127.04379:42 139.04373:63 143.03464:146 149.04764:63 155.0351:42 161.04555:232 174.60228:21 179.0522:84 179.05597:232 181.05319:42 197.04329:42 199.06052:63 203.05942:42 205.20007:63 217.06831:188 219.05374:83 221.06708:188 227.05391:42 231.17322:42 233.0712:43 233.23491:43 235.0829:750 236.44981:42 245…	118242	133747	123872	156830
4.49	985.605	DGDG 18:2-18:2	[M-H]-	C51H88O15	MUUBILNSVLPLLL-MAZCIEHSNA-N	CCCCC\C=C/C\C=C/CCCCCCCC(=O)OCC(COC1OC(COC2OC(CO)C(O)C(O)C2O)C(O)C(O)C1O)OC(=O)CCCCCCC\C=C/C\C=C/CCCCC	101.02749:21 111.00438:7 113.02012:14 115.47205:7 119.03452:42 122.66049:7 125.02493:49 141.05455:7 143.0336:28 157.05019:7 161.04451:69 179.05496:42 185.04912:14 197.17699:7 199.06349:21 217.0715:42 221.0619:28 227.04657:14 235.0798:111 253.08464:14 253.0981:14 259.08322:35 263.07019:28 266.9516:14 277.21149:104 278.34015:29 279.22821:1781 279.56546:8 281.24518:90 282.01465:14 287.0813:76 293.24…	3952	4229	4441	7636
4.11	983.588	DGDG 18:2-18:3	[M-H]-	C51H86O15	GKSHYDZIFVNLSS-DYXXURTGNA-N	CCCCC\C=C/C\C=C/CCCCCCCC(=O)OCC(COC1OC(COC2OC(CO)C(O)C(O)C2O)C(O)C(O)C1O)OC(=O)CCCCCCC\C=C/C\C=C/C\C=C/CC	101.02566:42 113.02713:42 115.04442:10 119.03246:52 123.04149:10 125.02121:52 143.03798:31 161.05087:42 179.05403:63 209.05984:21 235.06984:21 235.08064:156 257.22751:10 276.33676:21 277.21695:1258 279.21011:86 279.23367:1143 287.08441:73 305.08795:83 321.2652:10 323.09607:52 334.04874:10 361.11163:21 379.12167:503 393.4819:10 397.13687:1144 415.13318:188 565.30243:31 657.31512:63 657.34772:375 6…	5353	7989	9154	14829
3.78	981.576	DGDG 18:3-18:3	[M-H]-	C51H84O15	KDYAPQVYJXUQNY-YTWBPVBXNA-N	CC\C=C/C\C=C/C\C=C/CCCCCCCC(=O)OCC(COC1OC(COC2OC(CO)C(O)C(O)C2O)C(O)C(O)C1O)OC(=O)CCCCCCC\C=C/C\C=C/C\C=C/CC	101.02462:115 113.02462:73 119.033:83 125.02655:83 143.03201:42 159.02966:10 161.04826:104 179.0533:115 199.0618:31 199.55177:10 203.7489:10 217.06772:115 219.13667:10 235.08456:326 245.07187:42 253.08739:31 259.08148:83 263.06387:21 266.14828:10 269.06549:31 276.33896:83 277.21445:6294 278.21368:21 279.87045:21 287.07956:156 291.22989:42 301.08939:31 305.0831:188 319.2254:31 323.09628:104 341.10…	11995	9607	8611	14640
3.52	283.265	FA 18:0	[M-H]-	C18H36O2	QIQXTHQIDYTFRH-UHFFFAOYSA-N	CCCCCCCCCCCCCCCCCC(O)=O	283.26321:31	3019	2565	3208	3066
2.66	279.231	FA 18:2	[M-H]-	C18H32O2	GKJZMAHZJGSBKD-BLHCBFLLSA-N	CCCCC\C=C\C=C\CCCCCCCCC(O)=O	194.04138:2 279.23477:8	2086	903	2154	1026
2.13	277.217	FA 18:3	[M-H]-	C18H30O2	ZSXWVPXJLXTOQQ-ARQDATDDSA-N	CC\C=C\C=C\C=C\CCCCCCCCCC(O)=O	277.21347:4	1910	678	1598	1130
1.72	554.343	LPC 17:0 (IS)	[M-H]-	C25H52NO7P	SRRQPVVYXBTRQK-UHFFFAOYNA-N	CCCCCCCCCCCCCCCCC(=O)OCC(O)COP([O-])(=O)OCC[N+](C)(C)C	152.99605:10 158.25121:4 164.57098:2 168.04419:17 190.60603:2 224.06554:104 242.0793:31 251.24332:4 268.39453:15 269.24808:1763 269.34531:4 269.91287:6 270.14935:4 271.13113:6 271.38907:4 271.65176:4 272.73642:4 273.83728:4 278.42523:4 423.2475:4 492.7374:6 494.32648:435 495.57883:4 500.19067:4 550.00226:2 554.33521:8	33869	28833	32097	30560
1.25	464.277	LPE 17:1 (IS)	[M-H]-	C22H44NO7P	LNJNONCNASQZOB-HJWRWDBZNA-N	CCCCCCC\C=C/CCCCCCCC(=O)OCC(O)COP(O)(=O)OCCN	140.01051:6 174.96649:2 191.94221:10 196.03723:17 214.04707:6 266.38702:6 267.23047:254 464.27954:19	5887	4949	5328	5247
5.23	773.536	MGDG 16:0-16:1	[M-H]-	C41H76O10	SEERXXKFFSXYGE-PEZBUJJGNA-N	CCCCCCCCCCCCCCCC(=O)OCC(COC1OC(CO)C(O)C(O)C1O)OC(=O)CCCCCCC\C=C/CCCCCC	210.22655:4 227.19658:8 235.07878:13 253.09473:25 253.22043:142 255.23596:213 269.24191:4 489.33218:8 491.31906:21 583.29572:4 713.48999:13 727.48242:8 727.53192:17 773.50873:13 773.55579:8	2276	2817	2641	3355
4.81	771.521	MGDG 16:0-16:2	[M-H]-	C41H74O10	KETADWXLJRJVFI-UDJAPEQQNA-N	CCCCCCCCCCCCCCCC(=O)OCC(COC1OC(CO)C(O)C(O)C1O)OC(=O)CCCCCCC\C=C/C\C=C/CCC	235.08206:35 251.19839:427 253.09366:49 253.21263:28 254.22612:14 255.23264:617 259.29675:7 467.13409:7 469.27713:14 487.26099:21 491.3179:76 723.24463:7 725.50391:49 744.4516:7 771.51953:28 771.57831:14	4822	7974	7895	6938
4.78	771.526	MGDG 16:0-16:2	[M-H]-	C41H74O10	KETADWXLJRJVFI-UDJAPEQQNA-N	CCCCCCCCCCCCCCCC(=O)OCC(COC1OC(CO)C(O)C(O)C1O)OC(=O)CCCCCCC\C=C/C\C=C/CCC	139.01218:7 225.19147:7 227.20299:14 235.08099:21 251.19955:271 253.07686:14 253.08809:28 253.21379:42 255.23155:350 263.15607:7 473.30963:7 487.28159:14 491.3136:21 725.51801:28 735.05316:7 771.51843:28 771.54584:28	3206	8778	6694	6648
5.87	801.568	MGDG 16:0-18:1	[M-H]-	C43H80O10	GJPFUHJUTMNEJR-ZCXUNETKNA-N	CCCCCCCCCCCCCCCC(=O)OCC(COC1OC(CO)C(O)C(O)C1O)OC(=O)CCCCCCC\C=C/CCCCCCCC	171.86145:7 175.1115:14 213.23569:7 235.08058:21 248.13615:7 253.08986:49 255.23106:314 278.22076:7 281.24817:502 491.31537:28 517.34412:28 753.13049:7 755.56006:35 801.56567:42	7142	13650	9790	6635
5.36	799.551	MGDG 16:0-18:2	[M-H]-	C43H78O10	MZJVEEJEYSKNPH-BCTRXSSUNA-N	CCCCCCCCCCCCCCCC(=O)OCC(COC1OC(CO)C(O)C(O)C1O)OC(=O)CCCCCCC\C=C/C\C=C/CCCCC	235.08487:94 253.09204:115 253.2155:585 255.23102:701 267.21506:21 270.00592:22 279.23117:1036 281.24811:887 489.30026:42 489.61862:10 491.30896:42 501.15833:10 515.29865:31 515.32745:42 517.32788:63 739.53265:10 753.54065:125 766.48834:10 799.53351:63 799.55743:104 799.58539:52	19411	45174	20928	25908
4.71	771.521	MGDG 16:1-16:1	[M-H]-	C41H74O10	JEVHYEXEBHQRHN-VMNXYWKNNA-N	CCCCCC\C=C/CCCCCCCC(=O)OCC(COC1OC(CO)C(O)C(O)C1O)OC(=O)CCCCCCC\C=C/CCCCCC	119.03464:7 225.18433:7 227.20219:28 229.16498:7 235.08887:21 253.0896:35 253.21754:538 279.22171:14 279.22641:56 489.29874:28 725.52295:35 739.49048:7 771.53156:28	1614	3447	2405	5985
4.3	769.505	MGDG 16:1-16:2	[M-H]-	C41H72O10	IMNISHCIWOAKNO-DMGUCKLLNA-N	CCCCCC\C=C/CCCCCCCC(=O)OCC(COC1OC(CO)C(O)C(O)C1O)OC(=O)CCCCCCC\C=C/C\C=C/CCC	225.17204:21 228.4782:21 235.08275:125 250.40817:43 251.20357:1253 251.63756:23 253.09885:170 253.21782:1241 254.22682:23 255.27391:23 277.21686:42 487.27408:42 489.29422:104 723.51453:63 769.49921:63	15723	31778	19756	31060
3.94	767.492	MGDG 16:1-16:3	[M-H]-	C41H70O10	BHXRCUVVPSNNTR-JETZYGMFNA-N	CCCCCC\C=C/CCCCCCCC(=O)OCC(COC1OC(CO)C(O)C(O)C1O)OC(=O)CCCCC\C=C/C\C=C/C\C=C/CC	103.04706:10 158.83774:10 205.19949:31 233.19566:10 235.08676:125 248.40045:45 249.18599:2605 251.2011:1365 252.41899:63 253.07393:31 253.09413:315 253.21759:3999 253.30965:24 485.26245:83 487.28156:31 489.29858:177 721.48486:156 767.49622:198	50903	81994	54172	104892
3.62	765.475	MGDG 16:2-16:3	[M-H]-	C41H68O10	UWERIYYGSNFUQT-GZDRNJOHNA-N	CCC\C=C/C\C=C/CCCCCCCC(=O)OCC(COC1OC(CO)C(O)C(O)C1O)OC(=O)CCCCC\C=C/C\C=C/C\C=C/CC	205.20049:42 233.19881:21 235.08342:83 247.77257:43 249.18698:2198 250.39998:95 251.19762:3375 251.64951:27 253.09286:250 254.05666:42 419.2467:21 485.26007:63 487.27914:167 719.45917:83 765.46918:167	69310	103605	85245	166090
4.16	781.501	MGDG 16:2-17:2	[M-H]-	C42H72O10	OGPMYQHJZNVXON-KYPUIWQENA-N	CCCC\C=C/C\C=C/CCCCCCCC(=O)OC(COC1OC(CO)C(O)C(O)C1O)COC(=O)CCCCCCC\C=C/C\C=C/CCC	188.12096:7 235.07753:14 237.1826:21 249.18312:7 251.19821:69 253.08897:28 261.18787:7 263.19131:21 263.21878:7 265.21848:118 268.80328:7 277.21597:21 279.2233:14 487.28586:7 713.48523:7 781.54486:21	1587	2390	2215	2487
4.4	795.521	MGDG 16:2-18:2	[M-H]-	C43H74O10	YFHGYPICICXDKV-ZJCTUUHQNA-N	CCCCC\C=C/C\C=C/CCCCCCCC(=O)OC(COC1OC(CO)C(O)C(O)C1O)COC(=O)CCCCCCC\C=C/C\C=C/CCC	106.22323:21 119.03924:42 161.04109:42 179.05324:42 219.0509:21 235.07788:229 250.40991:87 251.20085:8207 251.33504:42 252.65416:43 253.09389:506 253.21959:1397 253.95424:42 255.12469:63 263.58328:21 275.3194:44 277.21414:1478 278.3428:106 278.83026:63 279.2309:12049 279.95511:42 281.03256:42 282.36096:42 284.5462:42 286.48431:42 328.04453:21 410.64981:21 487.29355:188 489.30438:83 497.30099:42 5…	154993	186092	199384	256668
4.03	793.506	MGDG 16:2-18:3	[M-H]-	C43H72O10	XPMIGHITDUXBTF-NOGDRUJUNA-N	CCC\C=C/C\C=C/CCCCCCCC(=O)OCC(COC1OC(CO)C(O)C(O)C1O)OC(=O)CCCCCCC\C=C/C\C=C/C\C=C/CC	135.39316:21 152.6832:21 161.04384:63 163.85435:42 177.31409:21 205.19824:42 213.62764:21 233.22655:83 235.08316:320 237.3382:22 247.20633:44 249.1622:88 249.18669:1496 250.4064:67 251.2018:9008 251.42546:55 252.21127:42 252.87941:43 253.08809:995 254.51758:42 259.20935:42 273.17554:21 276.34662:83 277.21744:14899 277.62631:45 278.68985:47 279.13043:46 279.23181:3344 279.52185:42 280.48978:42 281…	157939	178084	192984	288678
3.33	763.46	MGDG 16:3-16:3	[M+FA-H]-	C41H66O10	DZSPPPJBFIIZAD-YTWBPVBXNA-N	CC\C=C/C\C=C/C\C=C/CCCCCC(=O)OCC(COC1OC(CO)C(O)C(O)C1O)OC(=O)CCCCC\C=C/C\C=C/C\C=C/CC	145.04944:4 152.99171:4 161.04182:8 204.03342:2 205.19382:13 231.17084:8 235.08267:15 247.15477:4 248.39172:13 249.18614:1026 250.02423:4 251.02463:4 253.09651:35 254.6881:6 255.23325:69 269.83206:2 279.23349:4 285.95944:2 295.22559:4 297.24585:19 333.94025:2 431.23685:2 462.34747:2 483.93808:2 485.26422:35 491.84082:4 507.26617:4 525.27136:4 606.38574:4 627.50861:4 695.46686:2 717.45538:15 763.4…	5632	11114	5965	21434
3.71	791.488	MGDG 16:3-18:3	[M-H]-	C43H70O10	ICYUEMSNVJJVHR-AAXIOSLLNA-N	CC\C=C/C\C=C/C\C=C/CCCCCCCC(=O)OC(COC1OC(CO)C(O)C(O)C1O)COC(=O)CCCCC\C=C/C\C=C/C\C=C/CC	101.02599:63 113.02748:63 115.04931:21 133.05292:42 143.03165:63 157.05162:42 161.04237:42 167.25281:21 205.19447:42 231.17371:42 233.22678:83 235.08556:508 247.1777:42 248.39249:125 249.16687:242 249.1869:14758 249.52777:51 250.14101:63 250.60535:42 251.74791:42 253.09279:1584 253.39139:42 259.20273:63 275.19644:104 276.33743:229 276.78085:91 277.21759:27110 277.64291:70 278.21918:42 279.36871:4…	191133	386881	200986	326316
3.81	779.492	MGDG 17:2-16:3	[M-H]-	C42H70O10	YEWHFCRMQMRPKV-LUQMBFCLNA-N	CCCC\C=C/C\C=C/CCCCCCCC(=O)OCC(COC1OC(CO)C(O)C(O)C1O)OC(=O)CCCCC\C=C/C\C=C/C\C=C/CC	166.82919:7 231.1796:7 237.18143:28 249.18193:125 251.18584:21 251.19478:63 253.08328:14 263.20383:97 265.21725:181 273.31049:7 277.2124:42 279.23383:14 487.29062:7 499.28839:21 733.49695:21 779.49365:35	2767	3749	2586	3876
4.87	797.538	MGDG 18:1-16:2	[M-H]-	C43H76O10	HGJJOSKRTMFXBI-XOVNSVORNA-N	CCCCCCCC\C=C/CCCCCCCC(=O)OCC(COC1OC(CO)C(O)C(O)C1O)OC(=O)CCCCCCC\C=C/C\C=C/CCC	233.19635:21 235.0788:104 238.51546:21 240.13928:21 250.59612:46 251.20172:2703 253.09026:360 253.21596:594 254.75838:64 255.23373:710 258.48291:42 261.25983:43 266.14651:42 277.21729:473 279.23874:759 280.06921:45 281.13269:48 281.25098:4146 282.68661:42 283.33694:42 284.98267:42 487.28729:104 499.31653:42 513.67401:21 515.32208:125 517.32568:170 517.33209:252 697.53082:21 751.50653:167 751.5258…	33631	84177	33802	57508
5.44	825.566	MGDG 18:1-18:2	[M-H]-	C45H80O10	WJVJJQWZSIYMIV-RQOIEFAZNA-N	CCCCCCCC\C=C/CCCCCCCC(=O)OCC(COC1OC(CO)C(O)C(O)C1O)OC(=O)CCCCCCC\C=C/C\C=C/CCCCC	141.32115:7 235.08873:14 243.56552:7 253.08945:63 279.23096:356 281.24792:407 297.16553:7 515.32904:28 517.33905:35 541.35114:7 749.50262:7 779.57379:35 779.62109:14 825.52808:21 825.56049:35 825.59698:28	1980	2935	2543	4187
4.96	823.552	MGDG 18:2-18:2	[M-H]-	C45H78O10	BROOMPUVDPTGEG-MAZCIEHSNA-N	CCCCC\C=C/C\C=C/CCCCCCCC(=O)OCC(COC1OC(CO)C(O)C(O)C1O)OC(=O)CCCCCCC\C=C/C\C=C/CCCCC	139.015:21 235.07854:83 253.09233:188 254.43631:21 275.20078:21 277.2149:579 277.31827:43 278.35532:83 278.42123:47 279.23163:2707 280.49432:43 281.2486:429 513.3045:42 515.30737:188 515.34583:63 517.32379:42 738.52063:21 777.5434:146 823.53979:104 823.56006:146	11198	15440	10055	18939
4.52	821.539	MGDG 18:2-18:3	[M-H]-	C45H76O10	DRLQFBRXASRGDP-DYXXURTGNA-N	CCCCC\C=C/C\C=C/CCCCCCCC(=O)OCC(COC1OC(CO)C(O)C(O)C1O)OC(=O)CCCCCCC\C=C/C\C=C/C\C=C/CC	233.23622:10 235.08206:125 253.09373:285 276.3432:42 277.21399:3893 277.57587:27 279.23074:4175 279.62222:24 513.31274:188 515.32849:146 775.54047:198 821.49866:53 821.52295:243	19018	26167	22685	47261
4.14	819.521	MGDG 18:3-18:3	[M-H]-	C45H74O10	QUZHZFAQJATMCA-YTWBPVBXNA-N	CC\C=C/C\C=C/C\C=C/CCCCCCCC(=O)OCC(COC1OC(CO)C(O)C(O)C1O)OC(=O)CCCCCCC\C=C/C\C=C/C\C=C/CC	159.80983:21 187.86368:42 233.23164:42 235.07529:104 252.29048:42 253.09111:336 256.37183:22 276.33096:69 277.21585:7758 278.01038:32 281.54535:42 284.98358:42 437.42496:21 513.30762:277 515.99927:21 773.50684:146 807.495:43 819.4054:42 819.50635:381	33952	61008	48697	107565
3.53	818.549	OxPC 16:0-18:2+1O	[M-H]-	C42H80NO9P	YRNDWGBUIFZEKZ-CRWFHCLENA-N	CCCCCCCCCCCCCCCC(=O)OCC(COP([O-])(=O)OCC[N+](C)(C)C)OC(=O)CCCCCCC\C=C/C=C/C(O)CCCCC	171.1109:14 212.05234:7 255.23299:139 277.2095:35 293.20956:7 295.22055:118 295.22537:236 480.29843:21 520.30719:14 585.02429:7 714.474:7 758.47614:49 758.53058:405 759.47504:21 772.5401:28 800.46466:28 818.45081:42 818.54364:42	2017	835	2171	110
3.44	834.541	OxPC 16:0-18:2+2O	[M-H]-	C42H80NO10P	GMJLRVXYZZADNS-CRWFHCLENA-N	CCCCCCCCCCCCCCCC(=O)OCC(COP([O-])(=O)OCC[N+](C)(C)C)OC(=O)CCCCCCC\C=C/C=C/C(CCCCC)OO	109.06744:4 165.79506:4 168.04614:17 195.14183:8 223.13503:17 224.06326:17 255.23027:188 256.23877:17 267.19818:13 277.21838:8 281.25211:13 293.20905:341 295.22971:21 303.48248:4 307.23224:46 311.22403:8 391.22025:13 409.23477:8 419.23572:8 462.29532:13 480.31:25 500.27707:8 613.33954:8 613.38843:13 645.42505:8 684.46405:8 686.41431:13 686.43646:29 687.48663:13 709.16553:4 712.46808:8 740.48828:1…	1525	64	1910	32
3.6	730.499	OxPE 16:0-18:2+1O	[M-H]-	C39H74NO9P	JFLULIYBFRJUCP-RSQAHCHINA-N	CCCCCCCCCCCCCCCC(=O)OCC(COP(O)(=O)OCCN)OC(=O)CCCCCCC\C=C/C=C/C(O)CCCCC	140.01094:13 171.09929:21 186.9211:8 188.15567:4 196.03938:13 221.04492:4 255.2368:104 256.23401:8 277.21582:46 287.06656:4 293.20642:13 295.22705:150 316.89673:4 344.89197:8 390.89359:13 411.25482:4 432.86938:4 452.26099:8 452.26999:13 480.87888:4 552.33478:13 643.42999:8 674.41345:4 688.47443:4 730.49805:121	2936	1202	3200	58
3.33	728.486	OxPE 16:0-18:3+1O	[M-H]-	C39H72NO9P	SAEFVRPPSACNMK-XBRVMRCINA-N	CCCCCCCCCCCCCCCC(=O)OCC(COP(O)(=O)OCCN)OC(=O)CCCCCCC\C=C\C=C\C(O)C\C=C\CC	140.01413:8 183.13849:13 190.05098:4 204.0303:4 223.16415:17 234.0336:17 235.16376:33 255.22987:100 267.19318:8 275.19919:79 281.25171:8 293.20865:138 452.26981:25 470.79071:4 490.25479:8 608.3772:8 666.43878:8 682.42035:13 726.15356:8 728.48212:163	1845	816	2376	96
3.43	763.506	OxPG 16:0-18:1+1O	[M-H]-	C40H77O11P	OGCRFKPPSJOKQA-HIXSDJFHNA-N	CCCCCCCCCCCCCCCC(=O)OCC(COP(O)(=O)OCC(O)CO)OC(=O)CCCCCCCCC(O)C\C=C\CCCCC	152.9906:63 161.71098:10 219.23401:10 255.23203:735 256.23148:83 257.24194:31 278.14886:10 295.22433:52 296.22876:63 297.24219:348 433.23895:52 507.27454:83 524.27472:21 763.4519:63 763.50256:962	8901	2512	8406	401
3.21	761.492	OxPG 16:0-18:2+1O	[M-H]-	C40H75O11P	IZWGNVBQWJQVDE-RSQAHCHINA-N	CCCCCCCCCCCCCCCC(=O)OCC(COP(O)(=O)OCC(O)CO)OC(=O)CCCCCCC\C=C/C=C/C(O)CCCCC	152.99878:31 160.90945:4 171.00806:10 171.10033:10 183.10532:13 195.13875:10 205.01816:2 220.02151:4 227.03046:6 233.21544:2 249.18187:6 254.41815:8 255.23117:599 256.23288:8 257.24109:6 276.20547:4 277.2193:42 279.23605:4 293.19791:4 294.20612:6 294.21582:6 295.2258:169 297.24121:4 337.95895:2 391.22958:4 431.21375:38 462.06577:2 465.26163:6 479.39926:2 505.22867:13 505.2572:29 523.26251:27 525.…	17694	7765	21788	555
3.2	777.489	OxPG 16:0-18:2+2O	[M-H]-	C40H75O12P	MOPHNMOSUFLMOE-RSQAHCHINA-N	CCCCCCCCCCCCCCCC(=O)OCC(COP(O)(=O)OCC(O)CO)OC(=O)CCCCCCC\C=C/C=C/C(CCCCC)OO	113.09311:21 124.99598:7 137.10249:7 139.00549:21 141.12935:7 149.09764:14 150.98822:7 152.99715:160 167.86977:14 171.00453:69 183.14371:14 192.79097:7 195.00893:28 195.13701:28 197.11476:14 201.1082:7 205.12753:21 209.02138:125 209.86871:7 211.03532:28 213.01773:28 223.13412:90 227.02441:21 227.02867:42 239.19365:7 247.2108:7 249.22459:14 251.04311:14 254.42984:35 255.23161:2608 255.44803:14 256…	30762	165	36980	81
3.04	759.477	OxPG 16:0-18:3+1O	[M-H]-	C40H73O11P	RZBGVTNKFPGJDA-XBRVMRCINA-N	CCCCCCCCCCCCCCCC(=O)OCC(COP(O)(=O)OCC(O)CO)OC(=O)CCCCCCC\C=C\C=C\C(O)C\C=C\CC	227.03139:21 235.166:84 253.21671:63 255.23224:596 268.08188:21 275.20868:63 293.20639:104 429.19943:63 501.65384:21 517.15741:21 759.43146:106 759.48199:546	5142	2209	4654	322
3.34	851.521	OxPI 16:0-18:1+1O	[M-H]-	C43H81O14P	YCXYSFLFTDDCPM-HIXSDJFHNA-N	CCCCCCCCCCCCCCCC(=O)OCC(COP(O)(=O)OC1C(O)C(O)C(O)C(O)C1O)OC(=O)CCCCCCCCC(O)C\C=C\CCCCC	223.00545:31 241.01233:135 247.94984:10 255.22917:208 297.22696:63 297.24155:198 391.21899:52 433.23825:31 553.2757:73 571.25305:21 595.297:42 714.84851:10 851.42609:31 851.52081:1152	3502	857	3363	136
3.33	867.518	OxPI 16:0-18:1+2O	[M-H]-	C43H81O15P	DEABKMVAMMBHMV-GFMRDNFCNA-N	CCCCCCCCCCCCCCCC(=O)OCC(COP(O)(=O)OC1C(O)C(O)C(O)C(O)C1O)OC(=O)CCCCCCC\C=C/CC(O)C(O)CCCCC	144.50301:7 152.99365:28 178.90321:7 195.01089:14 219.00385:7 222.99715:28 238.93623:7 241.00809:97 255.22707:90 259.02087:21 271.26218:7 295.22873:90 297.03748:118 299.05417:14 308.21381:7 313.02512:14 339.11737:7 357.05417:21 391.22205:76 391.24158:28 393.2254:7 399.37894:7 409.22806:14 431.21765:14 441.14423:49 451.23471:76 461.37567:7 492.22418:7 497.25134:14 513.1665:7 535.33148:56 553.26947…	4367	34	4311	55
3.11	865.502	OxPI 16:0-18:2+2O	[M-H]-	C43H79O15P	BHFPRRDZCFVEJF-RSQAHCHINA-N	CCCCCCCCCCCCCCCC(=O)OCC(COP(O)(=O)OC1C(O)C(O)C(O)C(O)C1O)OC(=O)CCCCCCC\C=C/C=C/C(CCCCC)OO	152.9928:14 181.48543:7 222.99391:21 223.12666:14 238.81729:7 241.01126:104 255.23483:111 256.55057:7 259.02188:14 293.20911:97 295.23221:7 297.02634:21 297.04337:35 299.05765:21 311.22906:14 313.04364:7 357.07922:7 363.87747:7 387.20676:7 391.23148:56 409.23483:28 413.11978:14 427.14731:14 451.24475:35 465.22116:7 497.27124:7 535.32928:21 549.56995:7 553.24396:21 553.26721:56 560.34143:7 569.398…	5245	78	5610	26
5.35	778.553	PC 16:0-16:0	[M-H]-	C40H80NO8P	KILNVBDSWZSGLL-UHFFFAOYNA-N	CCCCCCCCCCCCCCCC(=O)OCC(COP([O-])(=O)OCC[N+](C)(C)C)OC(=O)CCCCCCCCCCCCCCC	115.17713:21 220.82518:21 224.07404:43 255.23497:802 269.24783:42 480.30069:42 718.54352:520 778.56543:125	5909	6159	3293	4842
5.29	778.556	PC 16:0-16:0	[M-H]-	C40H80NO8P	KILNVBDSWZSGLL-UHFFFAOYNA-N	CCCCCCCCCCCCCCCC(=O)OCC(COP([O-])(=O)OCC[N+](C)(C)C)OC(=O)CCCCCCCCCCCCCCC	190.97343:10 242.08449:10 254.41832:43 255.2336:834 462.30847:31 480.29865:63 717.13098:10 718.54468:468 778.55084:83	5988	6638	6721	4888
4.75	776.541	PC 16:0-16:1	[M-H]-	C40H78NO8P	QIBZFHLFHCIUOT-ZPHPHTNENA-N	CCCCCCCCCCCCCCCC(=O)OCC(COP([O-])(=O)OCC[N+](C)(C)C)OC(=O)CCCCCCC\C=C/CCCCCC	168.04372:14 202.08801:7 224.06897:21 232.83058:7 248.94432:14 253.21635:619 255.23189:243 276.81387:7 281.23962:14 389.20468:7 391.22238:14 462.31592:21 466.53598:14 478.2832:14 478.29248:14 480.31558:49 714.24615:14 716.52911:485 776.53546:35 776.54724:42 776.57086:21	7317	11398	7875	12306
4.8	776.541	PC 16:0-16:1	[M-H]-	C40H78NO8P	QIBZFHLFHCIUOT-ZPHPHTNENA-N	CCCCCCCCCCCCCCCC(=O)OCC(COP([O-])(=O)OCC[N+](C)(C)C)OC(=O)CCCCCCC\C=C/CCCCCC	166.84686:7 168.0408:28 197.2368:7 224.06583:35 227.20226:14 253.19069:29 253.21538:1823 254.43814:21 254.84789:14 255.23317:615 255.94817:14 258.85446:14 276.6604:7 281.24106:28 385.64679:7 391.2106:14 434.03754:7 460.28833:21 462.27609:14 462.30945:35 465.284:7 478.2952:28 480.30597:104 627.51495:7 645.44635:14 711.83185:7 714.20898:21 716.52966:1214 717.47412:14 721.09515:14 726.40125:14 776.5…	2553	11398	8114	8053
4.35	774.526	PC 16:0-16:2	[M-H]-	C40H76NO8P	PGWJECFIJFGQBZ-OHNCOSGTNA-N	CCCCCCCCCCCCCCCC(=O)OCC(COP([O-])(=O)OCC[N+](C)(C)C)OC(=O)CCCCCCC\C=C/C\C=C/CCC	168.03624:42 168.04355:42 215.17917:21 250.19003:46 250.3976:85 251.20193:3396 253.2072:44 253.7328:64 255.17987:44 255.2317:1142 255.73683:23 428.07419:21 462.28848:42 476.26117:63 478.76144:21 480.30927:188 714.5025:2229 714.58167:47 772.04828:21 774.52777:230	23280	26844	22674	23178
3.99	772.509	PC 16:0-16:3	[M-H]-	C40H74NO8P	DRJYDRMOXGTDIW-XDZFUVEGNA-N	CCCCCCCCCCCCCCCC(=O)OCC(COP([O-])(=O)OCC[N+](C)(C)C)OC(=O)CCCCC\C=C/C\C=C/C\C=C/CC	166.6545:7 168.04338:49 195.99899:7 205.196:42 224.06625:76 228.96901:7 231.17314:28 239.09944:7 242.09088:7 247.16821:21 248.38963:28 248.42966:15 249.18629:2771 249.93068:14 251.20139:56 252.13916:14 253.21786:21 253.94577:14 255.23112:1119 255.83554:8 277.22394:14 317.5159:7 391.22095:14 431.95203:7 454.83975:7 456.23694:28 462.2868:42 474.26334:42 480.27966:21 480.30746:201 594.37659:14 641.4…	45405	42481	40248	44783
5.38	804.569	PC 16:0-18:1	[M-H]-	C42H82NO8P	WTJKGGKOPKCXLL-MRCUWXFGNA-N	CCCCCCCCCCCCCCCC(=O)OCC(COP([O-])(=O)OCC[N+](C)(C)C)OC(=O)CCCCCCC\C=C/CCCCCCCC	168.04701:42 224.06837:42 253.21341:21 255.23341:932 267.23367:10 280.35461:45 281.24588:2247 391.21552:42 462.29913:52 478.85248:10 480.30768:135 488.31177:31 506.31357:52 673.48389:21 744.55994:1648 804.5683:167	15754	19134	15956	17653
5.47	804.572	PC 16:0-18:1	[M-H]-	C42H82NO8P	WTJKGGKOPKCXLL-MRCUWXFGNA-N	CCCCCCCCCCCCCCCC(=O)OCC(COP([O-])(=O)OCC[N+](C)(C)C)OC(=O)CCCCCCC\C=C/CCCCCCCC	165.32582:7 168.04524:21 210.51498:7 224.06648:28 224.07281:21 245.65814:7 253.22044:35 255.22922:530 280.36444:21 281.25101:1341 281.75284:8 283.25861:14 287.57507:14 462.30011:35 480.30255:90 488.31598:21 506.30518:14 506.33374:21 742.16168:14 744.55035:1122 745.50153:15 751.81689:14 775.05304:7 804.57458:125	11652	12037	16304	13495
4.86	802.555	PC 16:0-18:2	[M-H]-	C42H80NO8P	JLPULHDHAOZNQI-AKMCNLDWNA-N	CCCCCCCCCCCCCCCC(=O)OCC(COP([O-])(=O)OCC[N+](C)(C)C)OC(=O)CCCCCCC\C=C/C\C=C/CCCCC	168.04082:69 190.58099:7 220.00011:7 224.07002:90 240.59355:7 252.40776:14 253.2198:229 254.42682:21 255.23309:1869 256.25742:14 256.7771:14 258.06055:14 261.21817:21 278.21594:14 278.3454:42 279.10382:22 279.23111:5654 280.23868:28 281.24808:201 281.7854:14 282.8735:14 284.28235:14 285.27753:14 383.56592:7 391.21039:21 412.35583:7 433.23816:14 462.30005:76 478.7887:21 480.30872:431 486.28851:42 …	36470	30885	27491	13372
4.9	802.555	PC 16:0-18:2	[M-H]-	C42H80NO8P	JLPULHDHAOZNQI-AKMCNLDWNA-N	CCCCCCCCCCCCCCCC(=O)OCC(COP([O-])(=O)OCC[N+](C)(C)C)OC(=O)CCCCCCC\C=C/C\C=C/CCCCC	157.10622:21 168.04173:83 224.06024:83 241.31699:21 253.21826:167 255.23154:2008 257.29578:24 258.58051:24 261.63858:21 278.33188:52 279.23175:5524 279.49585:31 281.24631:146 371.38531:21 391.21893:63 415.22293:42 419.79782:42 460.08514:21 462.30295:104 478.2916:21 480.30234:317 483.03949:22 486.28827:63 504.31647:83 671.4693:42 742.26099:47 742.53394:5021 743.48383:63 785.58667:21 801.06812:21 8…	36482	33438	27899	24618
4.48	800.539	PC 16:0-18:3	[M-H]-	C42H78NO8P	JMAYDGBZRHQJAT-XSMZTDTHNA-N	CCCCCCCCCCCCCCCC(=O)OCC(COP([O-])(=O)OCC[N+](C)(C)C)OC(=O)CCCCCCC\C=C/C\C=C/C\C=C/CC	168.04521:125 219.13104:21 224.06848:167 233.23495:64 242.08224:83 251.20155:584 253.21579:108 255.23131:3089 256.17883:42 257.18921:42 259.20908:63 272.57864:21 276.32758:68 276.34631:63 277.21713:7645 278.21634:47 278.61652:47 279.22208:104 279.88257:42 281.25317:231 284.38025:42 391.2326:42 460.88107:42 462.29657:188 475.14008:21 479.50464:43 480.302:475 481.45599:22 484.27713:104 501.21918:21…	32062	28943	29560	40669
3.59	770.492	PC 16:1-16:3	[M-H]-	C40H72NO8P	XIFWHKOMGVAOAU-UCEBROIZNA-N	CCCCCC\C=C/CCCCCCCC(=O)OCC(COP([O-])(=O)OCC[N+](C)(C)C)OC(=O)CCCCC\C=C/C\C=C/C\C=C/CC	205.20915:21 248.52231:42 249.18553:467 249.36151:22 251.20288:104 253.21265:146 258.53629:42 456.26178:42 478.28223:42 684.38568:21 710.47662:318 720.05292:21 770.49286:63	1795	2686	2000	3732
4	798.524	PC 16:1-18:3	[M-H]-	C42H76NO8P	MMUCLZZSNHBNFL-YTVYCYEUNA-N	CCCCCC\C=C/CCCCCCCC(=O)OCC(COP([O-])(=O)OCC[N+](C)(C)C)OC(=O)CCCCCCC\C=C/C\C=C/C\C=C/CC	219.14407:21 251.19994:408 253.21642:229 267.77444:21 277.21548:250 279.22751:208 478.28653:63 502.29199:63 504.31766:42 724.41376:42 736.18323:21 738.50476:521 766.46106:21 798.49683:42	6850	6196	6821	7842
3.39	794.495	PC 16:3-18:3	[M-H]-	C42H72NO8P	YIFVPWAMNATDTC-VUYZKCGXNA-N	CC\C=C/C\C=C/C\C=C/CCCCCCCC(=O)OC(COC(=O)CCCCC\C=C/C\C=C/C\C=C/CC)COP([O-])(=O)OCC[N+](C)(C)C	200.07378:21 224.06087:63 248.38847:42 249.18512:1493 249.58615:45 251.61182:42 256.23169:42 277.20163:131 277.21573:645 408.54398:21 484.26923:42 502.29822:125 623.36902:43 721.46967:21 732.12305:44 734.4726:1291 739.48993:24 794.43896:42 794.49066:146	7194	7230	5953	7331
4.07	798.519	PC 18:1-16:3	[M-H]-	C42H76NO8P	AMEWFBNPJQXMSW-CIXRXAAENA-N	CCCCCCCC\C=C/CCCCCCCC(=O)OCC(COP([O-])(=O)OCC[N+](C)(C)C)OC(=O)CCCCC\C=C/C\C=C/C\C=C/CC	152.99475:21 205.20952:21 228.10887:42 249.18346:512 251.20302:104 253.21501:42 277.21396:42 279.24246:63 281.24289:274 488.32681:21 506.32574:83 644.03534:21 687.45349:21 737.71149:43 738.5011:588 798.48889:83 798.54071:83	3180	5533	5001	7439
5.46	830.585	PC 18:1-18:1	[M-H]-	C44H84NO8P	SNKAWJBJQDLSFF-YEUCEMRANA-N	CCCCCCCC\C=C/CCCCCCCC(=O)OCC(COP([O-])(=O)OCC[N+](C)(C)C)OC(=O)CCCCCCC\C=C/CCCCCCCC	168.04446:21 200.94937:10 224.06371:31 253.2131:21 263.23553:10 281.20319:33 281.24576:2075 283.25571:21 488.30997:42 506.31186:94 721.33746:10 770.5639:1024 771.52765:21 830.59094:167	6501	9218	6532	11104
4.96	828.571	PC 18:1-18:2	[M-H]-	C44H82NO8P	GDWULUGDXGHJIJ-RWLIYIGXNA-N	CCCCCCCC\C=C/CCCCCCCC(=O)OCC(COP([O-])(=O)OCC[N+](C)(C)C)OC(=O)CCCCCCC\C=C/C\C=C/CCCCC	168.04346:29 192.56375:8 224.06859:38 242.08456:8 253.21367:8 278.33887:13 278.92996:9 279.23163:1723 280.92453:9 281.2486:1141 281.37872:5 282.70795:8 283.83109:8 286.14847:8 417.22617:8 430.47043:4 435.24313:8 445.0549:4 453.55978:8 486.29132:25 488.31567:29 504.27838:13 504.29422:38 506.32074:96 697.4715:8 723.47424:8 766.07239:17 766.09973:13 768.4953:38 768.55402:1877 769.49689:17 770.44818:…	20887	29301	18924	26237
4.67	826.559	PC 18:1-18:3	[M-H]-	C44H80NO8P	FVQGNFUBHWGFCY-XQPIUBQINA-N	CCCCCCCC\C=C/CCCCCCCC(=O)OCC(COP([O-])(=O)OCC[N+](C)(C)C)OC(=O)CCCCCCC\C=C/C\C=C/C\C=C/CC	224.06818:21 240.11691:21 277.21204:125 279.22876:125 281.23859:104 502.31821:21 766.53949:321 826.55817:104	2992	3384	659	485
3.67	796.508	PC 18:2-16:3	[M-H]-	C42H74NO8P	ZXTGNTHGMQPDHK-AMDXDXLNNA-N	CCCCC\C=C/C\C=C/CCCCCCCC(=O)OCC(COP([O-])(=O)OCC[N+](C)(C)C)OC(=O)CCCCC\C=C/C\C=C/C\C=C/CC	162.34894:10 168.04434:52 212.74283:10 224.0612:31 224.06754:83 233.20168:43 248.42662:22 249.18324:1097 250.41187:32 251.20058:728 274.12878:10 277.21848:326 279.2305:535 456.25156:31 474.25677:31 476.28366:21 486.29929:21 502.28305:63 504.31186:83 731.67731:10 736.48981:1428 796.50897:198	8640	10693	9070	10011
4.51	826.555	PC 18:2-18:2	[M-H]-	C44H80NO8P	FVXDQWZBHIXIEJ-ZPPAUJSGNA-N	CCCCC\C=C/C\C=C/CCCCCCCC(=O)OCC(COP([O-])(=O)OCC[N+](C)(C)C)OC(=O)CCCCCCC\C=C/C\C=C/CCCCC	139.51913:21 168.03531:42 168.04262:104 224.06995:104 236.99408:21 259.21078:44 262.0076:43 276.33643:43 277.21661:1488 278.34055:68 279.23334:6821 280.51495:43 280.62839:43 280.96646:43 281.22192:128 281.25031:913 282.04584:63 290.09436:42 411.45935:21 448.75598:21 486.28815:125 494.37314:21 502.29391:84 504.30057:341 506.32391:167 695.45416:42 764.08704:42 765.5658:48 766.53809:5702 767.46802:6…	27725	30591	31543	41901
4.12	824.541	PC 18:2-18:3	[M-H]-	C44H78NO8P	HZGAVPNEGHQJID-OFWSBFIXNA-N	CCCCC\C=C/C\C=C/CCCCCCCC(=O)OCC(COP([O-])(=O)OCC[N+](C)(C)C)OC(=O)CCCCCCC\C=C/C\C=C/C\C=C/CC	167.0331:10 168.0466:73 222.04311:10 224.0722:115 251.20103:10 259.19946:31 277.21658:4406 277.50793:22 278.35229:42 279.02826:35 279.23331:4998 413.20633:42 415.22488:21 484.2858:83 486.29352:73 502.29297:245 504.28061:126 504.30597:220 693.45587:31 762.07007:42 764.51782:5337 765.45825:31 765.4895:42 778.45239:21 824.5318:488	22332	31823	31687	34700
3.79	822.525	PC 18:3-18:3	[M-H]-	C44H76NO8P	XXKFQTJOJZELMD-RSLAUBRINA-N	CC\C=C/C\C=C/C\C=C/CCCCCCCC(=O)OCC(COP([O-])(=O)OCC[N+](C)(C)C)OC(=O)CCCCCCC\C=C/C\C=C/C\C=C/CC	168.04509:63 189.21678:21 219.6367:21 224.06847:83 233.22849:63 276.33234:83 277.18665:54 277.21484:5379 277.62137:30 279.71036:29 297.23663:63 413.20734:83 484.28391:83 502.2879:188 760.04425:63 761.52692:48 762.50049:3224 763.45917:48 822.52179:276	14952	11234	13396	17046
4.93	688.487	PE 16:0-16:1	[M-H]-	C37H72NO8P	CZOSTDZGCCEZTJ-PEZBUJJGNA-N	CCCCCCCCCCCCCCCC(=O)OCC(COP(O)(=O)OCCN)OC(=O)CCCCCCC\C=C/CCCCCC	140.0146:33 187.68439:4 196.03807:25 209.78841:4 217.56296:4 252.41698:21 252.42819:13 253.21782:1291 253.65355:5 255.23335:471 256.24863:8 259.56564:8 389.19595:4 432.25552:8 434.25827:13 450.24948:8 452.27844:63 545.34424:4 552.34796:8 686.31482:8 688.48608:303	6691	8311	6781	5552
4.51	686.472	PE 16:0-16:2	[M-H]-	C37H70NO8P	BFNYJGXHPOMYMB-UDJAPEQQNA-N	CCCCCCCCCCCCCCCC(=O)OCC(COP(O)(=O)OCCN)OC(=O)CCCCCCC\C=C/C\C=C/CCC	140.01039:73 191.99075:10 196.03688:73 214.04665:21 231.17371:10 233.188:52 250.40219:94 251.16629:45 251.20207:5239 254.42107:31 255.03128:31 255.2341:1666 430.21393:21 434.26166:63 452.26685:220 663.40527:10 686.47357:1037	38198	43560	42262	34143
4.13	684.457	PE 16:0-16:3	[M-H]-	C37H68NO8P	DHBJTHQCWRFTNQ-HLMRNWPHNA-N	CCCCCCCCCCCCCCCC(=O)OCC(COP(O)(=O)OCCN)OC(=O)CCCCC\C=C/C\C=C/C\C=C/CC	113.06337:10 122.00484:31 136.53676:10 140.01059:201 151.14978:42 177.16978:42 196.03903:251 205.19455:198 214.0468:31 229.92068:10 231.17384:83 247.16901:42 248.39265:73 249.18486:12540 250.19475:21 250.58319:31 250.75294:31 251.19772:31 254.42795:42 254.87598:25 255.23196:5407 428.21756:52 434.26749:104 446.22641:73 452.27878:641 684.42322:77 684.45642:2708	61167	79405	74637	79274
5.55	716.518	PE 16:0-18:1	[M-H]-	C39H76NO8P	FHQVHHIBKUMWTI-ZCXUNETKNA-N	CCCCCCCCCCCCCCCC(=O)OCC(COP(O)(=O)OCCN)OC(=O)CCCCCCC\C=C/CCCCCCCC	196.04089:52 253.21631:10 255.23409:587 280.35538:44 281.24667:1992 434.25552:31 452.25156:21 452.27557:63 460.27963:21 716.52155:515	19627	20235	18878	14456
5.03	714.504	PE 16:0-18:2	[M-H]-	C39H74NO8P	HBZNVZIRJWODIB-BCTRXSSUNA-N	CCCCCCCCCCCCCCCC(=O)OCC(COP(O)(=O)OCCN)OC(=O)CCCCCCC\C=C/C\C=C/CCCCC	100.93353:8 122.00146:38 134.98303:13 139.56491:8 140.01195:265 152.99184:17 158.97537:13 170.21017:8 172.36681:8 174.33577:8 176.37587:13 178.02478:13 183.53133:8 187.67519:4 189.97636:13 192.17226:8 195.41478:13 196.0385:309 207.21379:8 214.04619:42 243.21613:8 253.21567:100 254.41817:58 254.46092:13 255.23344:7553 255.2943:15 255.52654:11 255.59419:13 256.24646:17 256.58081:13 257.49234:13 257…	90957	100556	93250	103638
4.6	712.488	PE 16:0-18:3	[M-H]-	C39H72NO8P	QONZHKTZKTUIMU-SVNQLWEDNA-N	CCCCCCCCCCCCCCCC(=O)OCC(COP(O)(=O)OCCN)OC(=O)CCCCCCC\C=C/C\C=C/C\C=C/CC	132.09918:10 140.01215:125 196.0369:156 203.57275:10 212.43556:10 233.22888:73 241.19446:10 251.202:188 253.21399:42 255.23175:3588 259.19818:52 275.20114:42 277.21527:10592 278.21683:31 279.22729:31 281.24896:115 283.18054:21 434.26712:83 452.27838:440 456.25055:52 474.25885:73 476.7446:10 710.20203:31 712.48608:2441	67218	82110	69372	80452
4.17	710.473	PE 16:2-18:2	[M-H]-	C39H70NO8P	QWUFQTAYHGDMCE-ZJCTUUHQNA-N	CCCCC\C=C/C\C=C/CCCCCCCC(=O)OC(COC(=O)CCCCCCC\C=C/C\C=C/CCC)COP(O)(=O)OCCN	140.01526:83 196.03847:83 214.05235:42 233.19389:63 249.18185:338 250.98456:45 251.20364:1990 251.23047:25 253.21788:250 277.22162:149 279.23132:738 281.24353:188 458.26147:63 476.272:104 481.66919:43 539.36237:21 708.23853:42 710.44043:151 710.4743:632	11625	17910	15507	15831
3.48	706.443	PE 16:3-18:3	[M-H]-	C39H66NO8P	JADMJSSRNREQAK-AAXIOSLLNA-N	CC\C=C/C\C=C/C\C=C/CCCCCCCC(=O)OC(COC(=O)CCCCC\C=C/C\C=C/C\C=C/CC)COP(O)(=O)OCCN	115.07829:2 140.01094:35 152.99431:4 160.76353:4 178.03127:6 196.03743:60 205.19493:31 214.04718:6 229.16226:2 231.17209:21 233.22946:6 244.1819:2 247.16718:15 249.18526:1547 249.5172:4 250.84494:4 252.13365:4 253.02829:4 255.7104:4 275.19476:4 277.18301:11 277.21823:627 278.18686:4 281.0816:4 363.1806:6 365.19717:4 428.22086:15 446.23273:15 455.12497:2 456.25131:17 474.25345:75 632.45154:2 704.1…	7381	10256	7468	14305
6.19	718.532	PE 17:0-17:0 (IS)	[M-H]-	C39H78NO8P	YSFFAUPDXKTJMR-UHFFFAOYNA-N	CCCCCCCCCCCCCCCCC(=O)OCC(COP(O)(=O)OCCN)OC(=O)CCCCCCCCCCCCCCCC	174.95422:42 242.9366:104 248.95462:43 269.24854:966 272.00113:22 281.86621:21 310.9216:43 310.93405:63 378.91367:42 466.289:83 628.48743:21 692.8537:21 718.53284:191	17364	10815	17734	6181
6.15	718.536	PE 17:0-17:0 (IS)	[M-H]-	C39H78NO8P	YSFFAUPDXKTJMR-UHFFFAOYNA-N	CCCCCCCCCCCCCCCCC(=O)OCC(COP(O)(=O)OCCN)OC(=O)CCCCCCCCCCCCCCCC	130.96663:8 140.00888:29 174.95142:13 178.02518:8 189.30263:4 196.03696:50 242.93956:46 268.4003:25 268.89053:9 269.21915:22 269.24692:3770 269.63828:8 270.70966:8 271.95761:8 272.40216:8 273.7894:8 278.71362:8 310.9321:25 378.85629:13 378.91669:29 399.52008:8 446.90277:8 448.28772:50 466.29196:121 514.88104:8 567.34869:4 716.24164:8 718.53912:748	18300	9745	17406	6338
5.6	742.533	PE 18:1-18:1	[M-H]-	C41H78NO8P	MWRBNPKJOOWZPW-CLFAGFIQNA-N	CCCCCCCC\C=C/CCCCCCCC(=O)OCC(COP(O)(=O)OCCN)OC(=O)CCCCCCC\C=C/CCCCCCCC	114.40129:7 196.03548:14 200.95491:14 266.88449:7 281.2283:57 281.24722:484 402.85248:7 454.88123:7 460.28632:14 478.28378:35 740.14679:7 742.54376:146	1966	2913	2202	3432
5.14	740.519	PE 18:1-18:2	[M-H]-	C41H76NO8P	GKAFCSRKMWFPSJ-RQOIEFAZNA-N	CCCCCCCC\C=C/CCCCCCCC(=O)OCC(COP(O)(=O)OCCN)OC(=O)CCCCCCC\C=C/C\C=C/CCCCC	107.13266:4 140.01457:25 196.03404:25 214.05196:9 248.12267:4 253.23338:8 278.35022:13 279.23123:1510 279.3515:8 281.12753:9 281.25058:669 281.30499:8 282.40164:8 284.62988:8 286.73071:8 307.25797:8 328.922:4 456.82602:4 458.27155:13 460.24887:8 460.27914:21 476.24237:8 476.26083:13 478.29199:96 738.16345:13 740.5188:525	3378	3324	4733	8389
5.09	740.52	PE 18:1-18:2	[M-H]-	C41H76NO8P	GKAFCSRKMWFPSJ-RQOIEFAZNA-N	CCCCCCCC\C=C/CCCCCCCC(=O)OCC(COP(O)(=O)OCCN)OC(=O)CCCCCCC\C=C/C\C=C/CCCCC	122.00129:10 140.01344:31 279.23367:1467 280.37589:23 281.25064:733 458.26779:42 476.26614:21 478.29733:83 740.52039:472	5021	7346	5330	8389
3.8	708.458	PE 18:2-16:3	[M-H]-	C39H68NO8P	RZRDQXWNTHQGSU-BAYANWAKNA-N	CCCCC\C=C/C\C=C/CCCCCCCC(=O)OCC(COP(O)(=O)OCCN)OC(=O)CCCCC\C=C/C\C=C/C\C=C/CC	136.09691:7 140.00888:76 177.16779:14 187.53641:7 196.03688:56 200.98232:7 205.19638:35 214.05486:14 219.77089:7 233.20082:14 242.95923:14 247.17093:28 248.39903:28 249.16006:50 249.18457:1885 249.76617:15 251.18401:50 251.2019:689 251.97617:14 255.99857:14 275.33914:7 277.21747:236 278.34613:21 279.23422:827 279.80267:8 344.83871:7 428.21094:14 430.23944:14 436.63666:7 446.23752:21 453.22955:7 4…	14000	14241	13969	13769
4.63	738.505	PE 18:2-18:2	[M-H]-	C41H74NO8P	SSCDRSKJTAQNNB-MAZCIEHSNA-N	CCCCC\C=C/C\C=C/CCCCCCCC(=O)OCC(COP(O)(=O)OCCN)OC(=O)CCCCCCC\C=C/C\C=C/CCCCC	140.01022:83 193.53583:21 196.03647:104 263.2655:21 277.2193:109 277.23575:42 278.35974:76 279.23367:7078 280.23416:42 281.02826:42 281.25064:104 284.53235:42 456.23727:21 458.26758:104 466.84842:21 476.27209:229 737.53979:42 738.47113:92 738.49799:1590	29269	34690	31110	44765
4.23	736.488	PE 18:2-18:3	[M-H]-	C41H72NO8P	ZOXULAUECYWFFP-DYXXURTGNA-N	CCCCC\C=C/C\C=C/CCCCCCCC(=O)OCC(COP(O)(=O)OCCN)OC(=O)CCCCCCC\C=C/C\C=C/C\C=C/CC	128.96078:10 140.01028:73 196.03845:63 233.22186:31 259.21341:21 275.21445:10 276.34842:42 277.19104:26 277.21451:3259 277.28735:23 279.23123:2704 279.87286:21 454.80368:10 456.23395:31 458.25519:31 474.2572:73 476.26871:94 734.13306:33 736.48962:1292	41276	49997	42216	55974
4.25	736.49	PE 18:2-18:3	[M-H]-	C41H72NO8P	ZOXULAUECYWFFP-DYXXURTGNA-N	CCCCC\C=C/C\C=C/CCCCCCCC(=O)OCC(COP(O)(=O)OCCN)OC(=O)CCCCCCC\C=C/C\C=C/C\C=C/CC	133.10162:7 140.01389:56 184.23193:7 196.03896:42 236.19443:14 249.17584:14 253.35104:14 259.20282:14 270.21317:7 277.21771:1536 277.76529:15 279.22974:1120 279.27454:15 280.42627:14 281.31766:14 304.08917:7 443.97592:7 456.24768:28 458.26291:42 474.24973:42 475.16882:7 476.26428:76 716.22681:7 736.49268:573	24729	49997	43245	55286
3.87	734.473	PE 18:3-18:3	[M-H]-	C41H70NO8P	WIHSZOXPODIZSW-YTWBPVBXNA-N	CC\C=C/C\C=C/C\C=C/CCCCCCCC(=O)OCC(COP(O)(=O)OCCN)OC(=O)CCCCCCC\C=C/C\C=C/C\C=C/CC	128.9734:10 193.99327:10 196.04028:52 261.87317:10 277.21683:2640 281.03052:21 454.30161:10 456.2583:52 474.26056:104 734.47021:673	13384	14426	12452	20317
4.78	721.498	PG 16:0-16:0	[M-H]-	C38H75O10P	BIABMEZBCHDPBV-UHFFFAOYNA-N	CCCCCCCCCCCCCCCC(=O)OCC(COP(O)(=O)OCC(O)CO)OC(=O)CCCCCCCCCCCCCCC	152.84418:42 152.99771:280 171.00691:83 194.12976:21 227.03546:104 254.41895:83 255.10802:61 255.23196:12247 255.65137:41 256.5477:42 257.15591:42 258.70117:42 269.41376:42 276.38684:21 305.27859:21 391.19977:84 391.2193:316 413.86459:21 453.2207:21 465.25342:235 471.58313:43 483.26303:296 514.28534:21 716.23688:21 719.24554:42 721.50232:3781	75339	115786	104593	106330
4.75	721.499	PG 16:0-16:0	[M-H]-	C38H75O10P	BIABMEZBCHDPBV-UHFFFAOYNA-N	CCCCCCCCCCCCCCCC(=O)OCC(COP(O)(=O)OCC(O)CO)OC(=O)CCCCCCCCCCCCCCC	127.87415:7 149.63452:7 152.99432:220 156.66676:14 158.81433:14 166.98512:14 168.32414:7 171.00714:97 209.02031:35 224.60649:7 227.02762:69 234.83345:7 254.42882:83 255.15396:40 255.23283:12023 255.73572:27 256.11716:21 256.17358:21 256.48306:14 256.52823:14 257.0618:21 257.21112:21 257.32651:21 257.61627:14 258.31195:14 259.34467:14 260.45688:14 261.54181:14 262.91257:14 307.62372:7 374.89227:7 …	102032	122026	103434	68863
4.58	719.482	PG 16:0-16:1	[M-H]-	C38H73O10P	NOFOTAHTYLXZNV-PEZBUJJGNA-N	CCCCCCCCCCCCCCCC(=O)OCC(COP(O)(=O)OCC(O)CO)OC(=O)CCCCCCC\C=C/CCCCCC	152.99437:58 167.2679:4 170.99982:13 227.02982:63 242.94719:8 253.21738:167 254.42215:17 255.23067:781 329.21347:4 389.98624:4 391.21866:38 409.23038:13 463.2439:13 465.24408:17 465.25931:17 481.73206:13 483.27228:860 485.19089:8 487.01678:8 489.9978:8 717.19025:8 719.4931:393	4463	3581	3683	9764
4.29	719.483	PG 16:0-16:1	[M-H]-	C38H73O10P	NOFOTAHTYLXZNV-PEZBUJJGNA-N	CCCCCCCCCCCCCCCC(=O)OCC(COP(O)(=O)OCC(O)CO)OC(=O)CCCCCCC\C=C/CCCCCC	108.01946:4 152.99799:29 160.96234:4 171.00354:8 200.07802:4 227.03166:8 252.40939:8 253.21471:332 254.42847:17 255.20319:13 255.23022:553 389.20242:33 391.22852:13 404.57593:4 410.92883:4 461.76144:4 463.23904:21 465.25443:13 481.25336:21 483.27029:21 719.45526:90 719.47797:504	7481	9270	6747	6556
3.95	717.466	PG 16:0-16:2	[M-H]-	C38H71O10P	LBHOTWDLPAVRAU-UDJAPEQQNA-N	CCCCCCCCCCCCCCCC(=O)OCC(COP(O)(=O)OCC(O)CO)OC(=O)CCCCCCC\C=C/C\C=C/CCC	227.20633:42 251.20303:292 255.23732:125 717.45898:83 717.47034:146	1398	1584	1703	1078
4.56	733.497	PG 16:0-17:1	[M-H]-	C39H75O10P	PKPZZNIIECIREJ-ICFOKQHNNA-N	CCCCCCCCCCCCCCCC(=O)OCC(COP(O)(=O)OCC(O)CO)OC(=O)CCCCCCC\C=C/CCCCCCC	152.99232:23 170.99757:4 171.00681:13 204.05441:2 227.03763:8 235.68973:2 241.21889:27 255.22081:43 255.22983:415 256.86655:4 266.38889:8 267.23465:215 281.24457:17 391.21985:6 397.47586:2 403.22037:19 465.26337:8 475.26456:2 477.25351:13 477.29666:4 483.27945:6 495.27197:25 687.46057:4 733.49072:298	3123	3709	3281	2061
4.15	731.48	PG 16:0-17:2	[M-H]-	C39H73O10P	QSFMQHTYJXXCRH-XINOORGGNA-N	CCCCCCCCCCCCCCCC(=O)OCC(COP(O)(=O)OCC(O)CO)OC(=O)CCCCCCC\C=C/C\C=C/CCCC	152.99887:7 171.0063:14 241.21809:56 255.23123:201 265.21951:56 274.99698:7 279.22903:35 403.23871:7 465.25247:7 483.28998:7 493.25015:14 553.33435:28 595.38531:14 685.47284:7 731.44879:69 731.48309:174	1359	1562	1417	1169
4.84	747.515	PG 16:0-18:1	[M-H]-	C40H77O10P	PAZGBAOHGQRCBP-ZCXUNETKNA-N	CCCCCCCCCCCCCCCC(=O)OCC(COP(O)(=O)OCC(O)CO)OC(=O)CCCCCCC\C=C/CCCCCCCC	123.57585:21 134.98645:21 150.99181:21 152.99551:364 171.00279:146 203.93114:21 209.01534:63 227.03935:146 255.23389:11065 256.37567:42 258.10669:42 263.36447:42 272.15988:21 281.24881:5250 281.67722:46 282.9668:42 284.94238:42 337.08615:21 391.22479:104 409.23944:43 415.78116:63 417.24094:457 426.78763:21 455.80142:21 465.25653:146 480.8316:21 483.26007:83 491.27298:232 496.58133:42 509.297:368 …	70622	121543	67010	86647
4.39	745.5	PG 16:0-18:2	[M-H]-	C40H75O10P	ATBOMIWRCZXYSZ-BCTRXSSUNA-N	CCCCCCCCCCCCCCCC(=O)OCC(COP(O)(=O)OCC(O)CO)OC(=O)CCCCCCC\C=C/C\C=C/CCCCC	152.51747:107 152.99524:601 155.87404:42 169.49667:42 170.9545:42 171.00432:253 193.96388:21 206.64545:21 209.019:167 211.40199:21 227.0325:292 237.22261:42 253.21558:63 254.42708:210 255.05533:75 255.23335:21426 255.55577:51 256.61688:42 257.55563:42 258.76385:42 259.86572:42 261.61304:42 263.35016:42 278.3479:173 279.23126:10679 280.36639:42 280.94308:42 283.10147:42 345.142:21 381.93152:21 391…	206726	193377	192072	236140
4.02	743.48	PG 16:0-18:3	[M-H]-	C40H73O10P	MLANVLMRGHBUJH-SVNQLWEDNA-N	CCCCCCCCCCCCCCCC(=O)OCC(COP(O)(=O)OCC(O)CO)OC(=O)CCCCCCC\C=C/C\C=C/C\C=C/CC	140.36673:7 151.11545:14 152.99605:270 156.36139:14 168.25816:7 171.0089:90 207.8448:7 209.02005:35 227.03365:63 233.22946:14 237.22813:14 240.80081:7 247.35574:7 253.21907:42 254.42383:56 255.23236:8471 255.27969:18 255.95638:21 257.0726:21 258.09607:21 258.51328:21 259.56232:21 260.06717:14 261.65311:14 262.64676:14 275.20178:14 276.33572:28 277.04913:16 277.21588:3104 278.00336:14 279.23264:28…	23238	29444	29112	58511
4.04	743.484	PG 16:0-18:3	[M-H]-	C40H73O10P	MLANVLMRGHBUJH-SVNQLWEDNA-N	CCCCCCCCCCCCCCCC(=O)OCC(COP(O)(=O)OCC(O)CO)OC(=O)CCCCCCC\C=C/C\C=C/C\C=C/CC	152.99525:345 166.65804:21 171.00618:146 209.02107:63 213.04005:21 227.03255:125 233.2305:42 251.59061:21 253.22237:125 254.42262:151 255.2334:8516 257.04425:63 257.2388:42 277.21695:3343 278.21616:42 279.23132:104 293.59177:43 387.76862:21 393.1434:42 410.95279:21 413.19522:296 422.46082:21 465.24945:63 465.27075:63 483.26831:63 487.25879:208 505.20331:42 505.2572:314 741.09589:65 743.48291:4236	26389	30478	25343	54481
4.21	743.482	PG 16:1-18:2	[M-H]-	C40H73O10P	PTJBFPPEYDFAAQ-RUGCENDANA-N	CCCCCC\C=C/CCCCCCCC(=O)OCC(COP(O)(=O)OCC(O)CO)OC(=O)CCCCCCC\C=C/C\C=C/CCCCC	150.9785:21 152.99783:208 171.00528:42 227.03812:208 227.20183:63 237.40877:21 245.03389:42 253.21487:777 255.23715:146 255.71521:43 263.09769:21 277.2186:63 278.34726:110 279.23062:3053 280.24054:27 415.19907:42 415.21921:146 426.24161:21 433.22266:63 460.90485:21 489.25079:63 505.64102:51 507.26663:3795 508.40164:30 509.84052:42 513.95502:42 741.09308:42 742.4917:47 743.48389:2216	12386	16634	11699	38784
3.88	741.468	PG 16:1-18:3	[M-H]-	C40H71O10P	BFIMUUYOALOYGB-MVXJGUQMNA-N	CCCCCC\C=C/CCCCCCCC(=O)OCC(COP(O)(=O)OCC(O)CO)OC(=O)CCCCCCC\C=C/C\C=C/C\C=C/CC	152.99886:146 171.00818:42 210.35742:42 227.03073:125 227.1987:83 247.30835:21 253.2003:42 253.21826:315 259.21613:44 267.2756:21 277.21271:1298 279.22473:23 413.20474:83 463.27463:43 487.2475:43 505.2077:63 505.25528:1500 507.26465:24 509.12204:22 553.66113:21 741.40912:42 741.47058:876	22450	31057	22652	67836
5.43	749.53	PG 17:0-17:0 (IS)	[M-H]-	C40H79O10P	ZBVHXVKEMAIWQQ-UHFFFAOYNA-N	CCCCCCCCCCCCCCCCC(=O)OCC(COP(O)(=O)OCC(O)CO)OC(=O)CCCCCCCCCCCCCCCC	152.99442:156 171.00558:42 207.17104:10 224.68352:10 227.02641:31 268.40054:42 269.24951:6671 269.48801:23 270.33865:31 271.31381:21 271.53464:21 405.2363:208 479.28384:146 497.27441:146 747.14899:31 749.4646:21 749.53412:3476	98826	86425	93938	75872
5.4	749.53	PG 17:0-17:0 (IS)	[M-H]-	C40H79O10P	ZBVHXVKEMAIWQQ-UHFFFAOYNA-N	CCCCCCCCCCCCCCCCC(=O)OCC(COP(O)(=O)OCC(O)CO)OC(=O)CCCCCCCCCCCCCCCC	152.9944:356 169.72923:10 171.00722:94 207.9733:10 209.01836:52 227.03195:94 235.2683:10 255.22842:229 268.39688:104 268.43619:31 269.03983:33 269.24814:14786 270.79678:21 271.01041:31 272.15198:31 275.52319:21 283.26736:94 405.23312:352 419.24863:21 423.24457:42 479.28268:266 497.29193:386 747.12531:63 747.15613:42 749.52966:7537	91722	86425	90635	74391
4.58	809.513	PI 16:0-16:0	[M-H]-	C41H79O13P	IBUKXRINTKQBRQ-UHFFFAOYNA-N	CCCCCCCCCCCCCCCC(=O)OCC(COP(O)(=O)OC1C(O)C(O)C(O)C(O)C1O)OC(=O)CCCCCCCCCCCCCCC	153.00101:21 203.11832:7 222.99969:21 241.01073:56 255.23656:139 259.03494:7 279.2276:7 315.04575:14 317.89435:7 391.21704:56 453.25452:7 553.27014:56 566.79504:7 571.27441:14 741.52124:21 801.86102:7 809.3291:14 809.52173:559	1675	1376	1665	961
4.12	807.499	PI 16:0-16:1	[M-H]-	C41H77O13P	QAWXBJDYTIBLRK-PEZBUJJGNA-N	CCCCCCCCCCCCCCCC(=O)OCC(COP(O)(=O)OC1C(O)C(O)C(O)C(O)C1O)OC(=O)CCCCCCC\C=C/CCCCCC	142.14236:21 152.99428:63 223.00024:73 227.20825:10 241.01137:338 253.21721:371 255.23048:440 259.01978:42 297.03156:52 389.20346:52 391.21838:146 551.24658:83 553.28229:177 569.28552:10 571.2699:42 807.41522:31 807.50342:2992	3632	5411	5439	6741
3.8	805.483	PI 16:0-16:2	[M-H]-	C41H75O13P	XVAYDAQDXIWIQD-UDJAPEQQNA-N	CCCCCCCCCCCCCCCC(=O)OCC(COP(O)(=O)OC1C(O)C(O)C(O)C(O)C1O)OC(=O)CCCCCCC\C=C/C\C=C/CCC	124.10381:10 152.98915:31 165.81137:10 223.00462:31 241.00935:177 251.20091:208 255.23518:177 297.02692:21 297.06583:10 317.01578:10 391.22147:73 549.24146:31 551.51202:10 553.26611:94 571.27374:31 571.30072:21 805.48871:1027	4801	5145	5137	3622
3.51	803.464	PI 16:0-16:3	[M-H]-	C41H73O13P	ZTRPDYYDCCFHSL-HLMRNWPHNA-N	CCCCCCCCCCCCCCCC(=O)OCC(COP(O)(=O)OC1C(O)C(O)C(O)C(O)C1O)OC(=O)CCCCC\C=C/C\C=C/C\C=C/CC	241.00407:104 249.18709:167 255.23422:188 262.13217:21 391.21698:104 500.4187:21 547.20074:42 553.25018:63 553.27344:104 571.28113:42 801.31378:44 803.47583:773	4963	4118	3829	3737
4.67	835.53	PI 16:0-18:1	[M-H]-	C43H81O13P	PDLAMJKMOKWLAJ-ZCXUNETKNA-N	CCCCCCCCCCCCCCCC(=O)OCC(COP(O)(=O)OC1C(O)C(O)C(O)C(O)C1O)OC(=O)CCCCCCC\C=C/CCCCCCCC	134.98148:4 152.99892:73 154.49635:4 157.0955:4 171.0045:4 223.00119:160 240.25284:8 241.01225:554 243.97594:4 254.42281:6 255.23358:835 255.47707:4 256.97885:4 259.02286:50 259.20911:4 279.23151:6 281.24844:824 282.25726:6 282.54889:4 283.95453:6 285.35416:4 297.03952:96 311.11063:2 315.0498:44 389.97501:8 391.22696:364 392.87231:4 396.53568:4 409.2359:25 417.2345:65 432.60077:2 435.2428:6 458.7…	24458	19924	22068	27852
4.23	833.513	PI 16:0-18:2	[M-H]-	C43H79O13P	BSNJSZUDOMPYIR-BCTRXSSUNA-N	CCCCCCCCCCCCCCCC(=O)OCC(COP(O)(=O)OC1C(O)C(O)C(O)C(O)C1O)OC(=O)CCCCCCC\C=C/C\C=C/CCCCC	112.98814:43 147.7364:21 152.99541:301 207.09219:43 222.28772:43 222.99713:448 223.86176:42 231.9399:21 241.01245:1702 242.65353:24 246.32648:23 249.9467:45 253.21829:21 255.23383:2461 256.01654:24 257.62631:42 259.02084:170 261.60437:45 265.29114:21 279.23181:2229 279.97256:25 282.1936:22 297.035:250 315.0502:125 349.78174:21 389.98679:45 391.22202:1590 392.62689:21 395.01508:24 403.25937:21 409…	74896	90937	74837	67235
3.88	831.498	PI 16:0-18:3	[M-H]-	C43H77O13P	UHAJRYVOXHROHT-SVNQLWEDNA-N	CCCCCCCCCCCCCCCC(=O)OCC(COP(O)(=O)OC1C(O)C(O)C(O)C(O)C1O)OC(=O)CCCCCCC\C=C/C\C=C/C\C=C/CC	152.99396:195 166.20349:14 173.45622:7 180.26097:7 211.33084:7 223.00166:338 234.03984:14 240.23804:21 241.01276:1050 241.84578:8 249.18033:14 254.42561:28 255.23413:1474 256.70355:14 259.0257:90 259.2142:14 267.19522:14 275.20828:14 277.21774:1261 277.25296:21 279.2439:14 281.24432:49 285.01886:14 297.03775:188 312.51141:7 315.048:76 388.13095:7 389.98151:14 391.2251:657 405.51797:7 409.23117:63…	56738	65756	47755	51641
4.33	758.492	PS 16:0-18:2	[M-H]-	C40H74NO10P	ZGNVQERQNSXHHO-BCTRXSSUNA-N	CCCCCCCCCCCCCCCC(=O)OCC(COP(O)(=O)OCC(N)C(O)=O)OC(=O)CCCCCCC\C=C/C\C=C/CCCCC	119.00924:10 152.99867:168 180.45554:10 212.48642:10 255.23334:1213 278.3479:21 279.23126:362 391.22397:641 409.24142:188 415.21661:115 425.04849:10 433.24051:42 671.46484:838 758.49933:469 758.55371:56	7504	10165	7384	7679
3.97	756.476	PS 16:0-18:3	[M-H]-	C40H72NO10P	GRXQVLCZJYBDDD-SVNQLWEDNA-N	CCCCCCCCCCCCCCCC(=O)OCC(COP(O)(=O)OCC(N)C(O)=O)OC(=O)CCCCCCC\C=C/C\C=C/C\C=C/CC	152.9913:42 161.27965:21 242.22687:21 255.22882:336 265.992:21 277.21463:104 391.22461:208 409.22787:104 414.21179:21 667.30957:21 669.43964:209 669.48712:85 756.47131:188	6490	8395	6357	6276
4.88	761.578	SM d18:1/17:0 (IS)	[M-H]-	C40H81N2O6P	YMQZQHIESOAPQH-QOSDPKFLNA-N	CCCCCCCCCCCCCCCCC(=O)NC(COP([O-])(=O)OCC[N+](C)(C)C)C(O)\C=C\CCCCCCCCCCCCC	141.00026:2 168.04369:60 174.95334:4 184.94897:2 203.7262:2 292.94171:2 349.78949:2 398.33954:4 409.6767:4 419.44037:2 427.30142:4 442.84158:2 449.3136:6 483.93155:4 579.88:4 610.84564:2 616.79132:4 630.47534:4 699.33307:13 701.49121:10 701.56226:950 702.50049:10 702.55286:6 703.88104:4 706.09491:4 708.823:4 761.5708:21	3257	1592	2826	1769
4.91	761.577	SM d35:1 (IS)	[M-H]-	C40H81N2O6P	YMQZQHIESOAPQH-QOSDPKFLNA-N	CCCCCCCCCCCCCCCCC(=O)NC(COP([O-])(=O)OCC[N+](C)(C)C)C(O)\C=C\CCCCCCCCCCCCC	168.04538:83 402.83707:21 656.49536:21 701.55737:1102 733.4812:23 761.55334:42	2862	2440	2862	1551
11.61	724.693	CE 22:1 (IS)	[M+H]+	C49H86O2	SQHUGNAFKZZXOT-QXAJUEOOSA-N	CCCCCCCC\C=C/CCCCCCCCCCCC(=O)O[C@H]1CC[C@]2(C)[C@H]3CC[C@]4(C)[C@H](CC[C@H]4[C@@H]3CC=C2C1)[C@H](C)CCCC(C)C	105.07098:67 107.08646:83 109.10193:133 111.11684:63 114.97041:8 119.08512:92 121.10128:92 123.11714:92 125.13228:38 127.14628:21 131.07709:8 131.08839:13 133.09912:92 134.69087:8 135.11694:279 137.13177:54 139.14653:25 145.09875:21 146.66652:9 147.11795:375 149.13043:133 151.14442:50 159.1201:38 161.13217:298 162.18518:8 163.15149:67 165.16161:71 173.13206:33 174.5999:13 175.1503:200 177.16331:4…	16555	13848	15355	12480
2.99	416.336	DAG 2:0-18:1 (IS)	[M+NH4]+	C23H42O5	SWFNWNMMXVUGLT-KHPPLWFENA-N	CCCCCCCC\C=C/CCCCCCCC(=O)OC(CO)COC(C)=O	105.07447:63 107.08415:363 107.51382:43 109.0996:396 111.08327:104 111.11897:188 115.07549:63 116.6915:125 117.05451:4793 118.58904:42 120.47865:43 121.09889:617 123.11944:146 125.09042:63 125.12672:42 129.13065:63 133.09831:43 135.11777:346 137.13261:83 139.11411:63 149.13138:208 153.11879:42 153.12578:42 163.13994:42 163.15074:104 165.15726:42 165.16451:42 177.16451:42 181.15862:42 191.17964:83…	188368	156205	134616	145412
4.08	474.414	DAG 12:0-12:0 (IS)	[M+NH4]+	C27H52O5	OQQOAWVKVDAJOI-UHFFFAOYNA-N	CCCCCCCCCCCC(=O)OCC(CO)OC(=O)CCCCCCCCCCC	103.07686:56 109.09538:21 109.09832:104 117.09135:14 122.09793:7 123.11809:28 158.09966:7 165.1575:14 182.11151:7 183.17357:111 201.18443:97 256.39908:14 257.2085:916 258.4704:14 315.28473:7 384.09137:7 416.19696:14 432.24295:14 439.37958:167 444.75476:7 474.27853:28 474.30618:28 474.38916:21	9234	10906	10307	9932
6.1	584.521	DAG 16:0-16:1	[M+H]+	C35H66O5	ADLOEVQMJKYKSR-PEZBUJJGNA-N	CCCCCCCCCCCCCCCC(=O)OCC(CO)OC(=O)CCCCCCC\C=C/CCCCCC	127.05442:10 214.20511:10 237.23682:10 278.90466:10 311.25986:135 313.26935:188 326.6366:10 468.16541:31 547.76294:10 549.46484:73 552.30609:10 556.23224:31 584.33667:42 584.39465:42 584.42194:31	1039	1899	1078	1521
5.63	582.503	DAG 16:0-16:2	[M+NH4]+	C35H64O5	DUTDCXZPOSRTTA-UDJAPEQQNA-N	CCCCCCCCCCCCCCCC(=O)OCC(CO)OC(=O)CCCCCCC\C=C/C\C=C/CCC	106.78214:10 109.10403:31 135.30319:10 175.14966:10 217.18787:42 235.19963:42 246.17613:10 281.28864:21 282.27863:94 297.14734:10 304.17828:10 309.22873:21 309.24362:104 313.27359:146 524.26544:21 537.53851:21 547.46936:63 582.32324:31 582.37433:52 582.40839:31 582.45605:42	1919	2588	1595	1346
5.18	580.491	DAG 16:0-16:3	[M+NH4]+	C35H62O5	VDWIHAFSNZVNPA-HLMRNWPHNA-N	CCCCCCCCCCCCCCCC(=O)OCC(CO)OC(=O)CCCCC\C=C/C\C=C/C\C=C/CC	109.09783:21 117.07553:7 121.10316:28 123.1159:21 129.05804:7 131.10326:14 133.10106:28 135.11562:35 141.06735:7 145.09567:21 147.11998:14 149.13074:28 153.12511:7 159.10794:14 173.14165:21 183.13608:7 205.19519:14 212.11192:7 213.16324:14 215.18259:90 233.18576:56 238.12384:14 239.23767:21 257.24951:35 285.25452:7 307.2027:14 307.22247:222 309.23877:14 311.94406:14 313.26614:293 418.23065:7 480.…	3307	5411	3181	5540
4.64	578.478	DAG 16:1-16:3	[M+NH4]+	C35H60O5	GVINBTLECODQSG-JETZYGMFNA-N	CCCCCC\C=C/CCCCCCCC(=O)OCC(CO)OC(=O)CCCCC\C=C/C\C=C/C\C=C/CC	107.08789:42 121.10281:42 131.09161:21 133.10074:42 147.11626:42 151.15485:21 163.15332:42 172.10703:21 197.12312:21 307.21024:42 307.2226:146 309.23639:83 311.2543:250 489.28152:21 543.43848:83 578.35223:83 578.38281:42 578.4303:42 578.52533:63	1082	2078	1105	3450
4.23	576.459	DAG 16:2-16:3	[M+NH4]+	C35H58O5	VGEACGGIJAAJPM-GZDRNJOHNA-N	CCC\C=C/C\C=C/CCCCCCCC(=O)OCC(CO)OC(=O)CCCCC\C=C/C\C=C/C\C=C/CC	104.99702:83 109.09728:63 117.06736:21 119.08953:104 121.09952:104 123.07937:42 131.08498:42 133.09894:83 135.11676:104 145.10539:63 149.13371:42 159.12886:21 187.15373:21 213.16708:42 215.17198:125 217.19872:63 227.19841:42 233.19418:83 235.19788:42 292.19238:21 300.18082:43 307.22754:385 309.23889:524 314.0134:23 347.16974:42 531.38629:42 532.44708:21 541.4245:125 554.39667:21 559.45428:63 576.…	2071	4482	2549	12744
6.77	612.554	DAG 16:0-18:1	[M+NH4]+	C37H70O5	YEJYLHKQOBOSCP-ZCXUNETKNA-N	CCCCCCCCCCCCCCCC(=O)OCC(CO)OC(=O)CCCCCCC\C=C/CCCCCCCC	107.08968:8 109.09781:13 121.09853:17 123.11437:13 135.11244:8 151.14491:8 188.14592:4 226.94621:8 239.22523:8 239.23178:17 247.24107:17 257.24347:21 257.25705:13 263.15607:8 265.25217:17 282.27982:8 287.15063:8 313.27225:296 338.23834:8 339.29004:327 340.92148:8 357.05359:8 448.24667:8 492.34937:8 552.35681:8 570.36743:13 577.51288:188 594.31152:8 594.43536:8 612.32471:25 612.36658:54 612.4364:4…	3897	4311	2745	4722
6.23	610.537	DAG 16:0-18:2	[M+NH4]+	C37H68O5	SVXWJFFKLMLOHO-BCTRXSSUNA-N	CCCCCCCCCCCCCCCC(=O)OCC(CO)OC(=O)CCCCCCC\C=C/C\C=C/CCCCC	105.06994:17 107.08103:21 109.10234:79 111.07861:8 119.08096:13 121.1002:33 123.11761:33 125.79493:4 129.08707:4 133.09964:17 135.11583:21 137.12735:21 141.16479:4 147.11511:17 149.13274:21 151.15024:21 153.1254:8 155.16963:8 159.11362:8 161.13103:17 175.14914:17 177.16779:13 189.16925:17 203.17166:8 207.16493:8 218.15298:4 236.15399:4 239.23407:50 245.22429:58 257.25262:42 263.22256:13 263.2363:…	12972	13870	10718	13159
5.75	608.524	DAG 16:0-18:3	[M+H]+	C37H66O5	UHPKYXAUVQOHQL-SVNQLWEDNA-N	CCCCCCCCCCCCCCCC(=O)OCC(CO)OC(=O)CCCCCCC\C=C/C\C=C/C\C=C/CC	105.07011:21 107.08266:35 109.10104:49 117.07281:7 119.09657:7 121.09887:49 123.11629:28 131.08755:21 133.09991:14 135.11447:21 137.13095:21 147.12401:14 149.13136:28 151.15231:14 157.09866:7 159.11577:14 161.15828:7 163.14713:21 168.08754:7 173.14992:7 186.11038:7 200.95409:35 215.17557:7 219.21771:7 235.20169:14 237.18571:7 239.237:42 242.17236:7 243.2032:28 257.24667:35 261.21973:83 265.25543:…	7502	9010	5852	10240
5.17	606.507	DAG 16:2-18:2	[M+NH4]+	C37H64O5	BRNISQVGTMRXFZ-ZJCTUUHQNA-N	CCCCC\C=C/C\C=C/CCCCCCCC(=O)OC(CO)COC(=O)CCCCCCC\C=C/C\C=C/CCC	101.06274:4 105.06886:13 107.08725:21 109.09978:33 111.08198:8 114.00209:4 119.08141:21 121.1022:33 123.11339:29 127.10909:8 131.0878:13 133.10179:21 135.11636:33 137.09816:8 139.11102:8 143.10141:4 147.12085:21 149.13509:13 151.14912:8 159.11429:8 161.13528:17 173.12981:13 175.1499:13 185.14764:4 187.14575:8 191.17802:8 195.17639:8 212.14024:4 215.17801:13 217.19231:25 220.94278:8 231.20325:8 23…	4769	12296	5118	16137
4.74	604.494	DAG 16:2-18:3	[M+NH4]+	C37H62O5	KXSTWKHMHVIKQX-NOGDRUJUNA-N	CCC\C=C/C\C=C/CCCCCCCC(=O)OCC(CO)OC(=O)CCCCCCC\C=C/C\C=C/C\C=C/CC	103.05733:7 105.07084:56 107.08778:83 109.09883:125 111.07506:14 113.09903:21 117.0659:28 119.08036:14 119.0819:69 121.10114:104 123.08099:28 123.117:83 123.94654:7 125.09584:21 127.10637:14 131.08664:49 133.1006:83 135.11681:125 137.09529:21 137.13164:35 143.09169:7 145.10033:56 147.11612:69 149.09412:14 149.12857:49 151.11134:14 153.12642:14 155.52586:7 159.10928:21 159.11462:69 161.12846:35 16…	8960	21737	7966	28169
4.34	602.476	DAG 16:3-18:3	[M+NH4]+	C37H60O5	YEXLSDHVXIZUSM-AAXIOSLLNA-N	CC\C=C/C\C=C/C\C=C/CCCCCCCC(=O)OC(CO)COC(=O)CCCCC\C=C/C\C=C/C\C=C/CC	103.05448:63 105.06797:453 107.08488:523 109.10181:433 111.08104:84 115.05503:83 117.07051:338 119.08656:316 120.72418:43 121.10118:751 123.11548:146 125.09589:63 129.06564:83 130.07904:42 131.08508:235 133.09416:65 133.10066:564 135.08406:86 135.1185:552 136.51776:44 137.1317:63 139.11317:42 142.07758:42 143.08333:83 145.10211:258 146.98445:43 147.1179:383 149.09076:42 149.13382:302 151.11664:63…	17202	53500	16143	103732
6.84	638.57	DAG 18:1-18:1	[M+NH4]+	C39H72O5	AFSHUZFNMVJNKX-CLFAGFIQNA-N	CCCCCCCC\C=C/CCCCCCCC(=O)OCC(CO)OC(=O)CCCCCCC\C=C/CCCCCCCC	107.08353:10 109.10339:21 121.1013:21 124.11327:5 135.11208:21 247.24059:21 264.17737:5 265.25626:31 338.23001:11 339.28949:629 575.61835:5 603.52985:208 638.33917:36 638.36414:26 638.3855:31 638.4176:47 638.47461:36 638.58875:16	1464	2040	958	2423
6.23	638.571	DAG 18:1-18:1	[M+H]+	C39H72O5	AFSHUZFNMVJNKX-CLFAGFIQNA-N	CCCCCCCC\C=C/CCCCCCCC(=O)OCC(CO)OC(=O)CCCCCCC\C=C/CCCCCCCC	308.23932:10 338.27042:21 339.2728:21 340.29749:52 596.3598:21 603.51666:21 621.37927:10 638.31482:42 638.39679:31 638.48236:42 638.51801:21	1859	2563	1582	2241
6.3	636.553	DAG 18:1-18:2	[M+NH4]+	C39H70O5	BLZVZPYMHLXLHG-RQOIEFAZNA-N	CCCCCCCC\C=C/CCCCCCCC(=O)OCC(CO)OC(=O)CCCCCCC\C=C/C\C=C/CCCCC	105.07304:13 107.08417:17 109.10257:42 111.07884:8 119.08277:17 121.09737:33 123.1179:21 125.09992:8 131.08278:8 133.10159:13 135.11945:29 137.12935:13 142.92406:4 145.10312:8 149.13315:25 151.14891:13 161.13507:8 163.1472:21 165.16638:13 173.13699:4 175.14966:13 189.16402:13 209.12175:4 213.16251:8 226.94496:8 245.22736:21 247.24205:21 257.22867:8 263.24182:38 265.24634:25 294.9649:4 314.2132:8 …	4827	5917	4350	6246
5.78	634.534	DAG 18:1-18:3	[M+H]+	C39H68O5	YAKOEWASAGCYLB-XEKZTXPJNA-N	CCCCCCCC\C=C/CCCCCCCC(=O)OCC(CO)OC(=O)CCCCCCC\C=C/C\C=C/C\C=C/CC	107.08484:42 109.10029:73 111.08099:31 119.08652:31 121.10115:42 123.11858:52 133.10226:31 135.11684:52 149.12865:31 177.1577:21 187.15771:10 189.16078:31 226.94557:52 243.20169:31 243.21489:42 245.22353:42 247.24263:42 261.22269:146 262.19043:10 263.24008:63 265.2515:42 294.88058:31 317.24963:42 331.29874:10 335.25757:453 336.20892:21 337.2756:548 339.2919:373 525.46454:31 596.15564:21 599.51569…	4812	8151	5641	7277
5.3	632.523	DAG 18:2-18:3	[M+NH4]+	C39H66O5	PGXBELQFNRPKBC-DYXXURTGNA-N	CCCCC\C=C/C\C=C/CCCCCCCC(=O)OCC(CO)OC(=O)CCCCCCC\C=C/C\C=C/C\C=C/CC	105.06573:13 105.06863:25 107.08263:46 109.10101:50 119.08576:33 121.09883:38 123.11468:38 131.08105:13 133.10149:38 135.11606:29 137.09619:8 137.13089:13 145.09621:13 147.11539:25 149.12958:17 151.15746:8 153.1257:8 159.11392:21 161.12598:17 163.14525:17 164.91972:8 171.12288:4 173.12941:17 175.14389:17 177.16252:8 179.18517:8 183.11784:8 185.13187:8 187.14146:17 189.16383:13 191.14638:8 199.147…	7938	10152	7234	8308
4.85	630.508	DAG 18:3-18:3	[M+NH4]+	C39H64O5	RAPBJBKXYYMYAY-YTWBPVBXNA-N	CC\C=C/C\C=C/C\C=C/CCCCCCCC(=O)OCC(CO)OC(=O)CCCCCCC\C=C/C\C=C/C\C=C/CC	105.06812:63 107.08502:125 109.10342:146 119.08515:42 121.09666:104 129.16356:21 131.08682:63 133.09917:63 135.12027:104 137.12851:42 145.09882:42 147.11288:104 149.13393:63 161.12866:42 163.14795:63 171.11824:42 177.12959:42 177.17467:21 187.1481:42 241.21005:42 243.2148:63 257.21326:21 259.2197:21 261.2157:125 296.15128:21 317.24432:63 333.22723:64 335.25467:1006 337.25714:43 593.59772:21 595.4…	3525	6361	3032	11752
2.86	362.325	MAG 17:0 (IS)	[M+NH4]+	C20H40O4	SVUQHVRAGMNPLW-UHFFFAOYNA-N	CCCCCCCCCCCCCCCCC(=O)OCC(O)CO	109.1011:31 123.12103:21 253.25679:21 264.21768:10 271.25644:52 326.26077:10 327.2886:104 362.22134:21 362.29117:21	3109	3192	3557	2398
4.51	812.55	SQDG 16:0-16:0	[M+H]+	C41H78O12S	RVUUQPKXGDTQPG-UHFFFAOYNA-N	CCCCCCCCCCCCCCCC(=O)OCC(COC1OC(CS(O)(=O)=O)C(O)C(O)C1O)OC(=O)CCCCCCCCCCCCCCC	103.07611:8 109.0268:21 109.10047:75 110.03384:21 111.04252:13 111.11835:25 113.12921:13 123.11561:67 125.1339:33 127.03657:21 127.14473:13 132.99338:8 137.13016:25 139.15157:21 151.14622:13 155.17963:8 163.01823:4 177.16341:4 184.06883:17 185.53224:4 191.00096:117 193.00679:8 209.01016:38 212.10358:25 213.11162:8 215.20108:13 219.20795:13 221.22838:33 237.22327:17 238.4875:17 239.23761:591 257.2…	22373	16234	20342	15673
4.59	838.566	SQDG 16:0-18:1	[M+H]+	C43H80O12S	SQOJCPIJIDPYDD-ZCXUNETKNA-N	CCCCCCCCCCCCCCCC(=O)OCC(COC1OC(CS(O)(=O)=O)C(O)C(O)C1O)OC(=O)CCCCCCC\C=C/CCCCCCCC	129.09468:10 191.00102:52 239.23114:52 245.18153:10 254.5097:10 257.24277:31 265.25833:52 310.1651:21 313.27136:481 339.26828:64 339.28909:446 464.18942:10 465.25699:52 491.26529:31 539.25305:21 539.28912:135 565.30914:94 577.52124:487 591.80493:10 595.53479:21 780.57874:31 796.55719:10 804.54504:21 838.5163:63 838.57349:73 838.59393:42	1146	1731	1347	2016
4.18	836.552	SQDG 16:0-18:2	[M+H]+	C43H78O12S	LOZJMRGYMGMBTB-BCTRXSSUNA-N	CCCCCCCCCCCCCCCC(=O)OCC(COC1OC(CS(O)(=O)=O)C(O)C(O)C1O)OC(=O)CCCCCCC\C=C/C\C=C/CCCCC	109.09927:31 175.14496:21 190.99527:21 239.23987:104 244.08037:10 245.22791:63 253.12056:10 263.2377:94 311.26169:32 313.27368:743 319.26285:31 325.25784:10 331.2829:52 336.20331:21 337.27774:518 460.29703:10 465.25641:52 537.35046:10 539.28833:146 563.284:104 575.50476:611 576.50366:306 593.52484:31 801.50891:21 836.51398:52 836.56293:104	2255	2976	1979	4716
3.85	834.533	SQDG 16:0-18:3	[M+H]+	C43H76O12S	PUAZHUYVSFVFNU-SVNQLWEDNA-N	CCCCCCCCCCCCCCCC(=O)OCC(COC1OC(CS(O)(=O)=O)C(O)C(O)C1O)OC(=O)CCCCCCC\C=C/C\C=C/C\C=C/CC	101.5477:7 105.06812:28 107.08649:35 109.02976:21 109.10197:97 111.04402:28 113.09322:14 117.06915:21 119.08364:49 121.1029:56 123.11565:63 125.0929:14 125.13393:21 127.03661:28 131.08365:28 133.10085:49 133.76416:7 135.11377:97 137.13022:28 139.15331:7 143.1409:7 145.0972:35 145.11079:21 145.6109:7 147.11809:63 149.13402:42 151.14804:21 157.09959:14 159.1167:28 161.13593:56 163.14445:35 165.1273…	1581	2168	1473	8378
3.85	834.54	SQDG 16:0-18:3	[M+H]+	C43H76O12S	PUAZHUYVSFVFNU-SVNQLWEDNA-N	CCCCCCCCCCCCCCCC(=O)OCC(COC1OC(CS(O)(=O)=O)C(O)C(O)C1O)OC(=O)CCCCCCC\C=C/C\C=C/C\C=C/CC	109.09785:21 113.13257:10 184.07155:21 239.23878:52 243.205:31 261.21475:94 313.26794:304 317.24353:21 331.27713:21 335.25394:344 353.26816:21 359.38031:10 464.17993:10 465.25052:31 517.45746:10 539.28577:73 561.2608:63 573.46991:104 573.48346:167 574.49072:42 591.4928:63 834.38818:21 834.539:52	1527	1722	1594	8656
9.9	794.719	TAG 14:0-16:0-16:1	[M+H]+	C49H92O6	OZXXJVVHOJHMRX-PNHLSOANNA-N	CCCCCCCCCCCCCCCC(=O)OC(COC(=O)CCCCCCCCCCCCC)COC(=O)CCCCC\C=C/CCCCCCCC	109.09599:10 109.87252:5 123.11398:10 183.17018:10 211.20445:16 237.22101:10 239.22879:10 283.15662:5 313.27115:16 495.43607:120 507.42557:16 507.44781:16 509.44891:21 521.45111:309 523.46991:177 535.46869:42 536.22968:5 537.48828:16 549.49359:224 551.49634:16 563.50555:26 577.51074:94 736.48328:10 794.41986:16 794.44373:26 794.48749:36 794.54712:47 794.57495:42 794.66644:21 794.70227:21 794.7459…	771	795	933	1181
10.73	824.769	TAG 15:0-16:0-17:0	[M+H]+	C51H98O6	XHQYBFXVOWIXBR-UHFFFAOYNA-N	CCCCCCCCCCCCCCCCC(=O)OCC(COC(=O)CCCCCCCCCCCCCC)OC(=O)CCCCCCCCCCCCCCC	109.10043:42 113.13517:7 123.11399:14 151.14963:7 207.11333:7 225.21646:14 236.06415:7 239.23965:63 310.28409:7 313.28107:21 493.28708:7 523.46655:83 537.47504:63 537.49463:76 549.74811:28 551.10193:15 551.49945:1039 552.45081:14 553.50256:14 563.84698:7 565.50659:76 565.52002:76 577.52753:7 579.49915:21 579.53308:83 607.5625:14 620.84241:14 747.401:14 781.52045:14 824.47168:28 824.5:56 824.54053…	1168	792	1100	1563
10.32	822.751	TAG 16:0-16:0-16:1	[M+NH4]+	C51H96O6	IXWQOOZEHUNDEZ-FVDSYPCUNA-N	CCCCCCCCCCCCCCCC(=O)OCC(COC(=O)CCCCC\C=C/CCCCCCCC)OC(=O)CCCCCCCCCCCCCCC	101.09464:7 109.09456:14 109.09898:111 111.11536:35 115.10812:7 121.10284:63 123.11559:63 125.13072:14 127.14789:14 133.1024:7 135.11696:90 137.13014:69 139.14323:14 149.13046:21 161.14117:7 163.14433:21 177.1615:14 209.42442:7 211.20247:35 219.20793:49 221.22206:35 225.46648:7 226.96039:14 234.45638:7 237.22108:181 239.23759:188 245.22783:7 247.24474:35 251.23848:14 254.25308:14 265.25134:56 282…	6564	7768	5621	8878
9.98	820.737	TAG 16:0-16:1-16:1	[M+NH4]+	C51H94O6	UGGMYGFVPCJWRU-CDAVXRBQNA-N	CCCCCCCCCCCCCCCC(=O)OCC(COC(=O)CCCCC\C=C/CCCCCCCC)OC(=O)CCCCC\C=C/CCCCCCCC	105.07386:5 107.08206:21 109.09896:47 111.11237:10 121.10438:31 123.11401:42 135.1153:21 137.13013:10 149.12527:10 158.55289:5 163.1479:10 211.20653:31 219.20789:26 221.22412:16 226.94122:10 237.22104:63 239.23973:57 243.22134:5 245.23001:21 263.23532:42 265.2467:26 285.24496:26 299.25012:10 311.25174:26 313.2662:26 519.4588:16 521.43188:68 521.44476:141 523.47003:408 533.46936:16 535.45898:16 54…	13993	14813	9748	10847
9.64	818.72	TAG 16:0-16:0-16:3	[M+NH4]+	C51H92O6	WNXJPMPMDUJGSD-AAPVPQQHNA-N	CCCCCCCCCCCCCCCC(=O)OCC(COC(=O)CCCCCCC\C=C/C=C\C=C/CC)OC(=O)CCCCCCCCCCCCCCC	103.05099:10 105.07024:52 107.08425:83 109.10265:192 111.07892:31 117.06835:31 119.08131:115 121.09899:411 123.11797:94 125.09683:52 125.80954:10 129.05058:10 131.08122:52 133.10002:104 135.11623:285 137.13271:73 145.09976:83 147.11726:83 149.1349:83 151.14548:52 157.10054:10 159.11588:125 161.12793:52 163.14542:21 165.13194:42 173.13329:83 175.14594:52 183.17339:10 187.14355:52 205.19237:115 215…	23168	21769	16541	21273
9.17	816.703	TAG 16:0-16:1-16:3	[M+NH4]+	C51H90O6	GMGFGMXAAYYNGQ-WJAZSUBANA-N	CCCCCCCCCCCCCCCC(=O)OCC(COC(=O)CCCCCCC\C=C/C=C\C=C/CC)OC(=O)CCCCC\C=C/CCCCCCCC	103.04806:7 105.06728:28 105.29591:7 107.0842:35 109.10555:63 111.11754:28 113.09689:21 119.08436:49 121.09897:146 123.11796:49 125.09682:28 125.50745:7 127.11054:21 127.14873:7 131.08444:35 133.0984:69 135.11459:111 137.13272:35 139.1109:21 139.37894:7 142.12068:7 145.10321:28 147.11218:21 147.11731:56 149.13152:69 151.11084:14 155.1438:14 159.11238:28 161.13159:28 163.14551:14 165.15924:14 173.…	8790	8030	6163	6929
8.77	814.689	TAG 16:0-16:2-16:3	[M+NH4]+	C51H88O6	WBAWETCVJSPZIQ-ITNRWMNXNA-N	CCCCCCCCCCCCCCCC(=O)OCC(COC(=O)CCCCCCC\C=C/C=C\C=C/CC)OC(=O)CC\C=C/C\C=C/CCCCCCCC	101.05834:10 107.08708:63 109.09519:21 109.10256:94 111.76539:10 119.07967:31 121.10201:146 123.11632:63 127.10887:31 131.08273:42 133.09831:104 135.11449:104 137.13261:42 139.11244:31 145.09967:73 147.10007:21 147.11375:63 149.13309:104 159.11221:63 161.13499:73 163.14893:21 173.12578:31 175.14211:31 187.14732:31 189.16586:21 205.18622:21 215.17966:219 216.07466:10 217.19604:167 231.17274:31 233…	8694	9314	10132	8554
8.37	812.67	TAG 16:0-16:3-16:3	[M+NH4]+	C51H86O6	DIMPRZJASGSRLK-FCUAXLLHNA-N	CCCCCCCCCCCCCCCC(=O)OCC(COC(=O)CCCCCCC\C=C/C=C\C=C/CC)OC(=O)CCCCCCC\C=C/C=C\C=C/CC	101.27119:10 105.07158:42 107.0856:42 109.09665:42 111.12492:10 119.08427:52 121.10043:135 123.11943:31 131.07948:31 131.08757:52 133.09666:42 133.10316:63 135.11612:94 145.09796:21 147.11545:63 149.13135:63 159.11754:52 161.12782:42 173.12576:21 179.1701:10 187.14345:42 201.15608:21 205.1963:42 213.16029:42 215.17757:355 221.22134:21 231.17488:42 233.18713:198 239.23036:83 251.19534:10 258.05054…	8376	5576	4988	8515
7.82	810.655	TAG 16:2-16:2-16:3	[M+NH4]+	C51H84O6	QOZGEEGUJHIZAH-AXJSZTJMNA-N	CCCCCCCC\C=C/C\C=C/CCC(=O)OCC(COC(=O)CCCCCCC\C=C/C=C\C=C/CC)OC(=O)CC\C=C/C\C=C/CCCCCCCC	105.06973:21 109.10358:21 111.12298:5 117.07233:5 119.78532:5 121.10146:36 123.11419:16 125.09932:16 131.09665:5 133.09766:16 135.11546:31 147.11983:16 149.13058:21 161.13052:21 173.14519:5 215.17619:42 217.19881:36 219.2058:10 233.18559:26 235.20004:26 287.19254:5 305.20273:5 307.22229:21 309.24106:31 311.25897:31 467.38577:16 515.40137:21 539.39941:63 541.42633:299 543.42749:230 567.44348:16 59…	1377	1600	1811	1129
7.37	808.647	TAG 16:2-16:3-16:3	[M+H]+	C51H82O6	KGHKRHUGESENSO-JPSHCODVNA-N	CCCCCCCC\C=C/C\C=C/CCC(=O)OCC(COC(=O)CCCCCCC\C=C/C=C\C=C/CC)OC(=O)CCCCCCC\C=C/C=C\C=C/CC	105.07008:42 109.09807:42 121.09574:42 131.08594:21 135.1161:63 137.12598:21 147.11716:42 213.16042:42 215.1777:63 217.19617:42 233.18298:63 235.20393:42 289.20685:42 305.21021:21 307.22733:83 309.23868:42 538.29132:42 539.40155:296 540.90668:43 541.4187:653 557.40796:42 676.78717:21 748.42279:42 791.5863:83 791.62994:83 808.43048:63 808.45459:63 808.49469:63 808.55084:63 808.65112:83	1792	1305	2105	1441
10.51	836.765	TAG 16:0-16:0-17:1	[M+H]+	C52H98O6	DYXOPHJPQFFRRG-HYOGKJQXNA-N	CCCCCCCCCCCCCCCC(=O)OCC(COC(=O)CCCCC\C=C/CCCCCCCCC)OC(=O)CCCCCCCCCCCCCCC	109.10213:21 111.11855:13 117.08916:4 123.11579:21 127.1099:4 135.11388:8 137.13528:13 141.18457:4 149.13582:8 224.16133:4 226.95197:8 233.22235:21 237.21028:8 239.23328:42 249.19867:4 251.23404:25 265.25363:8 288.92883:8 292.89941:8 299.25259:8 301.3479:4 313.27118:21 325.2782:8 327.29407:21 340.07675:4 509.48364:8 523.46637:8 535.47815:17 537.48468:142 549.48993:50 550.45276:8 551.49268:324 561…	1475	1434	911	1309
10.74	850.779	TAG 16:0-16:0-18:1	[M+NH4]+	C53H100O6	ZKEWGTVAIGJNBK-QOCHGBHMNA-N	CCCCCCCCCCCCCCCC(=O)OCC(COC(=O)CCCCCCCCC\C=C/CCCCCC)OC(=O)CCCCCCCCCCCCCCC	102.04727:10 107.08203:31 109.10188:177 111.11382:63 113.13665:31 121.0997:63 123.11555:177 125.13068:42 133.77875:10 135.11366:94 137.13013:63 139.14322:31 149.13391:73 151.14793:52 153.12833:21 163.15335:21 165.16168:52 179.18416:31 184.97728:10 221.22426:73 238.48541:32 239.23334:470 247.23822:115 256.2594:31 257.24734:31 265.2515:402 297.26941:21 313.27148:167 339.28406:52 339.29965:52 549.48…	21180	21491	18692	24611
10.37	848.768	TAG 16:0-16:0-18:2	[M+NH4]+	C53H98O6	KELXZWJUGNROKO-OCGDUTRDNA-N	CCCCCCCCCCCCCCCC(=O)OCC(COC(=O)CCCCCCCC\C=C/C=C\CCCCC)OC(=O)CCCCCCCCCCCCCCC	105.06664:63 107.09084:86 109.10046:507 111.06777:22 111.12131:63 113.1262:42 119.0836:42 121.1013:167 123.11716:346 125.13231:63 129.95528:21 133.09915:63 135.11697:169 137.13181:167 139.14824:42 141.16263:63 147.11459:125 149.12877:125 151.14622:125 153.12137:42 155.17787:42 159.99344:21 161.13405:104 163.14616:167 165.16714:42 175.14667:83 177.16719:83 179.17851:42 189.1628:83 203.175:63 207.1…	46997	58536	39080	45978
10.01	846.752	TAG 16:0-16:2-18:1	[M+NH4]+	C53H96O6	KAWNFLJCUHBJKQ-FVSKXYITNA-N	CCCCCCCCCCCCCCCC(=O)OCC(COC(=O)CCCCCCCCC\C=C/CCCCCC)OC(=O)CC\C=C/C\C=C/CCCCCCCC	102.60397:21 105.06669:104 107.08504:188 108.77652:43 109.09901:390 111.07822:83 111.11688:83 113.09621:104 117.06761:42 119.08517:229 121.10133:456 123.11719:388 125.08972:84 125.12759:42 127.10815:42 131.0836:83 133.10405:208 135.117:353 137.13513:167 139.10664:63 139.15324:42 141.12408:42 145.09883:125 147.11288:125 149.13049:170 151.1445:104 153.11963:42 157.09952:21 159.12195:83 161.13046:14…	39407	43538	25956	46034
9.63	844.735	TAG 16:0-16:3-18:1	[M+NH4]+	C53H94O6	MYSJBTCGJHAXKO-SLHTWNPNNA-N	CCCCCCCCCCCCCCCC(=O)OCC(COC(=O)CCCCCCCCC\C=C/CCCCCC)OC(=O)CCCCCCC\C=C/C=C\C=C/CC	103.03316:21 107.08212:83 107.08504:208 109.09754:296 111.11987:125 113.09322:83 117.07067:42 119.08672:105 121.10134:437 123.11877:294 125.09605:63 127.11294:63 131.08363:63 133.10245:167 134.69586:42 135.11537:305 137.13185:208 139.14328:42 141.3035:21 145.10396:146 147.11806:256 149.09779:42 149.13225:271 151.15321:104 153.12665:63 159.11665:188 161.13408:125 163.14621:63 165.15993:63 167.1458…	40314	44366	35678	32342
9.23	842.721	TAG 16:0-16:2-18:3	[M+NH4]+	C53H92O6	UYRFFPKEOFLRTH-CDMFIKFENA-N	CCCCCCCCCCCCCCCC(=O)OCC(COC(=O)CCCCCCCCC\C=C/C=C\C=C/CC)OC(=O)CC\C=C/C\C=C/CCCCCCCC	105.06963:125 107.08363:167 109.10053:347 111.07975:42 113.08876:42 113.09926:63 117.06918:42 117.07376:21 119.08521:167 121.10136:534 123.11723:361 125.09292:83 125.13553:42 127.11296:63 128.06598:42 131.08527:104 133.10085:188 135.07603:64 135.11539:457 137.1302:188 139.11002:63 143.08517:42 145.10396:146 147.11806:214 149.10814:85 149.13225:213 151.11505:83 153.12489:83 159.11487:146 161.13406…	45927	47289	37072	33068
8.84	840.704	TAG 16:0-16:3-18:3	[M+NH4]+	C53H90O6	ZBZQWXKCQSOPDX-FCUAXLLHNA-N	CCCCCCCCCCCCCCCC(=O)OCC(COC(=O)CCCCCCCCC\C=C/C=C\C=C/CC)OC(=O)CCCCCCC\C=C/C=C\C=C/CC	103.05672:21 105.06879:146 107.08572:295 108.7728:42 109.10118:345 111.1161:83 113.09244:42 117.06837:83 119.0844:231 121.10211:602 123.07573:43 123.11642:104 125.09212:42 131.07802:42 131.08609:125 131.10225:43 133.09355:65 133.10005:301 134.3351:44 135.11461:367 137.12944:83 139.10924:42 144.08527:21 145.1015:208 147.11902:208 149.13152:253 151.11258:42 157.09706:21 159.11592:167 161.1244:63 16…	39474	32412	27229	29387
8.34	838.691	TAG 16:2-16:3-18:2	[M+NH4]+	C53H88O6	WNWLQTIYFNUKIV-NDHVNZNFNA-N	CCCCCCCC\C=C/C\C=C/CCC(=O)OCC(COC(=O)CCCCCCCC\C=C/C=C\CCCCC)OC(=O)CCCCCCC\C=C/C=C\C=C/CC	103.0603:7 105.07095:49 105.94628:7 107.08497:63 109.10189:56 111.08112:21 111.1183:7 115.35042:7 117.07365:14 119.08356:83 121.10126:174 123.11713:69 125.09598:14 126.02716:7 131.08679:35 133.09912:49 135.11696:181 137.13013:49 143.08511:7 145.0988:35 147.11456:76 149.13219:63 151.14447:14 155.13744:7 157.11365:7 159.11838:42 161.13403:42 163.14795:28 171.11824:14 173.12845:42 175.14665:42 177.1…	17095	13385	14799	7674
7.91	836.672	TAG 16:2-16:3-18:3	[M+NH4]+	C53H86O6	MZLGMBYZWLFGRV-MKPSPKKVNA-N	CCCCCCCC\C=C/C\C=C/CCC(=O)OCC(COC(=O)CCCCCCCCC\C=C/C=C\C=C/CC)OC(=O)CCCCCCC\C=C/C=C\C=C/CC	105.06886:104 107.08578:125 109.10125:146 113.09251:42 115.06355:21 119.086:125 121.10217:323 123.11335:105 131.08614:105 133.0936:63 133.1001:253 135.11465:146 143.08446:42 145.09984:83 147.11734:167 149.13498:104 159.10883:42 159.11238:83 161.13518:125 163.14549:42 171.11391:42 173.13338:104 175.15347:42 185.12634:42 187.14749:63 189.1602:63 193.16695:42 201.16428:42 207.20628:21 213.15636:42 2…	17699	10744	14136	5357
7.47	834.662	TAG 16:3-16:3-18:3	[M+NH4]+	C53H84O6	BFMHIDUUPHYVAT-HQZGDWGUNA-N	CC\C=C/C=C\C=C/CCCCCCCCCC(=O)OCC(COC(=O)CCCCCCC\C=C/C=C\C=C/CC)OC(=O)CCCCCCC\C=C/C=C\C=C/CC	102.05051:7 105.06843:42 105.29126:7 107.08534:69 109.10226:56 113.09203:14 117.06792:14 119.07778:21 121.10164:167 123.11907:28 124.00046:7 126.05446:7 131.08554:63 131.10815:7 133.10112:69 135.11568:90 137.0892:21 138.06557:7 139.10864:14 145.09746:42 145.95697:7 147.11664:63 149.13255:42 151.11014:14 155.13077:7 159.11873:63 161.13258:42 163.1447:14 169.0981:7 171.12044:21 173.12878:42 175.141…	9075	6362	6631	3885
10.17	860.768	TAG 16:0-17:1-18:2	[M+H]+	C54H98O6	LZGIWQXZVKXCKP-KBWLTDIENA-N	CCCCCCCCCCCCCCCC(=O)OCC(COC(=O)CCCCCCCC\C=C/C=C\CCCCC)OC(=O)CCCCC\C=C/CCCCCCCCC	109.1037:42 121.10622:31 123.11586:21 135.11392:21 222.13164:10 239.23099:31 245.22775:31 251.2339:42 256.25012:10 263.23065:42 313.28091:42 317.24649:10 325.28046:42 544.2597:10 547.45709:31 561.47662:188 563.49432:577 573.48523:52 575.50073:441 577.51294:104 577.52313:94 587.50714:468 589.5094:94 591.53906:31 601.51837:52 822.48181:10 843.7348:42 860.44312:31 860.47626:42 860.56726:52 860.69971…	1300	1728	1310	970
9.82	858.75	TAG 16:0-17:1-18:3	[M+H]+	C54H96O6	OZIYUUGXWZVSBG-XEDJOWGPNA-N	CCCCCCCCCCCCCCCC(=O)OCC(COC(=O)CCCCCCCCC\C=C/C=C\C=C/CC)OC(=O)CCCCC\C=C/CCCCCCCCC	107.0822:13 109.10057:17 111.11845:13 116.49747:4 121.09987:25 123.12355:13 125.13717:8 135.11546:21 137.13525:17 141.12589:4 147.11986:13 151.15157:13 159.11142:8 161.12703:8 163.15352:8 173.13603:4 185.13483:4 215.17854:13 225.21469:8 226.96277:17 231.50201:4 233.22255:13 235.22203:4 239.24004:13 243.20625:13 246.94118:13 251.23428:17 261.22055:50 263.23108:8 265.2608:17 283.9006:4 299.27005:8 …	1296	1385	1061	1324
10.74	876.795	TAG 16:0-18:1-18:1	[M+NH4]+	C55H102O6	NJWLXJXDVKOEOP-IKJQKJQYNA-N	CCCCCCCCCCCCCCCC(=O)OCC(COC(=O)CCCCCCCCC\C=C/CCCCCC)OC(=O)CCCCCCCCC\C=C/CCCCCC	107.08585:42 109.09984:242 111.08203:21 111.11623:146 119.08145:10 121.10225:177 123.11656:156 125.09541:21 127.14412:31 135.10983:31 135.11476:167 137.13123:83 149.13338:115 149.98747:10 151.14914:63 153.12605:42 163.15283:42 165.16298:73 169.15964:21 175.15363:10 179.1799:42 203.17657:10 221.22385:42 237.23604:32 239.23734:347 247.24451:292 256.26132:42 263.23749:42 264.49573:22 265.25116:844 2…	20012	17985	13649	22705
10.39	874.784	TAG 16:0-18:1-18:2	[M+NH4]+	C55H100O6	PFTMZNUFSPJEJR-KDHVXLOFNA-N	CCCCCCCCCCCCCCCC(=O)OCC(COC(=O)CCCCCCCC\C=C/C=C\CCCCC)OC(=O)CCCCCCCCC\C=C/CCCCCC	105.06814:73 107.08359:146 109.10049:398 111.07971:73 111.11689:146 113.09622:42 117.33951:10 119.0821:52 121.10289:229 123.11564:299 125.13077:94 127.10976:42 131.21288:10 133.0992:94 135.11374:243 137.1335:156 139.10834:31 141.13248:31 147.11462:115 149.13225:177 150.02263:10 151.14973:104 153.12489:73 161.13228:115 163.14799:156 165.16173:83 167.14221:31 171.62065:10 175.14482:94 177.1597:42 1…	57316	54681	42359	48761
10.03	872.767	TAG 16:0-18:1-18:3	[M+NH4]+	C55H98O6	RUVNQEVPYVVXGJ-GXKCQHDANA-N	CCCCCCCCCCCCCCCC(=O)OCC(COC(=O)CCCCCCCCC\C=C/C=C\C=C/CC)OC(=O)CCCCCCCCC\C=C/CCCCCC	105.06824:83 107.08369:213 109.1006:462 111.08131:31 111.11848:104 113.09783:63 113.12934:21 117.06926:42 119.08682:125 121.0999:358 123.08288:32 123.11731:344 125.09931:31 125.13088:42 127.10828:52 131.08212:73 133.09442:21 133.10094:156 135.11877:435 137.13362:198 139.11345:42 141.12422:21 145.10406:42 147.11816:188 149.13237:274 151.14639:104 153.12502:42 155.13937:21 159.11678:73 161.13242:15…	66166	66785	46253	59917
9.65	870.751	TAG 16:0-18:2-18:3	[M+NH4]+	C55H96O6	DWJFHJOYYJJEBL-IXXGKOKVNA-N	CCCCCCCCCCCCCCCC(=O)OCC(COC(=O)CCCCCCCCC\C=C/C=C\C=C/CC)OC(=O)CCCCCCCC\C=C/C=C\CCCCC	105.06816:156 107.08361:200 109.10052:391 111.08123:63 111.11692:73 113.09325:52 113.12777:21 117.0646:21 119.08521:125 121.09206:63 121.09982:490 123.11723:277 125.12922:73 127.15115:10 131.08528:135 133.09923:229 135.11705:310 137.09389:42 137.13353:167 139.12003:31 143.14259:10 145.0972:94 147.11638:219 149.13229:299 151.1463:83 153.12668:31 157.10135:52 159.11491:115 161.13412:156 163.1138:21…	59963	56261	45769	37220
9.25	868.737	TAG 16:2-18:1-18:3	[M+NH4]+	C55H94O6	XYDZRJMXOCKKGY-XDPMQKJQNA-N	CCCCCCCC\C=C/C\C=C/CCC(=O)OCC(COC(=O)CCCCCCCCC\C=C/C=C\C=C/CC)OC(=O)CCCCCCCCC\C=C/CCCCCC	105.06528:63 105.06963:167 107.08216:146 109.10053:190 111.11693:63 113.09476:42 115.05523:21 119.08521:168 120.00924:43 121.10136:478 123.11723:210 125.0945:42 131.08849:83 133.09758:188 135.11703:284 137.13187:104 139.11667:42 145.10226:104 147.11806:167 149.13397:189 151.14453:42 153.1214:42 159.11664:125 161.04454:42 161.13049:231 163.14798:125 165.16716:42 171.12749:21 173.13033:83 175.14854…	30841	34780	23695	25917
8.84	866.719	TAG 16:2-18:2-18:3	[M+NH4]+	C55H92O6	LESWOCYITLKHGK-VOUFMOGPNA-N	CCCCCCCC\C=C/C\C=C/CCC(=O)OCC(COC(=O)CCCCCCCCC\C=C/C=C\C=C/CC)OC(=O)CCCCCCCC\C=C/C=C\CCCCC	105.06821:83 107.08367:125 109.10058:167 111.07682:73 113.09331:31 117.06924:31 119.07911:21 119.08527:115 121.10143:219 123.11416:104 127.11303:42 131.08533:83 131.20813:10 133.09929:188 135.11546:226 137.13029:83 137.75221:10 143.08696:10 145.09895:63 147.11815:115 149.12891:83 151.1481:52 159.11674:83 161.13419:94 163.1463:104 165.1292:31 171.11839:10 173.13045:94 175.1468:94 177.15981:52 185.…	27958	22137	20481	15983
8.41	864.706	TAG 16:3-18:2-18:3	[M+NH4]+	C55H90O6	FFYHUXYUDZHEGV-FWPKVRRPNA-N	CCCCC\C=C/C=C\CCCCCCCCC(=O)OC(COC(=O)CCCCCCCCC\C=C/C=C\C=C/CC)COC(=O)CCCCCCC\C=C/C=C\C=C/CC	103.05087:21 105.06721:83 105.78285:10 107.08559:177 109.09958:177 111.12192:10 113.09231:42 115.05276:10 117.06976:42 119.08118:83 121.10042:401 123.11942:135 125.09986:31 131.0827:83 133.0999:188 135.1161:252 137.12929:52 139.11075:31 143.47438:10 145.09795:94 147.11372:156 149.13651:156 151.11414:31 151.15924:10 154.69055:10 157.09865:21 159.12109:73 161.13498:125 163.15071:63 173.13318:104 17…	19315	13930	13498	8075
7.99	862.685	TAG 16:3-18:3-18:3	[M+NH4]+	C55H88O6	LDJILMZINOCQIS-HQZGDWGUNA-N	CC\C=C/C=C\C=C/CCCCCCCCCC(=O)OCC(COC(=O)CCCCCCC\C=C/C=C\C=C/CC)OC(=O)CCCCCCCCC\C=C/C=C\C=C/CC	103.03309:4 105.06806:33 107.08497:54 109.10189:50 111.07517:8 117.07365:21 119.08663:63 121.10281:146 123.08268:13 123.11555:29 125.09438:13 129.06892:8 131.08514:46 133.10236:75 135.11365:88 137.13672:13 145.09196:8 145.09875:29 147.11624:54 149.13387:54 151.1427:8 157.09413:8 159.11476:58 161.13219:42 163.14429:17 165.11992:8 171.11264:17 173.13208:42 175.14285:13 177.12578:8 177.1671:13 179.1…	10869	5125	6112	5625
10.76	902.814	TAG 18:1-18:1-18:1	[M+NH4]+	C57H104O6	JSSROPRCXOAGCW-BUTYCLJRSA-N	CCCCCC\C=C/CCCCCCCCCC(=O)OCC(COC(=O)CCCCCCCCC\C=C/CCCCCC)OC(=O)CCCCCCCCC\C=C/CCCCCC	105.06953:4 107.08353:17 109.10192:50 111.07967:10 111.11684:21 113.09318:4 119.07897:4 121.10284:38 123.11403:29 125.12914:13 133.09752:4 135.11369:42 137.13181:10 139.11328:4 143.95222:2 149.13049:23 151.14796:13 153.12312:13 157.09598:2 163.14436:13 165.15988:13 167.14218:6 169.15649:4 175.15227:4 177.15779:6 179.14452:4 191.17653:6 193.19112:4 195.17487:4 205.1951:6 209.1877:4 219.22888:4 226…	4893	5438	3793	5807
10.41	900.799	TAG 18:1-18:1-18:2	[M+H]+	C57H102O6	XIKRLPVGWJXBJH-QFACYJBGNA-N	CCCCCC\C=C/CCCCCCCCCC(=O)OCC(COC(=O)CCCCCCCC\C=C/C=C\CCCCC)OC(=O)CCCCCCCCC\C=C/CCCCCC	101.10613:10 105.42721:10 107.08515:42 109.10503:83 111.11403:52 113.09483:31 117.06621:10 121.10145:104 123.11262:63 133.10094:31 135.11713:115 137.13361:52 144.93925:10 149.12892:73 151.14638:42 161.1324:42 163.1463:42 165.16547:42 175.14494:63 179.18053:31 203.17714:31 235.20898:31 245.22362:115 247.23828:146 259.20856:10 261.22046:63 263.24014:315 265.24924:478 279.27197:10 288.91467:31 293.2…	11734	13074	8310	9771
10.05	898.782	TAG 18:1-18:2-18:2	[M+NH4]+	C57H100O6	POVFMDGBZDJLAN-BHFHHPLZNA-N	CCCCCC\C=C/CCCCCCCCCC(=O)OCC(COC(=O)CCCCCCCC\C=C/C=C\CCCCC)OC(=O)CCCCCCCC\C=C/C=C\CCCCC	103.43659:10 105.07165:31 107.08569:104 109.10262:146 111.11607:52 117.06834:10 119.08129:31 121.09898:146 123.11171:63 123.11641:146 125.09525:31 127.11056:31 131.08607:31 133.10167:83 135.10968:21 135.11624:135 137.13107:63 138.10429:10 145.09981:31 147.11731:83 148.01883:10 149.13322:177 151.14726:52 153.12068:21 159.11594:21 161.12799:52 163.11125:31 163.14549:115 165.16647:52 167.14334:21 17…	19236	19640	12081	14270
9.67	896.768	TAG 18:1-18:2-18:3	[M+NH4]+	C57H98O6	PXFPBVBCKXAEFP-QZOFRBEONA-N	CCCCCC\C=C/CCCCCCCCCC(=O)OCC(COC(=O)CCCCCCCCC\C=C/C=C\C=C/CC)OC(=O)CCCCCCCC\C=C/C=C\CCCCC	103.03897:5 105.06966:63 107.08512:120 109.0991:130 111.07979:26 111.11845:42 113.0963:16 117.06922:21 119.08525:68 121.10141:162 123.11884:94 125.09612:16 125.13084:21 127.11301:16 131.08369:31 133.10089:73 135.11708:156 137.09557:16 137.13026:63 139.10674:16 145.09383:10 145.10062:47 147.10956:31 147.11812:63 149.13058:99 151.10817:10 151.14806:52 153.12321:31 155.14107:16 157.09961:10 159.1184…	20707	19247	15126	11504
8.84	894.75	TAG 18:2-18:2-18:3	[M+H]+	C57H96O6	AGCXWXCIGWPQGW-FBIPNAFWNA-N	CCCCC\C=C/C=C\CCCCCCCCC(=O)OCC(COC(=O)CCCCCCCCC\C=C/C=C\C=C/CC)OC(=O)CCCCCCCC\C=C/C=C\CCCCC	107.08363:8 108.09046:4 119.08214:8 121.10448:8 123.11568:8 133.0976:8 135.1187:8 147.11809:8 163.14262:8 172.12566:4 188.15514:8 190.1713:8 202.18079:8 224.87169:4 235.16562:8 241.18825:8 243.2149:13 245.21912:8 246.23869:8 259.21301:13 261.22266:33 262.21555:21 263.2309:8 288.91937:8 313.28137:4 317.20926:13 317.24695:13 318.24289:8 335.24963:13 336.26822:13 338.27371:8 346.91223:8 418.88358:8 …	3759	4156	3342	2618
9.28	894.751	TAG 18:2-18:2-18:3	[M+NH4]+	C57H96O6	AGCXWXCIGWPQGW-FBIPNAFWNA-N	CCCCC\C=C/C=C\CCCCCCCCC(=O)OCC(COC(=O)CCCCCCCCC\C=C/C=C\C=C/CC)OC(=O)CCCCCCCC\C=C/C=C\CCCCC	103.05509:8 105.06858:88 107.08257:79 109.09946:108 111.0846:25 111.11584:21 113.09515:8 117.06956:33 119.08559:71 121.1002:233 123.07534:13 123.11447:96 125.09329:13 125.12959:8 127.11174:8 129.06779:8 131.084:67 133.09956:75 135.11575:179 136.09001:8 137.13387:33 139.11203:13 143.08214:13 145.10429:50 145.11279:17 147.10812:8 147.11668:79 149.13431:117 151.12057:13 151.14659:46 153.12697:25 155…	13829	11300	7518	7675
8.87	892.73	TAG 18:2-18:3-18:3	[M+NH4]+	C57H94O6	XCBDYYPMQUVIAE-FWPKVRRPNA-N	CCCCC\C=C/C=C\CCCCCCCCC(=O)OCC(COC(=O)CCCCCCCCC\C=C/C=C\C=C/CC)OC(=O)CCCCCCCCC\C=C/C=C\C=C/CC	103.05521:21 105.23943:21 107.08271:63 109.09962:104 113.09385:63 119.08122:63 121.10202:167 123.11163:63 131.08113:42 131.99701:21 133.09995:104 135.12106:104 137.13098:42 143.10455:21 147.11719:83 149.12967:83 156.09409:21 159.16385:21 161.12964:104 163.14534:63 173.13322:42 177.15698:63 177.17952:21 185.13963:42 189.16006:63 197.13826:21 201.16013:42 217.19191:42 233.2238:42 243.21417:125 245.…	6613	5780	4096	2487
8.47	890.714	TAG 18:3-18:3-18:3	[M+NH4]+	C57H92O6	NOUYRNHHMSLWCI-HQZGDWGUSA-N	CC\C=C/C=C\C=C/CCCCCCCCCC(=O)OCC(COC(=O)CCCCCCCCC\C=C/C=C\C=C/CC)OC(=O)CCCCCCCCC\C=C/C=C\C=C/CC	105.07021:28 107.0813:42 109.10115:28 112.2642:7 119.08436:42 121.09896:49 123.11794:28 129.65712:7 131.08765:28 133.10001:28 135.11128:28 145.09804:28 146.05304:7 147.11211:14 149.12799:21 155.14548:7 159.11407:14 159.13365:7 161.1297:28 163.1472:14 165.1682:14 169.10069:7 173.13142:35 175.14966:14 179.14377:14 185.13969:7 187.14548:35 189.15817:14 197.31268:7 205.158:14 215.17354:14 225.16302:7…	2279	1055	844	610

## Sheet: Dunaliella salina
Average Rt(min)	Average Mz	Metabolite name	Adduct ion name	Formula	INCHIKEY	SMILES	MS/MS spectrum	DDA_Dunaliella_1	DDA_Dunaliella_2	DDA_Dunaliella_3
3.28	472.398	Cer-NDS d14:0/12:0	[M-H]-	C26H53NO3	IDGMZCHIJPRPQU-UHFFFAOYNA-N	CCCCCCCCCCCC(O)C(CO)NC(=O)CCCCCCCCCCC	142.99687:2 183.17358:4 198.18715:6 224.19688:13 240.19777:6 268.95682:6 371.13779:2 378.37256:10 390.371:2 394.37851:4 426.39108:17 464.82742:2	2347	2551	2144
9.5	796.735	Cer-NP t22:0/26:0	[M-H]-	C48H97NO4	JNLJJOPFYFEMKL-UHFFFAOYNA-N	CCCCCCCCCCCCCCCCCCCCCCCCCC(=O)NC(CO)C(O)C(O)CCCCCCCCCCCCCCCCCC	104.47015:2 164.73096:2 225.98564:2 248.96582:4 278.90848:2 311.28979:10 320.82809:4 322.27264:4 323.29669:33 329.86685:4 331.81201:2 375.8985:2 388.81433:4 388.88669:4 394.15436:4 394.39249:10 395.39334:27 401.74188:2 420.41663:13 436.41248:10 438.43372:46 450.40457:6 450.42252:40 523.74445:2 680.8689:2 714.70935:15 720.71893:4 732.72192:10 748.33197:4 750.73059:261 754.85699:4 796.68689:4 796.7…	1771	1700	1890
5.8	596.523	Cer-NS d18:1/17:0	[M-H]-	C35H69NO3	ICWGMOFDULMCFL-SJCQXOIGNA-N	CCCCCCCCCCCCCCCCC(=O)NC(CO)C(O)\C=C\CCCCCCCCCCCCC	237.22681:42 248.96794:10 251.23479:73 263.23337:42 268.26318:42 269.24384:52 294.2739:177 308.59979:10 310.27002:52 500.47147:10 502.48715:42 518.48846:31 520.50787:63 550.52826:275	90903	95863	93730
5.35	963.619	DGDG 16:0-18:1	[M-H]-	C49H90O15	JRCZTCGPEBCBPF-ZCXUNETKNA-N	CCCCCCCCCCCCCCCC(=O)OCC(COC1OC(COC2OC(CO)C(O)C(O)C2O)C(O)C(O)C1O)OC(=O)CCCCCCC\C=C/CCCCCCCC	125.02798:31 174.95712:10 235.08339:31 253.2252:10 255.23174:115 281.24414:261 285.75748:10 305.09103:42 323.09418:21 372.11713:10 379.11957:104 388.40289:10 397.12628:229 413.81836:10 415.15109:52 633.27643:10 635.35858:73 653.34308:21 661.34784:42 661.37689:83 679.37396:52 679.40338:63 697.82886:10 917.61609:167 963.63379:31	1773	1056	1631
4.85	961.608	DGDG 16:0-18:2	[M-H]-	C49H88O15	QZXMUPATKGLZAP-BCTRXSSUNA-N	CCCCCCCCCCCCCCCC(=O)OCC(COC1OC(COC2OC(CO)C(O)C(O)C2O)C(O)C(O)C1O)OC(=O)CCCCCCC\C=C/C\C=C/CCCCC	101.02644:8 113.02351:13 119.03339:13 121.03661:4 125.0222:21 143.03575:17 155.03455:4 161.03786:8 179.05171:8 199.06007:13 217.06795:8 221.06462:8 235.0826:17 248.9568:8 251.08499:4 253.21774:21 255.23552:154 257.68692:8 259.07709:13 279.23364:288 281.25061:29 287.07007:13 293.24863:8 305.08313:17 319.10443:4 323.09625:8 361.11469:8 379.12488:129 395.86761:8 397.13181:243 415.14532:75 553.82703:…	3561	3562	3613
4.44	959.588	DGDG 16:0-18:3	[M-H]-	C49H86O15	WVWINZZVFAFVMJ-SVNQLWEDNA-N	CCCCCCCCCCCCCCCC(=O)OCC(COC1OC(COC2OC(CO)C(O)C(O)C2O)C(O)C(O)C1O)OC(=O)CCCCCCC\C=C/C\C=C/C\C=C/CC	235.08258:42 251.20349:73 253.21774:42 255.222:21 255.22426:63 277.21457:104 279.23367:31 281.24591:42 287.06534:21 299.19522:10 305.07581:21 307.09979:10 379.12228:125 390.90375:10 397.14041:190 415.14838:31 631.34106:42 631.59631:10 633.34198:21 635.37451:42 649.3446:21 653.33771:21 653.36658:21 657.35028:42 659.35211:21 661.37152:31 662.36963:10 675.35168:31 679.39807:31 913.58148:115	2457	2719	2700
4	957.575	DGDG 16:2-18:2	[M-H]-	C49H84O15	ZGGUHLAQJRRFRW-ZJCTUUHQNA-N	CCCCC\C=C/C\C=C/CCCCCCCC(=O)OC(COC1OC(COC2OC(CO)C(O)C(O)C2O)C(O)C(O)C1O)COC(=O)CCCCCCC\C=C/C\C=C/CCC	105.29913:4 113.02034:13 119.03321:25 125.02201:21 143.03217:17 158.9693:4 161.04837:29 179.04582:13 179.05904:25 199.06381:13 207.21115:4 211.32968:4 217.07393:13 221.07065:8 235.08449:46 250.38994:8 251.20097:393 253.21521:25 254.52348:8 259.07452:13 269.06531:8 277.21426:50 279.20978:38 279.23099:492 287.07693:21 292.34064:8 293.24109:8 301.09158:8 305.09021:29 321.23978:8 323.09848:21 361.111…	6964	6705	7042
3.67	955.557	DGDG 16:2-18:3	[M-H]-	C49H82O15	LEABKTOLCPVZJR-NOGDRUJUNA-N	CCC\C=C/C\C=C/CCCCCCCC(=O)OCC(COC1OC(COC2OC(CO)C(O)C(O)C2O)C(O)C(O)C1O)OC(=O)CCCCCCC\C=C/C\C=C/C\C=C/CC	101.0247:13 113.02618:13 115.04347:2 119.03305:13 125.02501:19 141.81134:2 143.03877:13 149.045:4 161.04823:21 165.99675:2 179.05511:19 197.96443:2 203.06064:4 209.04691:4 217.06757:15 219.04672:4 221.06213:13 227.05531:6 235.08221:56 245.06061:8 249.18353:63 251.20087:371 253.08716:13 255.2171:4 257.4986:4 259.07669:13 263.08194:4 265.2052:8 269.06061:4 273.22827:4 277.21887:397 279.2309:65 281.…	6925	6016	7125
3.39	953.54	DGDG 16:3-18:3	[M-H]-	C49H80O15	CRQQFUFBPDKXKC-AAXIOSLLNA-N	CC\C=C/C\C=C/C\C=C/CCCCCCCC(=O)OC(COC1OC(COC2OC(CO)C(O)C(O)C2O)C(O)C(O)C1O)COC(=O)CCCCC\C=C/C\C=C/C\C=C/CC	111.04636:2 113.02498:4 116.52086:2 119.0349:8 121.64734:2 125.02532:4 133.89786:2 158.96771:2 161.03961:6 179.0498:4 179.05923:8 191.93719:2 203.05698:2 217.0804:2 235.08907:31 245.0654:4 248.39838:4 249.15495:4 249.18613:113 253.09651:10 257.32016:2 264.41809:2 276.33438:4 277.21454:148 287.07245:6 291.19144:4 299.96683:2 305.08807:13 319.23801:6 323.09628:8 359.95743:2 361.12274:2 379.11667:54…	1693	1718	1704
3.52	283.264	FA 18:0	[M-H]-	C18H36O2	QIQXTHQIDYTFRH-UHFFFAOYSA-N	CCCCCCCCCCCCCCCCCC(O)=O	283.26126:42	4797	6003	5937
1.72	554.343	LPC 17:0 (IS)	[M-H]-	C25H52NO7P	SRRQPVVYXBTRQK-UHFFFAOYNA-N	CCCCCCCCCCCCCCCCC(=O)OCC(O)COP([O-])(=O)OCC[N+](C)(C)C	143.186:2 152.99486:17 165.1331:2 168.03746:17 224.07042:73 242.07558:25 243.29097:2 268.38367:6 269.24878:1218 269.34369:4 270.12918:4 271.18527:4 272.35049:4 274.22098:4 292.93018:2 418.90576:2 492.74451:4 494.32104:331 494.4967:4 554.34607:4	30717	33254	29682
1.25	464.277	LPE 17:1 (IS)	[M-H]-	C22H44NO7P	LNJNONCNASQZOB-HJWRWDBZNA-N	CCCCCCC\C=C/CCCCCCCC(=O)OCC(O)COP(O)(=O)OCCN	140.01318:8 177.94176:2 191.94531:8 196.03444:23 199.52843:2 214.0524:6 259.92981:2 267.23407:231 464.24768:4 464.28113:17	5397	5140	4512
4.9	797.541	MGDG 16:0-18:3	[M-H]-	C43H76O10	NAUNPPRXNUXMCK-SVNQLWEDNA-N	CCCCCCCCCCCCCCCC(=O)OCC(COC1OC(CO)C(O)C(O)C1O)OC(=O)CCCCCCC\C=C/C\C=C/C\C=C/CC	165.93901:4 235.08055:8 251.19467:17 253.08992:13 253.21564:8 255.2289:54 277.21707:92 278.03748:4 281.24841:38 507.8847:4 513.31061:8 751.55151:13 797.5127:8 797.54456:8	1818	2279	1963
4.42	795.523	MGDG 16:2-18:2	[M-H]-	C43H74O10	YFHGYPICICXDKV-ZJCTUUHQNA-N	CCCCC\C=C/C\C=C/CCCCCCCC(=O)OC(COC1OC(CO)C(O)C(O)C1O)COC(=O)CCCCCCC\C=C/C\C=C/CCC	110.00062:4 231.4346:4 235.0782:17 248.95897:8 250.40802:9 251.20119:504 253.08974:58 253.21544:25 277.21451:46 278.36435:13 279.23361:877 281.24347:8 317.83295:4 487.29099:13 515.30042:17 515.32599:38 749.51813:29 795.54138:42	14094	15185	14744
4.04	793.506	MGDG 16:2-18:3	[M-H]-	C43H72O10	XPMIGHITDUXBTF-NOGDRUJUNA-N	CCC\C=C/C\C=C/CCCCCCCC(=O)OCC(COC1OC(CO)C(O)C(O)C1O)OC(=O)CCCCCCC\C=C/C\C=C/C\C=C/CC	159.26674:10 226.01947:10 235.08261:94 236.80762:21 249.18617:380 250.39694:32 251.20351:1369 253.09654:156 276.33908:42 276.68631:23 277.21692:2432 279.23132:762 485.27179:42 487.27847:42 513.29742:83 515.31952:42 747.49915:135 793.50494:125	41759	43691	44564
3.72	791.493	MGDG 16:3-18:3	[M-H]-	C43H70O10	ICYUEMSNVJJVHR-AAXIOSLLNA-N	CC\C=C/C\C=C/C\C=C/CCCCCCCC(=O)OC(COC1OC(CO)C(O)C(O)C1O)COC(=O)CCCCC\C=C/C\C=C/C\C=C/CC	145.05957:7 205.19208:14 233.22652:7 235.0788:28 249.18448:743 251.14145:14 253.09259:118 277.21515:1358 277.77686:14 279.37335:14 281.50919:14 319.24118:7 472.46982:7 485.27887:28 513.29834:69 739.10748:7 745.47668:35 791.45288:28 791.49255:63 791.54816:14	22544	22079	22424
3.55	789.478	MGDG 18:3-16:4	[M-H]-	C43H68O10	YGBTZLLCHJLFFA-ZRHDLBIVNA-N	CC\C=C/C\C=C/C\C=C/CCCCCCCC(=O)OCC(COC1OC(CO)C(O)C(O)C1O)OC(=O)CC\C=C/C\C=C/C\C=C/C\C=C/CC	203.18031:323 229.16162:31 233.23529:10 235.0833:73 244.8983:10 246.39085:31 247.17099:1863 253.0905:274 259.20496:21 275.20349:31 276.34683:81 277.18942:44 277.21762:4357 483.26068:94 513.30133:156 743.47437:73 789.4729:146	68132	75050	83807
4.56	765.524	OxPG 16:0-18:0+1O	[M-H]-	C40H79O11P	HZSHNOKHBMQPST-UHFFFAOYNA-N	CCCCCCCCCCCCCCCC(=O)OCC(COP(O)(=O)OCC(O)CO)OC(=O)CCCCCCCCCCC(O)CCCCCC	152.99344:25 221.94275:4 255.23375:188 269.04065:8 289.94858:4 299.26157:92 417.84659:4 435.23795:13 453.27518:4 483.26669:13 507.66229:4 517.12152:4 527.29956:8 759.76166:4 765.30542:13 765.52008:242	2716	2507	2745
3.34	680.447	PC 12:0-13:0 (IS)	[M-H]-	C33H66NO8P	FCTBVSCBBWKZML-UHFFFAOYNA-N	CCCCCCCCCCCCC(=O)OC(COC(=O)CCCCCCCCCCC)COP([O-])(=O)OCC[N+](C)(C)C	199.17001:33 213.18236:79 331.20386:4 401.21695:4 424.25336:8 438.2486:8 618.45166:4 620.42499:71 680.4436:8	1328	1548	1490
5.71	844.602	PC 18:1-19:1	[M-H]-	C45H86NO8P	GEUWKMFIZLQRRK-SXAUZNKPNA-N	CCCCCCCCC\C=C/CCCCCCCC(=O)OC(COC(=O)CCCCCCC\C=C/CCCCCCCC)COP([O-])(=O)OCC[N+](C)(C)C	112.98541:4 146.96259:4 164.92728:4 164.97983:2 180.97383:4 216.94612:2 224.06677:6 242.94171:4 281.25128:94 284.93295:4 294.32779:4 295.26038:215 300.90894:4 308.82352:2 352.91815:6 367.84598:2 368.89389:8 378.91928:6 420.90884:4 436.87857:10 472.88614:2 488.3067:4 502.31961:4 502.34174:8 504.85556:4 506.31796:10 520.32123:4 520.32764:6 782.06781:4 784.58307:188 844.60187:25	1492	1455	1599
4.95	714.507	PE 16:1-18:1	[M-H]-	C39H74NO8P	RAMNOXDFBNFSFC-LJSPAGPLNA-N	CCCCCCCC\C=C/CCCCCCCC(=O)OC(COC(=O)CCCCCCC\C=C/CCCCCC)COP(O)(=O)OCCN	112.98755:8 170.9431:4 179.92502:2 196.04015:6 206.98816:2 234.92914:2 238.92485:6 248.95915:6 252.42149:4 253.21785:215 264.87494:2 281.246:94 286.11008:2 304.91818:2 306.92191:13 316.88309:4 374.84088:4 374.90097:4 382.85645:2 428.96173:2 442.82294:4 460.27628:8 476.87387:2 478.29831:10 714.50659:67	1783	1757	1861
6.15	718.536	PE 17:0-17:0 (IS)	[M-H]-	C39H78NO8P	YSFFAUPDXKTJMR-UHFFFAOYNA-N	CCCCCCCCCCCCCCCCC(=O)OCC(COP(O)(=O)OCCN)OC(=O)CCCCCCCCCCCCCCCC	126.01053:2 140.01529:17 173.04768:2 174.95335:29 196.03726:15 242.9426:35 248.95851:6 268.39221:13 269.24808:1382 269.38467:4 269.77151:4 271.0661:4 272.54309:4 273.98441:4 277.19778:4 310.87411:6 310.92883:19 378.91382:13 405.22543:4 410.30219:4 446.89438:8 448.27036:15 466.28363:19 466.2897:52 514.82153:4 718.53918:286	19238	19342	17271
4.79	721.502	PG 16:0-16:0	[M-H]-	C38H75O10P	BIABMEZBCHDPBV-UHFFFAOYNA-N	CCCCCCCCCCCCCCCC(=O)OCC(COP(O)(=O)OCC(O)CO)OC(=O)CCCCCCCCCCCCCCC	100.93521:2 152.99747:15 171.00114:4 217.91771:2 241.21864:4 248.95538:4 255.23407:261 313.90454:4 391.21652:13 403.91135:2 449.89008:6 465.2627:6 479.82056:2 483.26941:8 719.20068:4 721.49915:138	1652	1586	1668
4.84	747.513	PG 16:0-18:1	[M-H]-	C40H77O10P	PAZGBAOHGQRCBP-ZCXUNETKNA-N	CCCCCCCCCCCCCCCC(=O)OCC(COP(O)(=O)OCC(O)CO)OC(=O)CCCCCCC\C=C/CCCCCCCC	255.23833:167 272.32272:7 281.25107:125 286.54965:7 333.88168:7 383.62415:7 475.87866:14 491.27563:14 500.84991:7 688.42444:7 701.47119:14 747.50897:167	1766	1856	1862
4.4	745.499	PG 16:0-18:2	[M-H]-	C40H75O10P	ATBOMIWRCZXYSZ-BCTRXSSUNA-N	CCCCCCCCCCCCCCCC(=O)OCC(COP(O)(=O)OCC(O)CO)OC(=O)CCCCCCC\C=C/C\C=C/CCCCC	150.99998:2 152.99327:33 171.00418:8 197.96907:2 209.02107:4 227.03052:10 253.21809:67 255.23363:475 256.05698:4 258.92532:4 260.76971:4 279.23169:206 281.2439:35 337.93109:4 391.2222:4 415.21777:23 417.22681:4 465.25092:8 483.27609:6 489.26178:17 491.27042:4 507.27148:23 509.28806:8 696.97815:2 699.46466:4 699.49823:4 743.12079:4 745.49945:431	8803	8818	9092
4.05	743.483	PG 16:0-18:3	[M-H]-	C40H73O10P	MLANVLMRGHBUJH-SVNQLWEDNA-N	CCCCCCCCCCCCCCCC(=O)OCC(COP(O)(=O)OCC(O)CO)OC(=O)CCCCCCC\C=C/C\C=C/C\C=C/CC	152.98618:6 152.99315:46 169.24852:2 171.01143:15 205.19983:2 209.02502:13 227.03462:15 233.22401:4 254.41821:8 255.23349:1115 255.29434:4 256.86118:4 257.9046:4 259.20676:6 260.02057:4 261.12509:4 276.33228:6 277.21948:409 391.21646:6 413.21628:67 429.07004:2 435.28491:2 465.25989:23 483.26352:4 487.24466:29 495.95316:2 505.24924:46 505.30316:4 669.46552:4 741.0683:4 741.10291:6 743.48987:875 74…	11995	12420	11833
4.23	743.484	PG 16:1-18:2	[M-H]-	C40H73O10P	PTJBFPPEYDFAAQ-RUGCENDANA-N	CCCCCC\C=C/CCCCCCCC(=O)OCC(COP(O)(=O)OCC(O)CO)OC(=O)CCCCCCC\C=C/C\C=C/CCCCC	152.99467:50 171.00565:17 209.01454:8 227.03433:33 236.32794:4 245.0388:13 251.2101:4 253.21315:96 255.23093:17 274.00336:4 278.34311:8 278.35489:13 279.01669:9 279.21942:42 279.23355:546 282.01764:8 386.95544:4 411.91769:4 415.21716:21 433.24997:13 463.78464:4 481.26468:4 489.26736:17 505.65793:8 507.27084:570 743.48151:316	8700	9754	9001
3.88	741.469	PG 16:1-18:3	[M-H]-	C40H71O10P	BFIMUUYOALOYGB-MVXJGUQMNA-N	CCCCCC\C=C/CCCCCCCC(=O)OCC(COP(O)(=O)OCC(O)CO)OC(=O)CCCCCCC\C=C/C\C=C/C\C=C/CC	129.97841:10 210.75876:10 227.03723:42 245.04404:10 253.2005:21 253.2207:84 269.15201:10 277.2153:309 413.21399:21 503.66867:10 505.2594:378 595.76349:10 741.46844:178	4706	5175	4684
5.39	749.531	PG 17:0-17:0 (IS)	[M-H]-	C40H79O10P	ZBVHXVKEMAIWQQ-UHFFFAOYNA-N	CCCCCCCCCCCCCCCCC(=O)OCC(COP(O)(=O)OCC(O)CO)OC(=O)CCCCCCCCCCCCCCCC	134.98592:6 139.81465:6 149.70422:2 150.9826:6 152.51024:8 152.99498:387 154.13312:4 165.20029:4 166.85089:4 168.84503:4 171.00594:121 172.65742:4 184.48027:4 186.30904:4 193.99713:4 199.38084:4 209.02092:56 211.40599:4 216.09848:4 227.03246:113 245.04124:8 251.2394:17 255.2334:8 267.69977:4 268.3927:88 268.44357:15 268.97546:6 269.00787:6 269.13977:8 269.24857:19323 269.48706:4 269.50558:6 269.5…	85214	100686	99758
5.43	749.531	PG 17:0-17:0 (IS)	[M-H]-	C40H79O10P	ZBVHXVKEMAIWQQ-UHFFFAOYNA-N	CCCCCCCCCCCCCCCCC(=O)OCC(COP(O)(=O)OCC(O)CO)OC(=O)CCCCCCCCCCCCCCCC	134.98636:6 152.51071:6 152.99545:386 154.74901:4 159.03247:4 162.75285:4 164.70068:4 167.4369:4 171.00462:127 172.40036:4 173.41885:4 175.87807:4 177.92528:4 185.56892:4 186.82025:4 202.45105:4 205.45312:2 209.02357:60 215.19165:4 227.02885:117 245.04636:8 251.23561:15 255.23184:6 268.39575:110 268.47665:6 268.57144:4 269.01553:6 269.10349:6 269.14282:8 269.20532:14 269.24701:19429 269.48318:6 2…	49739	107133	99758
4.88	773.529	PG 18:1-18:1	[M-H]-	C42H79O10P	DSNRWDQKZIEDDB-CLFAGFIQNA-N	CCCCCCCC\C=C/CCCCCCCC(=O)OCC(COP(O)(=O)OCC(O)CO)OC(=O)CCCCCCC\C=C/CCCCCCCC	147.02332:7 152.99481:49 171.00763:21 231.57851:7 264.95981:7 267.23126:14 281.24588:1010 282.2381:8 411.80603:7 417.23773:35 469.03741:7 491.26968:42 497.14725:7 509.28732:35 595.39374:14 699.50092:7 769.74872:7 771.04486:14 773.53845:708	6633	8212	8038
5.27	787.541	PG 18:1-19:1	[M-H]-	C43H81O10P	MESQKFRYTBATBY-AUYXYSRINA-N	CCCCCCCCC\C=C/CCCCCCCC(=O)OC(COC(=O)CCCCCCC\C=C/CCCCCCCC)COP(O)(=O)OCC(O)CO	281.24371:135 295.26721:188 505.29984:10 509.31006:10 785.39117:10 787.55139:177	1230	1766	1386
5.15	787.548	PG 18:1-19:1	[M-H]-	C43H81O10P	MESQKFRYTBATBY-AUYXYSRINA-N	CCCCCCCCC\C=C/CCCCCCCC(=O)OC(COC(=O)CCCCCCC\C=C/CCCCCCCC)COP(O)(=O)OCC(O)CO	202.72392:7 242.94147:14 281.24634:215 295.26019:229 415.27502:7 417.24387:21 478.19955:7 505.29654:7 509.31308:14 523.30255:14 787.55457:323	2405	2927	1671
3.86	831.501	PI 16:0-18:3	[M-H]-	C43H77O13P	UHAJRYVOXHROHT-SVNQLWEDNA-N	CCCCCCCCCCCCCCCC(=O)OCC(COP(O)(=O)OC1C(O)C(O)C(O)C(O)C1O)OC(=O)CCCCCCC\C=C/C\C=C/C\C=C/CC	152.9982:14 235.07176:7 241.01407:28 255.22876:28 259.02484:7 277.21222:49 280.23651:14 407.89325:7 413.21313:14 575.28699:14 831.51807:132	1444	1569	1748
4.89	761.577	SM d18:1/17:0 (IS)	[M-H]-	C40H81N2O6P	YMQZQHIESOAPQH-QOSDPKFLNA-N	CCCCCCCCCCCCCCCCC(=O)NC(COP([O-])(=O)OCC[N+](C)(C)C)C(O)\C=C\CCCCCCCCCCCCC	141.00026:2 168.04369:60 174.95334:4 184.94897:2 203.7262:2 292.94171:2 349.78949:2 398.33954:4 409.6767:4 419.44037:2 427.30142:4 442.84158:2 449.3136:6 483.93155:4 579.88:4 610.84564:2 616.79132:4 630.47534:4 699.33307:13 701.49121:10 701.56226:950 702.50049:10 702.55286:6 703.88104:4 706.09491:4 708.823:4 761.5708:21	6345	7726	7608
4.91	761.579	SM d18:1/17:0 (IS)	[M-H]-	C40H81N2O6P	YMQZQHIESOAPQH-QOSDPKFLNA-N	CCCCCCCCCCCCCCCCC(=O)NC(COP([O-])(=O)OCC[N+](C)(C)C)C(O)\C=C\CCCCCCCCCCCCC	122.98616:4 147.80612:2 168.04105:83 353.9202:6 372.88474:2 415.35803:2 449.29745:4 449.3154:8 467.31573:4 604.41602:2 630.48999:6 656.50714:6 699.29944:10 699.72485:4 701.56213:1115 702.10413:6 702.4967:8 705.82117:4 707.99298:4 761.53131:6 761.578:27 761.58582:40	6235	7284	7012
11.6	724.695	CE 22:1 (IS)	[M+H]+	C49H86O2	SQHUGNAFKZZXOT-QXAJUEOOSA-N	CCCCCCCC\C=C/CCCCCCCCCCCC(=O)O[C@H]1CC[C@]2(C)[C@H]3CC[C@]4(C)[C@H](CC[C@H]4[C@@H]3CC=C2C1)[C@H](C)CCCC(C)C	103.0589:8 105.06809:81 107.08354:71 109.10046:177 111.11536:69 113.1307:6 115.05062:4 117.06911:6 119.08207:92 121.09975:125 123.11717:106 125.13074:31 127.14632:25 131.07875:4 131.0836:15 133.09917:98 135.11536:306 137.13019:46 139.14659:19 145.10054:21 146.65807:6 147.11633:458 148.09682:4 149.13225:167 151.14626:52 153.15807:6 159.11665:25 161.13229:420 163.14981:56 165.15993:56 173.13222:29 …	26912	22514	28169
2.99	416.336	DAG 2:0-18:1 (IS)	[M+NH4]+	C23H42O5	SWFNWNMMXVUGLT-KHPPLWFENA-N	CCCCCCCC\C=C/CCCCCCCC(=O)OC(CO)COC(C)=O	101.05981:63 105.07017:43 105.08318:21 107.08855:370 109.10255:576 111.08178:229 111.11747:262 113.0968:42 116.69601:125 117.05598:6918 117.67655:42 119.29215:42 120.53122:44 121.10346:904 123.11464:231 125.09661:83 125.13133:42 127.1135:63 131.0858:43 133.32285:21 135.11594:621 137.12909:63 139.1172:125 139.13217:42 148.6731:43 149.13451:301 151.14679:125 153.12543:104 155.52661:21 162.11752:21 …	270909	283997	254663
4.07	474.415	DAG 12:0-12:0 (IS)	[M+NH4]+	C27H52O5	OQQOAWVKVDAJOI-UHFFFAOYNA-N	CCCCCCCCCCCC(=O)OCC(CO)OC(=O)CCCCCCCCCCC	109.09909:125 122.094:21 165.15996:42 183.17224:167 201.18495:146 210.22563:21 246.13681:21 251.15804:44 257.21106:1670 259.0903:23 263.28122:22 428.25351:42 439.37302:293 474.27771:104 474.30228:63 474.33609:63 474.38525:42	12752	12254	12224
4.5	602.472	DAG 16:3-18:3	[M+NH4]+	C37H60O5	YEXLSDHVXIZUSM-AAXIOSLLNA-N	CC\C=C/C\C=C/C\C=C/CCCCCCCC(=O)OC(CO)COC(=O)CCCCC\C=C/C\C=C/C\C=C/CC	105.07154:7 119.0888:7 129.06956:7 163.11617:7 186.14264:7 213.16795:14 260.15952:7 262.92725:14 307.22836:14 313.27713:7 335.23489:14 335.25299:28 335.2659:21 337.2684:70 499.28857:14 542.31519:14 562.87732:7 567.4389:21 585.36395:14 602.24445:14 602.29639:28 602.34137:42 602.43488:42 602.49719:14	1341	1116	1128
4.12	600.458	DAG 18:3-16:4	[M+NH4]+	C37H58O5	CXQMEZLCIZXTFZ-ZRHDLBIVNA-N	CC\C=C/C\C=C/C\C=C/CCCCCCCC(=O)OCC(CO)OC(=O)CC\C=C/C\C=C/C\C=C/C\C=C/CC	103.05751:2 105.07103:31 107.0836:13 109.09903:15 117.06612:6 119.08674:13 121.09826:15 123.11253:4 128.0612:6 129.06584:6 131.08205:10 133.09923:17 135.07607:4 135.1187:15 139.11836:4 142.93336:6 143.08522:6 145.09891:10 147.08046:8 147.11469:17 149.13231:6 157.10138:6 159.1185:13 161.1037:4 161.13235:10 163.15347:4 171.11469:10 173.13229:4 175.14305:6 179.07855:4 183.11313:4 185.1348:8 187.1405…	2406	2751	2349
5.69	738.617	DGTS 16:0-18:1	[M+H]+	C44H83NO7	LMOAWGSXADBGPG-MRCUWXFGNA-N	CCCCCCCCCCCCCCCC(=O)OCC(COCCC(C([O-])=O)[N+](C)(C)C)OC(=O)CCCCCCC\C=C/CCCCCCCC	144.10197:104 162.11244:42 200.12872:31 202.11761:10 226.96165:22 236.15015:956 313.26306:21 410.80807:10 412.38525:31 438.39731:31 456.20471:21 456.36746:447 472.90506:22 474.37277:1257 482.38055:262 498.82718:10 500.39453:498 577.50763:21 736.26208:42 738.396:31 738.45349:42 738.49188:42 738.62604:4000	5587	7690	5332
5.2	736.611	DGTS 16:0-18:2	[M+H]+	C44H81NO7	JSJQJWOVNQSKAA-AKMCNLDWNA-N	CCCCCCCCCCCCCCCC(=O)OCC(COCCC(C([O-])=O)[N+](C)(C)C)OC(=O)CCCCCCC\C=C/C\C=C/CCCCC	144.09828:63 172.12619:21 203.07121:21 228.15962:43 236.14769:717 412.38223:63 445.2269:21 455.19864:21 456.36432:442 470.46582:21 472.36511:43 474.38498:849 476.76334:23 480.36526:208 484.89993:21 493.25577:21 498.37976:387 575.51233:42 734.26904:42 736.44604:63 736.53412:65 736.60687:3030	5015	6350	5033
4.76	734.588	DGTS 16:0-18:3	[M+H]+	C44H79NO7	YJUCYZBRSRBFIR-XSMZTDTHNA-N	CCCCCCCCCCCCCCCC(=O)OCC(COCCC(C([O-])=O)[N+](C)(C)C)OC(=O)CCCCCCC\C=C/C\C=C/C\C=C/CC	113.05441:4 130.08105:4 131.08873:4 144.09988:40 162.11021:15 164.12479:2 184.07127:13 185.07759:6 200.11827:8 218.13625:6 221.12837:4 226.94839:4 233.11105:2 235.40652:10 236.14745:487 237.35229:4 239.2384:4 244.15828:4 258.90952:4 313.27744:6 326.91779:6 335.25339:6 336.85696:4 359.34229:2 369.29532:19 377.63306:2 386.31897:2 391.27924:6 394.8793:4 412.37021:13 434.36465:8 454.9241:4 456.36972:…	4023	4198	3921
5.71	764.633	DGTS 18:1-18:1	[M+H]+	C46H85NO7	CZJZOUHVPJKYAO-YEUCEMRANA-N	CCCCCCCC\C=C/CCCCCCCC(=O)OCC(COCCC(C([O-])=O)[N+](C)(C)C)OC(=O)CCCCCCC\C=C/CCCCCCCC	144.10367:31 220.9317:31 235.09976:21 236.15015:380 288.92572:52 438.39731:31 482.38367:327 499.54907:22 500.39139:991 762.20929:31 764.40387:31 764.44293:63 764.48193:42 764.54041:31 764.64575:2022	2961	3127	2468
6.63	792.66	DGTS 19:1-19:1	[M+H]+	C48H89NO7	RVLVWSFUEXAREY-HKOLQMFGNA-N	CCCCCCCCC\C=C/CCCCCCCC(=O)OCC(COCCC(C([O-])=O)[N+](C)(C)C)OC(=O)CCCCCCC\C=C/CCCCCCCCC	111.13042:2 121.0984:4 130.0874:4 144.10146:33 157.92313:2 162.10464:4 162.11363:10 200.12396:8 200.13194:8 218.13799:8 226.95013:4 236.1492:321 238.01747:4 286.27344:2 316.86798:4 326.90173:4 353.30652:8 384.85245:4 406.84958:4 409.32065:8 409.35205:4 450.97729:4 452.41061:15 474.84711:4 493.34143:4 494.82794:8 496.39529:258 512.77991:6 512.81189:6 514.40741:671 514.73706:4 519.36005:8 520.84015…	2032	1532	1990
2.11	514.407	LDGTS 19:1	[M+H]+	C29H55NO6	QVZUWWZJEPBDTI-YPKPFQOONA-N	CCCCCCCCC\C=C/CCCCCCCC(=O)OCC(O)COCCC(C([O-])=O)[N+](C)(C)C	162.11382:8 236.14967:100 301.14105:8 342.21262:4 383.1864:4 469.24826:8 496.39069:25 514.23645:8 514.29724:8 514.32281:8 514.41559:58	1314	1207	1055
2.86	362.326	MAG 17:0 (IS)	[M+NH4]+	C20H40O4	SVUQHVRAGMNPLW-UHFFFAOYNA-N	CCCCCCCCCCCCCCCCC(=O)OCC(O)CO	103.0778:10 109.10223:73 111.1246:10 123.11124:21 135.10587:10 221.0968:21 252.13901:10 253.25143:21 271.25549:31 275.11487:21 305.2088:21 327.28748:104 362.22543:21 362.27914:52	5659	4971	4256
4.52	812.552	SQDG 16:0-16:0	[M+NH4]+	C41H78O12S	RVUUQPKXGDTQPG-UHFFFAOYNA-N	CCCCCCCCCCCCCCCC(=O)OCC(COC1OC(CS(O)(=O)=O)C(O)C(O)C1O)OC(=O)CCCCCCCCCCCCCCC	103.07209:10 109.10078:78 111.04284:16 111.11273:16 113.13405:10 118.5365:5 121.11722:5 123.116:89 125.13272:26 127.03698:42 137.13063:31 139.14873:16 151.14505:26 173.15141:16 190.99786:73 193.01347:16 209.00903:63 216.15311:5 221.22307:36 226.96356:16 236.07187:5 237.22871:21 238.49078:21 239.23654:447 257.24619:167 265.02979:10 312.28476:36 313.27536:6203 313.72253:10 315.40408:10 331.28732:10…	13493	14007	12159
4.57	838.57	SQDG 16:0-18:1	[M+H]+	C43H80O12S	SQOJCPIJIDPYDD-ZCXUNETKNA-N	CCCCCCCCCCCCCCCC(=O)OCC(COC1OC(CS(O)(=O)=O)C(O)C(O)C1O)OC(=O)CCCCCCC\C=C/CCCCCCCC	109.10072:8 111.04575:4 113.14298:2 121.10783:4 125.13107:4 135.11081:4 149.13611:4 151.1467:4 153.12708:2 161.13277:2 190.9958:10 209.00484:6 221.23553:4 226.95279:27 237.24161:2 239.23421:29 247.23911:17 257.24829:17 265.25705:25 283.26715:4 288.92294:4 294.87442:4 300.89392:4 311.26068:4 313.27267:318 313.92978:4 320.57159:4 331.28198:6 338.20511:4 339.28796:363 341.31024:6 349.24857:4 356.073…	1341	1284	1143
4.17	836.548	SQDG 16:0-18:2	[M+H]+	C43H78O12S	LOZJMRGYMGMBTB-BCTRXSSUNA-N	CCCCCCCCCCCCCCCC(=O)OCC(COC1OC(CS(O)(=O)=O)C(O)C(O)C1O)OC(=O)CCCCCCC\C=C/C\C=C/CCCCC	102.30553:4 107.08654:8 109.09906:21 111.11396:13 115.11578:4 121.09673:13 123.11726:25 125.12767:13 133.10414:4 137.13026:17 143.13419:4 149.13062:8 158.97261:4 161.13954:4 163.16071:4 165.16545:17 175.14307:13 190.99919:21 201.12904:4 209.01445:13 219.20816:13 221.22231:13 223.17189:8 226.95851:8 230.14729:4 239.23569:96 245.22591:63 257.2475:46 261.22055:13 263.23798:92 265.05637:8 297.18445:8…	4565	5203	4838
3.84	834.536	SQDG 16:0-18:3	[M+NH4]+	C43H76O12S	PUAZHUYVSFVFNU-SVNQLWEDNA-N	CCCCCCCCCCCCCCCC(=O)OCC(COC1OC(CS(O)(=O)=O)C(O)C(O)C1O)OC(=O)CCCCCCC\C=C/C\C=C/C\C=C/CC	101.05948:4 103.03773:6 105.06697:25 107.08533:40 109.02565:19 109.09933:108 111.04583:19 111.11869:15 113.13256:10 115.05099:4 117.07102:29 119.08246:31 121.10171:67 123.07845:6 123.11758:73 125.09801:10 125.13116:19 127.037:19 128.95244:4 131.08405:27 133.10289:46 135.11911:75 137.09927:13 137.13231:33 139.11546:8 139.14708:15 140.74271:4 145.05177:4 145.10106:40 147.08435:6 147.11514:44 149.13…	12958	13411	12042
9.37	766.688	TAG 12:0-14:0-18:1	[M+H]+	C47H88O6	ALGMTANOGYTBDE-VZCXRCSSNA-N	CCCCCCCCCCCCCC(=O)OC(COC(=O)CCCCCCCCCCC)COC(=O)CCCCCCCCC\C=C/CCCCCC	122.10045:21 226.94621:42 232.90854:21 283.23358:21 458.22791:21 467.40646:83 489.44855:21 493.427:83 495.42224:83 521.45959:146 523.47839:63 537.4707:21 549.4726:83 766.4201:42 766.46698:63 766.65448:42	1215	918	1275
10.29	796.733	TAG 14:0-16:0-16:0	[M+H]+	C49H94O6	JWVXCFSNEOMSHH-UHFFFAOYNA-N	CCCCCCCCCCCCCCCC(=O)OCC(COC(=O)CCCCCCCCCCCCC)OC(=O)CCCCCCCCCCCCCCC	109.09898:35 111.11834:14 123.1125:28 125.1355:7 151.15154:14 211.20277:28 225.21904:7 226.95438:21 233.08264:7 239.24017:70 252.97731:7 313.27692:14 320.95743:21 343.23053:7 397.23163:7 431.2204:7 456.93579:14 493.98462:7 495.44699:49 507.47162:7 509.45047:28 521.80719:21 523.46509:811 523.74597:8 535.51611:14 537.49323:76 548.58624:7 550.4516:14 551.5014:578 553.95599:14 579.53516:21 754.5025:1…	2224	1571	2058
9.85	794.718	TAG 14:0-16:0-16:1	[M+NH4]+	C49H92O6	OZXXJVVHOJHMRX-PNHLSOANNA-N	CCCCCCCCCCCCCCCC(=O)OC(COC(=O)CCCCCCCCCCCCC)COC(=O)CCCCC\C=C/CCCCCCCC	109.09828:83 121.09746:42 141.12495:21 197.18961:21 211.20567:125 221.24423:21 233.1675:21 237.21581:63 239.2301:42 247.25932:21 285.24164:42 313.27274:63 327.27527:21 430.9223:21 495.40994:126 495.44135:337 509.44153:42 519.8147:42 521.45013:555 523.46246:442 524.92578:24 535.47095:146 537.47742:42 549.47937:595 549.54553:44 551.47211:43 572.79633:21 577.52332:188 794.46259:83 794.50238:104 794.…	2570	2864	2011
10.72	824.769	TAG 16:0-16:0-16:0	[M+NH4]+	C51H98O6	PVNIQBQSYATKKL-UHFFFAOYSA-N	CCCCCCCCCCCCCCCC(=O)OCC(COC(=O)CCCCCCCCCCCCCCC)OC(=O)CCCCCCCCCCCCCCC	109.10047:94 111.11835:42 123.11875:104 125.13075:31 137.13185:52 165.16357:31 216.93085:10 221.22223:31 239.23561:490 256.26401:52 288.92432:31 290.94955:10 311.29941:10 313.27405:104 523.474:125 537.4826:52 537.48914:52 549.72601:31 549.74921:83 551.10968:21 551.50055:9554 553.71606:31 565.50769:63 577.92206:10 579.53766:83 824.4978:42 824.53827:63 824.75305:223	9807	10218	10991
10.33	822.753	TAG 14:0-16:0-18:1	[M+NH4]+	C51H96O6	UPTISBGEYYYCRS-QOCHGBHMNA-N	CCCCCCCCCCCCCCCC(=O)OC(COC(=O)CCCCCCCCCCCCC)COC(=O)CCCCCCCCC\C=C/CCCCCC	109.10076:63 111.11568:28 111.39843:7 113.47343:7 121.09855:42 123.11597:56 125.13426:14 133.68945:7 135.11412:35 137.13225:42 139.14702:14 147.77122:7 149.13788:14 151.21091:7 157.13011:7 191.19476:7 211.20947:90 217.16022:7 219.20882:28 221.22298:35 225.23656:7 231.00281:7 237.21121:14 237.21556:28 239.23424:104 245.51176:7 247.23692:28 265.25018:83 285.25107:28 288.92056:21 299.25885:14 313.27…	5225	4241	5057
9.9	820.736	TAG 16:0-16:1-16:1	[M+H]+	C51H94O6	UGGMYGFVPCJWRU-CDAVXRBQNA-N	CCCCCCCCCCCCCCCC(=O)OCC(COC(=O)CCCCC\C=C/CCCCCCCC)OC(=O)CCCCC\C=C/CCCCCCCC	109.10089:31 121.10176:26 123.11449:26 135.11746:26 137.13396:21 211.2052:21 219.2128:36 223.19975:5 235.21385:10 237.22182:52 237.34789:5 239.23398:57 247.24106:16 263.24075:21 265.24985:21 283.26675:5 311.26263:42 313.28214:42 339.28732:21 495.44064:42 521.4494:229 523.48108:141 533.474:16 535.47021:36 545.74451:11 547.46967:473 549.44885:44 549.48853:1023 551.49792:16 561.48938:42 563.49707:42…	2316	2162	2307
9.4	818.72	TAG 16:1-16:1-16:1	[M+H]+	C51H92O6	CWTZJNJDDDCLFV-IUPFWZBJSA-N	CCCCCCCC\C=C/CCCCCC(=O)OCC(COC(=O)CCCCC\C=C/CCCCCCCC)OC(=O)CCCCC\C=C/CCCCCCCC	135.11594:63 219.20071:42 219.20908:63 237.20714:42 237.22452:63 488.36105:21 545.45978:43 547.47498:661 818.53711:104 818.58557:42 818.69055:63 818.72687:63	1039	1270	930
10.73	850.779	TAG 16:0-16:0-18:1	[M+NH4]+	C53H100O6	ZKEWGTVAIGJNBK-QOCHGBHMNA-N	CCCCCCCCCCCCCCCC(=O)OCC(COC(=O)CCCCCCCCC\C=C/CCCCCC)OC(=O)CCCCCCCCCCCCCCC	101.09639:21 109.10081:274 111.12019:125 113.13107:42 119.40752:21 121.10169:167 123.11286:167 125.13586:63 127.60212:21 135.11577:146 137.13225:104 141.16977:42 147.76262:21 151.1467:63 157.15483:21 165.15858:42 169.20105:21 205.19772:42 221.22278:104 223.17024:43 233.2252:43 237.23488:43 239.23618:828 241.89058:22 247.24332:167 252.02708:21 256.26459:106 261.10025:21 265.25217:618 266.83084:22 …	16815	19994	17290
7.42	832.646	TAG 16:3-16:4-18:3	[M+NH4]+	C53H82O6	MLWXNLGBBVETOO-NQNWHCNUNA-N	CC\C=C/C=C\C=C/CCCCCCCCCC(=O)OCC(COC(=O)CCCCCCC\C=C/C=C\C=C/CC)OC(=O)CCCCC\C=C/C=C\C=C/C=C\CC	105.06876:29 107.08568:33 109.10114:23 111.08036:8 113.09689:4 117.0683:21 119.08586:31 121.06322:6 121.10048:69 123.08034:8 123.11478:13 125.09518:6 127.11207:4 128.06348:4 129.07133:17 131.08597:25 133.09993:31 135.11449:27 137.13095:13 141.06454:4 143.08089:15 145.10135:25 147.06239:21 147.11714:33 148.06157:10 149.12961:17 151.10893:4 155.07858:6 157.09862:10 159.11217:21 161.09554:6 161.1295…	3888	2678	2956
6.97	830.625	TAG 16:4-16:4-18:3	[M+NH4]+	C53H80O6	MOTVPQCVJQIZKL-ODWCLCSLNA-N	CC\C=C/C=C\C=C/CCCCCCCCCC(=O)OCC(COC(=O)CCCCC\C=C/C=C\C=C/C=C\CC)OC(=O)CCCCC\C=C/C=C\C=C/C=C\CC	105.06831:49 107.08231:49 109.10068:28 117.07851:7 119.08692:49 121.09844:111 123.11428:21 129.07243:21 131.08063:14 131.08708:35 133.10268:56 135.11562:35 143.08879:21 145.10081:35 147.11659:69 149.09633:14 155.08681:7 157.10513:28 159.11693:35 161.13078:35 163.11044:21 169.10361:7 171.1149:28 173.13066:21 183.11337:14 185.1312:35 187.14464:28 189.16704:42 197.14932:7 203.17339:28 209.13301:7 21…	4708	4990	4319
10.35	848.772	TAG 16:0-16:1-18:1	[M+NH4]+	C53H98O6	URPCLMPOIWCNBL-QSZZZDORNA-N	CCCCCCCCCCCCCCCC(=O)OCC(COC(=O)CCCCCCCCC\C=C/CCCCCC)OC(=O)CCCCC\C=C/CCCCCCCC	105.07245:6 107.08648:21 109.10047:92 111.08118:10 111.11835:31 113.13072:8 117.728:2 119.08363:13 121.10133:44 123.11562:54 125.0992:6 125.13391:10 127.14634:8 133.10081:13 135.11537:40 137.13515:38 139.11166:10 139.14494:4 141.12746:4 145.10226:2 147.11293:6 149.13399:27 151.14801:27 153.1284:6 153.16333:4 155.13927:4 159.11844:2 161.13409:13 163.14441:15 165.15994:13 167.14589:6 175.14487:17 1…	5379	6369	6285
10.02	846.751	TAG 16:0-16:0-18:3	[M+H]+	C53H96O6	HYHJGWYDGMFVSK-AAPVPQQHNA-N	CCCCCCCCCCCCCCCC(=O)OCC(COC(=O)CCCCCCCCC\C=C/C=C\C=C/CC)OC(=O)CCCCCCCCCCCCCCC	101.09238:7 105.0687:14 107.08853:21 109.10255:63 111.07732:14 111.12045:14 113.13433:14 117.07433:7 121.09575:28 121.10506:35 123.11784:42 125.13456:14 127.57212:7 131.09236:7 135.11441:14 137.12592:21 147.11877:14 149.1347:28 151.14873:21 155.19798:7 159.11563:14 163.14157:14 167.14301:7 171.11725:7 173.13115:21 179.11139:7 189.16368:14 211.224:7 217.19989:21 219.20689:14 221.22313:14 226.94447…	3347	2834	3134
9.76	844.735	TAG 16:0-16:0-18:4	[M+H]+	C53H94O6	YJCSVXVCOAUWPX-PUROTXAUNA-N	CCCCCCCCCCCCCCCC(=O)OCC(COC(=O)CCCCCCC\C=C/C=C\C=C/C=C\CC)OC(=O)CCCCCCCCCCCCCCC	105.06717:13 107.08262:8 109.10101:21 111.11593:13 117.06513:13 119.08421:17 121.09882:17 123.11624:21 129.06485:8 129.43216:4 133.10312:17 135.11279:8 143.08592:8 145.09961:25 147.11711:13 149.13132:8 159.1104:13 161.13316:42 163.10744:8 171.11369:21 173.1313:17 175.14767:46 183.11217:8 185.13191:13 187.14345:8 189.15808:13 193.19421:8 197.13426:4 199.14806:8 203.15007:8 203.17621:46 209.19304:8…	1157	1623	1183
9.58	844.747	TAG 16:0-16:1-18:3	[M+H]+	C53H94O6	KGZKARAJWWBLON-AZXJVYMINA-N	CCCCCCCCCCCCCCCC(=O)OCC(COC(=O)CCCCCCCCC\C=C/C=C\C=C/CC)OC(=O)CCCCC\C=C/CCCCCCCC	107.75507:5 119.08245:10 123.11758:21 135.11909:16 149.13448:21 163.14136:10 215.18958:5 219.20677:16 226.94862:16 232.90453:21 237.21561:21 239.23647:16 261.22144:47 265.26172:16 299.23938:5 300.89151:26 311.26321:21 313.26773:16 317.25085:21 337.28467:16 339.29059:21 368.87552:36 436.84149:16 436.88571:16 497.43494:10 504.85727:21 521.43469:10 521.44757:21 545.44934:162 547.46783:130 549.49005:…	604	1415	736
8.61	838.688	TAG 16:0-16:4-18:3	[M+H]+	C53H88O6	FZMVHUGWAQQRBA-QEDDUXBNNA-N	CCCCCCCCCCCCCCCC(=O)OCC(COC(=O)CCCCCCCCC\C=C/C=C\C=C/CC)OC(=O)CCCCC\C=C/C=C\C=C/C=C\CC	107.08812:21 109.10655:10 116.70934:10 119.08382:21 135.11887:21 157.29085:10 159.11513:10 181.09328:10 202.12294:10 211.14757:10 213.16148:63 221.23303:10 226.9545:73 226.98427:10 231.16965:31 236.63959:10 239.23375:31 242.13396:10 257.24326:10 261.22083:42 294.94162:10 311.22513:10 313.26947:63 317.24252:21 330.19327:10 335.25803:21 362.92642:63 430.90686:52 472.32367:10 498.85693:21 537.336:10…	1842	1226	1263
7.67	834.656	TAG 16:2-16:4-18:3	[M+NH4]+	C53H84O6	JBHLMKUJFOSQRY-YHLKGPHWNA-N	CCCCCCCC\C=C/C\C=C/CCC(=O)OCC(COC(=O)CCCCCCCCC\C=C/C=C\C=C/CC)OC(=O)CCCCC\C=C/C=C\C=C/C=C\CC	109.10118:21 117.07291:10 121.09585:21 121.1005:63 131.0876:21 133.09831:21 135.11613:42 141.16342:10 147.11713:42 151.14012:10 159.11569:10 161.1331:31 185.84271:10 189.1637:42 202.1235:10 210.13043:10 211.15633:10 215.18347:21 217.18739:21 227.16554:10 231.16806:42 233.18674:21 258.3833:10 285.17709:10 305.21161:10 313.25:10 317.24054:21 329.23563:10 333.25427:21 337.27399:31 529.4184:10 537.39…	1868	1318	1584
11.13	878.811	TAG 16:0-18:0-18:1	[M+H]+	C55H104O6	RBJMAKBTUZSIDN-QOCHGBHMNA-N	CCCCCCCCCCCCCCCCCC(=O)OC(COC(=O)CCCCCCCCCCCCCCC)COC(=O)CCCCCCCCC\C=C/CCCCCC	121.60738:21 219.21556:21 239.2303:63 247.23512:42 265.25287:42 341.31305:42 544.28967:21 549.49622:63 551.49231:42 565.5061:21 577.51349:950 578.07306:43 579.53259:849 587.41193:21 603.63861:43 605.53278:331 605.54663:841 607.5481:42 633.57635:42 681.39844:21 873.73944:21 878.5462:83 878.61316:63 878.70935:63 878.78461:83	2088	1146	1740
7.76	860.669	TAG 16:4-18:3-18:3	[M+NH4]+	C55H86O6	LAUVVDCUFCIOQV-IINHNTOWNA-N	CC\C=C/C=C\C=C/CCCCCCCCCC(=O)OCC(COC(=O)CCCCC\C=C/C=C\C=C/C=C\CC)OC(=O)CCCCCCCCC\C=C/C=C\C=C/CC	105.06424:21 105.07003:49 107.08405:56 109.10391:42 113.06071:7 117.06509:21 117.06815:49 117.08646:7 119.08572:42 121.10033:97 123.11307:28 128.05856:21 129.08403:7 131.08586:49 133.10307:70 133.88718:7 135.11438:76 137.09285:14 143.0808:14 143.08923:28 145.10297:56 147.07941:21 147.11363:97 149.13298:70 151.11578:14 157.0968:28 159.11389:42 161.1313:35 163.14342:14 169.10417:7 171.11363:35 173.…	5963	6440	5516
10.74	876.794	TAG 16:0-18:1-18:1	[M+NH4]+	C55H102O6	NJWLXJXDVKOEOP-IKJQKJQYNA-N	CCCCCCCCCCCCCCCC(=O)OCC(COC(=O)CCCCCCCCC\C=C/CCCCCC)OC(=O)CCCCCCCCC\C=C/CCCCCC	107.08192:42 109.10029:177 111.1152:115 121.10114:177 123.11701:94 132.33995:10 135.11684:115 137.13333:42 149.13382:94 151.15132:63 152.06857:10 165.16161:83 189.15691:10 191.18036:42 221.22841:63 239.2355:323 245.2412:10 247.24263:208 252.97026:10 256.26392:31 265.25378:682 313.27155:156 321.27814:52 339.26852:21 339.28934:208 503.48694:31 525.87866:10 551.49084:31 575.50311:83 575.69611:135 57…	10348	17027	18104
10.39	874.78	TAG 16:0-18:1-18:2	[M+NH4]+	C55H100O6	PFTMZNUFSPJEJR-KDHVXLOFNA-N	CCCCCCCCCCCCCCCC(=O)OCC(COC(=O)CCCCCCCC\C=C/C=C\CCCCC)OC(=O)CCCCCCCCC\C=C/CCCCCC	105.07137:21 107.08685:52 109.10085:104 111.11428:52 121.10175:83 123.10979:31 123.11292:73 133.09802:31 135.1142:73 137.13397:73 142.15222:10 149.13104:52 151.14679:31 161.13464:31 163.14677:52 163.15759:10 173.12726:10 183.18053:10 221.21877:42 237.21989:31 239.23422:208 245.22885:94 247.24133:104 256.26483:21 263.23877:219 265.25473:271 313.27258:167 319.26428:73 321.27921:31 335.44214:10 339.…	6074	9568	8274
10.04	872.767	TAG 16:0-18:1-18:3	[M+NH4]+	C55H98O6	RUVNQEVPYVVXGJ-GXKCQHDANA-N	CCCCCCCCCCCCCCCC(=O)OCC(COC(=O)CCCCCCCCC\C=C/C=C\C=C/CC)OC(=O)CCCCCCCCC\C=C/CCCCCC	107.08682:83 109.09641:83 119.08554:42 119.45226:21 121.10016:125 123.11446:63 131.0905:42 135.12236:104 137.13063:63 147.11852:21 173.13649:42 226.94212:42 235.20319:42 239.23196:104 243.20471:83 245.22215:83 247.23238:42 261.22125:438 263.2341:104 265.25464:125 299.23917:42 311.25302:21 313.26498:104 317.24557:104 319.27176:42 333.24658:42 338.15039:21 339.29291:104 505.41486:21 525.46259:42 53…	4255	5602	4597
9.78	870.756	TAG 16:0-18:1-18:4	[M+NH4]+	C55H96O6	VYHZKQPJEDJXGY-NFUBFUCENA-N	CCCCCCCCCCCCCCCC(=O)OCC(COC(=O)CCCCCCC\C=C/C=C\C=C/C=C\CC)OC(=O)CCCCCCCCC\C=C/CCCCCC	105.07404:52 105.94358:10 109.09473:21 109.10063:73 115.05988:10 117.07235:94 119.08533:104 121.10149:52 123.11736:52 131.08542:31 133.101:63 135.11392:63 137.13864:10 143.08031:21 145.09904:31 147.11996:83 149.13246:73 153.1321:31 159.1151:63 161.13072:125 163.14642:42 171.12038:52 173.12688:31 175.14508:83 183.12094:10 185.12729:42 187.14265:21 199.1492:52 203.17534:31 212.15945:31 213.16556:31…	4164	6538	6580
9.65	870.753	TAG 16:0-18:2-18:3	[M+H]+	C55H96O6	DWJFHJOYYJJEBL-IXXGKOKVNA-N	CCCCCCCCCCCCCCCC(=O)OCC(COC(=O)CCCCCCCCC\C=C/C=C\C=C/CC)OC(=O)CCCCCCCC\C=C/C=C\CCCCC	107.08825:42 109.09784:31 117.07253:5 119.08244:21 121.10014:47 121.12032:5 123.11756:42 131.08403:10 133.10123:21 133.12239:5 135.11415:31 137.13228:26 147.11169:10 149.13446:26 151.15544:16 153.13588:5 159.11719:16 161.13821:21 163.14676:36 171.1152:10 173.13097:21 175.14919:21 186.06184:5 187.14499:16 189.15964:16 201.1597:16 215.17509:16 219.21097:16 239.22775:42 243.20708:31 245.23114:26 259…	2297	2972	2373
9.35	868.737	TAG 16:0-18:2-18:4	[M+H]+	C55H94O6	WXEJGOINRQAOEB-JFOXWQMCNA-N	CCCCCCCCCCCCCCCC(=O)OCC(COC(=O)CCCCCCC\C=C/C=C\C=C/C=C\CC)OC(=O)CCCCCCCC\C=C/C=C\CCCCC	105.06561:17 105.06994:29 107.08395:29 109.10235:29 111.12025:8 113.11163:8 118.07773:4 119.0856:42 121.09556:8 121.10177:38 123.11608:33 129.07268:8 131.08411:17 133.10294:29 135.11588:33 137.0993:13 137.13565:13 139.11385:8 145.10109:21 147.11688:42 149.12936:21 151.15204:8 155.11874:4 157.10368:13 159.11903:25 161.12932:58 163.14862:17 165.16055:8 171.1171:29 173.1273:13 175.14925:25 177.16414…	2115	3818	2991
9.01	866.72	TAG 16:0-18:2-18:5	[M+NH4]+	C55H92O6	ODWNJONYMYKYFX-NEJPQFDJNA-N	CCCCCCCCCCCCCCCC(=O)OCC(COC(=O)CCCCC\C=C/C=C\C=C/C=C\C=C/CC)OC(=O)CCCCCCCC\C=C/C=C\CCCCC	109.10085:63 117.07107:42 119.08712:42 121.10175:125 123.11449:42 125.12647:21 135.11586:42 139.66187:21 159.11548:63 161.13292:83 171.11713:42 173.14218:21 175.1474:63 181.12788:21 183.13669:63 187.15665:42 201.15977:63 215.17517:42 237.2157:83 239.23001:125 241.19586:63 243.21156:63 245.2224:63 252.23586:42 257.19189:21 259.21188:83 261.21469:63 263.22522:63 267.20941:42 271.1701:21 285.22263:4…	1702	2032	2011
8.63	864.706	TAG 16:4-18:2-18:2	[M+H]+	C55H90O6	SSIHLLLIJQIUCJ-WVIBCAAONA-N	CCCCC\C=C/C=C\CCCCCCCCC(=O)OCC(COC(=O)CCCCC\C=C/C=C\C=C/C=C\CC)OC(=O)CCCCCCCC\C=C/C=C\CCCCC	105.06384:14 105.06818:21 107.08655:35 109.10054:49 115.05827:7 117.07072:21 119.08831:49 121.09518:14 121.10294:42 123.11413:14 129.12839:7 131.08046:21 133.09763:42 135.11708:35 143.08862:14 145.10233:49 147.11472:35 147.25336:7 149.13405:49 149.9726:7 156.08974:7 157.09964:14 159.11496:21 161.13417:56 161.15924:7 163.14629:28 171.12209:21 173.13231:21 175.1524:28 183.14371:7 185.13483:21 187.1…	1944	2473	2077
10.76	902.808	TAG 18:1-18:1-18:1	[M+NH4]+	C57H104O6	JSSROPRCXOAGCW-BUTYCLJRSA-N	CCCCCC\C=C/CCCCCCCCCC(=O)OCC(COC(=O)CCCCCCCCC\C=C/CCCCCC)OC(=O)CCCCCCCCC\C=C/CCCCCC	109.10227:42 121.1017:42 135.11417:42 151.14677:42 240.19542:21 247.23917:83 265.23642:42 265.24561:125 337.27689:21 339.29318:104 576.16193:21 577.53088:83 601.63379:63 603.21289:50 603.52826:4008 604.32922:30 605.5368:42 608.81171:27 621.5318:42 629.54907:125 882.76819:42 885.76373:104 885.80157:104 902.52521:63 902.79224:278 902.81769:299	2448	4797	3395
10.4	900.794	TAG 18:1-18:1-18:2	[M+NH4]+	C57H102O6	XIKRLPVGWJXBJH-QFACYJBGNA-N	CCCCCC\C=C/CCCCCCCCCC(=O)OCC(COC(=O)CCCCCCCC\C=C/C=C\CCCCC)OC(=O)CCCCCCCCC\C=C/CCCCCC	101.09897:4 107.08655:38 109.10054:67 111.08125:13 111.11843:21 113.09778:8 117.71737:4 121.09985:71 123.11414:46 125.09454:13 125.12926:13 127.10984:8 131.08209:8 133.09602:8 135.11711:58 137.13029:25 139.11343:8 145.09387:8 147.11646:13 149.12547:8 149.13409:46 151.15506:29 153.13202:29 155.14113:8 157.33144:4 161.13065:21 163.14995:38 165.15826:13 173.13237:13 175.145:29 177.15987:13 179.17871…	2848	6367	5320
10.05	898.785	TAG 18:1-18:2-18:2	[M+NH4]+	C57H100O6	POVFMDGBZDJLAN-BHFHHPLZNA-N	CCCCCC\C=C/CCCCCCCCCC(=O)OCC(COC(=O)CCCCCCCC\C=C/C=C\CCCCC)OC(=O)CCCCCCCC\C=C/C=C\CCCCC	105.067:21 106.07015:10 107.10435:10 109.10082:52 111.08005:31 111.11574:42 119.09016:31 121.09861:83 123.11602:73 131.08888:10 133.10286:42 135.11745:104 137.13228:42 141.63454:10 147.11852:31 149.12929:63 153.1219:21 159.11539:31 161.1346:31 163.14493:42 165.16228:31 167.14641:21 173.13463:31 177.16403:21 186.01559:10 187.14685:42 243.21352:73 245.22215:42 247.24568:63 261.22125:250 263.23639:1…	2485	5538	4671
9.81	896.765	TAG 18:1-18:1-18:4	[M+H]+	C57H98O6	FXXMUBRMPIKAHA-BEPPMUGQNA-N	CCCCCC\C=C/CCCCCCCCCC(=O)OCC(COC(=O)CCCCCCC\C=C/C=C\C=C/C=C\CC)OC(=O)CCCCCCCCC\C=C/CCCCCC	107.0857:52 119.08587:42 119.65622:10 121.10049:42 129.06493:21 133.09505:31 135.11447:31 139.10576:21 145.10132:73 149.1382:52 159.11389:42 161.1313:104 163.1434:42 175.1494:52 185.13365:31 199.1498:21 215.18761:31 225.22609:10 227.12726:21 231.20453:31 241.1936:115 245.23335:10 257.19629:10 259.20267:156 265.25018:73 315.23087:63 333.22855:21 339.28769:314 483.36209:21 523.43628:31 549.4856:31 …	3934	5859	4905
9.69	896.765	TAG 18:1-18:2-18:3	[M+NH4]+	C57H98O6	PXFPBVBCKXAEFP-QZOFRBEONA-N	CCCCCC\C=C/CCCCCCCCCC(=O)OCC(COC(=O)CCCCCCCCC\C=C/C=C\C=C/CC)OC(=O)CCCCCCCC\C=C/C=C\CCCCC	105.07009:21 109.09809:52 121.09731:21 135.11447:42 141.13661:10 171.14143:10 226.94916:42 241.21825:10 243.20764:31 261.21979:73 263.23489:31 317.24158:52 319.25513:21 335.27777:10 337.28033:31 339.28885:73 480.23013:10 523.43219:31 523.46124:31 573.46405:21 575.50659:42 590.84192:21 595.60132:31 597.48627:655 599.49512:554 601.5177:509 603.53333:125 623.51892:31 625.51099:31 648.92719:10 861.72…	1972	3132	2029
9.39	894.753	TAG 18:1-18:2-18:4	[M+NH4]+	C57H96O6	OBYWDWLEGUVUDV-OZMXVOAONA-N	CCCCCC\C=C/CCCCCCCCCC(=O)OCC(COC(=O)CCCCCCC\C=C/C=C\C=C/C=C\CC)OC(=O)CCCCCCCC\C=C/C=C\CCCCC	109.10349:31 117.0738:10 119.08371:52 121.09521:21 123.11729:31 131.08696:42 133.10092:52 135.11385:63 145.10408:31 149.13066:31 159.11681:83 161.13425:115 171.11847:21 175.14876:63 183.11707:10 185.13492:42 199.14317:21 231.20818:31 241.19954:115 243.20204:21 245.22388:42 259.21112:156 261.22989:52 263.23587:42 265.25186:52 315.22525:21 317.83078:10 331.94916:10 337.25269:31 337.27084:156 339.28…	2540	4052	3727
9.02	892.733	TAG 18:1-18:3-18:4	[M+H]+	C57H94O6	LOOYRFDWEDXUNJ-LBTBTUKWNA-N	CCCCCC\C=C/CCCCCCCCCC(=O)OCC(COC(=O)CCCCCCC\C=C/C=C\C=C/C=C\CC)OC(=O)CCCCCCCCC\C=C/C=C\C=C/CC	104.001:5 105.07281:42 107.08247:36 109.0979:42 109.8212:5 117.06649:10 119.07942:16 119.08405:42 121.1002:47 123.11919:42 131.08571:16 133.10292:36 135.11423:36 137.12904:16 145.10109:31 147.1169:26 149.13281:31 151.1503:21 157.10368:16 159.11905:31 161.12933:42 163.14864:31 163.16666:5 171.11343:16 173.13289:31 175.14366:42 177.15854:16 185.1297:21 187.15279:21 199.14177:10 201.16177:16 211.135…	1352	2184	2133
8.7	890.725	TAG 18:1-18:4-18:4	[M+NH4]+	C57H92O6	MHQDTBNXPXLRRA-GHNWBKCTNA-N	CCCCCC\C=C/CCCCCCCCCC(=O)OCC(COC(=O)CCCCCCC\C=C/C=C\C=C/C=C\CC)OC(=O)CCCCCCC\C=C/C=C\C=C/C=C\CC	103.05219:10 105.06855:31 109.10387:31 117.06504:21 119.08258:31 121.10028:31 123.11771:31 133.0965:31 135.11758:31 145.09607:21 147.11183:21 149.13289:42 159.11378:42 161.13478:94 169.09671:10 173.13112:31 175.14561:52 185.13745:31 199.15179:31 222.88831:10 229.19456:10 241.19812:115 257.1897:21 257.2327:10 259.20059:104 261.22159:21 262.94382:10 285.22507:10 288.91595:31 333.23932:83 339.29077:…	1177	2101	1764
10.08	922.779	TAG 16:0-18:1-22:6	[M+H]+	C59H100O6	DNTWVXNMAFTXDU-KSLGMIIPNA-N	CCCCCCCCCCCCCCCC(=O)OCC(COC(=O)CC\C=C/C\C=C/C\C=C/C\C=C/C\C=C/C\C=C/CC)OC(=O)CCCCCCCCC\C=C/CCCCCC	102.40108:10 107.08792:31 109.09751:63 111.11388:31 119.08207:31 119.1067:10 121.09976:52 123.11562:42 131.08684:42 135.11865:42 137.13844:31 145.09715:31 149.13742:31 155.1375:10 159.11844:21 171.11278:31 183.1169:31 185.13091:42 187.14629:21 197.12921:31 199.14697:31 201.161:31 209.12454:21 211.14728:31 213.16327:31 215.18262:63 223.12967:21 223.15286:42 225.16383:21 227.17957:63 239.23344:83 2…	1769	3044	2386

## Sheet: Euglena gracilis
Average Rt(min)	Average Mz	Metabolite name	Adduct ion name	Formula	INCHIKEY	SMILES	MS/MS spectrum	DDA_Euglena_1	DDA_Euglena_2	DDA_Euglena_3
4.57	572.486	Cer-ADS d17:0/15:0	[M-H]-	C32H65NO4	WVKSENXBAUWCQE-UHFFFAOYNA-N	CCCCCCCCCCCCCCC(O)C(CO)NC(=O)C(O)CCCCCCCCCCCCC	169.33711:7 174.96234:14 211.20332:35 215.27005:7 239.20442:14 254.8867:7 256.24445:14 260.87683:7 276.85095:7 282.23846:14 286.27734:28 479.24545:7 526.48248:208	1278	1560	2048
7.56	728.639	Cer-AP t18:0/24:0	[M-H]-	C42H85NO5	ZFUXWVVVWGWGPQ-UHFFFAOYNA-N	CCCCCCCCCCCCCCCCCCCCCCC(O)C(=O)NC(CO)C(O)C(O)CCCCCCCCCCCCCC	102.31314:2 112.98232:6 225.22644:8 234.907:4 251.87663:2 255.22617:19 267.23096:15 273.24701:4 280.26221:6 284.25372:6 304.90802:4 306.93887:2 312.24368:2 320.87848:4 337.33951:48 365.34695:10 367.35333:4 378.37268:6 382.13348:4 382.36517:21 383.35345:81 390.36841:6 394.37589:4 406.36755:4 406.95078:2 408.38931:10 420.38226:4 424.37491:10 426.39432:38 436.99377:2 438.38986:31 616.62158:4 634.618…	3294	3997	5334
5.22	610.501	Cer-AS d16:1/19:1	[M-H]-	C35H67NO4	QRQPVUGVTJTYSI-VFQHSQPTNA-N	CCCCCCCCCCC\C=C\C(O)C(CO)NC(=O)C(O)CCCCCC\C=C/CCCCCCCCC	186.93613:7 207.17166:7 209.18486:28 235.21111:14 252.24071:7 263.23422:7 265.24777:42 266.2114:7 267.28055:7 293.24222:14 296.24561:7 311.2532:21 336.28912:132 350.73788:7 352.29321:21 354.30328:14 516.47357:35 532.4696:21 534.46057:14 546.48779:21 564.49951:357	4670	4684	5763
5.75	650.534	Cer-AS d19:2/19:1	[M-H]-	C38H71NO4	HCCAJRYQHLKVAR-ACJNCJTJNA-N	CCCCCCCCCC\C=C\CC\C=C\C(O)C(CO)NC(=O)C(O)CCCCCC\C=C/CCCCCCCCC	130.97118:8 164.92873:4 174.95667:50 242.94136:63 249.20657:8 249.22217:42 251.23517:8 256.99475:4 265.25189:108 267.26852:33 275.23587:21 278.24469:8 279.27405:13 280.26279:58 283.26328:8 290.24396:8 293.24893:21 295.2576:13 297.27313:8 306.24023:13 308.29532:8 310.27277:50 310.9267:33 318.27606:17 322.26779:4 335.21313:8 336.28854:367 352.28732:25 354.29474:29 366.29684:8 378.91074:13 446.85751…	17684	17061	20265
8.45	738.659	Cer-AS d20:1/24:0	[M-H]-	C44H87NO4	ZEHOOLFQJBPFJO-BSKJHSHCNA-N	CCCCCCCCCCCCCCCCCCCCCCC(O)C(=O)NC(CO)C(O)\C=C\CCCCCCCCCCCCCCC	103.29401:2 129.97997:4 226.9631:2 262.93472:6 263.22763:2 265.24579:8 267.26935:8 278.28088:8 291.27219:6 294.27765:6 296.28983:21 308.27911:4 316.94968:2 325.17294:2 326.3035:15 330.93774:4 336.29507:2 337.34891:54 362.38562:4 365.33783:15 365.34592:19 367.3577:6 376.52969:2 382.36411:13 383.35239:25 390.36731:6 398.85062:4 408.37964:35 414.00406:2 424.37665:25 424.99594:2 426.39316:4 469.53799…	4254	3461	4874
5.45	582.506	Cer-NS d18:1/16:0	[M-H]-	C34H67NO3	YDNKGFDKKRUKPY-ORIPQNMZNA-N	CCCCCCCCCCCCCCCC(=O)NC(CO)C(O)\C=C\CCCCCCCCCCCCC	112.98984:4 130.9682:17 174.95502:56 237.22086:33 242.94151:38 250.97375:4 254.24303:15 255.23154:13 263.24072:15 266.24326:4 266.88132:4 280.26526:85 296.26462:19 310.87952:10 310.92926:8 378.90796:4 446.85144:4 488.47775:8 488.48712:13 504.47162:8 506.4826:15 536.49347:94	7229	5913	8574
5.8	596.522	Cer-NS d18:1/17:0	[M-H]-	C35H69NO3	ICWGMOFDULMCFL-SJCQXOIGNA-N	CCCCCCCCCCCCCCCCC(=O)NC(CO)C(O)\C=C\CCCCCCCCCCCCC	183.52542:4 235.19962:4 237.22047:40 239.23689:6 240.92448:4 248.96144:4 250.252:4 251.23721:46 263.23352:40 266.24753:8 267.26602:19 268.26334:56 269.26947:6 286.95547:2 294.27643:202 295.63574:2 298.26868:6 310.27011:25 312.28632:8 336.45657:2 502.49008:27 512.93274:2 518.4754:15 518.49463:25 520.51086:31 548.75183:4 548.82123:4 550.51807:318 596.51959:4	46440	36874	47102
5.82	596.523	Cer-NS d18:1/17:0	[M-H]-	C35H69NO3	ICWGMOFDULMCFL-SJCQXOIGNA-N	CCCCCCCCCCCCCCCCC(=O)NC(CO)C(O)\C=C\CCCCCCCCCCCCC	237.21997:73 251.23456:104 263.23318:52 266.24722:21 268.26303:125 269.246:63 294.28113:219 310.2626:52 474.50525:10 502.49783:31 511.81012:10 518.48657:63 520.48669:42 520.51245:94 550.50995:456	44646	41631	51393
4.36	933.573	DGDG 16:0-16:2	[M-H]-	C47H84O15	SYAMQEMDAGOFOK-UDJAPEQQNA-N	CCCCCCCCCCCCCCCC(=O)OCC(COC1OC(COC2OC(CO)C(O)C(O)C2O)C(O)C(O)C1O)OC(=O)CCCCCCC\C=C/C\C=C/CCC	104.65813:5 125.02615:16 149.05324:5 158.97237:16 161.0461:10 179.05106:16 219.95374:5 233.18887:5 251.20085:151 255.23288:120 287.07458:21 293.20251:5 301.10638:5 379.09485:10 379.11682:73 397.12927:182 415.14569:57 543.31696:16 631.32092:42 633.42834:5 635.36853:63 649.32782:21 653.33533:10 653.3642:52 887.57184:99 915.55518:5 933.5293:21	2071	1983	2676
3.99	931.56	DGDG 16:0-16:3	[M-H]-	C47H82O15	XITYCQZDTHKFQC-HLMRNWPHNA-N	CCCCCCCCCCCCCCCC(=O)OCC(COC1OC(COC2OC(CO)C(O)C(O)C2O)C(O)C(O)C1O)OC(=O)CCCCC\C=C/C\C=C/C\C=C/CC	101.02702:10 113.02109:21 119.03858:10 143.03967:10 159.03053:10 235.0808:42 249.18425:271 251.20157:21 251.95345:10 255.23358:146 267.2131:10 287.07269:21 297.24387:10 305.07837:31 361.12271:10 379.11932:104 393.68106:10 397.13168:261 413.20996:10 415.14227:42 625.33124:10 629.28528:21 629.31714:73 633.3512:10 635.35883:94 647.32422:31 649.35748:10 653.36859:63 885.54187:94 885.57544:83 931.5288…	2117	7138	2828
5.35	963.617	DGDG 16:0-18:1	[M-H]-	C49H90O15	JRCZTCGPEBCBPF-ZCXUNETKNA-N	CCCCCCCCCCCCCCCC(=O)OCC(COC1OC(COC2OC(CO)C(O)C(O)C2O)C(O)C(O)C1O)OC(=O)CCCCCCC\C=C/CCCCCCCC	149.04572:7 199.0683:7 217.07231:14 221.06482:7 227.05376:14 235.08493:35 255.22888:146 259.07718:14 281.24591:271 285.88092:7 287.07489:28 301.1188:7 316.95572:7 379.11911:90 397.10056:14 397.12866:195 408.76514:7 415.14783:83 562.04388:7 635.3515:76 651.35773:7 653.37201:97 659.28876:7 661.37695:90 679.37042:42 895.4986:7 917.5484:14 917.58258:35 917.60822:153 929.2995:7 963.64337:28	2687	2457	3152
4.86	961.605	DGDG 16:0-18:2	[M-H]-	C49H88O15	QZXMUPATKGLZAP-BCTRXSSUNA-N	CCCCCCCCCCCCCCCC(=O)OCC(COC1OC(COC2OC(CO)C(O)C(O)C2O)C(O)C(O)C1O)OC(=O)CCCCCCC\C=C/C\C=C/CCCCC	115.2048:7 119.037:21 125.02746:21 171.03392:7 221.07341:7 235.08081:21 245.07019:7 253.21809:76 255.22911:97 279.2363:181 281.24615:104 282.24551:14 287.07513:28 303.22818:7 305.08829:35 323.08633:14 351.13635:7 377.91446:7 379.12219:97 397.13184:229 413.8212:7 415.13669:42 537.82452:7 625.36682:7 633.34442:35 633.38348:14 635.36273:49 635.40186:14 651.36182:35 651.39783:14 653.36176:42 659.3544…	3222	3374	3726
5.88	991.65	DGDG 16:0-20:1	[M-H]-	C51H94O15	JSVYOTQPYJUERH-ZCXUNETKNA-N	CCCCCCCCCCCCCCCC(=O)OCC(COC1OC(COC2OC(CO)C(O)C(O)C2O)C(O)C(O)C1O)OC(=O)CCCCCCCCC\C=C/CCCCCCCC	119.03582:6 141.71533:2 143.0385:4 161.04443:8 179.05116:8 197.1196:4 199.06158:2 217.07997:4 223.06145:4 233.07263:4 235.08437:21 239.27997:2 245.06506:6 253.09171:4 255.2307:146 261.49402:4 263.08203:6 277.09216:4 305.09283:6 308.30978:4 309.27914:279 310.96613:4 323.10632:4 349.10617:2 378.92453:6 379.12778:81 386.23721:4 392.32489:2 397.13483:108 415.15137:17 484.86533:2 514.86554:4 529.21619…	2656	2244	2219
4.77	985.605	DGDG 16:0-20:4	[M-H]-	C51H88O15	LVCOULPPYIUFAD-JAXHXWBXNA-N	CCCCCCCCCCCCCCCC(=O)OCC(COC1OC(COC2OC(CO)C(O)C(O)C2O)C(O)C(O)C1O)OC(=O)CCCCCC\C=C/C\C=C/C\C=C/C\C=C/CC	151.04034:7 176.73225:7 179.05426:14 217.19742:7 231.15413:7 235.07014:14 253.09924:14 255.23149:201 259.23425:28 269.24658:14 283.09476:7 297.24399:14 303.22824:382 303.26263:21 305.08344:14 318.83255:7 379.11942:104 397.13177:188 415.13947:83 633.35107:7 635.3587:104 652.22223:7 653.39014:69 681.1662:7 683.33295:28 683.36249:69 683.38458:35 701.37781:42 939.58936:146 985.48364:21 985.59436:21 9…	2743	2751	3169
3.9	931.56	DGDG 16:1-16:2	[M-H]-	C47H82O15	HSBPDPSFUYOBLQ-DMGUCKLLNA-N	CCCCCC\C=C/CCCCCCCC(=O)OCC(COC1OC(COC2OC(CO)C(O)C(O)C2O)C(O)C(O)C1O)OC(=O)CCCCCCC\C=C/C\C=C/CCC	101.02252:26 113.02382:31 115.04108:5 119.03214:36 125.01932:16 125.02089:31 143.03427:26 161.04338:36 175.06079:10 179.05559:36 199.06209:10 213.43323:5 217.07205:36 221.06245:10 227.20018:57 235.07814:73 248.96107:5 251.20105:587 253.21529:533 259.08365:21 267.23099:16 277.21423:68 287.07687:36 297.77374:5 305.08514:47 319.09634:10 323.09067:31 361.13007:21 379.12408:299 393.28009:5 396.95944:1…	9288	7180	9003
3.58	929.543	DGDG 16:1-16:3	[M-H]-	C47H80O15	OVTHULDHRWTSBL-JETZYGMFNA-N	CCCCCC\C=C/CCCCCCCC(=O)OCC(COC1OC(COC2OC(CO)C(O)C(O)C2O)C(O)C(O)C1O)OC(=O)CCCCC\C=C/C\C=C/C\C=C/CC	101.02821:63 113.02383:42 117.02125:21 119.03369:125 125.02563:104 133.02618:21 143.03429:42 161.04161:63 179.04994:42 179.0556:63 217.07416:83 221.06458:42 235.08466:125 245.19339:44 248.24927:44 249.18599:1575 251.20555:193 252.36742:42 253.2041:155 253.2198:1317 253.84431:23 259.09052:83 263.07523:42 263.68655:21 277.21661:42 283.10358:21 287.08411:83 293.21689:21 305.07779:63 305.09259:167 31…	19911	16929	22439
3.92	981.575	DGDG 16:1-20:5	[M-H]-	C51H84O15	OYRXWTYJEKIZKK-DVKFGTQTNA-N	CCCCCC\C=C/CCCCCCCC(=O)OCC(COC1OC(COC2OC(CO)C(O)C(O)C2O)C(O)C(O)C1O)OC(=O)CCC\C=C/C\C=C/C\C=C/C\C=C/C\C=C/CC	119.03537:21 152.08041:10 179.04454:21 203.19608:10 217.07242:21 231.13887:10 235.08287:31 248.95483:10 251.20151:63 253.2135:125 301.21689:271 303.23053:115 369.91574:10 379.1221:125 397.13174:208 415.1481:63 613.9635:10 631.3399:31 633.34082:52 649.34698:42 651.34375:31 651.40137:10 681.34705:52 683.34448:52 699.336:31 699.3584:42 935.54254:73 935.56415:104 981.56464:31	2799	2492	3387
3.28	927.529	DGDG 16:2-16:3	[M-H]-	C47H78O15	XVABHQSVVDHDTA-GZDRNJOHNA-N	CCC\C=C/C\C=C/CCCCCCCC(=O)OCC(COC1OC(COC2OC(CO)C(O)C(O)C2O)C(O)C(O)C1O)OC(=O)CCCCC\C=C/C\C=C/C\C=C/CC	101.03259:2 112.99248:4 122.78795:2 125.02422:6 143.03784:4 161.04359:6 175.02928:2 205.19992:2 221.06903:4 235.07845:13 249.17291:13 249.18405:73 251.17902:4 251.19914:96 253.08766:4 263.19913:4 265.49292:2 287.07486:8 291.20587:2 305.08554:10 323.09869:6 357.21347:2 372.17105:2 379.12457:42 392.57587:2 397.10892:13 397.13141:92 415.12762:4 415.14487:25 628.13873:2 629.30969:29 631.33569:29 647.…	1214	919	1119
4.01	957.574	DGDG 16:2-18:2	[M-H]-	C49H84O15	ZGGUHLAQJRRFRW-ZJCTUUHQNA-N	CCCCC\C=C/C\C=C/CCCCCCCC(=O)OC(COC1OC(COC2OC(CO)C(O)C(O)C2O)C(O)C(O)C1O)COC(=O)CCCCCCC\C=C/C\C=C/CCC	101.02702:48 103.00199:4 113.02409:44 116.43468:4 119.03242:58 125.02434:48 131.03255:13 139.0387:4 143.03461:42 145.04614:4 149.04073:13 153.05116:4 155.03331:4 161.04373:48 167.03169:6 171.03024:4 175.10785:4 179.0352:6 179.05409:77 181.05319:6 185.0463:10 199.0665:19 203.05341:4 209.04976:10 217.07043:31 219.04333:8 221.06502:27 223.00327:4 225.18069:4 227.05608:10 233.18971:6 235.0808:163 236…	17727	18038	21993
3.8	981.573	DGDG 16:2-20:4	[M-H]-	C51H84O15	ZROFNXKDEKTSEZ-HDDCHBIDNA-N	CCC\C=C/C\C=C/CCCCCCCC(=O)OCC(COC1OC(COC2OC(CO)C(O)C(O)C2O)C(O)C(O)C1O)OC(=O)CCCCCC\C=C/C\C=C/C\C=C/C\C=C/CC	119.03536:31 125.01947:10 141.0504:5 172.94139:5 179.05588:26 219.91904:5 235.08292:26 249.18199:104 251.19933:182 287.0751:26 303.22815:167 305.07843:26 305.24356:219 319.25586:10 323.099:21 359.95486:5 379.12497:141 381.8494:11 397.13467:357 415.14249:135 629.30347:36 631.32245:47 647.32117:31 649.33643:26 683.36322:47 685.37836:73 701.36737:36 703.37897:31 777.47449:16 935.58612:151 981.58276:…	3741	3549	4402
3.6	979.558	DGDG 16:2-20:5	[M-H]-	C51H82O15	NORHXAYJEZMKQI-XTKXAMKDNA-N	CCC\C=C/C\C=C/CCCCCCCC(=O)OCC(COC1OC(COC2OC(CO)C(O)C(O)C2O)C(O)C(O)C1O)OC(=O)CCC\C=C/C\C=C/C\C=C/C\C=C/C\C=C/CC	101.02673:21 113.02979:10 119.0321:42 125.01929:42 125.03033:42 143.03088:21 154.73447:10 161.03978:31 161.04695:42 179.05557:83 214.27708:10 219.04916:10 233.29915:10 235.08466:156 249.16373:42 249.18378:438 251.2011:674 253.09187:21 257.21588:21 257.22269:94 259.07462:42 259.23816:42 263.07755:42 267.6048:10 275.19785:21 283.20807:21 287.07455:63 301.21152:1080 302.7438:23 303.23248:791 305.085…	11975	11633	14483
3.39	953.543	DGDG 16:3-18:3	[M-H]-	C49H80O15	CRQQFUFBPDKXKC-AAXIOSLLNA-N	CC\C=C/C\C=C/C\C=C/CCCCCCCC(=O)OC(COC1OC(COC2OC(CO)C(O)C(O)C2O)C(O)C(O)C1O)COC(=O)CCCCC\C=C/C\C=C/C\C=C/CC	101.02393:188 107.05282:21 113.02383:146 119.03062:42 119.03677:292 121.02915:42 125.01934:85 125.02407:363 131.03389:42 139.04175:42 142.02206:21 143.03433:188 149.04561:63 157.04738:21 159.78015:42 161.04524:252 167.03688:42 169.72249:21 177.58432:21 179.0368:63 179.05946:255 195.07153:21 199.07816:21 209.04335:63 217.06598:63 217.07222:167 219.05139:42 221.06892:104 227.05367:43 231.17728:42 2…	45428	41725	46063
3.51	979.558	DGDG 16:3-20:4	[M-H]-	C51H82O15	OCUHTQVWXQBTAJ-QVEVRGBUNA-N	CC\C=C/C\C=C/C\C=C/CCCCCC(=O)OCC(COC1OC(COC2OC(CO)C(O)C(O)C2O)C(O)C(O)C1O)OC(=O)CCCCCC\C=C/C\C=C/C\C=C/C\C=C/CC	113.02554:42 125.02902:104 143.03793:42 157.05115:21 161.04547:63 177.01723:21 179.05969:104 217.06622:42 221.07126:42 235.07426:63 235.08507:229 245.07675:42 245.6071:21 249.18643:1123 249.98659:42 259.08643:42 263.07111:42 287.07025:83 301.10184:66 303.23297:2198 304.42322:24 305.09558:104 317.25232:63 345.23932:42 351.24463:21 377.92804:86 379.12479:629 383.85611:45 387.74396:43 395.8703:43 39…	10483	10140	12281
3.33	977.545	DGDG 16:3-20:5	[M-H]-	C51H80O15	GCXHOMGWEIJCSD-WKASEKAZNA-N	CC\C=C/C\C=C/C\C=C/CCCCCC(=O)OCC(COC1OC(COC2OC(CO)C(O)C(O)C2O)C(O)C(O)C1O)OC(=O)CCC\C=C/C\C=C/C\C=C/C\C=C/C\C=C/CC	101.0257:25 111.08136:4 113.0213:25 119.03423:46 125.02467:42 131.02809:8 135.04408:8 139.04083:4 143.03343:17 149.04475:8 161.04803:38 165.01465:8 167.03429:13 179.05688:50 181.04842:8 185.04344:8 199.0537:17 203.18327:21 209.04692:8 215.18434:4 217.0697:21 219.05305:8 221.06012:21 223.17537:8 231.17693:8 235.08235:142 245.06522:17 248.39375:21 249.18375:947 249.21938:13 251.06918:8 253.08739:29…	26831	21705	26052
4.43	959.592	DGDG 18:1-16:2	[M-H]-	C49H86O15	AYUZIJGYLYOQRO-XOVNSVORNA-N	CCCCCCCC\C=C/CCCCCCCC(=O)OCC(COC1OC(COC2OC(CO)C(O)C(O)C2O)C(O)C(O)C1O)OC(=O)CCCCCCC\C=C/C\C=C/CCC	103.60841:7 114.73424:7 120.30708:7 141.01855:7 158.33018:7 169.05612:7 179.05208:28 209.04353:7 217.06618:14 229.06512:7 235.08289:56 239.99042:7 245.0701:14 251.19928:292 253.09004:21 253.20901:70 255.22902:42 257.17786:7 259.0864:28 263.07568:14 276.03214:7 277.2124:70 279.23151:83 281.24606:222 287.06549:21 303.10526:7 305.08575:35 323.08624:14 323.09637:21 353.2756:7 361.11203:28 379.11938:1…	6348	5638	7677
3.68	955.56	DGDG 18:2-16:3	[M-H]-	C49H82O15	KLNMHBHNJKAFAF-BAYANWAKNA-N	CCCCC\C=C/C\C=C/CCCCCCCC(=O)OCC(COC1OC(COC2OC(CO)C(O)C(O)C2O)C(O)C(O)C1O)OC(=O)CCCCC\C=C/C\C=C/C\C=C/CC	101.02681:135 111.04675:21 113.02538:115 119.0322:83 125.02254:156 137.40965:10 143.03439:83 145.05441:21 149.04396:31 159.10861:10 161.04532:125 167.03329:21 178.48987:21 179.05577:190 199.06033:63 205.19182:31 207.48793:10 215.48717:10 217.07233:73 221.06482:73 225.18686:52 227.06015:21 235.07413:159 235.08061:471 241.0712:21 245.06558:42 248.39854:42 249.18852:2660 251.2014:492 253.08994:63 25…	49269	49620	46291
5.18	1063.65	DGDG 20:2-22:5	[M-H]-	C57H94O15	IPQVVXWXUZTQQR-NECXFRBLNA-N	CCCCC\C=C/C\C=C/CCCCCCCCCC(=O)OCC(COC1OC(COC2OC(CO)C(O)C(O)C2O)C(O)C(O)C1O)OC(=O)CCCCC\C=C/C\C=C/C\C=C/C\C=C/C\C=C/CC	101.02717:8 113.02725:8 125.02767:8 161.05113:8 167.03558:8 179.04869:8 209.05006:4 233.05867:4 235.07249:21 254.92078:4 259.08005:17 285.25217:42 287.07074:13 301.09009:8 305.07391:8 307.26358:163 323.09689:8 329.24252:261 361.10721:8 379.11719:88 397.12952:208 415.14294:38 628.17902:4 687.38965:79 705.42017:50 709.37512:50 709.40143:33 727.36646:8 727.37402:25 1017.64984:129 1063.59521:8 1063.6…	2012	1722	3070
4.75	1061.63	DGDG 20:3-22:5	[M-H]-	C57H92O15	KTTRNHZVRKPKOI-SAACDJSQNA-N	CC\C=C/C\C=C/C\C=C/CCCCCCCCCC(=O)OCC(COC1OC(COC2OC(CO)C(O)C(O)C2O)C(O)C(O)C1O)OC(=O)CCCCC\C=C/C\C=C/C\C=C/C\C=C/C\C=C/CC	177.16577:7 179.05615:28 191.17828:7 217.07892:7 235.07231:21 235.08745:63 253.09476:14 271.2876:7 283.23483:14 283.23959:28 285.25662:35 287.08716:14 305.24362:118 307.26074:139 319.25085:7 327.21777:28 327.23053:139 329.24725:222 379.12216:104 397.10364:28 397.13739:229 413.80963:7 415.13947:49 547.328:7 685.37024:63 687.39575:56 701.12372:7 703.39313:42 705.40759:42 705.46381:7 707.34991:35 70…	1872	1514	2249
3.52	283.264	FA 18:0	[M-H]-	C18H36O2	QIQXTHQIDYTFRH-UHFFFAOYSA-N	CCCCCCCCCCCCCCCCCC(O)=O	283.26559:42	7437	3291	3593
3.07	281.249	FA 18:1	[M-H]-	C18H34O2	UWHZIFQPPBDJPM-FPLPWBNLSA-N	CCCCCC\C=C/CCCCCCCCCC(O)=O	198.92522:4 281.24609:13	3981	2232	3731
2.57	303.232	FA 20:4	[M-H]-	C20H32O2	YZXBAPSDXZZRGB-CGRWFSSPSA-N	CCCCC\C=C\C\C=C\C\C=C\C\C=C\CCCC(O)=O	105.99316:4 123.04629:4 130.99231:4 146.98463:4 166.92795:4 167.03915:4 182.92044:4 201.0302:4 201.06221:4 228.9843:4 238.63538:4 238.88826:4 261.12769:4 273.07062:4 303.16205:4 303.22836:4 303.23083:4 303.23575:4	1392	830	1497
2.05	301.216	FA 20:5	[M-H]-	C20H30O2	JAZBEHYOTPTENJ-JLNKQSITSA-N	CC\C=C/C\C=C/C\C=C/C\C=C/C\C=C/CCCC(O)=O	112.98184:2 120.05797:2 120.93917:6 120.94072:2 120.94537:2 122.44726:2 123.05061:2 128.88521:2 130.96449:2 130.96611:2 136.93213:2 138.57141:2 152.96371:2 156.93965:2 162.93614:2 164.91588:2 164.92131:2 164.92493:2 164.93581:2 164.93762:2 164.99197:2 165.95203:2 166.99324:2 174.95277:2 174.95464:2 174.96957:2 175.90016:2 184.0553:2 186.04933:2 187.95352:2 188.90636:2 195.01851:2 196.90262:2 196.…	4002	1995	4676
2.85	329.248	FA 22:5	[M-H]-	C22H34O2	YUFFSWGQGVEMMI-RCHUDCCISA-N	CC\C=C\C\C=C\C\C=C\C\C=C\C\C=C\CCCCCC(O)=O	100.99992:7 165.86305:7 178.93509:7 180.98857:7 181.00186:7 195.92592:7 214.10197:7 237.97308:7 239.00581:7 240.94217:7 260.87448:7 260.87677:7 283.25851:7 283.26566:7 285.10648:7 329.27289:7	2865	1673	3514
2.42	327.231	FA 22:6	[M-H]-	C22H32O2	MBMBGCFOFBJSGT-SFGLVEFQSA-N	CC\C=C\C\C=C\C\C=C\C\C=C\C\C=C\C\C=C\CCC(O)=O	102.9474:6 146.94194:4 191.94817:4 327.18433:4	1854	819	1907
4.64	741.514	GlcADG 16:0-16:1	[M-H]-	C41H74O11	YAUODYPMEFOTKZ-SQFISAMPNA-N	CCCCCCCCCCCCCCCC(=O)OC(COC1OC(C(O)C(O)C1O)C(O)=O)COC(=O)CCCCCCC\C=C/CCCCCC	113.02415:35 197.97322:7 231.0403:7 253.20457:28 253.21805:83 255.23132:118 264.21423:7 279.215:7 483.12601:7 487.30273:7 503.27432:14 505.2861:28 677.77533:7 695.34149:14 737.2569:7 740.16345:7 741.51129:379	2711	2552	3172
5.24	769.542	GlcADG 16:0-18:1	[M-H]-	C43H78O11	QMWQXGKTSXKXGC-ZCXUNETKNA-N	CCCCCCCCCCCCCCCC(=O)OC(COC1OC(C(O)C(O)C1O)C(O)=O)COC(=O)CCCCCCC\C=C/CCCCCCCC	103.00658:10 113.02888:31 166.32709:10 243.15491:10 255.21129:31 255.23158:125 281.25107:94 281.27237:10 505.28632:31 524.0282:10 719.29822:10 769.54352:446	3381	2806	3635
1.72	554.343	LPC 17:0 (IS)	[M-H]-	C25H52NO7P	SRRQPVVYXBTRQK-UHFFFAOYNA-N	CCCCCCCCCCCCCCCCC(=O)OCC(O)COP([O-])(=O)OCC[N+](C)(C)C	152.99524:17 168.04163:17 194.0647:4 224.06726:119 241.32011:4 242.08122:27 268.39444:17 269.24799:1867 269.29892:6 270.23511:6 270.62952:4 271.76099:6 272.05179:4 273.07898:4 274.6199:4 276.09247:4 405.24268:6 423.25449:4 492.73923:6 494.27499:15 494.31891:453 550.47455:2 554.3476:4	11331	9844	12951
1.25	464.276	LPE 17:1 (IS)	[M-H]-	C22H44NO7P	LNJNONCNASQZOB-HJWRWDBZNA-N	CCCCCCC\C=C/CCCCCCCC(=O)OCC(O)COP(O)(=O)OCCN	103.93155:2 140.00864:4 152.99554:4 191.94821:6 196.0374:31 214.0515:6 267.23117:306 340.19916:4 464.27893:13	1968	1849	2112
4.21	793.508	MGDG 14:0-20:5	[M-H]-	C43H72O10	ZUSUYLRCBRRNKU-NMJJPLBZNA-N	CCCCCCCCCCCCCC(=O)OCC(COC1OC(CO)C(O)C(O)C1O)OC(=O)CCC\C=C/C\C=C/C\C=C/C\C=C/C\C=C/CC	168.5675:10 203.17506:10 227.20193:146 253.09837:52 259.99268:10 301.21408:198 458.88217:10 463.29913:21 532.91608:10 537.3056:21 793.49915:21	6985	5998	8450
4.81	771.519	MGDG 16:0-16:2	[M-H]-	C41H74O10	KETADWXLJRJVFI-UDJAPEQQNA-N	CCCCCCCCCCCCCCCC(=O)OCC(COC1OC(CO)C(O)C(O)C1O)OC(=O)CCCCCCC\C=C/C\C=C/CCC	235.0808:10 251.20157:273 253.09908:31 253.21356:42 255.23582:350 491.29404:21 725.53186:21 771.54047:42	6353	5083	7148
4.4	769.506	MGDG 16:0-16:3	[M-H]-	C41H72O10	RMHJCDREMYQODG-HLMRNWPHNA-N	CCCCCCCCCCCCCCCC(=O)OCC(COC1OC(CO)C(O)C(O)C1O)OC(=O)CCCCC\C=C/C\C=C/C\C=C/CC	205.19707:4 235.07997:13 244.9877:4 249.18575:113 251.20981:8 253.08717:17 255.23291:204 303.24008:4 485.27264:8 491.32074:13 723.51978:13 769.47772:8 769.51294:17	4388	4193	5459
5.35	799.551	MGDG 16:0-18:2	[M-H]-	C43H78O10	MZJVEEJEYSKNPH-BCTRXSSUNA-N	CCCCCCCCCCCCCCCC(=O)OCC(COC1OC(CO)C(O)C(O)C1O)OC(=O)CCCCCCC\C=C/C\C=C/CCCCC	247.12679:5 253.21411:73 255.23187:31 257.39569:5 269.24466:10 279.23209:63 281.24902:78 308.77155:5 347.93729:5 515.34174:5 739.58069:10 753.54272:16 799.53564:16	1599	1296	1497
6.49	829.601	MGDG 16:0-20:1	[M-H]-	C45H84O10	HHPSUWXMIAFLHA-ZCXUNETKNA-N	CCCCCCCCCCCCCCCC(=O)OCC(COC1OC(CO)C(O)C(O)C1O)OC(=O)CCCCCCCCC\C=C/CCCCCCCC	255.2308:29 309.2793:42 332.95154:2 343.8934:2 375.92892:4 443.9166:4 545.36121:4 783.59131:8 783.61102:8 829.56879:13 829.59314:31	3544	3083	3822
4.3	769.505	MGDG 16:1-16:2	[M-H]-	C41H72O10	IMNISHCIWOAKNO-DMGUCKLLNA-N	CCCCCC\C=C/CCCCCCCC(=O)OCC(COC1OC(CO)C(O)C(O)C1O)OC(=O)CCCCCCC\C=C/C\C=C/CCC	225.20377:7 227.20045:49 229.4324:7 235.07626:14 251.20361:264 253.08542:35 253.21561:428 255.23338:21 270.72754:7 277.20285:14 277.2099:104 279.22897:21 485.71268:7 487.31216:14 489.31366:28 686.79688:7 701.47144:14 723.50464:28 723.53119:14 769.47742:49 769.50476:35	14692	13283	17484
3.95	767.488	MGDG 16:1-16:3	[M-H]-	C41H70O10	BHXRCUVVPSNNTR-JETZYGMFNA-N	CCCCCC\C=C/CCCCCCCC(=O)OCC(COC1OC(CO)C(O)C(O)C1O)OC(=O)CCCCC\C=C/C\C=C/C\C=C/CC	180.79683:21 235.08925:42 248.89461:42 249.18626:400 251.20137:104 253.10112:106 253.21785:628 255.23338:43 277.22165:42 485.26483:21 489.31345:63 721.48676:63 767.49792:63	18042	16092	19701
4.79	821.536	MGDG 16:1-20:4	[M-H]-	C45H76O10	ORKJSUGUQJZJCS-NUNQZGBLNA-N	CCCCCC\C=C/CCCCCCCC(=O)OCC(COC1OC(CO)C(O)C(O)C1O)OC(=O)CCCCCC\C=C/C\C=C/C\C=C/C\C=C/CC	111.03938:2 130.58382:2 205.19598:4 227.20911:4 235.07858:6 253.09233:13 253.21803:110 259.24316:8 285.21838:4 287.96741:2 301.2243:6 303.23306:90 307.25571:4 318.01178:2 345.89249:4 481.83423:4 481.89926:2 489.29221:6 539.32422:6 775.5246:8 821.42151:4 821.53473:15	4958	3930	4695
4.32	819.523	MGDG 16:1-20:5	[M-H]-	C45H74O10	WTQAXQUFECSKOH-DVKFGTQTNA-N	CCCCCC\C=C/CCCCCCCC(=O)OCC(COC1OC(CO)C(O)C(O)C1O)OC(=O)CCC\C=C/C\C=C/C\C=C/C\C=C/C\C=C/CC	161.04971:8 203.17709:13 227.19983:8 229.2032:4 235.07352:8 251.20312:50 253.09392:67 253.21738:367 257.22931:63 259.24255:8 278.43005:4 300.27951:17 301.21661:520 303.2327:104 305.30975:8 307.09961:8 489.29004:13 493.44943:4 537.31244:25 539.3288:13 773.51758:21 819.51782:50	11335	10159	11092
4.42	795.523	MGDG 16:2-18:2	[M-H]-	C43H74O10	YFHGYPICICXDKV-ZJCTUUHQNA-N	CCCCC\C=C/C\C=C/CCCCCCCC(=O)OC(COC1OC(CO)C(O)C(O)C1O)COC(=O)CCCCCCC\C=C/C\C=C/CCC	227.21042:21 235.07997:85 251.20309:933 253.08493:83 253.21512:63 259.8562:21 277.21899:83 279.23105:1961 280.49374:24 487.28555:63 515.31732:63 733.18713:21 749.5166:63 795.52405:104	34497	26973	36400
3.94	817.508	MGDG 16:2-20:5	[M-H]-	C45H72O10	VUEVLTZIVSRILP-XTKXAMKDNA-N	CCC\C=C/C\C=C/CCCCCCCC(=O)OCC(COC1OC(CO)C(O)C(O)C1O)OC(=O)CCC\C=C/C\C=C/C\C=C/C\C=C/C\C=C/CC	180.11075:42 194.64035:21 225.91365:21 235.08716:85 249.18636:428 251.20146:1021 253.08775:146 257.22305:125 259.24081:63 285.24213:43 301.21689:1350 303.21332:71 303.23544:738 305.0192:27 485.2778:63 487.2876:63 537.31104:125 539.31763:42 771.49487:104 817.44757:42 817.5:271	35393	28358	35492
3.71	791.492	MGDG 16:3-18:3	[M-H]-	C43H70O10	ICYUEMSNVJJVHR-AAXIOSLLNA-N	CC\C=C/C\C=C/C\C=C/CCCCCCCC(=O)OC(COC1OC(CO)C(O)C(O)C1O)COC(=O)CCCCC\C=C/C\C=C/C\C=C/CC	119.03682:7 227.09628:7 231.18596:14 233.22617:14 249.15958:28 249.18852:952 249.67204:8 253.08994:132 276.33447:28 276.44705:15 276.92581:15 277.21701:1912 277.62354:8 279.01218:14 439.25809:7 483.67831:7 485.28378:28 509.24554:7 513.30011:104 530.52362:7 718.31146:7 745.48962:49 787.6604:7 791.48993:291	57326	48562	41830
3.63	815.491	MGDG 16:3-20:5	[M-H]-	C45H70O10	VVYYNMBKJJAXGP-WKASEKAZNA-N	CC\C=C/C\C=C/C\C=C/CCCCCC(=O)OCC(COC1OC(CO)C(O)C(O)C1O)OC(=O)CCC\C=C/C\C=C/C\C=C/C\C=C/C\C=C/CC	113.02526:8 119.03671:13 135.10889:8 151.14731:8 161.04335:8 177.16895:4 203.17764:79 205.19563:13 223.1714:17 229.20784:8 231.17067:17 235.08034:46 248.38936:13 249.186:1571 250.50171:8 251.93283:8 253.09637:171 257.22495:233 263.62704:8 283.20572:21 295.86581:4 300.26471:25 301.21643:2590 301.4736:5 303.34308:8 304.37598:8 305.60297:8 306.7262:8 308.27737:8 481.90143:4 485.27072:58 537.30682:96…	37135	33896	32023
4.88	797.538	MGDG 18:1-16:2	[M-H]-	C43H76O10	HGJJOSKRTMFXBI-XOVNSVORNA-N	CCCCCCCC\C=C/CCCCCCCC(=O)OCC(COC1OC(CO)C(O)C(O)C1O)OC(=O)CCCCCCC\C=C/C\C=C/CCC	151.98537:2 227.2019:8 233.19965:2 251.20306:119 253.09387:25 253.21509:44 255.23512:29 277.21893:50 279.23099:79 281.229:8 281.24319:198 305.2431:13 321.9104:4 487.28528:8 489.31171:6 513.30133:4 517.33026:15 729.51233:8 751.52191:23 797.53815:21	6169	5543	6216
4.04	793.508	MGDG 18:2-16:3	[M-H]-	C43H72O10	DVRKGRMGQJLNPC-BAYANWAKNA-N	CCCCC\C=C/C\C=C/CCCCCCCC(=O)OCC(COC1OC(CO)C(O)C(O)C1O)OC(=O)CCCCC\C=C/C\C=C/C\C=C/CC	101.02579:16 113.0229:10 155.48232:5 158.46959:5 161.04095:16 179.06264:16 205.19734:21 223.93063:5 225.18645:83 227.00661:16 231.16628:10 235.08026:83 248.40274:32 249.18605:1538 251.19893:691 253.09196:255 276.33209:11 277.21695:1091 278.34091:21 278.36917:17 279.2337:3255 282.55826:10 303.23056:130 454.58926:5 485.26685:42 487.28906:26 513.26691:10 513.30524:52 515.32092:130 747.48291:47 747.5…	64032	59202	67588
[truncated: 301 more rows]

## Sheet: Nannochloropsis oculata
Average Rt(min)	Average Mz	Metabolite name	Adduct ion name	Formula	INCHIKEY	SMILES	MS/MS spectrum	DDA_Nannochloropsis_1	DDA_Nannochloropsis_2	DDA_Nannochloropsis_3
[truncated: 290 more rows]

[truncated: 2 more sheets: Pavlova lutheri, Pleurochrysis carterae]
