# Supplementary material for: Mass Spectrometry Data Repository Enhances Novel Metabolite Discoveries with Advances in Computational Metabolomics
Source: Metabolites. 2019 Jun 24;9(6):119. doi: 10.3390/metabo9060119 (PMC6630716; doi:10.3390/metabo9060119)
Supplement: Supplementary file 1 [file metabolites-09-00119-s001.zip › Supplementary Materials/Supplementary Data 3-MRMPROBS DIA.xlsx]

## Sheet: Chlamydomonas reinhardtii
			Area				Height
	Name	type	SWATH_Chlamydomonas_1	SWATH_Chlamydomonas_2	SWATH_Chlamydomonas_3	SWATH_Chlamydomonas_4	SWATH_Chlamydomonas_1	SWATH_Chlamydomonas_2	SWATH_Chlamydomonas_3	SWATH_Chlamydomonas_4
	Cer-AP t16_0_24_0	negative	1840	508	2154	1427	411	94	444	284
	Cer-AP t17_0_24_0	negative	1843	1124	2643	1123	412	253	505	347
	Cer-AP t18_0_24_0	negative	4362	1325	6136	5882	714	220	1021	1213
	Cer-AP t18_0_26_0	negative	10683	6096	9389	8989	2324	1092	1781	1632
	Cer-AP t18_1_24_0	negative	5771	1229	7642	4311	929	253	1052	666
	Cer-AP t18_1_25_0	negative	3505	921	3515	4325	543	284	635	798
	Cer-AP t20_0_24_0	negative	10683	6096	9389	8989	2324	1092	1781	1632
	Cer-AS d20_1_24_0	negative	1954	1550	5091	2797	318	419	805	677
	Cer-NDS d18_0_26_0	negative	614	610	1125	1427	190	126	350	284
	Cer-NP t17_0_24_0	negative	1738	203	1027	1018	380	63	289	189
	Cer-NP t17_0_26_0	negative	1523	917	2568	1119	351	188	382	314
	Cer-NP t18_0_24_0	negative	2255	1425	3498	1833	476	189	508	378
	Cer-NP t18_0_26_0	negative	27971	26696	32506	31133	4364	4183	5550	4947
	Cer-NP t20_0_26_0	negative	22565	22202	23140	30538	4193	3714	3888	5150
	Cer-NP t21_0_24_0	negative	3296	2045	2888	3069	479	444	476	506
	Cer-NP t22_0_26_0	negative	5682	4232	5967	7876	1148	897	828	1343
	Cer-NS d18_1_17_0	negative	94238	90383	106593	96437	17060	14864	18358	19005
	DGDG 14_0-18_1	negative	624	608	609	1024	189	220	126	222
	DGDG 14_0-18_2	negative	917	1230	714	1233	378	414	253	287
	DGDG 14_0-18_3	negative	3084	1857	1878	2579	738	479	514	891
	DGDG 16_0-16_0	negative	2244	1819	3184	3816	442	472	638	834
	DGDG 16_0-16_1	negative	753	405	660	1021	158	94	189	220
	DGDG 16_0-16_3	negative	1282	1435	1136	916	477	442	285	221
	DGDG 16_0-18_1	negative	34436	49080	39266	51351	6113	10098	6261	8379
	DGDG 16_0-18_2	negative	141382	151095	130418	189590	28957	30599	28069	38832
	DGDG 16_0-18_3	negative	124158	142721	138469	158673	25713	34284	30941	39359
	DGDG 16_1-18_3	negative	23992	17935	21984	23818	5230	4414	5274	5606
	DGDG 16_2-18_2	negative	26555	30231	20323	47854	6266	8060	5429	12734
	DGDG 16_2-18_3	negative	52306	55047	39832	80383	17144	13926	11705	26924
	DGDG 16_2-18_4	negative	4312	3941	5964	3274	1408	1200	1197	1125
	DGDG 16_3-18_3	negative	191755	169156	226593	164098	63799	53796	69248	45879
	DGDG 18_1-16_2	negative	10149	12037	7692	15385	2606	2550	2020	3307
	DGDG 18_1-18_2	negative	1420	1721	907	2103	444	475	251	444
	DGDG 18_1-18_3	negative	7408	8136	5846	7639	1395	2062	1250	1580
	DGDG 18_2-16_3	negative	42686	47128	41731	59032	11087	13695	12974	18028
	DGDG 18_2-18_2	negative	781	413	308	1436	227	192	128	413
	DGDG 18_2-18_3	negative	4710	4947	4114	5327	1177	1375	956	1281
	DGDG 18_3-16_4	negative	49628	59392	64840	43304	17291	19605	21361	14096
	DGDG 18_3-18_3	negative	77191	66752	50291	54892	19242	15430	14669	13359
	DGDG 18_3-18_4	negative	3069	3598	3214	2057	700	1052	991	543
	FA 16_1	negative	218	183	460	2556	32	32	141	599
	FA 18_0	negative	23095	18777	19715	22129	5965	6122	6141	7317
	FA 18_1	negative	1630	2996	2400	4598	527	896	714	1443
	FA 18_2	negative	1344	2031	1325	2221	456	607	484	663
	FA 18_3	negative	9463	11880	10549	15402	2516	3120	2751	4059
	LPC 17_0 (IS)	negative	47632	45879	58310	47073	8947	8500	11231	9304
	LPE 17_1 (IS)	negative	8827	7042	8340	5453	2294	1981	2168	1152
	LPE 18_3	negative	2267	1946	1227	1542	509	571	284	351
	LPG 16_0	negative	2560	2926	2887	3936	635	503	539	730
	LPG 16_1	negative	611	1121	1327	811	95	189	286	126
	MGDG 14_0-18_3	negative	819	917	817	1227	286	253	285	318
	MGDG 16_0-16_3	negative	610	510	513	1227	158	157	254	348
	MGDG 16_0-18_1	negative	11804	11919	4420	10053	2155	2083	921	1836
	MGDG 16_0-18_2	negative	3358	5478	2870	4911	580	955	705	1109
	MGDG 16_0-18_3	negative	4147	5453	3923	5708	833	937	763	883
	MGDG 16_1-16_4	negative	6342	8083	5718	7914	1743	2294	1666	2400
	MGDG 16_1-18_1	negative	34208	34134	10843	50480	6775	6552	2011	10156
	MGDG 16_1-18_2	negative	24202	26487	16046	45841	5291	6084	3161	9331
	MGDG 16_1-18_3	negative	49881	49488	22972	53432	12812	12038	6141	12230
	MGDG 16_2-16_4	negative	2703	5348	2933	4138	891	1435	897	1153
	MGDG 16_2-18_2	negative	56382	65146	51751	126145	14655	13759	12551	30622
	MGDG 16_2-18_3	negative	60839	55355	52747	110730	16529	13361	14188	26223
	MGDG 16_2-18_4	negative	3965	4121	3726	3864	1095	1595	1326	1634
	MGDG 16_3-16_4	negative	1830	2066	2268	2521	635	762	926	923
	MGDG 16_3-18_3_3.7	negative	154947	165794	168430	192480	42868	46296	47076	57623
	MGDG 16_3-18_3_3.9	negative	228855	257252	183583	302394	53486	66406	47592	76689
	MGDG 16_4-18_4	negative	20455	20376	18429	19843	5808	6074	5162	5648
	MGDG 18_1-16_2	negative	30265	31490	24819	56394	6996	6016	5506	11794
	MGDG 18_1-16_4	negative	120023	111712	85858	157382	24508	24098	20289	37689
	MGDG 18_1-18_1	negative	1435	2146	1230	3805	351	506	415	736
	MGDG 18_1-18_3	negative	5723	5285	5177	6983	1215	1216	1475	1546
	MGDG 18_1-18_4	negative	3394	3610	3009	3920	767	1119	1064	828
	MGDG 18_2-16_3	negative	62644	57800	62162	91655	15719	15029	16317	25462
	MGDG 18_2-16_4	negative	297981	284493	271212	346948	77609	74737	69340	77226
	MGDG 18_3-16_4	negative	954582	981225	913712	956596	183541	188650	185743	189021
	MGDG 18_3-18_4	negative	28460	21415	18885	21450	6636	4856	3835	4110
	PC 12_0-13_0 (IS)	negative	1653	1643	2777	1231	572	351	956	380
	PE 17_0-17_0 (IS)	negative	101583	93939	105893	78888	18185	15184	16692	12586
	PE 18_0-18_3	negative	96462	105646	56605	99813	14806	17026	9357	19397
	PE 18_0-18_4	negative	12309	14724	9459	14592	2367	2680	2290	2514
	PE 18_1-18_3_4.8	negative	72049	76569	44141	68223	14839	15179	9491	12918
	PE 18_2-18_3_4.4	negative	30891	30482	18811	31759	6612	6634	3315	7001
	PG 16_0-16_0	negative	52713	43282	43938	85516	10116	7627	8453	16326
	PG 16_0-16_1_4.6	negative	5619	4731	5054	5340	1028	1210	1247	1312
	PG 16_0-18_1	negative	64142	74066	25429	54771	11119	14226	5767	10412
	PG 16_0-18_2	negative	17721	17443	10824	30342	3673	3609	2433	6015
	PG 16_0-18_3	negative	9212	9847	6714	11465	1471	1675	1249	2034
	PG 16_1-18_1_4.7	negative	10178	10650	7435	20375	2182	2440	1286	3573
	PG 16_1-18_2	negative	67960	67046	54374	89962	14589	14972	12584	20064
	PG 16_1-18_3	negative	47343	57378	54556	62666	9667	13275	13504	13870
	PG 16_1-20_5	negative	9402	9513	7420	10178	2662	2560	1713	2834
	PG 17_0-17_0 (IS)	negative	225675	247945	269011	241276	38824	42159	42030	45290
	PI 14_0-16_1	negative	12004	10043	10422	10042	1828	1626	1478	1460
	PI 16_0-16_0	negative	1121	1633	1431	2672	283	348	316	766
	PI 16_0-16_1	negative	2074	2279	2572	4043	636	540	667	1096
	PI 16_0-18_1	negative	781656	766448	689587	842621	145235	157446	130661	150624
	PI 16_0-18_2	negative	17866	17840	16001	17295	4230	3825	3938	3225
	PI 16_0-18_3	negative	7686	8763	6916	8065	1618	2018	1546	1738
	PI 16_1-18_1	negative	17866	17840	16001	17295	4230	3825	3938	3225
	PI 22_1-18_3	negative	48853	42490	38552	48370	16477	10944	9217	14658
	SM d18_1_17_0 (IS)	negative	69904	66372	78709	61514	10125	8843	12142	8786
	CE 22_1 (IS)	positive	179037	191789	216958	176406	28243	32926	34840	25939
	DAG 12_0-12_0 (IS)	positive	61556	64144	62201	62959	16090	17708	16058	15218
	DAG 16_0-18_1	positive	61476	61418	39274	61478	11109	10830	7309	10007
	DAG 16_0-18_2	positive	15121	15719	9961	14976	2970	2732	1830	3136
	DAG 16_0-18_3	positive	14359	12996	6185	10458	3064	2730	1312	2172
	DAG 16_1-18_2_5.9	positive	24869	16810	25506	18342	4749	2805	4533	3323
	DAG 16_1-18_3_5.5	positive	38096	31042	45192	21350	7580	6033	9371	4036
	DAG 16_3-18_3_4.3	positive	1795	1688	1895	1263	380	410	508	316
	DAG 16_3-18_3_4.5	positive	12914	8068	5955	13556	2163	1458	1084	2634
	DAG 18_0-18_3	positive	29311	33862	29778	39628	4898	7172	4867	6914
	DAG 18_0-18_4	positive	7666	9548	7751	8442	1252	1710	1509	1643
	DAG 18_1-18_3_5.8	positive	3303	4071	1823	2602	827	728	314	579
	DAG 18_1-18_3_5.9	positive	11644	19523	18171	17282	2397	3786	3465	2549
	DAG 18_2-16_4	positive	3241	2614	2135	2886	923	984	540	734
	DAG 18_2-18_3_5.3	positive	2916	2324	2248	3121	827	475	444	636
	DAG 18_2-18_3_5.4	positive	10825	13896	11349	13874	2483	3038	2323	2471
	DAG 18_3-16_4	positive	17506	19989	19429	18867	4156	4701	4685	5038
	DAG 2_0-18_1 (IS)	positive	60592	58810	56249	54681	20673	20329	19212	17552
	DAG 20_1-18_3	positive	4420	3456	2257	3917	797	831	572	797
	DGTS 12_1-20_5	positive	102317	98182	43430	81092	27431	26771	11764	20007
	DGTS 14_0-16_0	positive	814	1018	1225	3074	189	158	254	664
	DGTS 14_0-16_1	positive	2816	3477	2920	5008	893	570	574	730
	DGTS 14_0-16_3	positive	17464	13258	13649	17387	5070	3587	3568	4754
	DGTS 14_0-16_4	positive	17468	15681	11521	16545	5453	4909	3272	5384
	DGTS 14_0-18_1	positive	10050	10375	10299	18664	1735	1634	2067	3685
	DGTS 14_0-18_4	positive	75119	72062	67939	82421	21380	19827	17837	21777
	DGTS 15_0-18_3	positive	18415	15244	13040	14232	4112	3336	2841	3311
	DGTS 15_0-18_4	positive	8941	9200	9856	11091	2374	2488	2228	2483
	DGTS 16_0-16_0	positive	11561	9185	13719	31018	2875	1683	2469	6491
	DGTS 16_0-16_1	positive	315966	314853	262098	438060	48089	46865	46125	69729
	DGTS 16_0-16_2	positive	282136	263195	188686	316013	53593	51685	37710	60617
	DGTS 16_0-16_3_4.3	positive	506036	514220	438696	553194	110006	111788	97641	125037
	DGTS 16_0-16_3_4.4	positive	96830	94706	43006	98659	20550	20187	7860	20410
	DGTS 16_0-16_4	positive	536833	489012	399550	506785	122965	118425	98217	117395
	DGTS 16_0-17_1	positive	11614	11421	9952	10986	1924	1551	1545	2033
	DGTS 16_0-18_1	positive	204601	185961	254880	396783	33224	30913	39460	62507
	DGTS 16_0-18_2	positive	862937	907044	629518	1063474	146029	145345	111177	163863
	DGTS 16_0-18_3_4.8	positive	832379	889442	688690	864418	163881	172157	141676	154701
	DGTS 16_0-18_3_4.9	positive	1602970	1554605	1473440	1694573	191723	191329	191079	197017
	DGTS 16_0-18_4	positive	1298258	1284036	1239351	1282266	193443	185115	187936	182285
	DGTS 16_0-19_1	positive	14188	12064	19529	27263	2632	2251	3865	5177
	DGTS 16_0-19_3	positive	873659	921981	629518	1084941	146029	145345	111177	163863
	DGTS 16_0-20_1	positive	6174	5031	11174	19313	1538	794	2348	3321
	DGTS 16_1-16_2	positive	7189	7188	6060	7472	1162	1135	1051	1296
	DGTS 16_1-16_3_3.8	positive	14413	12914	6361	13775	3368	2986	2276	2574
	DGTS 16_1-16_3_3.9	positive	1614	2340	1720	2419	601	538	673	669
	DGTS 16_1-16_4	positive	17307	17701	8181	14774	3573	3516	1149	3125
	DGTS 16_1-18_1	positive	141386	176670	121002	209013	18466	23877	15234	24415
	DGTS 16_1-18_4	positive	78363	79939	63333	86512	16357	16287	13221	18647
	DGTS 16_2-16_2	positive	5624	6394	1852	5484	1389	1188	480	1592
	DGTS 16_2-16_3	positive	6889	6215	1947	7057	2069	1547	475	1856
	DGTS 16_2-16_4	positive	8936	6387	4264	5342	2838	1828	1321	1895
	DGTS 16_2-18_3	positive	29558	33127	25591	43168	7292	10369	6929	10778
	DGTS 16_3-16_3	positive	4797	3374	2070	1556	1352	1279	736	446
	DGTS 16_3-16_4	positive	7191	7037	2394	6385	2656	2464	896	2229
	DGTS 16_3-18_3	positive	108950	95722	74774	81484	32214	31292	21000	24000
	DGTS 16_4-18_4	positive	16119	16204	9310	20171	5214	5573	3355	6517
	DGTS 17_0-18_2	positive	2425	4840	3413	6716	704	802	954	1085
	DGTS 17_0-18_3	positive	20675	21892	16115	21350	3746	4610	2842	3455
	DGTS 17_0-18_4	positive	13557	15095	14516	12566	2774	3725	3492	2797
	DGTS 17_1-18_3	positive	8003	8700	5824	8849	1181	1829	1249	1681
	DGTS 18_0-18_3	positive	139097	121816	109321	166247	25485	23041	20865	30122
	DGTS 18_1-16_3	positive	138386	137128	126328	152858	29933	29933	31488	32762
	DGTS 18_1-18_1	positive	155657	164455	125801	253943	25829	30497	21826	40960
	DGTS 18_1-18_2	positive	409675	556961	374352	529231	73181	112667	69401	90573
	DGTS 18_1-18_3	positive	820409	818238	694287	896055	148998	138316	123076	150365
	DGTS 18_2-16_3	positive	117622	97452	84670	104586	29508	23986	21778	25567
	DGTS 18_2-16_4	positive	102881	85257	81972	90633	30094	22873	21895	25504
	DGTS 18_2-18_2	positive	660781	625276	504986	771498	129153	116490	102230	140512
	DGTS 18_2-18_3_4.4	positive	602751	576542	600450	743295	120806	120797	124512	159471
	DGTS 18_2-18_3_4.5	positive	881008	886860	710556	951345	154509	157607	130712	166350
	DGTS 18_2-18_4	positive	579806	595277	576262	626413	102966	106928	103637	114406
	DGTS 18_3-16_4	positive	100547	102190	62279	87306	20579	24200	16726	21211
	DGTS 18_3-18_3	positive	488420	534191	410365	471067	128490	133293	104845	122173
	DGTS 18_3-18_4	positive	705454	741528	579950	593146	157878	154190	142711	144000
	DGTS 18_3-20_3	positive	11841	10828	10384	11603	2449	1932	1955	3244
	DGTS 18_4-18_4	positive	75765	83107	66719	87052	17863	20482	17251	21005
	DGTS 18_5-18_5	positive	1593	1051	1371	1482	351	317	318	447
	DGTS 19_1-18_2	positive	7328	8586	6076	11494	1440	1745	1298	1873
	DGTS 19_1-18_3_5.1	positive	11464	13362	8758	13276	2478	3453	2261	2666
	DGTS 19_1-18_3_5.3	positive	24787	24101	16468	33426	5053	4747	2833	6097
	DGTS 19_1-18_4	positive	7582	10112	8225	9190	1710	2433	2038	2075
	DGTS 20_1-18_2	positive	11199	10734	9659	15306	1639	1803	1930	2960
	DGTS 20_1-18_3_5.4	positive	13942	15035	14351	16343	2835	2602	2846	3021
	DGTS 20_1-18_3_5.6	positive	39439	38767	38058	50235	6851	7343	6823	8664
	DGTS 20_2-18_3	positive	33176	34179	28590	34056	7581	7953	5857	6848
	DGTS 20_2-18_4	positive	20565	17496	18342	16707	4908	4459	4021	3744
	LDGTS 14_0	positive	1328	1648	2133	2582	410	569	663	892
	LDGTS 16_0_1.5	positive	40238	64290	58700	85669	11291	18811	17701	24858
	LDGTS 16_0_1.7	positive	64911	95675	111854	127686	16712	26819	29862	36952
	LDGTS 16_1	positive	27407	44282	27913	49150	7188	10532	7483	13185
	LDGTS 16_2	positive	18656	34215	18109	34558	4637	7191	3620	6357
	LDGTS 16_3	positive	63656	121358	67268	120750	17984	35750	22328	32245
	LDGTS 16_4	positive	53105	92629	52377	78566	19601	34846	19178	31107
	LDGTS 18_1_1.7	positive	37060	74341	47113	100476	8548	19532	11030	24626
	LDGTS 18_1_1.8	positive	22340	34952	42926	59088	5605	9847	11969	15047
	LDGTS 18_2	positive	149001	281202	170271	266391	47206	83560	51916	72930
	LDGTS 18_2_1.3	positive	149001	281202	170271	266391	47206	83560	51916	72930
	LDGTS 18_2_1.4	positive	32811	45316	59779	114886	9612	12162	17731	29771
	LDGTS 18_3	positive	398797	663060	444810	616622	91778	159588	115651	148171
	LDGTS 18_4	positive	141418	265566	168590	239227	36805	65074	41596	44934
	MAG 17_0 (IS)	positive	1957	1963	2493	920	830	735	1028	348
	SQDG 14_0-16_0	positive	30851	33585	22743	35349	7487	7808	4945	8146
	SQDG 14_0-18_3	positive	4846	3603	4453	3803	1472	1081	1569	1146
	SQDG 16_0-16_0	positive	1232848	1228037	1133240	1309750	192136	187145	180913	188734
	SQDG 16_0-16_1	positive	41108	41496	36622	44183	6491	7126	6357	8657
	SQDG 16_0-16_2	positive	4694	5164	3237	6017	957	1021	539	1379
	SQDG 16_0-16_3	positive	6419	6222	5791	6440	1936	1764	1412	1770
	SQDG 16_0-16_4	positive	3997	2063	2857	2685	920	640	1107	702
	SQDG 16_0-18_0	positive	51523	47216	44678	67579	10596	10079	8849	14986
	SQDG 16_0-18_1	positive	589446	601500	448677	696822	106434	103326	75683	123186
	SQDG 16_0-18_2	positive	345539	336755	274393	405664	77167	73530	61037	81141
	SQDG 16_0-18_3	positive	695847	726599	718673	771788	156808	170510	171085	173847
	SQDG 16_0-18_4	positive	42857	36748	37872	41920	10843	8542	10669	11271
	SQDG 16_1-18_3	positive	6896	5821	5861	6501	2492	1319	1838	1809
	SQDG 16_2-18_2	positive	393	1450	1547	1649	126	540	606	608
	SQDG 16_3-18_3	positive	6027	6704	6016	6635	2155	1933	1988	2401
	SQDG 18_2-18_2	positive	4336	1884	2476	3815	833	486	766	737
	SQDG 18_2-18_3	positive	4349	3506	3431	5045	1285	1119	732	1469
	SQDG 18_2-18_4	positive	3546	2568	3015	2551	838	799	871	797
	SQDG 18_3-18_3	positive	19416	13266	14121	14463	6242	4304	4541	4730
	SQDG 18_3-18_4	positive	2082	1438	2063	1644	968	509	828	506
	TAG 12_0-14_0-18_1	positive	2010	2043	2468	7729	380	378	443	1056
	TAG 12_0-16_0-16_0	positive	4522	3377	3374	8985	572	505	639	1831
	TAG 12_0-16_0-16_0; 14_0-14_0-16_0	positive	17125	14081	18535	47873	2355	2413	2429	5548
	TAG 12_0-16_0-16_1	positive	4502	3687	5572	20219	573	572	921	2457
	TAG 12_0-16_0-16_1; 14_0-14_0-16_1	positive	16751	12819	14234	56922	1587	1253	1309	5866
	TAG 12_0-16_0-16_1; 14_0-14_1-16_0	positive	4362	3471	5572	19032	573	572	921	2457
	TAG 12_0-16_0-18_1	positive	4733	5049	6274	14963	1019	763	990	1963
	TAG 12_0-16_0-18_1; 14_0-14_0-18_1	positive	8946	10654	11735	34033	1342	1639	1859	4407
	TAG 12_0-18_1-20_3; 14_0-18_1-18_3	positive	30532	25082	13368	39719	4067	3247	1628	5238
	TAG 13_0-16_0-16_1; 14_0-15_0-16_1	positive	17253	12021	17013	70022	1672	1277	1825	6099
	TAG 14_0-14_0-16_0	positive	15601	14081	16390	47873	2355	2413	2429	5548
	TAG 14_0-14_0-16_0; 14_0-15_0-15_0	positive	18141	20954	20850	49917	2508	2794	2673	6278
	TAG 14_0-14_0-18_1	positive	9607	10654	11735	34033	1342	1639	1859	4407
	TAG 14_0-15_0-16_1	positive	10608	8677	11537	46180	1316	1382	1342	4603
	TAG 14_0-15_0-17_1; 14_0-16_0-16_1	positive	41259	42042	45762	146753	4067	4486	6398	12925
	TAG 14_0-16_0-16_0	positive	64114	60516	67263	147318	7655	8122	8634	16583
	TAG 14_0-16_0-16_1	positive	50772	41504	46923	149807	5572	5386	5938	16305
	TAG 14_0-16_0-16_1; 15_0-15_0-16_1	positive	50772	41504	46923	151186	5572	5386	5938	16305
	TAG 14_0-16_0-18_0	positive	12385	10247	10666	19393	1454	1739	1618	2141
	TAG 14_0-16_0-18_0; 15_0-16_0-17_0; 16_0-16_0-16_0	positive	103062	105580	130428	234689	13097	13364	16959	29338
	TAG 14_0-16_0-18_1	positive	43201	40095	35564	97947	6504	5639	4417	12064
	TAG 14_0-16_0-18_1; 15_0-16_0-17_1; 16_0-16_0-16_1	positive	103245	109847	110168	251687	11521	13431	10530	31759
	TAG 14_0-16_0-20_5	positive	2637	4473	4852	8584	377	928	827	1665
	TAG 14_0-16_1-18_0	positive	7715	4920	5726	14410	1090	713	510	1734
	TAG 14_0-16_1-18_1	positive	18920	19281	21691	58250	1956	1868	2185	5616
	TAG 14_0-16_1-18_1; 14_1-16_0-18_1	positive	18920	18604	21691	58250	1956	1868	2185	5616
	TAG 14_0-16_1-20_3; 14_0-18_2-18_2	positive	7910	8955	3718	14097	796	791	601	1665
	TAG 14_0-17_0-18_1; 15_0-16_0-18_1	positive	20110	15086	19652	59260	2396	2380	2000	6363
	TAG 14_0-17_0-18_1; 15_0-17_0-17_1	positive	13234	13094	15735	22073	1979	1935	2210	4174
	TAG 14_0-18_1-18_1	positive	10863	12521	13654	24314	1791	1636	1966	3426
	TAG 14_0-18_1-18_2; 16_1-16_1-18_1	positive	25904	28449	30264	80177	2512	2439	2188	7300
	TAG 14_0-18_1-20_4	positive	32304	40010	26666	62761	4299	6179	5119	9051
	TAG 14_0-18_2-18_2	positive	13531	15138	10080	43777	1788	1456	1054	5415
	TAG 14_1-16_0-16_0	positive	8835	6836	11274	25038	932	884	1366	3151
	TAG 14_1-18_3-20_5	positive	5180	2044	2166	3803	772	474	480	763
	TAG 15_0-15_1-16_0	positive	8833	5303	9969	31085	868	733	1411	2926
	TAG 15_0-16_0-18_1	positive	20110	19479	19652	59260	2396	2380	2000	6363
	TAG 15_0-17_0-17_1; 16_0-16_0-17_1	positive	15106	17053	12937	44304	2064	2063	2505	5318
	TAG 15_0-17_0-17_1; 16_0-16_1-17_0	positive	15534	13094	15735	23457	1979	1935	2210	4174
	TAG 16_0-16_0-16_0	positive	103062	105580	130428	234689	13097	13364	16959	29338
	TAG 16_0-16_0-16_1	positive	73330	74979	71182	225396	8091	9193	10022	30302
	TAG 16_0-16_0-17_1	positive	12794	15701	12937	41591	2064	2036	2505	5318
	TAG 16_0-16_0-18_1	positive	92480	111525	101691	241854	13411	15788	16624	32737
	TAG 16_0-16_0-18_2	positive	36748	44158	40783	127865	5794	6549	6135	20723
	TAG 16_0-16_1-17_0	positive	17835	23365	20551	73503	2062	2064	2405	6186
	TAG 16_0-16_1-18_1	positive	94201	102041	98597	271285	12611	14866	14169	42970
	TAG 16_0-16_1-18_2	positive	21486	22659	17395	43046	2616	3025	2845	7294
	TAG 16_0-16_1-18_2; 16_1-16_1-18_1	positive	56897	58873	57154	171265	3557	4107	4126	16217
	TAG 16_0-16_1-20_3	positive	2851	3723	4740	6148	449	445	864	824
	TAG 16_0-16_1-20_4	positive	6090	6846	5610	15022	1087	1277	766	2519
	TAG 16_0-16_2-18_1	positive	17135	16381	12005	51398	2367	2391	1684	7758
	TAG 16_0-16_2-18_1; 16_1-16_1-18_1	positive	26316	28449	30715	72214	2512	2439	2188	7300
	TAG 16_0-16_2-18_2	positive	13531	13236	10080	42813	1788	1456	1054	5415
	TAG 16_0-16_2-18_2; 16_1-16_2-18_1	positive	6615	10743	7036	33802	1326	2052	1282	5445
	TAG 16_0-16_2-18_3	positive	9273	7471	4134	24273	1450	1057	610	3251
	TAG 16_0-16_2-18_3; 16_0-16_3-18_2	positive	17639	13933	7911	43091	3074	2414	1282	7404
	TAG 16_0-16_3-18_1	positive	32338	24948	12331	43327	4732	4035	2162	7214
	TAG 16_0-16_3-18_1; 16_1-16_2-18_1	positive	30532	25082	13368	39719	4067	3247	1628	5238
	TAG 16_0-16_3-18_2	positive	13395	14265	7226	31134	2544	2243	1018	4973
	TAG 16_0-16_3-18_2; 16_1-16_3-18_1	positive	13395	14265	8757	31134	2544	2243	1018	4973
	TAG 16_0-16_4-18_1	positive	13775	11247	3698	9354	1873	1898	699	1514
	TAG 16_0-16_4-18_3	positive	7795	8856	3231	6344	1740	1497	697	958
	TAG 16_0-18_0-18_1	positive	35320	23410	32225	40804	4451	3798	4469	6478
	TAG 16_0-18_1-18_1	positive	261689	316812	291047	530679	39674	47059	43264	79841
	TAG 16_0-18_1-18_2	positive	118435	136810	98650	273436	20501	20263	13159	40610
	TAG 16_0-18_1-18_3	positive	84771	95641	62124	158835	10563	12100	6810	21470
	TAG 16_0-18_1-18_4	positive	32304	40010	26666	62761	4299	6179	5119	9051
	TAG 16_0-18_1-20_2	positive	14943	18883	10397	22603	3414	2929	1876	3420
	TAG 16_0-18_1-22_6	positive	29135	34069	32793	77381	4931	5423	6030	12064
	TAG 16_0-18_2-18_2; 16_1-18_1-18_2	positive	44874	38334	43345	115959	6188	6168	6888	19924
	TAG 16_0-18_2-18_3_9.7	positive	23451	32014	15692	61259	4539	4754	2946	10848
	TAG 16_0-18_2-18_5	positive	14255	7570	6791	11188	1522	1191	831	1598
	TAG 16_0-18_2-20_2	positive	15502	18729	10234	21017	2616	2431	1426	3229
	TAG 16_0-18_3-18_3	positive	19766	19450	7963	28273	3614	3105	1647	4494
	TAG 16_0-18_3-18_4	positive	61095	64842	25147	40556	8285	8473	4248	6412
	TAG 16_0-20_3-20_4	positive	7258	8838	5160	11391	1315	1249	698	1692
	TAG 16_1-16_1-20_5	positive	3572	3066	4274	6437	694	537	730	1151
	TAG 16_1-16_1-20_5; 16_1-18_3-18_3	positive	9006	11503	5104	8914	2124	1437	765	1426
	TAG 16_1-18_1-18_1	positive	30991	30361	31980	101115	4024	3914	3987	15134
	TAG 16_1-18_1-18_2	positive	12353	9874	11469	23011	1027	1252	1638	2663
	TAG 16_1-18_1-18_5; 16_3-18_1-18_3	positive	12578	11590	6790	17114	1927	2020	1256	3247
	TAG 16_1-18_1-20_2	positive	3766	4226	3884	7279	638	669	413	774
	TAG 16_1-18_1-20_2; 18_1-18_1-18_2	positive	91777	101962	104044	192447	13946	15937	15369	30834
	TAG 16_2-18_1-18_1	positive	5323	3796	2447	9318	444	451	422	1342
	TAG 16_2-18_1-18_3	positive	10140	7940	3610	22134	1641	1119	611	3495
	TAG 16_2-18_1-18_3; 16_2-18_2-18_2	positive	10140	7940	3712	22134	1641	1119	611	3495
	TAG 16_3-18_1-18_2	positive	12199	11239	8230	20484	1482	1712	1559	2906
	TAG 16_3-18_1-18_3_8.8	positive	12578	11590	6790	17114	1927	2020	1256	3247
	TAG 16_3-18_1-18_4; 16_4-18_1-18_3	positive	21100	16125	7386	13905	3166	2338	1091	2044
	TAG 16_4-18_1-18_2	positive	32768	25602	12584	25928	5207	4087	2009	3948
	TAG 16_4-18_1-18_3	positive	21100	15298	7489	13854	3166	2338	1091	2044
	TAG 16_4-18_3-18_3	positive	24587	19450	7800	15315	4444	3701	1520	2369
	TAG 18_1-18_1-18_1	positive	98742	105537	128067	191505	14826	15677	20545	28003
	TAG 18_1-18_1-18_2	positive	91094	101962	104044	192447	13946	15937	15369	30834
	TAG 18_1-18_1-18_3	positive	51659	54399	47400	121651	5659	5961	5569	15817
	TAG 18_1-18_2-18_2	positive	56285	68590	78528	174857	7122	11080	10449	21890
	TAG 18_1-18_2-18_3	positive	31284	25742	23540	51876	4579	5117	3885	9314
	TAG 18_1-18_2-18_3; 18_2-18_2-18_2	positive	44494	52774	61348	108572	5322	7010	8270	14938
	TAG 18_1-18_2-18_4	positive	25605	27629	23063	58585	4663	4235	3397	9040
	TAG 18_1-18_2-18_5; 18_1-18_3-18_4	positive	10723	11606	6037	16137	1799	1517	1025	2320
	TAG 18_1-18_3-18_3_9.3	positive	20345	17270	11249	18680	3628	3017	1839	4754
	TAG 18_1-18_3-18_4	positive	10723	11606	6037	12876	1799	1517	1025	2320
	TAG 18_1-18_3-18_4; 18_2-18_2-18_4	positive	36849	38450	21972	44390	4879	5565	3881	7066
	TAG 18_1-18_3-18_4; 18_2-18_3-18_3	positive	27316	31589	16619	37644	4305	5105	2694	5062

## Sheet: Auxenochlorella protothecoides
			Area				Height
	Name	type	SWATH_ChlorellaProtothecoides_1	SWATH_ChlorellaProtothecoides_2	SWATH_ChlorellaProtothecoides_3	SWATH_ChlorellaProtothecoides_4	SWATH_ChlorellaProtothecoides_1	SWATH_ChlorellaProtothecoides_2	SWATH_ChlorellaProtothecoides_3	SWATH_ChlorellaProtothecoides_4
	Cer-AP t16_0_24_0	negative	9021	9192	10167	7669	1831	1448	2165	1552
	Cer-AP t17_0_24_0	negative	7135	8100	5778	7665	1289	1618	834	1580
	Cer-AP t18_0_24_0	negative	45639	51503	53350	40889	6504	8115	8932	6644
	Cer-AP t18_0_25_0	negative	4974	6513	6596	5629	1059	1132	1084	990
	Cer-AP t18_0_26_0	negative	4998	6946	7249	5882	893	1544	1060	1125
	Cer-AP t18_1_24_0	negative	510	3684	1533	4530	158	664	349	1095
	Cer-AP t18_1_25_0	negative	1127	1428	1840	3493	253	284	348	667
	Cer-AP t20_0_24_0	negative	4934	6946	7249	5907	893	1544	1060	1125
	Cer-AS d20_1_24_0	negative	916	1840	2358	1960	126	317	572	412
	Cer-NDS d18_0_24_0	negative	2255	3792	5572	2980	539	885	1062	668
	Cer-NP t17_0_24_0	negative	3904	3291	3800	3808	698	701	890	767
	Cer-NP t17_0_26_0	negative	3603	3589	5475	3492	705	568	963	732
	Cer-NP t18_0_16_0	negative	1026	407	1545	507	319	189	507	126
	Cer-NP t18_0_24_0	negative	9227	12761	11970	10498	1540	2206	1846	1944
	Cer-NP t18_0_26_0	negative	3083	4927	4633	7249	475	792	1120	1624
	Cer-NP t20_0_26_0	negative	2473	3588	4028	5181	512	665	669	902
	Cer-NP t21_0_24_0	negative	612	1018	1222	1747	221	252	220	352
	Cer-NP t22_0_26_0	negative	1431	3491	1330	2667	285	670	286	607
	Cer-NS d18_1_17_0	negative	201353	187954	207091	166209	34115	29848	37777	29563
	DGDG 14_0-18_1	negative	406	303	610	406	157	63	189	126
	DGDG 14_0-18_2	negative	2262	2845	4104	2273	444	635	989	451
	DGDG 14_0-18_3	negative	2248	2873	2323	2665	573	732	536	763
	DGDG 16_0-16_1	negative	306	408	408	101	64	94	158	63
	DGDG 16_0-18_1	negative	1436	1841	3696	1742	413	507	857	412
	DGDG 16_0-18_2	negative	31959	39832	49884	33162	6222	7861	10827	7834
	DGDG 16_0-18_3	negative	9631	11615	15330	8069	1867	2518	3165	1822
	DGDG 16_1-18_2	negative	2909	3293	2518	3317	730	700	771	1027
	DGDG 16_1-18_3	negative	3708	5941	5822	4530	955	1526	1326	865
	DGDG 16_2-18_2	negative	2265	3051	4823	2162	701	731	992	608
	DGDG 16_2-18_3	negative	4527	4253	6342	3809	1371	896	1985	992
	DGDG 16_2-18_4	negative	103	624	418	306	64	162	194	127
	DGDG 16_3-18_3	negative	6899	9723	10388	8080	2067	2932	3547	2729
	DGDG 18_1-18_2	negative	8715	12061	13821	8355	1716	2267	2841	1810
	DGDG 18_1-18_3	negative	5145	6850	6672	5782	1229	1163	936	1123
	DGDG 18_2-16_3	negative	2054	2675	4855	1810	764	896	1148	611
	DGDG 18_2-18_2	negative	127093	126748	160083	122862	28131	28440	34563	29718
	DGDG 18_2-18_3	negative	109762	118951	125998	100315	26585	30397	32381	27447
	DGDG 18_3-18_3	negative	325850	421955	456456	345277	87766	112748	111143	85942
	FA 18_0	negative	15278	17162	16735	19303	3878	3725	3527	4367
	FA 18_1	negative	727	3690	1070	1106	270	1261	277	347
	FA 18_2	negative	554	1484	1350	886	152	408	448	247
	FA 18_3	negative	497	906	1225	1058	165	344	392	320
	LPC 16_0	negative	3091	2773	2443	2957	826	570	412	572
	LPC 17_0 (IS)	negative	97703	106429	106973	95920	19110	23447	18972	17655
	LPC 18_2	negative	9239	8324	11895	11703	1086	1224	1580	1380
	LPC 18_3_0.7	negative	1632	2383	2176	3591	833	1155	1123	1310
	LPC 18_3_0.9	negative	2930	3739	3101	2940	446	733	1154	668
	LPE 16_0	negative	818	1525	1752	720	285	377	481	255
	LPE 17_1 (IS)	negative	24109	22173	21235	19425	5521	5231	4644	4686
	LPE 18_2	negative	4142	3277	4299	2921	826	538	600	507
	MGDG 14_0-18_2	negative	3711	4047	8216	3487	1025	1343	1999	697
	MGDG 14_0-18_3	negative	6529	11587	13132	6460	1448	2071	3356	1721
	MGDG 16_0-18_1	negative	2980	3996	5482	3578	604	635	1086	638
	MGDG 16_0-18_2	negative	15840	22354	32356	18670	2495	4303	5330	3180
	MGDG 16_0-18_3	negative	38986	56723	83227	41764	5703	9362	16500	7491
	MGDG 16_1-16_3	negative	919	1024	2686	1342	254	316	606	447
	MGDG 16_1-18_1	negative	2450	2080	2805	1053	739	385	484	389
	MGDG 16_1-18_2	negative	10791	13359	17039	10513	2134	2311	4190	1973
	MGDG 16_1-18_3	negative	20855	35223	39125	19837	3857	6086	8490	4008
	MGDG 16_2-16_3	negative	433	510	1016	407	157	127	251	157
	MGDG 16_2-18_2	negative	20678	28483	33110	16734	4962	7339	8644	3938
	MGDG 16_2-18_3	negative	25125	37341	52142	20794	6161	9147	15049	5360
	MGDG 16_2-18_4	negative	2517	3655	5976	3950	833	905	2319	1123
	MGDG 16_3-16_3	negative	1640	1637	2361	1431	445	476	605	411
	MGDG 16_3-18_3_3.7	negative	123424	149171	205167	127780	34635	41117	54524	38373
	MGDG 17_1-18_3	negative	2063	3192	3917	2211	538	797	828	671
	MGDG 18_1-16_2	negative	3914	5402	5482	3844	793	1185	1282	735
	MGDG 18_1-18_1	negative	2138	2879	6059	3285	475	733	1507	667
	MGDG 18_1-18_2	negative	20324	28180	37232	18306	4040	5983	6446	3942
	MGDG 18_1-18_3	negative	20098	25501	25175	16380	4915	4883	5509	2952
	MGDG 18_2-16_3	negative	28256	38888	54197	28424	6674	9628	14774	7132
	MGDG 18_2-18_2	negative	239391	303380	426705	262130	47156	61535	82684	52108
	MGDG 18_2-18_3	negative	278831	351273	461550	241435	58829	71100	102558	55963
	MGDG 18_3-16_4	negative	713	919	534	1225	252	222	220	220
	MGDG 18_3-18_3	negative	848871	1048989	1085447	871734	166472	185787	189925	169804
	PC 12_0-13_0 (IS)	negative	4425	4780	4583	3131	831	953	1115	795
	PC 14_0-16_0	negative	202	507	720	741	63	220	223	142
	PC 14_0-18_1	negative	1233	1918	2299	1429	285	285	381	316
	PC 14_0-18_2	negative	6128	8226	11166	7524	1149	1664	2262	1212
	PC 14_0-18_3	negative	5407	8626	9524	6408	955	1449	1217	1190
	PC 15_0-18_1	negative	1026	1198	1036	617	222	157	322	223
	PC 16_0-16_1	negative	5942	8103	10121	5032	892	1621	1850	921
	PC 16_0-16_2	negative	1431	2682	2307	1027	255	349	412	190
	PC 16_0-16_3	negative	2203	3693	4008	2976	379	696	951	573
	PC 16_0-18_1	negative	11434	13227	19041	12831	1424	1501	3039	1559
	PC 16_0-18_2	negative	39321	56723	83227	41764	5703	9362	16500	7491
	PC 16_0-18_3	negative	12522	15714	19742	13930	2015	2622	2451	1758
	PC 16_1-16_2	negative	919	1227	2686	1444	254	316	606	447
	PC 16_1-17_1	negative	1227	1132	1021	511	285	189	378	128
	PC 16_1-18_1	negative	7780	9094	12732	6988	1419	1972	2497	1318
	PC 16_1-18_3	negative	2975	3077	4724	3613	479	609	1008	716
	PC 16_2-18_2	negative	24268	36994	50551	25387	5639	8677	11495	5985
	PC 16_2-18_3	negative	2643	4545	6906	3730	578	800	1802	936
	PC 16_3-18_3	negative	610	1442	1202	714	126	384	412	316
	PC 18_0-18_2	negative	2050	2372	2778	1944	440	381	445	412
	PC 18_1-18_2	negative	43778	57245	74737	48218	7319	8750	15326	7818
	PC 18_1-18_3_4.5	negative	14838	22935	27235	19552	2322	4148	4710	3722
	PC 18_2-18_2_4.5	negative	486881	587397	760421	483600	89777	111178	123951	95936
	PC 18_2-18_3	negative	77500	94079	117912	80966	13380	15093	19775	12972
	PC 18_3-18_3	negative	31875	43048	51122	33849	5212	8762	10143	5467
	PE 14_0-18_2	negative	1418	2873	3281	1954	410	635	891	412
	PE 16_0-16_1	negative	1023	1937	1940	1022	191	474	317	191
	PE 16_0-18_1	negative	3086	7341	7594	2983	571	1024	1683	444
	PE 16_0-18_2	negative	20947	26797	39341	25112	3609	4776	6449	5211
	PE 16_0-18_3	negative	9301	12565	17751	10834	2154	2198	3594	1993
	PE 16_1-18_3	negative	303	1018	507	204	94	189	126	126
	PE 16_2-18_2	negative	203	507	609	508	63	157	157	63
	PE 17_0-17_0 (IS)	negative	264216	237810	236960	202820	41579	41588	39285	32402
	PE 18_1-18_1	negative	2841	5177	6098	3579	612	1128	1183	512
	PE 18_1-18_2	negative	12919	19744	21196	14193	2672	3706	4111	2635
	PE 18_2-18_2	negative	111923	191417	234057	133046	21276	39447	45011	26025
	PE 18_2-18_3_4.2	negative	40558	69518	76440	46779	8460	16505	13228	9940
	PE 18_3-18_3	negative	9508	14964	17740	10055	2335	3242	3623	2729
	PG 14_0-16_0	negative	4969	7154	9002	4747	1189	1782	1978	1087
	PG 14_0-18_1	negative	915	1529	1746	1326	220	284	416	283
	PG 14_0-18_3	negative	1243	2580	3114	1231	291	796	1058	285
	PG 16_0-16_0	negative	60264	87849	105848	66181	12134	17414	20226	12511
	PG 16_0-16_1_4.6	negative	7368	12989	13601	9820	1673	2705	3042	2392
	PG 16_0-18_1	negative	17933	25415	31926	19463	3384	4187	6400	3778
	PG 16_0-18_2	negative	25131	38557	54584	32909	5404	7593	11514	6799
	PG 16_0-18_3	negative	12326	18664	23421	14596	3037	4383	5749	3606
	PG 16_1-18_1_4.7	negative	7139	16478	16510	8777	1762	2336	3051	1582
	PG 16_1-18_2	negative	34588	48438	58303	38073	7060	12264	12007	8454
	PG 16_1-18_3	negative	26240	49026	57016	27880	7012	11998	12783	6946
	PG 17_0-17_0 (IS)	negative	554241	559327	572252	444038	88088	90873	86592	72990
	PI 16_0-16_0	negative	3012	3421	4150	3107	609	895	609	840
	PI 16_0-16_1	negative	6535	6407	8994	7799	1679	1294	1824	1970
	PI 16_0-18_1	negative	78003	96797	111513	89285	17347	18449	21900	16166
	PI 16_0-18_2	negative	234714	305709	369076	307942	54270	67993	88807	67251
	PI 16_0-18_3	negative	67786	79607	125575	90323	18806	19950	29488	21769
	PI 16_1-16_1	negative	3508	4126	6710	4426	669	963	1092	797
	PI 16_1-18_1	negative	234714	305709	369076	307942	54270	67993	88807	67251
	PI 22_1-18_3	negative	99355	73695	72369	45638	24837	16741	19801	14061
	PS 16_0-18_1	negative	1944	1958	2572	1436	414	346	448	350
	PS 16_0-18_2	negative	3834	6582	6002	4958	703	1097	1322	1216
	PS 16_0-18_3	negative	2203	3693	4008	2976	379	696	951	573
	SM d18_1_17_0 (IS)	negative	193271	173083	171317	131298	34159	26659	27442	22969
	CE 22_1 (IS)	positive	241595	259541	245459	233741	44011	40856	36519	36464
	DAG 12_0-12_0 (IS)	positive	127125	144609	124055	93399	32735	37072	32400	26048
	DAG 14_0-18_3	positive	2476	5424	6231	2776	575	1252	1552	800
	DAG 16_0-18_1	positive	5967	8542	9104	4739	988	1981	1565	1065
	DAG 16_0-18_2	positive	22127	31828	44630	29980	4459	5418	9119	5981
	DAG 16_0-18_3	positive	15163	22488	27920	19924	3179	4392	5255	4214
	DAG 16_1-18_2_5.6	positive	2055	1913	4597	2434	316	541	922	571
	DAG 16_1-18_3_5.2	positive	2382	3382	5471	2280	669	738	959	600
	DAG 16_3-18_3_4.3	positive	3852	4364	6485	3846	860	1254	1702	858
	DAG 18_1-18_1_6.8	positive	6290	8065	8809	4785	1386	1471	1697	734
	DAG 18_1-18_2	positive	11668	14478	17548	9571	2458	3005	3805	1624
	DAG 18_1-18_3_5.8	positive	7609	9555	11699	9617	1154	1457	1772	1376
	DAG 18_2-16_3	positive	1870	1933	4314	1933	350	570	1117	409
	DAG 18_2-18_2	positive	42712	50273	64625	41203	8638	8392	12089	7288
	DAG 18_2-18_3_5.3	positive	32521	46692	59741	43281	5941	9637	12526	9968
	DAG 2_0-18_1 (IS)	positive	92584	98621	97131	80936	27971	30763	29502	22806
	MAG 17_0 (IS)	positive	2065	3442	2180	3445	801	1361	807	1137
	SQDG 14_0-16_0	positive	3622	4306	6162	3972	952	970	1841	1070
	SQDG 14_0-18_2	positive	17933	28910	35833	25321	4844	8548	10987	6710
	SQDG 14_0-18_3	positive	14157	18247	26113	14933	4305	5831	9699	4278
	SQDG 16_0-16_0	positive	86066	114086	147001	107609	19010	22913	29983	22639
	SQDG 16_0-16_1	positive	6656	7951	11945	8286	1627	2136	3143	1962
	SQDG 16_0-18_1	positive	70777	86792	116280	80314	13989	17151	24438	18029
	SQDG 16_0-18_2	positive	296312	449183	603130	391347	61258	103173	124597	82241
	SQDG 16_0-18_3	positive	223762	337288	398483	279249	56942	84743	89938	70017
	SQDG 16_1-18_2	positive	7973	12262	18237	10962	1579	2889	3403	2386
	SQDG 16_1-18_3	positive	5149	6303	10465	6526	1239	1925	2775	1606
	SQDG 16_2-18_2	positive	1546	2087	2066	1540	475	793	640	476
	SQDG 18_1-18_2	positive	18797	24684	38504	19705	4308	5358	8407	4459
	SQDG 18_2-18_2	positive	107173	140073	200640	127218	28753	38673	52070	34576
	SQDG 18_2-18_3	positive	65574	94489	152386	90935	20293	27014	46066	27352
	SQDG 18_2-18_4	positive	10911	17352	17519	14320	3866	5608	6690	4903
	SQDG 18_3-18_3	positive	90110	124955	166047	119667	29923	42087	53335	39445
	TAG 12_0-14_0-18_1	positive	1224	2710	2124	2659	191	505	537	411
	TAG 12_0-16_0-16_0	positive	2982	3384	2764	5670	508	445	638	734
	TAG 12_0-16_0-16_0; 14_0-14_0-16_0	positive	12884	18630	18871	26688	1646	1962	2368	3516
	TAG 12_0-16_0-16_1	positive	2553	5940	5344	6279	411	823	697	1207
	TAG 12_0-16_0-16_1; 14_0-14_1-16_0	positive	2553	5940	5217	8091	411	823	697	1207
	TAG 12_0-16_0-18_1	positive	3809	5445	6463	8879	637	1015	1578	1748
	TAG 12_0-16_0-18_1; 14_0-14_0-18_1	positive	7728	10491	11762	14970	1416	1639	1890	2332
	TAG 12_0-16_0-20_2; 12_0-18_1-18_1	positive	2762	3111	3777	3281	538	571	601	380
	TAG 12_0-18_1-20_3; 14_0-18_1-18_3	positive	18623	27152	32223	29634	2191	2671	3547	3430
	TAG 14_0-14_0-16_0	positive	12884	16002	18871	26688	1646	1962	2368	3516
	TAG 14_0-14_0-16_0; 14_0-15_0-15_0	positive	15047	20316	17742	25408	2122	3253	2330	3658
	TAG 14_0-14_0-18_1	positive	7728	10694	11762	16183	1416	1639	1890	2332
	TAG 14_0-15_0-17_1; 14_0-16_0-16_1	positive	25855	36894	31063	52826	3386	3900	3681	4883
	TAG 14_0-16_0-16_0	positive	54626	59046	63938	80606	5765	8478	7995	10118
	TAG 14_0-16_0-16_1	positive	26658	39382	33401	56043	2913	4069	3293	6029
	TAG 14_0-16_0-16_1; 15_0-15_0-16_1	positive	27500	40135	33401	57545	2913	4069	3293	6029
	TAG 14_0-16_0-18_0	positive	12955	9870	9302	14617	1448	1309	1210	1447
	TAG 14_0-16_0-18_0; 15_0-16_0-17_0; 16_0-16_0-16_0	positive	84594	94760	95845	126471	11192	11875	15237	17054
	TAG 14_0-16_0-18_1	positive	27744	36244	43114	48270	3676	4459	5695	7143
	TAG 14_0-16_0-18_1; 15_0-16_0-17_1; 16_0-16_0-16_1	positive	75734	101049	112523	129306	8443	11398	13587	16042
	TAG 14_0-16_0-18_2	positive	16940	24314	31275	28992	2963	5186	5101	4566
	TAG 14_0-16_1-18_0	positive	4778	6407	6174	6723	572	738	634	832
	TAG 14_0-16_1-20_2; 14_0-18_1-18_2	positive	14362	26915	28540	26874	2373	4641	4376	3996
	TAG 14_0-16_1-20_3; 14_0-18_2-18_2	positive	22897	34783	37553	32104	3155	5410	5379	4584
	TAG 14_0-17_0-18_1; 15_0-16_0-18_1	positive	16641	16801	16525	25789	2032	1606	1974	3232
	TAG 14_0-17_0-18_1; 15_0-17_0-17_1	positive	6700	12328	8233	12724	1677	2158	1742	2459
	TAG 14_0-18_1-18_1	positive	14091	20670	25632	26316	2414	2933	3843	4041
	TAG 14_0-18_1-18_2	positive	14362	26915	28540	26874	2373	4641	4376	3996
	TAG 14_0-18_1-18_2; 16_0-16_2-18_1	positive	25906	41776	37396	47289	3136	5544	4074	4994
	TAG 14_0-18_1-18_2; 16_1-16_1-18_1	positive	25906	41776	37717	47289	3136	5544	4074	4994
	TAG 14_0-18_1-18_3	positive	22897	34783	37553	32104	3155	5410	5379	4584
	TAG 14_0-18_1-18_3; 14_0-18_2-18_2	positive	22897	34783	37553	32104	3155	5410	5379	4584
	TAG 14_0-18_1-18_3; 16_0-16_1-18_3	positive	20634	27213	35127	30189	2813	4056	5514	4015
	TAG 14_0-18_2-18_2	positive	32144	42926	49490	49698	4873	5983	7033	6127
	TAG 14_0-18_2-18_3; 16_0-16_3-18_2	positive	18197	31366	42777	32974	1787	3608	4285	3124
	TAG 15_0-15_1-16_0	positive	3832	4359	3096	6356	477	575	507	1278
	TAG 15_0-16_0-18_1	positive	16641	16890	17397	25789	2032	1606	1974	3232
	TAG 15_0-17_0-17_1; 16_0-16_0-17_1	positive	14916	14778	8072	23339	1521	1959	1415	2936
	TAG 15_0-17_0-17_1; 16_0-16_1-17_0	positive	7318	12934	10099	13436	1677	2158	1742	2459
	TAG 16_0-16_0-16_0	positive	84594	94760	95845	126471	11192	11875	15237	17054
	TAG 16_0-16_0-16_1	positive	44532	60566	59208	79040	5203	7610	6691	10087
	TAG 16_0-16_0-17_1	positive	14170	14778	7072	23339	1521	1959	1415	2936
	TAG 16_0-16_0-18_1	positive	66168	82110	90246	117403	8763	12781	15052	19290
	TAG 16_0-16_0-18_2	positive	51242	74638	96788	90818	8592	11665	15772	14840
	TAG 16_0-16_1-17_0	positive	17127	20160	23494	30533	1708	1686	2144	2670
	TAG 16_0-16_1-18_1	positive	123487	189297	227837	226167	18864	29832	36874	32400
	TAG 16_0-16_1-18_2	positive	26780	45885	48297	44581	4250	6856	8222	7626
	TAG 16_0-16_1-18_2; 16_1-16_1-18_1	positive	41324	73058	54374	74306	3362	5557	5474	6846
	TAG 16_0-16_1-18_3; 16_1-16_1-18_2	positive	10771	18564	20459	22480	1526	2562	2833	2900
	TAG 16_0-16_2-18_1	positive	10553	14513	19725	26509	1560	2444	2409	4118
	TAG 16_0-16_2-18_1; 16_1-16_1-18_1	positive	25906	41776	40349	47289	3136	5544	4074	4994
	TAG 16_0-16_2-18_2	positive	32144	42926	49490	49698	4873	5983	7033	6127
	TAG 16_0-16_2-18_2; 16_1-16_2-18_1	positive	13103	16633	21145	21667	2151	2400	3340	3332
	TAG 16_0-16_2-18_3; 16_0-16_3-18_2	positive	16607	30387	35089	33310	3253	5001	5724	5534
	TAG 16_0-16_3-18_1	positive	15772	22784	29688	26622	2518	3440	5014	4672
	TAG 16_0-16_3-18_1; 16_1-16_2-18_1	positive	18623	27152	32223	29980	2191	2671	3547	3430
	TAG 16_0-16_3-18_2	positive	15540	28243	34553	29120	2448	4697	5723	4650
	TAG 16_0-16_3-18_2; 16_1-16_3-18_1	positive	15540	28243	34553	29120	2448	4697	5723	4650
	TAG 16_0-16_3-18_3	positive	8082	13949	19053	14931	1675	2166	2982	2532
	TAG 16_0-18_0-18_1	positive	20505	26485	28283	30707	3541	3712	4580	4754
	TAG 16_0-18_1-18_1	positive	197656	273606	280306	305865	31276	43693	45680	49794
	TAG 16_0-18_1-18_2	positive	110909	148970	182582	170809	16480	23925	30615	28079
	TAG 16_0-18_1-18_3	positive	45107	72667	67368	70828	5192	9185	8407	10378
	TAG 16_0-18_1-20_2	positive	4735	6267	5854	7559	924	1122	1130	1319
	TAG 16_0-18_1-22_6	positive	14279	16594	20666	22097	2402	2796	3236	3822
	TAG 16_0-18_2-18_2; 16_1-18_1-18_2	positive	97849	147217	177902	151470	15788	27346	30272	25939
	TAG 16_0-18_2-18_3; 16_1-18_2-18_2	positive	46232	79048	112256	81000	7301	11937	16946	14977
	TAG 16_0-18_2-18_3_9.7	positive	60127	98613	110150	100233	8631	14158	19264	15805
	TAG 16_0-18_2-18_4	positive	4267	6200	9498	8619	626	1224	1460	1534
	TAG 16_0-18_2-18_4; 16_0-18_3-18_3	positive	17610	33083	44371	37333	3202	5591	7278	5945
	TAG 16_0-18_2-20_2	positive	5825	7314	7257	8547	927	992	1000	1317
	TAG 16_0-18_3-18_3	positive	17610	31953	44127	37333	3202	5591	7278	5945
	TAG 16_1-16_3-18_1; 16_2-16_2-18_1	positive	2549	4832	5813	5780	384	729	711	859
	TAG 16_1-18_1-18_1	positive	31134	47465	46901	54163	4202	7296	6974	7493
	TAG 16_1-18_1-18_2	positive	10883	13680	18053	18663	1372	1638	2537	2448
	TAG 16_1-18_1-18_3	positive	13545	20992	14418	16713	1842	2659	2012	2426
	TAG 16_1-18_1-18_3; 16_1-18_2-18_2	positive	8960	19606	27240	25352	1441	2448	3549	3389
	TAG 16_1-18_1-18_3; 16_2-18_1-18_2	positive	13545	20992	14418	16713	1842	2659	2012	2426
	TAG 16_1-18_1-18_5; 16_3-18_1-18_3	positive	4022	6002	6433	7638	794	961	1024	1284
	TAG 16_1-18_1-20_2; 18_1-18_1-18_2	positive	127560	156486	162788	169580	17132	27613	28850	25740
	TAG 16_1-18_2-18_3; 16_2-18_2-18_2; 16_3-18_1-18_2	positive	12629	21037	24506	25423	1699	2423	2546	2244
	TAG 16_2-18_1-18_1	positive	3800	5799	5711	7508	595	919	978	1191
	TAG 16_2-18_1-18_2	positive	5085	7696	8802	9518	828	1031	1451	1581
	TAG 16_2-18_1-18_3; 16_2-18_2-18_2	positive	4827	6142	7940	9215	766	928	1497	1498
	TAG 16_2-18_2-18_3	positive	2361	5053	5036	6611	508	864	829	1177
	TAG 16_2-18_2-18_3; 16_3-18_2-18_2	positive	8258	13250	14251	11980	1313	1933	2383	2401
	TAG 16_2-18_3-18_3	positive	715	2048	1640	2189	220	349	317	381
	TAG 16_3-18_1-18_2	positive	8544	12289	13817	13533	1543	1851	2367	1944
	TAG 16_3-18_1-18_3_8.8	positive	4022	6040	6433	7638	794	961	1024	1284
	TAG 16_3-18_2-18_3_8.4	positive	5336	6807	8281	4952	886	1246	1418	922
	TAG 18_0-18_1-18_1	positive	17048	21695	19526	19655	2470	2769	2451	2862
	TAG 18_1-18_1-18_1	positive	143751	216756	217620	211528	22002	35873	36606	34948
	TAG 18_1-18_1-18_2	positive	113100	156486	162788	169580	17132	27613	28850	25740
	TAG 18_1-18_1-18_3	positive	44531	62426	67706	67697	5836	8723	8803	9365
	TAG 18_1-18_2-18_2	positive	81424	116133	127474	116273	13918	19029	20417	17654
	TAG 18_1-18_2-18_3	positive	21560	37388	36022	36113	3976	5580	5626	5519
	TAG 18_1-18_2-18_3; 18_2-18_2-18_2	positive	57844	84749	76488	84950	9121	13261	11355	11870
	TAG 18_1-18_3-18_3_9.3	positive	7173	15766	11128	15489	1638	2965	1836	2121
	TAG 18_2-18_2-18_3_9.3	positive	25759	33199	36461	31333	3622	4449	6510	4369
	TAG 18_2-18_3-18_3	positive	8876	11250	10371	11536	1529	1714	1644	1830

## Sheet: Chlorella sorokiniana
			Area				Height
	Name	type	SWATH_ChlorellaSorokiniana_1	SWATH_ChlorellaSorokiniana_2	SWATH_ChlorellaSorokiniana_3	SWATH_ChlorellaSorokiniana_4	SWATH_ChlorellaSorokiniana_1	SWATH_ChlorellaSorokiniana_2	SWATH_ChlorellaSorokiniana_3	SWATH_ChlorellaSorokiniana_4
	Cer-AP t16_0_24_0	negative	4020	3925	3293	3185	795	705	545	668
	Cer-AP t17_0_24_0	negative	4847	5246	2771	4024	1064	798	474	737
	Cer-AP t18_0_24_0	negative	70737	74690	40039	64790	11691	10597	5797	10035
	Cer-AP t18_0_26_0	negative	23867	24934	11560	18106	3967	3579	2035	2397
	Cer-AP t18_1_24_0	negative	3090	1126	1935	1640	575	381	283	349
	Cer-AP t18_1_25_0	negative	2568	1530	1436	1634	476	221	350	284
	Cer-AP t20_0_24_0	negative	23867	24934	11560	18106	3967	3579	2035	2397
	Cer-AS d20_1_24_0	negative	1328	1023	1637	1328	317	254	444	378
	Cer-NDS d18_0_16_0	negative	711	814	406	816	126	220	95	220
	Cer-NDS d18_0_24_0	negative	814	1018	304	1122	126	220	63	220
	Cer-NP t17_0_26_0	negative	2043	1178	1632	88	348	349	416	63
	Cer-NP t18_0_16_0	negative	3917	6944	11284	11904	926	1546	2179	2306
	Cer-NP t18_0_24_0	negative	4849	4550	4736	6963	798	874	766	1348
	Cer-NP t18_0_26_0	negative	4028	1335	3274	5359	700	380	537	1123
	Cer-NP t20_0_26_0	negative	3380	2569	2049	2272	509	576	413	451
	Cer-NP t21_0_24_0	negative	2770	719	321	1327	636	286	159	221
	Cer-NP t22_0_26_0	negative	1944	1330	2367	2415	412	222	447	576
	Cer-NS d18_1_17_0	negative	86727	89475	79594	91606	16130	17214	14074	15435
	DGDG 14_0-18_2	negative	1648	1231	304	1235	574	380	126	384
	DGDG 14_0-18_3	negative	508	513	1031	814	220	222	382	252
	DGDG 16_0-16_0	negative	1225	1945	2040	2776	316	539	409	537
	DGDG 16_0-16_2	negative	1649	1732	4543	3558	348	316	738	739
	DGDG 16_0-16_3	negative	1993	2666	3913	3191	514	540	764	956
	DGDG 16_0-18_1	negative	5035	3826	8144	7263	824	834	1774	1379
	DGDG 16_0-18_2	negative	22064	21280	31503	35790	4709	4366	6703	6886
	DGDG 16_0-18_3	negative	8209	5095	10807	11345	1545	1617	2626	2787
	DGDG 16_1-16_2	negative	1025	1328	1023	1161	349	346	253	379
	DGDG 16_1-16_3	negative	3611	4131	5077	4069	668	1244	1243	858
	DGDG 16_1-18_3	negative	1876	1096	2900	2911	545	287	743	563
	DGDG 16_2-16_3	negative	4591	4760	4550	6933	1116	1249	1026	1750
	DGDG 16_2-18_2	negative	11899	11967	15703	18270	3179	3394	3546	4459
	DGDG 16_2-18_3	negative	15426	11302	15803	21244	4885	3101	4308	6439
	DGDG 16_2-18_4	negative	944	1116	2184	1598	352	352	761	612
	DGDG 16_3-16_3	negative	1539	1019	1753	2777	573	378	671	1019
	DGDG 16_3-18_3	negative	50349	47556	72347	80823	16112	15479	23285	24648
	DGDG 18_1-16_2	negative	3083	1945	1911	3846	858	507	451	1034
	DGDG 18_2-16_3	negative	4174	4448	6885	6096	1124	1230	2090	1422
	DGDG 18_2-18_2	negative	814	1435	1483	1646	220	381	474	444
	DGDG 18_2-18_3	negative	1211	2039	2268	3504	378	574	729	896
	DGDG 18_3-18_3	negative	6804	7169	7006	10731	2281	1904	1881	3133
	FA 16_1	negative	711	725	1527	1770	142	108	313	407
	FA 18_0	negative	23474	18263	14451	13591	5973	2845	2711	2628
	FA 18_1	negative	1993	1520	4395	3523	699	569	1496	1263
	FA 18_2	negative	6008	6261	15962	15587	1978	1994	4852	4718
	FA 18_3	negative	16274	22247	68455	61821	4314	5995	18557	16624
	LPC 16_0	negative	20543	17821	25204	28411	4373	3493	4575	5404
	LPC 16_2	negative	9579	5672	11750	10378	4141	2442	4051	4194
	LPC 16_3	negative	15797	14082	30391	27303	4211	4044	7911	6657
	LPC 17_0 (IS)	negative	52278	58370	43752	50821	8889	10717	8545	9217
	LPC 18_1	negative	3064	3001	4579	5565	794	771	859	985
	LPC 18_2	negative	22368	18631	36141	35855	2589	2242	4481	3809
	LPC 18_3_0.7	negative	12123	9300	19425	12228	5207	4136	9255	5248
	LPC 18_3_0.9	negative	28153	27651	35095	37421	4298	4207	5029	6177
	LPE 16_0	negative	41900	41304	66448	68811	8925	8493	15676	16680
	LPE 16_3	negative	3528	3097	3309	5707	1157	1090	1092	1409
	LPE 17_1 (IS)	negative	7927	9966	8054	7741	2018	2468	1614	1955
	LPE 18_1	negative	2882	2163	6464	5630	767	410	1419	1215
	LPE 18_2	negative	24227	26402	45396	46390	3643	4243	6293	6826
	LPE 18_3	negative	20171	19956	29120	32352	4313	3075	6220	5144
	LPG 16_0	negative	22404	25953	68024	74940	2503	3011	8572	10693
	LPG 16_1	negative	1992	2075	6160	7312	474	348	926	1035
	LPS 18_3	negative	10142	7395	7013	9618	2821	1914	1738	2365
	MGDG 14_0-18_2	negative	1641	1841	1626	1840	539	505	540	507
	MGDG 14_0-18_3	negative	3428	6116	5546	6932	891	1505	1059	1609
	MGDG 14_1-16_3	negative	3678	2870	4021	3280	1114	827	1280	863
	MGDG 15_1-18_2	negative	3056	2577	3115	2867	574	416	478	448
	MGDG 15_1-18_3	negative	3022	3706	3378	3804	700	859	871	1222
	MGDG 16_0-16_1	negative	1950	2101	1344	1863	316	507	255	411
	MGDG 16_0-16_2	negative	4221	3507	5242	7201	705	604	927	1468
	MGDG 16_0-16_3	negative	7790	8875	8798	10873	1583	2385	2156	2782
	MGDG 16_0-18_1	negative	1430	1018	2672	1746	285	410	574	321
	MGDG 16_0-18_2	negative	6148	6308	6884	6568	894	821	1144	1176
	MGDG 16_0-18_3	negative	23550	25107	27506	27010	3546	3785	4157	3697
	MGDG 16_1-16_1	negative	18901	15484	18315	20982	3403	2850	3296	3841
	MGDG 16_1-16_2	negative	33778	40353	39176	35876	7831	7734	6966	7450
	MGDG 16_1-16_3	negative	234462	236213	225816	256431	49685	51032	53391	54094
	MGDG 16_1-17_2	negative	2453	1575	1634	3126	508	383	321	676
	MGDG 16_1-18_1	negative	71120	54695	70276	71996	12567	11864	12627	12800
	MGDG 16_1-18_2	negative	93217	73411	82937	86104	18947	14537	16517	17768
	MGDG 16_1-18_3	negative	147121	137030	152163	173168	32249	27532	30472	34814
	MGDG 16_2-16_3	negative	193783	195103	195068	228871	59552	49494	58550	69382
	MGDG 16_2-17_2	negative	3353	3873	3362	3253	764	860	968	991
	MGDG 16_2-18_2	negative	182745	213410	194939	188442	37330	46431	48304	38157
	MGDG 16_2-18_3	negative	283017	306912	331437	317740	62561	67456	79740	80890
	MGDG 16_2-18_4	negative	39159	48730	35704	37233	9244	11533	7245	8347
	MGDG 16_3-16_3	negative	173282	219749	181845	209110	52146	65324	53253	58215
	MGDG 16_3-18_3_3.7	negative	957805	955668	958598	914900	188092	189683	194350	181215
	MGDG 16_3-18_4	negative	1363	2812	1432	1674	285	572	318	540
	MGDG 17_0-16_3	negative	3927	5403	5067	6746	803	1188	1344	1322
	MGDG 17_1-16_2	negative	8944	7321	11521	10446	2003	1587	2486	1908
	MGDG 17_1-16_3	negative	25782	20321	21186	26482	5992	6194	5033	6110
	MGDG 17_1-18_3	negative	5954	4421	5709	4854	1088	797	1062	960
	MGDG 17_2-16_3	negative	8091	8829	8535	8935	2014	2241	2152	2276
	MGDG 18_1-16_2	negative	110914	96423	109569	112324	22394	20981	23793	21615
	MGDG 18_1-18_1	negative	713	511	1646	1835	252	221	413	315
	MGDG 18_1-18_2	negative	5370	2684	5667	5752	1188	444	1017	958
	MGDG 18_1-18_3	negative	17240	15510	18546	23287	3606	3209	3824	3954
	MGDG 18_2-16_3	negative	155889	163288	182763	198120	38189	36201	44631	45997
	MGDG 18_2-18_3	negative	37931	32546	41127	40832	7010	5393	9050	7301
	MGDG 18_3-16_4	negative	561	935	1709	822	221	350	635	255
	MGDG 18_3-18_3	negative	426852	471849	403887	453408	102360	114575	96283	92055
	MGDG 19_1-16_3	negative	6613	8167	4959	7133	893	1352	827	1054
	OxPG 16_0-18_2+1O	negative	2598	2358	2567	2816	635	446	538	704
	OxPG 16_0-18_3+1O	negative	3005	4700	3368	5106	765	1233	1209	1568
	PC 12_0-13_0 (IS)	negative	3079	1962	1224	2154	760	576	379	540
	PC 15_0-18_1	negative	1341	818	2067	1444	288	223	386	320
	PC 16_0-16_1	negative	11987	8815	11548	12939	2300	1350	2044	2172
	PC 16_0-16_3	negative	31170	39681	33774	39177	6743	8687	6133	7451
	PC 16_0-18_2	negative	22799	25107	27506	28357	3546	3785	4157	3697
	PC 16_0-18_3	negative	27139	28319	30736	31876	3143	3983	4369	4039
	PC 16_1-16_3	negative	13290	11979	13388	11671	3263	2697	3235	3205
	PC 16_1-17_1	negative	2453	1575	1634	3126	508	383	321	676
	PC 16_1-18_1	negative	172971	146181	174848	174894	35381	29615	36850	33230
	PC 16_1-18_3	negative	18054	19963	19078	19094	3483	4467	3352	2878
	PC 16_2-16_2	negative	328065	319642	325403	366409	90378	84987	94476	97679
	PC 16_2-16_3	negative	23195	33878	24012	24949	5428	9479	6033	5161
	PC 16_2-18_2	negative	305486	339358	298654	462623	66143	76743	66791	78699
	PC 16_2-18_3	negative	91137	90127	97317	103559	17799	15897	20787	18457
	PC 16_3-16_3	negative	35213	48836	35827	38411	9750	13324	10693	10031
	PC 16_3-18_3	negative	224433	259684	234815	236505	54891	59639	59323	55567
	PC 18_0-18_2	negative	1129	921	1133	1847	223	158	352	380
	PC 18_1-18_2	negative	23331	18755	27627	27348	4378	3497	4519	6241
	PC 18_1-18_3_4.5	negative	9845	10562	9534	12742	1342	1463	1805	1932
	PC 18_2-18_2_4.5	negative	62893	69160	74788	73397	10979	12734	12119	12841
	PC 18_2-18_3	negative	74410	71126	70750	69161	14598	13671	15062	14387
	PC 18_3-18_3	negative	147835	164635	150816	157153	31636	36455	31452	35901
	PE 16_0-16_1	negative	16233	14217	17017	20163	2547	2500	2800	3131
	PE 16_0-16_2	negative	70685	71635	64354	77682	13685	16675	14273	15280
	PE 16_0-16_3	negative	130373	133417	122047	152919	25950	28791	28072	34159
	PE 16_0-18_1	negative	6584	5060	4748	5574	1058	923	1155	826
	PE 16_0-18_2	negative	31271	31990	34293	38213	6140	5484	5802	7807
	PE 16_0-18_3	negative	35093	32308	30500	41166	6401	5416	6048	7922
	PE 16_1-18_3	negative	5513	5607	4045	6096	1492	1123	927	1119
	PE 16_2-16_3	negative	5393	5558	4499	4762	1578	1863	1118	1025
	PE 16_2-18_2	negative	14007	13590	10430	10145	3705	3045	2378	2368
	PE 16_2-18_3	negative	19758	21289	16576	19257	4652	5316	3673	5144
	PE 16_3-16_3	negative	7976	14984	11340	10805	2907	5295	3334	3619
	PE 16_3-18_3	negative	64540	83489	59116	66453	17717	22503	15149	18351
	PE 17_0-17_0 (IS)	negative	104291	103497	96952	96009	18097	18068	16850	17052
	PE 18_1-16_3	negative	8127	8836	7786	9406	1569	1579	1482	2323
	PE 18_1-18_2	negative	11672	13230	11657	11900	1509	2384	2395	1700
	PE 18_2-16_3	negative	21505	18950	18374	21327	5421	5149	4400	4936
	PE 18_2-18_2	negative	107025	105895	101579	112203	20075	21222	20669	19957
	PE 18_2-18_3_4.2	negative	69150	67363	58632	101010	13887	17329	11886	15703
	PE 18_3-18_3	negative	77068	95100	72969	85410	18309	22002	16768	18627
	PG 14_0-16_0	negative	711	1024	516	204	157	381	163	127
	PG 14_0-18_3	negative	1129	925	821	946	443	445	160	233
	PG 15_0-18_2	negative	608	203	407	406	157	63	189	126
	PG 16_0-16_0	negative	134846	108458	133520	159145	26462	20690	26042	29576
	PG 16_0-16_1_4.3	negative	4307	4026	6733	5140	736	922	1161	931
	PG 16_0-16_1_4.6	negative	10272	13058	11766	10691	2002	2951	2040	2077
	PG 16_0-16_2	negative	2455	1555	2276	1628	574	417	445	412
	PG 16_0-17_1	negative	19753	19346	20804	24614	3485	3787	3636	4390
	PG 16_0-17_2	negative	3305	2958	3398	4205	892	667	861	891
	PG 16_0-18_1	negative	100014	84144	94937	121259	17325	14857	16936	21501
	PG 16_0-18_2	negative	204291	181246	215057	207657	41384	36166	40075	42666
	PG 16_0-18_3	negative	282608	261488	299951	396196	63701	53214	61688	83200
	PG 16_1-18_1_4.7	negative	18021	17582	15591	17347	2863	2986	2452	3243
	PG 16_1-18_2	negative	30526	24091	26160	31823	6880	5432	4844	7471
	PG 16_1-18_3	negative	158769	155945	158219	165784	38204	38626	36550	39373
	PG 16_2-18_3	negative	3082	2908	3370	3916	543	600	667	668
	PG 17_0-17_0 (IS)	negative	272623	268991	262591	263205	42202	46836	43161	46873
	PI 16_0-16_1	negative	9619	9007	15527	16531	1447	1545	3079	2545
	PI 16_0-16_2	negative	32217	34717	50983	69754	7840	9771	14443	18439
	PI 16_0-16_3	negative	70232	63325	103365	126844	19236	16810	31284	31556
	PI 16_0-18_1	negative	68076	66219	99678	149680	16363	14393	18660	32171
	PI 16_0-18_2	negative	145226	130541	216156	283488	34546	27532	50075	69393
	PI 16_0-18_3	negative	107934	97371	157207	167333	28991	23827	39168	45113
	PI 16_1-18_1	negative	145226	130541	216156	283488	34546	27532	50075	69393
	PI 22_1-18_3	negative	38621	27381	27818	30184	12271	7766	6910	6579
	PS 16_0-18_2	negative	2891	1494	1048	4076	803	612	487	925
	PS 16_0-18_3	negative	31170	38642	33557	37055	6743	8687	6133	7451
	SM d18_1_17_0 (IS)	negative	74098	71702	70652	68854	12087	10551	12134	11906
	CE 22_1 (IS)	positive	169624	183526	210553	163090	26696	31023	35699	24824
	DAG 12_0-12_0 (IS)	positive	72229	64777	59341	62091	20454	16744	15543	17381
	DAG 16_0-16_2	positive	5900	6837	5536	6088	1349	1319	1241	1303
	DAG 16_0-16_3	positive	15018	14369	15891	14027	2498	2965	3185	2982
	DAG 16_0-18_1	positive	6982	5477	5789	6915	1254	1033	1285	1345
	DAG 16_0-18_2	positive	26186	25646	30280	31788	4510	4872	5766	5996
	DAG 16_0-18_3	positive	22686	25382	22824	26720	4908	4566	4140	4738
	DAG 16_1-16_3	positive	6804	6607	5822	10774	1375	1540	1186	2142
	DAG 16_1-18_1	positive	1190	1234	1448	2583	319	319	259	831
	DAG 16_1-18_3_5.2	positive	6891	5883	4643	5512	1184	1121	762	1053
	DAG 16_2-16_3	positive	14114	17358	18418	22473	2905	4048	3810	4219
	DAG 16_2-18_2	positive	8767	6739	5466	7850	1974	1416	956	1420
	DAG 16_2-18_3	positive	12358	10447	12274	13562	2196	2154	2896	2978
	DAG 16_3-18_3_4.3	positive	63358	58858	85319	99896	15539	13393	21130	24338
	DAG 18_1-16_2	positive	1433	1546	2668	1764	283	350	634	383
	DAG 18_1-18_2	positive	2348	2761	2769	2268	506	601	570	705
	DAG 18_1-18_3_5.8	positive	5662	4264	2247	3286	1153	924	441	635
	DAG 18_2-16_3	positive	11187	8319	10349	13260	2736	2129	2134	2908
	DAG 18_2-18_2	positive	7718	6925	6189	6117	1931	1376	1273	1254
	DAG 18_2-18_3_5.3	positive	13463	12065	11093	12525	3054	2553	2319	2550
	DAG 2_0-18_1 (IS)	positive	52536	55658	46882	49345	17371	18983	14758	16287
	MAG 17_0 (IS)	positive	2271	1587	1130	1546	961	445	445	446
	SQDG 14_0-16_0	positive	2895	6483	6315	9755	575	1610	1359	2307
	SQDG 14_0-18_3	positive	4218	4145	4036	6470	1178	1474	1215	1809
	SQDG 16_0-16_0	positive	288954	323054	372828	427223	52853	66861	78952	87752
	SQDG 16_0-16_1	positive	18773	20324	30324	29351	3999	3928	6669	6828
	SQDG 16_0-16_2	positive	7519	12671	14703	14459	1741	2642	3090	3312
	SQDG 16_0-16_3	positive	11410	10857	15140	12983	3342	3279	4349	2975
	SQDG 16_0-18_0	positive	14278	11220	14623	20450	3146	2897	3721	4935
	SQDG 16_0-18_1	positive	92221	78418	115663	160641	16494	16051	24546	30285
	SQDG 16_0-18_2	positive	130877	124825	183614	210995	24643	24154	34968	41210
	SQDG 16_0-18_3	positive	478758	492982	615245	663796	120100	117125	156693	156209
	SQDG 16_1-18_3	positive	4174	3732	4983	7110	927	1218	1223	1618
	SQDG 16_3-18_3	positive	11435	12319	12557	12700	3850	4131	3874	4243
	SQDG 18_2-18_3	positive	2586	1847	3083	3028	736	472	890	856
	SQDG 18_2-18_4	positive	1871	2733	3537	2911	711	1010	1227	963
	SQDG 18_3-18_3	positive	16108	19972	17094	18677	5986	6784	5968	6030
	TAG 12_0-16_0-16_0	positive	3796	4192	3171	3416	411	602	475	380
	TAG 12_0-16_0-16_0; 14_0-14_0-16_0	positive	16984	16677	14863	16976	2172	1946	1880	2042
	TAG 12_0-16_0-16_1	positive	4126	4704	3296	5774	861	794	509	546
	TAG 12_0-16_0-16_1; 14_0-14_1-16_0	positive	4126	4335	3296	5288	861	794	509	546
	TAG 12_0-16_0-18_1; 14_0-14_0-18_1	positive	6563	7722	6691	7539	988	1252	1047	760
	TAG 12_0-18_1-20_3; 14_0-18_1-18_3	positive	4132	7407	6275	13254	380	925	862	1664
	TAG 14_0-14_0-16_0	positive	16984	16677	14863	17233	2172	1946	1880	2042
	TAG 14_0-14_0-16_0; 14_0-15_0-15_0	positive	18188	18340	17080	18832	2304	2403	2092	2704
	TAG 14_0-14_0-18_1	positive	6563	7722	6691	7539	988	1252	1047	760
	TAG 14_0-15_0-17_1; 14_0-16_0-16_1	positive	26694	35919	31826	33709	2708	3036	3761	3061
	TAG 14_0-16_0-16_0	positive	64739	62855	52288	51720	7624	7556	7154	6784
	TAG 14_0-16_0-16_1	positive	35180	35893	26869	42267	4414	4646	2672	4792
	TAG 14_0-16_0-16_1; 15_0-15_0-16_1	positive	36013	35893	26869	42267	4414	4646	2672	4792
	TAG 14_0-16_0-18_0	positive	10226	7949	8134	9995	1414	1184	1086	1123
	TAG 14_0-16_0-18_0; 15_0-16_0-17_0; 16_0-16_0-16_0	positive	91333	87258	79501	83295	12201	9937	10424	10423
	TAG 14_0-16_0-18_1	positive	25594	33468	28930	31358	3426	4169	3939	4460
	TAG 14_0-16_0-18_1; 15_0-16_0-17_1; 16_0-16_0-16_1	positive	65982	74831	66968	86897	7770	8601	8897	9541
	TAG 14_0-16_0-18_2	positive	8452	10272	10751	12924	1251	1354	1613	1244
	TAG 14_0-16_1-18_0	positive	4591	6059	3922	5908	799	832	738	674
	TAG 14_0-17_0-18_1; 15_0-16_0-18_1	positive	13035	18232	14906	15181	1579	1887	1500	2206
	TAG 14_0-17_0-18_1; 15_0-17_0-17_1	positive	14908	9840	13294	9809	2077	1740	1895	1807
	TAG 14_0-18_1-18_1	positive	8570	8517	7289	8607	1443	1320	1083	1622
	TAG 14_0-18_1-18_2; 16_1-16_1-18_1	positive	16420	21746	20443	19473	1239	2095	2030	2203
	TAG 14_0-18_2-18_2	positive	6293	8957	11379	12354	925	1152	1383	1371
	TAG 14_0-18_2-18_3; 16_0-16_3-18_2	positive	6596	7717	10665	11783	985	1144	1765	1863
	TAG 15_0-15_1-16_0	positive	5049	4527	4395	5929	642	604	796	893
	TAG 15_0-16_0-18_1	positive	14497	18232	14906	15181	1579	1887	1500	2206
	TAG 15_0-17_0-17_1; 16_0-16_0-17_1	positive	12252	18077	12641	14822	1539	2240	1315	1710
	TAG 15_0-17_0-17_1; 16_0-16_1-17_0	positive	14908	9840	13010	11108	2077	1740	1895	1807
	TAG 16_0-16_0-16_0	positive	90253	87258	81637	83295	12201	9937	10424	10423
	TAG 16_0-16_0-16_1	positive	51959	62697	44406	68326	5544	7565	4945	8167
	TAG 16_0-16_0-17_1	positive	11430	18077	12641	15916	1539	2240	1315	1710
	TAG 16_0-16_0-18_1	positive	50371	64712	57696	72550	7564	8072	8615	10315
	TAG 16_0-16_0-18_2	positive	24391	30057	32347	48605	3263	4535	4573	8728
	TAG 16_0-16_1-17_0	positive	19556	21832	13914	20031	1995	2069	1291	2067
	TAG 16_0-16_1-18_1	positive	64201	80222	82617	112270	8702	11698	12459	19084
	TAG 16_0-16_1-18_2; 16_1-16_1-18_1	positive	38123	41755	32794	47527	3050	3475	2873	4022
	TAG 16_0-16_2-18_1; 16_1-16_1-18_1	positive	16755	21746	20443	19473	1239	2095	2030	2203
	TAG 16_0-16_2-18_3	positive	5137	4405	6152	10664	860	961	1027	1581
	TAG 16_0-16_2-18_3; 16_0-16_3-18_2	positive	11217	9117	14426	19454	2169	1834	2202	3312
	TAG 16_0-16_3-18_1	positive	5658	5907	6469	8719	888	1053	1095	1418
	TAG 16_0-16_3-18_2	positive	6042	9037	6357	11342	1092	1374	1023	2187
	TAG 16_0-16_3-18_2; 16_1-16_3-18_1	positive	6042	8732	6357	11342	1092	1374	1023	2187
	TAG 16_0-16_3-18_3	positive	13126	10949	12399	25141	2425	2000	2105	4552
	TAG 16_0-18_0-18_1	positive	20931	19085	22856	16434	2826	3347	3481	2304
	TAG 16_0-18_1-18_1	positive	105035	132006	136177	144122	14512	20725	20036	20662
	TAG 16_0-18_1-18_2	positive	49914	62534	64473	64801	8060	8917	9651	10204
	TAG 16_0-18_1-18_3	positive	18964	24088	26778	30305	2220	4106	3741	3766
	TAG 16_0-18_1-20_2	positive	3506	4118	3603	2814	605	514	733	513
	TAG 16_0-18_2-18_2; 16_1-18_1-18_2	positive	26817	34000	35400	35985	4381	5006	5780	7209
	TAG 16_0-18_2-18_3; 16_1-18_2-18_2	positive	15064	21175	25953	30712	2316	3218	3766	4596
	TAG 16_0-18_2-18_3_9.7	positive	16562	21866	29338	35204	2148	3499	4680	5753
	TAG 16_0-18_2-18_4; 16_0-18_3-18_3	positive	8052	10468	10494	15553	1211	1489	1603	2392
	TAG 16_0-18_2-20_2	positive	2042	2145	2873	2890	348	412	475	477
	TAG 16_0-18_3-18_3	positive	8052	10468	10494	15553	1211	1489	1603	2392
	TAG 16_1-16_3-18_3	positive	4859	4210	4219	8688	925	919	734	1569
	TAG 16_1-16_3-18_3; 16_2-16_2-18_3	positive	4841	3175	4531	8988	736	695	1053	1567
	TAG 16_1-18_1-18_1	positive	13789	20295	16757	22431	1740	2267	2389	2485
	TAG 16_1-18_1-18_2	positive	3418	5980	6571	6570	588	900	668	858
	TAG 16_1-18_1-18_3	positive	4565	4706	6588	6090	732	866	1054	997
	TAG 16_1-18_1-18_3; 16_2-18_1-18_2	positive	4489	4680	6588	6090	732	866	1054	997
	TAG 16_1-18_1-20_2; 18_1-18_1-18_2	positive	45362	47739	54454	62092	7274	6273	8887	9575
	TAG 16_1-18_2-18_3; 16_2-18_2-18_2; 16_3-18_1-18_2	positive	6549	7993	6131	11963	987	766	1056	1427
	TAG 16_2-16_3-18_2	positive	2972	1836	2867	4436	572	377	507	731
	TAG 16_2-16_3-18_3	positive	6608	5994	7124	15973	1144	1020	1281	3024
	TAG 16_2-16_4-18_2	positive	1143	1329	716	2993	284	252	158	547
	TAG 16_2-16_4-18_2; 16_3-16_3-18_2	positive	1742	1435	1841	2785	413	413	410	735
	TAG 16_2-18_1-18_1	positive	1263	2263	1364	1879	228	352	263	460
	TAG 16_2-18_3-18_3	positive	6812	4518	5379	9147	1282	858	933	1276
	TAG 16_3-16_3-18_2	positive	1742	1435	1841	2785	413	413	410	735
	TAG 16_3-16_3-18_3	positive	14548	13160	12844	26954	2837	2543	2538	5360
	TAG 16_3-18_2-18_3_8.4	positive	11489	7432	11102	22525	1981	1088	1906	4112
	TAG 16_3-18_3-18_3	positive	57208	46873	64814	133104	10215	8771	11204	23214
	TAG 18_1-18_1-18_1	positive	66100	66870	78013	75482	10386	10008	12912	10407
	TAG 18_1-18_1-18_2	positive	45362	47739	54454	62092	7274	6273	8887	9575
	TAG 18_1-18_1-18_3	positive	10768	17390	18886	21691	2027	2570	2895	2812
	TAG 18_1-18_2-18_2	positive	29864	26972	31832	33733	4596	4524	4927	4912
	TAG 18_1-18_2-18_3	positive	8112	8391	10460	11540	1777	1817	1894	1613
	TAG 18_1-18_2-18_3; 18_2-18_2-18_2	positive	22358	18295	18804	20656	3230	2776	3218	2903
	TAG 18_2-18_2-18_3_9.3	positive	9022	9333	8981	12547	1479	1450	1396	1759
	TAG 18_2-18_3-18_3	positive	4308	3901	5517	6529	954	796	956	1314

## Sheet: Chlorella variabilis
			Area				Height
	Name	type	SWATH_ChlorellaVariabilis_1	SWATH_ChlorellaVariabilis_2	SWATH_ChlorellaVariabilis_3	SWATH_ChlorellaVariabilis_4	SWATH_ChlorellaVariabilis_1	SWATH_ChlorellaVariabilis_2	SWATH_ChlorellaVariabilis_3	SWATH_ChlorellaVariabilis_4
	Cer-ADS d18_0_16_0	negative	25915	25129	20103	11572	5590	5417	4459	3073
	Cer-ADS d18_0_24_0	negative	43896	37194	33112	21617	8065	6576	5245	3534
	Cer-ADS d18_0_24_1	negative	22540	22306	21296	15268	3768	3684	3366	2752
	Cer-AP t16_0_24_0	negative	1019	1836	1526	816	316	474	252	159
	Cer-AP t17_0_24_0	negative	4571	3685	2568	2449	906	542	541	411
	Cer-AP t18_0_24_0	negative	201387	207693	156614	192149	31222	33229	30761	36989
	Cer-AP t18_0_24_1	negative	123946	156723	103888	161261	23538	27440	16371	27252
	Cer-AP t18_0_25_0	negative	47549	55326	36093	79747	7225	10279	6424	14993
	Cer-AP t18_0_25_1	negative	16226	25892	15351	32072	2714	4478	2672	6491
	Cer-AP t18_0_26_0	negative	62174	74157	44651	99138	11965	12677	8174	15784
	Cer-AP t20_0_24_0	negative	62465	74157	44651	99138	11965	12677	8174	15784
	Cer-AS d20_1_24_0	negative	1229	1741	1949	3506	222	287	289	509
	Cer-NDS d18_0_16_0	negative	12856	5495	12090	1534	2373	1252	2828	411
	Cer-NDS d18_0_24_0	negative	17201	9905	13094	5267	2813	1474	2246	862
	Cer-NDS d18_0_24_1	negative	6085	3277	4867	3490	1152	602	931	796
	Cer-NDS d18_0_26_0	negative	4523	4015	3930	4218	667	768	802	702
	Cer-NP t17_0_24_0	negative	1652	405	1431	1224	705	94	189	253
	Cer-NP t17_0_26_0	negative	8655	6070	4346	11267	1704	1024	992	2419
	Cer-NP t18_0_16_0	negative	15447	5066	14189	3293	3242	1349	3375	830
	Cer-NP t18_0_24_0	negative	24071	12970	16170	13780	4398	2445	2271	2383
	Cer-NP t18_0_26_0	negative	14420	13243	12844	20132	2251	2098	2132	3205
	Cer-NP t20_0_26_0	negative	2661	1428	1738	1943	414	189	348	414
	Cer-NP t21_0_24_0	negative	813	1018	2053	2667	126	189	543	476
	Cer-NP t22_0_26_0	negative	1341	932	2575	1539	443	254	477	317
	Cer-NS d18_1_17_0	negative	103315	109340	84945	109430	15845	20489	14923	19778
	DGDG 14_0-18_2	negative	1025	2471	700	1741	254	671	189	476
	DGDG 14_0-18_3	negative	1635	2372	1332	1744	285	641	380	349
	DGDG 16_0-16_0	negative	16794	20713	14825	16940	3045	4167	2904	3171
	DGDG 16_0-16_1	negative	5410	9334	6692	11335	1187	1534	1312	2370
	DGDG 16_0-16_2	negative	11232	14813	11481	16207	2258	3057	2570	3556
	DGDG 16_0-16_3	negative	17209	22548	17886	21045	4662	5833	4155	4671
	DGDG 16_0-18_1	negative	16874	32610	21007	31332	2723	6683	3675	5492
	DGDG 16_0-18_2	negative	189256	253737	206919	238047	37760	47430	44369	40741
	DGDG 16_0-18_3	negative	17758	19972	16250	27729	4012	4302	3070	6357
	DGDG 16_1-16_1	negative	1159	3956	3392	4314	253	678	539	888
	DGDG 16_1-16_2	negative	3424	9375	4540	12269	860	1887	1192	2389
	DGDG 16_1-16_3	negative	9808	17271	13317	28907	2127	3920	3332	7484
	DGDG 16_1-18_2	negative	12286	15079	14274	24900	2768	2867	2953	4370
	DGDG 16_1-18_3	negative	9326	15831	10523	15502	2509	2987	2316	3578
	DGDG 16_2-16_2	negative	5635	11485	7117	14895	1465	2067	1739	4271
	DGDG 16_2-16_3	negative	12256	20867	10328	36472	3817	6661	3151	10412
	DGDG 16_2-18_2	negative	82880	118784	91146	79585	23553	29205	24337	20528
	DGDG 16_2-18_3	negative	52700	93340	59474	99252	15131	25712	16693	31594
	DGDG 16_2-18_4	negative	5851	9234	3642	9898	1760	3236	1028	2976
	DGDG 16_3-16_3	negative	1762	3087	1954	4768	675	925	763	1508
	DGDG 16_3-18_3	negative	220490	275839	153456	355249	72709	85418	45054	105070
	DGDG 18_1-16_2	negative	4893	8231	4739	9457	1121	1414	1213	1651
	DGDG 18_1-18_2	negative	4026	3666	3462	5555	696	956	730	1150
	DGDG 18_1-18_3	negative	3080	4976	4249	7527	770	1281	866	1719
	DGDG 18_2-16_3	negative	39159	55522	36526	49855	10968	16716	10429	15573
	DGDG 18_2-18_2	negative	13325	21900	15325	31889	2856	5005	3582	6509
	DGDG 18_2-18_3	negative	17178	28453	18271	41965	3857	8277	4102	11340
	DGDG 18_3-18_3	negative	54346	85296	60116	155041	14579	23725	15845	43335
	FA 16_1	negative	311	209	261	1638	52	57	48	457
	FA 18_0	negative	12582	14309	11538	13482	2805	3100	2247	3077
	FA 18_1	negative	1642	1182	1735	1990	607	406	497	625
	FA 18_2	negative	5614	2111	5336	2180	1739	696	1502	637
	FA 18_3	negative	4624	2057	4373	2615	1162	579	1290	678
	LPC 16_0	negative	2105	407	1436	711	413	158	348	126
	LPC 16_2	negative	101	101	819	419	63	63	380	157
	LPC 16_3	negative	202	599	610	550	94	252	220	222
	LPC 17_0 (IS)	negative	56216	56699	51738	51117	10566	10050	10256	8970
	LPC 18_2	negative	907	2048	2038	2552	222	507	476	411
	LPC 18_3_0.7	negative	305	716	409	1127	157	317	222	570
	LPC 18_3_0.9	negative	724	712	814	818	189	189	220	380
	LPE 16_0	negative	2880	2161	3388	1540	637	664	573	346
	LPE 16_3	negative	509	512	924	716	189	285	445	254
	LPE 17_1 (IS)	negative	12687	13207	9250	8861	3105	2872	2207	2526
	LPG 16_0	negative	11206	8987	9002	21804	1858	1351	1481	3634
	LPS 18_3	negative	1457	2511	1690	5007	500	889	572	1859
	MGDG 14_0-18_2	negative	1127	1025	1230	1543	382	284	382	382
	MGDG 14_0-18_3	negative	1974	3506	1930	3089	510	1019	749	688
	MGDG 15_1-18_2	negative	1939	2644	1449	2615	381	410	317	448
	MGDG 16_0-16_0	negative	4062	6959	3904	4432	740	1405	636	855
	MGDG 16_0-16_1	negative	4270	8190	6525	11621	763	1574	1313	1983
	MGDG 16_0-16_2	negative	14451	16831	19883	13593	3344	3378	4694	2563
	MGDG 16_0-16_3	negative	21245	19396	21115	19407	4012	4010	4294	3829
	MGDG 16_0-18_1	negative	14641	24202	16120	12137	2840	4069	2479	2628
	MGDG 16_0-18_2	negative	51339	71877	46469	53594	7927	11014	8125	8139
	MGDG 16_0-18_3	negative	74555	88048	63976	83333	11518	12578	10870	14446
	MGDG 16_1-16_1	negative	5146	16480	8517	35267	1149	2593	1408	5278
	MGDG 16_1-16_2	negative	32021	75928	38987	91242	7220	14791	6814	19231
	MGDG 16_1-16_3	negative	74704	139508	70631	174246	15331	29763	14071	36301
	MGDG 16_1-17_2	negative	1268	2069	1034	2036	254	384	221	615
	MGDG 16_1-18_1	negative	16625	39506	20666	35276	2856	6686	3380	6150
	MGDG 16_1-18_2	negative	59627	140840	74741	156189	11491	25839	14119	31751
	MGDG 16_1-18_3	negative	40369	65403	49077	105071	6451	10429	7467	17655
	MGDG 16_2-16_3	negative	73138	126568	81404	192486	21533	38872	22369	58969
	MGDG 16_2-17_2	negative	2907	5851	4560	4958	669	1779	1281	1183
	MGDG 16_2-18_2	negative	372911	617217	447075	598515	74961	120017	85778	114323
	MGDG 16_2-18_3	negative	366168	484496	314073	463015	95259	109483	71800	100856
	MGDG 16_2-18_4	negative	17250	25520	19357	29844	3734	5278	4009	5812
	MGDG 16_3-16_3	negative	15704	26940	18217	48935	3842	7996	5635	15444
	MGDG 16_3-18_3_3.7	negative	589818	752064	604585	800699	150096	170403	154073	175341
	MGDG 17_1-16_2	negative	3415	9233	3549	6902	923	2453	906	1874
	MGDG 17_1-18_3	negative	2467	4521	2367	4149	603	902	574	676
	MGDG 17_2-16_3	negative	3342	6936	3855	6138	1101	2069	1129	1545
	MGDG 18_1-16_2	negative	46369	127959	62886	142969	9393	27852	13709	28953
	MGDG 18_1-18_1	negative	2697	4927	1953	4598	444	638	538	536
	MGDG 18_1-18_2	negative	47377	70071	48399	76514	6490	8729	6117	8102
	MGDG 18_1-18_3	negative	14034	20184	14286	28444	2334	4242	2184	5771
	MGDG 18_2-16_3	negative	183284	246683	182848	198400	42109	59532	39544	43267
	MGDG 18_2-18_2	negative	105977	164954	109239	162664	20517	29012	21727	27861
	MGDG 18_2-18_3	negative	89210	133953	81292	196875	15543	27937	13902	38440
	MGDG 18_3-18_3	negative	343614	553832	310621	654545	78386	134957	65065	137788
	OxPG 16_0-18_1+1O	negative	32738	11620	29805	3247	4961	1707	4698	668
	OxPG 16_0-18_2+1O	negative	29717	15645	38238	1277	4479	2076	4960	189
	OxPG 16_0-18_3+1O	negative	15093	4884	9825	842	2645	734	1552	191
	OxPI 16_0-18_1+1O	negative	14113	4207	16508	552	3934	1182	3406	149
	PC 12_0-13_0 (IS)	negative	2059	1697	1846	1742	666	584	476	569
	PC 15_0-18_1	negative	1769	2328	1902	1140	359	493	464	257
	PC 16_0-16_0	negative	34569	36514	31725	24776	5001	4316	4274	3308
	PC 16_0-16_1	negative	28109	34599	23554	34682	4797	5960	3734	6025
	PC 16_0-16_3	negative	49932	63213	48047	69638	8855	11578	9229	12340
	PC 16_0-17_1	negative	4154	5058	1327	4398	508	1024	285	808
	PC 16_0-18_1	negative	112307	168927	112939	146523	14084	19549	13263	16026
	PC 16_0-18_2	negative	77699	91545	63976	85654	11518	12578	10870	14446
	PC 16_0-18_3	negative	48182	56372	45696	59836	6163	7916	6162	8406
	PC 16_1-16_3	negative	3486	8073	3293	10504	1117	1936	775	2320
	PC 16_1-18_1	negative	85401	205385	110432	266223	16521	36892	22097	48647
	PC 16_1-18_3	negative	15005	21163	12159	23848	2051	2883	2296	3785
	PC 16_2-16_2	negative	118998	216158	126414	318198	36578	60204	33053	90058
	PC 16_2-16_3	negative	2503	1684	2305	3313	486	381	351	634
	PC 16_2-18_2	negative	307054	425105	366451	467073	70744	94037	93169	108259
	PC 16_2-18_3	negative	24136	37825	23169	45207	4470	7594	5099	10948
	PC 16_3-16_3	negative	1102	1131	817	813	381	414	191	283
	PC 16_3-18_3	negative	31075	34425	27890	46784	5709	7079	6305	8731
	PC 17_1-18_2	negative	919	1963	1231	2377	222	353	191	416
	PC 18_1-16_3	negative	16993	27780	17677	20863	3750	7718	3984	4355
	PC 18_1-17_2	negative	511	308	821	742	127	128	223	158
	PC 18_1-18_1	negative	47377	70071	48399	76629	6490	8729	6117	8102
	PC 18_1-18_2	negative	62635	86098	57527	92476	9733	13284	7521	14286
	PC 18_1-18_3_4.5	negative	37402	50701	38022	72706	5758	7410	5949	13851
	PC 18_2-18_2_4.5	negative	168718	249752	180273	280655	27915	43466	34438	52434
	PC 18_2-18_3	negative	102636	148063	107210	155421	17509	23836	17580	33078
	PC 18_3-18_3	negative	82157	104979	57904	120675	15594	18900	11278	21548
	PE 16_0-16_1	negative	50375	57693	43413	44616	8039	9447	6938	7695
	PE 16_0-16_2	negative	188264	256060	170415	175184	36691	44492	31244	29963
	PE 16_0-16_3	negative	301901	364811	264860	296448	66730	71133	55923	62483
	PE 16_0-18_1	negative	24303	24264	21754	19557	3990	3987	3091	2927
	PE 16_0-18_2	negative	102368	128302	90794	101914	20634	26530	17016	19508
	PE 16_0-18_3	negative	75116	99739	61796	84729	15048	18421	12085	16106
	PE 16_1-18_3	negative	7515	5746	4523	9419	1267	1551	1108	1709
	PE 16_2-16_3	negative	1638	2587	1737	3018	413	993	412	474
	PE 16_2-18_2	negative	34831	52686	29795	38132	7449	9899	6885	8877
	PE 16_2-18_3	negative	20138	27288	19351	25252	5100	6168	5170	5649
	PE 16_3-16_3	negative	715	507	509	820	189	126	189	317
	PE 16_3-18_3	negative	37684	44896	31738	66457	11042	11052	9214	18813
	PE 17_0-17_0 (IS)	negative	112521	99639	109154	100374	19647	16383	18496	16322
	PE 18_1-16_3	negative	30872	52482	34984	55197	7177	11319	7758	12793
	PE 18_1-18_1	negative	13804	22179	13168	20794	2169	3210	2179	3040
	PE 18_1-18_2	negative	37807	68463	43432	66055	5228	11638	6345	10063
	PE 18_2-16_3	negative	42277	50394	34996	41839	9736	11883	7446	9649
	PE 18_2-18_2	negative	176776	282868	184406	231292	34672	52062	35065	44734
	PE 18_2-18_3_4.2	negative	105632	157162	105321	159813	18600	35009	21562	32209
	PE 18_3-18_3	negative	46153	67643	39985	93165	10993	16738	8750	21209
	PG 14_0-16_0	negative	1664	1761	1341	2082	352	386	354	608
	PG 15_0-18_2	negative	612	509	713	613	221	157	158	190
	PG 16_0-16_0	negative	353662	377977	299998	354216	57871	73904	57468	70747
	PG 16_0-16_1_4.3	negative	7162	11247	8626	8868	1446	2340	1713	1810
	PG 16_0-16_1_4.6	negative	4860	4333	3333	7444	1085	773	831	1508
	PG 16_0-16_2	negative	3741	4421	2681	2593	832	794	868	446
	PG 16_0-17_1	negative	14846	18198	13421	18487	2540	3020	1876	2986
	PG 16_0-17_2	negative	2494	3461	1904	3566	538	794	350	608
	PG 16_0-18_1	negative	161440	276894	172573	223022	28505	44708	31590	40466
	PG 16_0-18_2	negative	478423	633219	488043	539638	78905	107170	92084	110347
	PG 16_0-18_3	negative	135741	217653	120685	219991	24636	42684	24725	45430
	PG 16_1-18_2	negative	7443	8827	6447	18853	1365	1998	1287	4378
	PG 16_1-18_3	negative	12102	25075	10014	37861	2869	4500	2092	8898
	PG 17_0-17_0 (IS)	negative	288221	246858	252111	247285	47098	40055	45379	41055
	PI 16_0-16_0	negative	28734	21588	21526	14133	6095	4627	4407	2591
	PI 16_0-16_1	negative	82982	144823	75791	112319	17882	33041	15433	24947
	PI 16_0-16_2	negative	59547	63805	48549	47571	13994	18379	12827	11497
	PI 16_0-16_3	negative	59403	69044	53447	65294	13645	20724	15801	17241
	PI 16_0-18_1	negative	370071	406991	279784	391311	69363	73765	50967	78414
	PI 16_0-18_2	negative	679999	863999	619965	647190	143684	160640	133355	139272
	PI 16_0-18_3	negative	440281	569638	375070	589499	111603	135138	85769	132415
	PI 16_1-18_1	negative	679999	863999	619965	647190	143684	160640	133355	139272
	PI 22_1-18_3	negative	62651	39244	54687	31393	17786	11730	15731	9005
	PS 16_0-18_1	negative	19588	27508	19506	22361	3813	5769	4079	4319
	PS 16_0-18_2	negative	3363	5017	2595	4073	861	977	608	928
	PS 16_0-18_3	negative	48874	61048	48047	68094	8855	11578	9229	12340
	SM d18_1_17_0 (IS)	negative	74210	61462	62348	57274	10843	9879	9977	9137
	CE 22_1 (IS)	positive	121968	133799	124631	120920	20416	21680	21080	20811
	DAG 12_0-12_0 (IS)	positive	46080	45052	50306	50181	12741	11476	14205	13273
	DAG 16_0-16_1	positive	5742	6488	3471	7725	1023	1183	605	1213
	DAG 16_0-16_2	positive	7651	9961	8490	6920	1387	1525	1600	1121
	DAG 16_0-16_3	positive	10738	18807	11900	18493	2066	3847	2344	3400
	DAG 16_0-18_1	positive	16333	20440	17234	23662	2610	2857	3193	3788
	DAG 16_0-18_2	positive	52290	69312	51820	61745	9271	12078	9163	11582
	DAG 16_0-18_3	positive	31777	42101	26004	47337	5538	7066	4521	8264
	DAG 16_1-16_3	positive	3535	4516	2564	11020	894	797	760	2535
	DAG 16_1-18_1	positive	3857	4044	2285	5660	603	893	644	901
	DAG 16_1-18_2_5.6	positive	3777	8372	4546	8072	668	1339	955	1182
	DAG 16_1-18_3_5.2	positive	5727	11990	4707	15399	1223	2007	911	2846
	DAG 16_2-16_3	positive	4843	11784	5287	27679	1306	2722	1273	6516
	DAG 16_2-18_2	positive	16851	42276	14030	50330	3548	9050	3193	9700
	DAG 16_2-18_3	positive	20090	33808	15265	49484	5277	8459	3304	11010
	DAG 16_3-18_3_4.3	positive	52100	129263	42785	188742	10961	29369	8606	43201
	DAG 18_1-16_2	positive	4165	10048	3834	10676	670	1735	922	2153
	DAG 18_1-18_1_6.8	positive	15467	22137	14303	27181	3352	3687	2850	4218
	DAG 18_1-18_2	positive	20291	29588	22262	31492	3127	4836	3968	5506
	DAG 18_1-18_3_5.8	positive	19421	20764	13862	27473	3529	3649	2122	5140
	DAG 18_2-16_3	positive	14095	24303	13232	29770	3241	5297	2867	6435
	DAG 18_2-18_2	positive	34416	36354	31853	31187	6345	6301	6309	5954
	DAG 18_2-18_3_5.3	positive	21065	30450	22085	28367	4326	5866	4881	5770
	DAG 2_0-18_1 (IS)	positive	49950	47430	45410	49507	18072	14913	15660	17041
	MAG 17_0 (IS)	positive	1336	1034	1142	1553	510	353	548	513
	SQDG 14_0-16_0	positive	2360	2263	3125	1899	540	575	772	511
	SQDG 16_0-16_0	positive	555655	491399	482258	438724	114826	104788	96155	91369
	SQDG 16_0-16_1	positive	9471	14112	11380	33337	2019	2833	2336	6668
	SQDG 16_0-16_2	positive	5462	7990	5393	11779	1121	1608	1052	2674
	SQDG 16_0-16_3	positive	3190	2987	3215	8142	825	899	865	2465
	SQDG 16_0-18_1	positive	37795	61528	32274	62263	5718	12432	5319	12261
	SQDG 16_0-18_2	positive	65001	112017	67727	145742	12632	21313	12701	28282
	SQDG 16_0-18_3	positive	27701	46911	27581	150143	6475	10453	5443	36057
	SQDG 18_2-18_3	positive	1135	2676	2275	3495	474	829	763	763
	SQDG 18_3-18_3	positive	2787	2571	2411	7337	796	827	664	2204
	TAG 12_0-14_0-18_1	positive	6394	4941	4517	3491	961	864	765	793
	TAG 12_0-14_0-18_2; 13_0-13_0-18_2	positive	12567	6931	9954	4751	2493	1280	1963	1084
	TAG 12_0-14_1-18_1	positive	8173	4433	5550	2970	1250	956	890	602
	TAG 12_0-16_0-16_0; 14_0-14_0-16_0	positive	14603	10565	13418	15754	1740	1565	2169	2155
	TAG 12_0-16_0-16_1	positive	9014	6892	9388	9671	1411	1224	1240	1411
	TAG 12_0-16_0-16_1; 14_0-14_1-16_0	positive	9373	6892	9718	9863	1411	1224	1240	1411
	TAG 12_0-16_0-18_1	positive	6199	6496	5165	7754	1217	1149	790	1223
	TAG 12_0-16_0-18_1; 14_0-14_0-18_1	positive	7002	8109	5645	9572	1242	1477	1051	1511
	TAG 12_0-16_0-20_2; 12_0-18_1-18_1	positive	1645	2456	1544	2977	351	381	348	608
	TAG 12_0-18_1-20_3; 14_0-18_1-18_3	positive	422545	423424	312403	432674	65642	58420	51911	63898
	TAG 14_0-14_0-16_0	positive	14603	10565	13418	17127	1740	1565	2169	2155
	TAG 14_0-14_0-16_0; 14_0-15_0-15_0	positive	14241	16374	12743	19405	2050	2028	1872	2135
	TAG 14_0-14_0-18_1	positive	7002	8109	5645	9572	1242	1477	1051	1511
	TAG 14_0-15_0-17_1; 14_0-16_0-16_1	positive	21709	23991	18860	34110	2207	2821	2287	3970
	TAG 14_0-16_0-16_0	positive	48609	38292	48208	58006	6251	6680	4490	7365
	TAG 14_0-16_0-16_1	positive	24986	26252	24008	41116	2668	2662	2839	4007
	TAG 14_0-16_0-16_1; 15_0-15_0-16_1	positive	25821	26252	24008	41116	2668	2662	2839	4007
	TAG 14_0-16_0-18_0	positive	9961	9138	8049	11989	1600	1211	925	1483
	TAG 14_0-16_0-18_0; 15_0-16_0-17_0; 16_0-16_0-16_0	positive	111043	97979	99100	104214	18288	14539	14892	16719
	TAG 14_0-16_0-18_1	positive	27850	32863	29102	45051	3958	4972	4458	6980
	TAG 14_0-16_0-18_1; 15_0-16_0-17_1; 16_0-16_0-16_1	positive	321009	367152	286829	465913	46131	58841	44162	72036
	TAG 14_0-16_0-18_2	positive	26341	36440	22002	39014	4869	6137	3673	5823
	TAG 14_0-16_0-18_3	positive	12624	16241	11057	20576	2577	2164	2072	3480
	TAG 14_0-16_1-18_0	positive	3656	4742	5253	6559	547	702	667	1038
	TAG 14_0-16_1-18_3; 16_1-16_1-16_2	positive	147354	137851	109771	136739	21331	17450	16071	20172
	TAG 14_0-16_1-20_2; 14_0-18_1-18_2	positive	21789	28371	20214	28893	3247	4716	3644	4281
	TAG 14_0-16_1-20_3; 14_0-18_2-18_2	positive	43477	44730	34912	47410	4224	4508	3430	4921
	TAG 14_0-16_2-18_1; 16_0-16_1-16_2	positive	111185	120063	90436	117751	18073	17299	13997	16694
	TAG 14_0-16_2-18_3	positive	209461	183184	158621	192129	32001	27094	21089	28086
	TAG 14_0-16_3-18_1	positive	133540	143263	113135	135175	20931	23815	18272	20740
	TAG 14_0-16_3-18_2	positive	230556	191523	191428	202176	39574	28333	29433	33230
	TAG 14_0-16_3-18_3	positive	11918	12933	10893	19150	1933	2215	1512	2991
	TAG 14_0-17_0-18_1; 15_0-16_0-18_1	positive	12519	14978	14767	20156	1635	1641	1509	2309
	TAG 14_0-17_0-18_1; 15_0-17_0-17_1	positive	7067	9815	11451	20097	1474	1902	1606	2877
	TAG 14_0-18_1-18_1	positive	13636	15326	13444	20905	2476	2496	2118	3419
	TAG 14_0-18_1-18_2	positive	21776	28371	20214	28893	3247	4716	3644	4281
	TAG 14_0-18_1-18_2; 16_0-16_2-18_1	positive	358042	378079	297539	355978	55644	60829	44794	57227
	TAG 14_0-18_1-18_2; 16_1-16_1-18_1	positive	358042	378079	297539	355978	55644	60829	44794	57227
	TAG 14_0-18_1-18_3	positive	43477	44730	34912	47410	4224	4508	3430	4921
	TAG 14_0-18_1-18_3; 14_0-18_2-18_2	positive	43477	44730	34912	47436	4224	4508	3430	4921
	TAG 14_0-18_1-18_3; 16_0-16_1-18_3	positive	254463	392370	229632	284600	39310	70561	39252	42350
	TAG 14_0-18_2-18_2	positive	608368	585101	472337	472277	113360	97064	75013	74256
	TAG 14_0-18_2-18_2; 16_0-16_2-18_2; 16_1-16_1-18_2	positive	608368	585101	472337	472277	113360	97064	75013	74256
	TAG 14_0-18_2-18_3	positive	57255	39404	38736	39156	6383	5270	4765	4739
	TAG 14_0-18_2-18_3; 16_0-16_3-18_2	positive	449434	411681	383218	297921	73955	62060	65343	42189
	TAG 14_0-18_3-20_3	positive	5554	3695	2372	4975	602	475	480	767
	TAG 14_1-15_0-16_0	positive	3071	3304	3350	5774	350	505	349	705
	TAG 14_1-16_0-18_1	positive	13814	14726	10692	16549	1492	1523	1055	1852
	TAG 15_0-15_1-16_0	positive	1662	2869	1578	2370	478	538	413	671
	TAG 15_0-16_0-18_1	positive	12519	14978	14767	20156	1635	1641	1509	2309
	TAG 15_0-16_0-18_1; 16_0-16_0-17_1	positive	73923	82863	62535	80088	10452	11683	8694	10843
	TAG 15_0-17_0-17_1; 16_0-16_0-17_1	positive	20585	19574	14081	26089	4753	4866	3309	5516
	TAG 15_0-17_0-17_1; 16_0-16_1-17_0	positive	7067	9815	12005	17806	1474	1902	1606	2877
	TAG 15_0-18_1-18_1	positive	6728	2724	4214	6701	1081	540	800	974
	TAG 15_0-18_1-18_3; 16_0-17_1-18_3	positive	25248	33886	22120	22379	4794	5356	3685	2873
	TAG 16_0-16_0-16_0	positive	109609	97979	99100	104214	18288	14539	14892	16719
	TAG 16_0-16_0-16_1	positive	192402	206823	159048	251342	27929	36432	22672	37476
	TAG 16_0-16_0-16_2	positive	292209	345811	267149	284160	48129	57723	44751	45738
	TAG 16_0-16_0-16_3	positive	674139	698067	556012	720770	94344	93909	79974	98000
	TAG 16_0-16_0-17_1	positive	16987	17963	27654	27208	4753	4866	5425	5516
	TAG 16_0-16_0-18_1	positive	480286	427677	383458	548418	73510	70196	61567	91131
	TAG 16_0-16_0-18_2	positive	748868	908557	723867	856590	118400	142223	132869	133220
	TAG 16_0-16_1-16_1_10.0	positive	550539	647506	486639	572760	84416	100515	72023	78947
	TAG 16_0-16_1-16_3	positive	156683	163610	138293	155749	25007	25947	22380	24447
	TAG 16_0-16_1-17_0	positive	18125	18249	16548	25015	1832	2414	2021	2803
	TAG 16_0-16_1-17_1	positive	30286	43271	28030	38256	3725	5473	4047	5345
	TAG 16_0-16_1-18_1	positive	1270613	1372547	1246209	1353098	173920	177859	172681	177660
	TAG 16_0-16_1-18_2	positive	312343	392209	278969	410869	43692	64931	43342	78624
	TAG 16_0-16_1-18_2; 16_1-16_1-18_1	positive	590658	639510	441822	652931	79205	83660	53419	83057
	TAG 16_0-16_1-18_3	positive	882467	947805	726579	790784	111905	135029	99743	94476
	TAG 16_0-16_1-18_3; 16_1-16_1-18_2	positive	389248	380463	311181	407569	52310	45840	44435	50733
	TAG 16_0-16_1-18_3; 16_1-16_1-18_2; 16_1-16_2-18_1	positive	396470	394009	311181	407569	52310	45840	44435	50733
	TAG 16_0-16_2-16_3	positive	175128	149947	150581	155721	28359	24876	25070	24452
	TAG 16_0-16_2-18_1	positive	428157	439174	378659	404000	68219	64210	63836	63571
	TAG 16_0-16_2-18_1; 16_1-16_1-18_1	positive	358042	378079	297539	355978	55644	60829	44794	57227
	TAG 16_0-16_2-18_2	positive	608368	585101	472337	472277	113360	97064	75013	74256
	TAG 16_0-16_2-18_2; 16_1-16_1-18_2	positive	608368	585101	472337	472277	113360	97064	75013	74256
	TAG 16_0-16_2-18_2; 16_1-16_2-18_1	positive	538349	520517	471679	446182	85929	79699	81990	79672
	TAG 16_0-16_2-18_3	positive	454217	456423	394686	386297	64012	64819	59400	52111
	TAG 16_0-16_2-18_3; 16_0-16_3-18_2	positive	725782	685677	595062	580086	112402	121714	100713	98610
	TAG 16_0-16_2-18_3; 16_1-16_2-18_2	positive	454541	456423	394686	386297	64012	64819	59400	52111
	TAG 16_0-16_3-16_3	positive	97867	77100	79855	66068	15529	14789	11849	10758
	TAG 16_0-16_3-18_1	positive	503432	515280	418419	499143	79083	83828	77106	83427
	TAG 16_0-16_3-18_1; 16_1-16_2-18_1	positive	422545	423424	312403	432674	65642	58420	51911	63898
	TAG 16_0-16_3-18_2	positive	586464	572727	429417	514102	97681	99973	72278	89434
	TAG 16_0-16_3-18_2; 16_1-16_3-18_1	positive	586464	572727	429133	514102	97681	99973	72278	89434
	TAG 16_0-16_3-18_3	positive	506866	468665	378481	504661	75723	75174	61552	85198
	TAG 16_0-17_1-18_1	positive	44522	47832	33629	39776	6895	6763	5715	5806
	TAG 16_0-17_1-18_2	positive	38212	41317	29865	27712	5990	6592	5009	4318
	TAG 16_0-17_2-18_2	positive	15281	22238	15755	14223	2024	2581	1906	2167
	TAG 16_0-18_0-18_1	positive	37688	43939	34571	54272	5511	6584	5686	8669
	TAG 16_0-18_1-18_1	positive	971827	942195	760837	1171142	151557	143116	119828	167775
	TAG 16_0-18_1-18_2	positive	1089253	1168790	918273	1109156	152657	153457	138587	150327
	TAG 16_0-18_1-18_3	positive	764818	808214	632509	825562	109329	114054	85146	109447
	TAG 16_0-18_1-20_2	positive	15103	12875	11553	17217	2520	2328	1681	2925
	TAG 16_0-18_2-18_2; 16_1-18_1-18_2	positive	965783	1084963	835986	835430	144051	163097	136293	123768
	TAG 16_0-18_2-18_3; 16_1-18_2-18_2	positive	962659	994930	904318	813513	129160	131823	127492	113464
	TAG 16_0-18_2-18_3_9.7	positive	750825	746387	582772	580551	120758	121171	96392	102806
	TAG 16_0-18_2-18_4	positive	121780	172169	106590	109449	16513	37747	16625	17186
	TAG 16_0-18_2-18_4; 16_0-18_3-18_3	positive	285905	291979	229793	284394	48452	51716	38947	45930
	TAG 16_0-18_2-20_2	positive	35676	35007	28490	30249	5469	4348	4952	3594
	TAG 16_0-18_3-18_3	positive	285905	291979	229793	284394	48452	51716	38947	45930
	TAG 16_1-16_1-18_3; 16_1-16_2-18_2	positive	268487	237201	207878	213553	37430	25467	25392	29112
	TAG 16_1-16_2-16_3	positive	18132	16747	20357	22453	2872	2279	2309	3345
	TAG 16_1-16_2-18_2; 16_1-16_3-18_1	positive	268487	237201	207878	213553	37430	25467	25392	29112
	TAG 16_1-16_2-18_3	positive	175096	139495	129164	137904	19606	15125	13411	15556
	TAG 16_1-16_3-16_3	positive	12617	8434	10167	8306	2051	1411	1279	1252
	TAG 16_1-16_3-18_1	positive	69704	61264	56716	65977	10328	10052	7783	9232
	TAG 16_1-16_3-18_1; 16_2-16_2-18_1	positive	69576	61394	56716	65977	10328	10052	7783	9232
	TAG 16_1-16_3-18_3	positive	73652	61338	56549	60828	11584	10547	9695	10950
	TAG 16_1-16_3-18_3; 16_2-16_2-18_3	positive	188348	150644	141446	106928	31360	25586	23645	16728
	TAG 16_1-16_3-20_3	positive	2883	918	1913	1534	382	190	315	255
	TAG 16_1-16_3-20_3; 16_1-18_3-18_3	positive	37915	33214	29104	31815	4828	4704	4885	4766
	TAG 16_1-17_0-18_1	positive	14515	14204	6543	16786	1441	1585	1302	1828
	TAG 16_1-17_0-18_1; 17_0-17_1-17_1	positive	13556	9668	9531	9099	1713	1550	1223	1524
	TAG 16_1-18_1-18_1	positive	358289	331100	271304	350012	52835	57083	38268	47430
	TAG 16_1-18_1-18_2	positive	206091	201536	205890	211454	30579	29856	42910	35736
	TAG 16_1-18_1-18_3	positive	437756	457482	369695	399017	66653	67480	54266	59549
	TAG 16_1-18_1-18_3; 16_1-18_2-18_2	positive	333554	346785	261284	283275	44601	54674	39289	42725
	TAG 16_1-18_1-18_3; 16_2-18_1-18_2	positive	444128	459425	369695	402399	66653	67480	54266	59549
	TAG 16_1-18_1-18_5; 16_1-18_3-18_3	positive	38494	33214	29104	31815	4828	4704	4885	4766
	TAG 16_1-18_1-18_5; 16_3-18_1-18_3	positive	242284	197968	159940	237441	36642	33666	24914	40656
	TAG 16_1-18_1-20_2	positive	12740	10670	7753	9406	1676	1759	1258	1466
	TAG 16_1-18_1-20_2; 18_1-18_1-18_2	positive	710619	706258	591883	596068	109762	106075	95252	95284
	TAG 16_1-18_2-18_3	positive	131877	122644	102287	113816	18155	15864	12771	13215
	TAG 16_1-18_2-18_3; 16_2-18_2-18_2; 16_3-18_1-18_2	positive	577989	562699	496928	351786	96075	88957	83809	55244
	TAG 16_1-18_3-18_3_8.8	positive	37915	33214	29104	31815	4828	4704	4885	4766
	TAG 16_2-16_2-16_3	positive	36194	27457	30881	24785	7505	4653	5732	4351
	TAG 16_2-16_3-16_3	positive	26773	21942	23843	18043	4459	3579	3919	3643
	TAG 16_2-16_3-18_1	positive	53346	50951	52251	77786	10690	9178	8428	12350
	TAG 16_2-16_3-18_2	positive	117633	96684	118864	51013	21764	16157	21346	9271
	TAG 16_2-16_3-18_3	positive	183526	141814	169402	78719	30351	23523	29782	15244
	TAG 16_2-16_4-18_2	positive	49013	30373	38511	14345	7557	5814	6635	2922
	TAG 16_2-16_4-18_2; 16_3-16_3-18_2	positive	53402	33865	45090	19170	9379	5988	7713	2964
	TAG 16_2-17_1-18_1	positive	5833	7238	6133	5354	977	1088	1018	805
	TAG 16_2-18_1-18_1	positive	107331	109499	84075	124366	17550	16778	12232	19918
	TAG 16_2-18_1-18_2	positive	250815	298523	221899	211772	45700	51763	37622	39735
	TAG 16_2-18_1-18_3	positive	300287	322388	235679	204654	52701	54001	36801	31489
	TAG 16_2-18_1-18_3; 16_2-18_2-18_2	positive	300287	322388	235679	204654	52701	54001	36801	31489
	TAG 16_2-18_2-18_3	positive	194447	158108	166814	88329	31845	26008	32678	13471
	TAG 16_2-18_2-18_3; 16_3-18_2-18_2	positive	493355	373941	341276	158363	92494	71854	68431	23549
	TAG 16_2-18_3-18_3	positive	83894	61969	62428	45370	13706	9187	9591	7390
	TAG 16_3-16_3-18_2	positive	53402	33865	45090	19170	9379	5988	7713	2964
	TAG 16_3-16_3-18_3	positive	128975	100083	98965	69190	22467	18343	18188	12446
	TAG 16_3-18_1-18_2	positive	308181	249237	220296	188983	56593	45941	41785	30580
	TAG 16_3-18_1-18_3_8.8	positive	242284	197968	159940	237441	36642	33666	24914	40656
	TAG 16_3-18_2-18_3_8.4	positive	198690	132892	136162	84373	34309	28957	23091	16888
	TAG 16_3-18_3-18_3	positive	309427	201719	209957	179996	56348	36211	36103	32829
	TAG 17_0-18_1-18_2	positive	12781	10207	8201	9746	1602	1452	1199	1464
	TAG 18_0-18_1-18_1	positive	16399	17561	15837	21408	2370	2463	2650	2915
	TAG 18_1-18_1-18_1	positive	456822	445460	362639	595409	71559	75034	54746	93790
	TAG 18_1-18_1-18_2	positive	710619	706258	591883	596068	109762	106075	95252	95284
	TAG 18_1-18_1-18_3	positive	461854	433124	319988	416439	73335	70232	50127	68021
	TAG 18_1-18_2-18_2	positive	868759	789477	694062	589065	152373	126644	102670	88491
	TAG 18_1-18_2-18_3	positive	431380	381076	323559	290095	68628	66223	57799	53804
	TAG 18_1-18_2-18_3; 18_2-18_2-18_2	positive	754108	698595	609591	480613	107160	110184	106687	84112
	TAG 18_1-18_3-18_3_8.8	positive	92326	73415	60437	41336	16212	13036	11396	6258
	TAG 18_1-18_3-18_3_9.3	positive	138589	124893	96380	114888	23755	22164	13895	15481
	TAG 18_2-18_2-18_3_8.8	positive	301989	227935	210608	133242	55276	41030	41720	23324
	TAG 18_2-18_2-18_3_9.3	positive	414828	371009	323372	169212	82852	61527	61782	34187
	TAG 18_2-18_3-18_3	positive	108932	77522	67492	49152	18958	12721	11354	8003
	TAG 18_3-18_3-18_3	positive	114169	75666	70426	56852	18576	14420	11658	9725

## Sheet: Dunaliella salina
			Area			Height
	Name	type	SWATH_Dunaliella_1	SWATH_Dunaliella_2	SWATH_Dunaliella_3	SWATH_Dunaliella_1	SWATH_Dunaliella_2	SWATH_Dunaliella_3
	Cer-AP t16_0_24_0	negative	720	1539	614	285	349	191
	Cer-AP t17_0_24_0	negative	1325	1530	711	283	191	157
	Cer-AP t18_0_24_0	negative	2246	3791	2614	472	664	571
	Cer-AP t18_0_25_0	negative	1223	1533	1950	252	316	379
	Cer-AP t18_0_26_0	negative	2459	2970	2971	379	383	665
	Cer-AP t18_1_24_0	negative	1749	1017	1009	382	158	254
	Cer-AP t18_1_25_0	negative	712	1427	1743	126	251	351
	Cer-AP t20_0_24_0	negative	2459	2856	2971	379	383	665
	Cer-AS d20_1_24_0	negative	1125	711	1222	254	251	158
	Cer-NDS d14_0_12_0	negative	817	409	406	285	191	157
	Cer-NDS d18_0_26_0	negative	815	814	1837	220	126	412
	Cer-NP t17_0_26_0	negative	724	1126	1526	224	319	283
	Cer-NP t18_0_24_0	negative	712	1533	1543	189	316	445
	Cer-NP t18_0_26_0	negative	1121	1018	2272	189	220	317
	Cer-NP t20_0_26_0	negative	13363	13266	13358	2209	2365	1924
	Cer-NP t21_0_24_0	negative	1223	1125	1430	190	223	252
	Cer-NP t22_0_26_0	negative	19106	22685	25284	3009	3432	3957
	Cer-NS d18_1_17_0	negative	119639	118316	109289	20360	21013	19926
	DGDG 16_0-16_0	negative	814	915	1314	189	251	285
	DGDG 16_0-18_1	negative	3808	2979	3130	762	638	698
	DGDG 16_0-18_2	negative	6827	7762	7582	1380	1511	1645
	DGDG 16_0-18_3	negative	2359	1640	2161	605	412	609
	DGDG 16_1-18_3	negative	1021	826	829	222	254	290
	DGDG 16_2-18_2	negative	6683	8581	5903	1604	2149	1440
	DGDG 16_2-18_3	negative	5234	5644	5732	1411	1455	1851
	DGDG 16_3-18_3	negative	1431	1327	1538	410	411	636
	DGDG 18_1-16_2	negative	1229	904	616	349	252	223
	DGDG 18_1-18_2	negative	865	1120	613	283	315	285
	DGDG 18_2-16_3	negative	1956	907	1134	477	254	289
	DGDG 18_2-18_2	negative	1274	1021	816	378	221	285
	DGDG 18_2-18_3	negative	1631	1327	1225	631	221	316
	DGDG 18_3-16_4	negative	1226	406	409	317	126	128
	DGDG 18_3-18_3	negative	715	509	406	222	158	157
	FA 16_1	negative	784	473	201	195	88	43
	FA 18_0	negative	25038	24884	22872	5846	5722	5375
	FA 18_1	negative	2591	2447	2485	675	717	645
	FA 18_2	negative	128	275	260	33	118	102
	LPC 17_0 (IS)	negative	59592	49893	48040	12592	10271	8886
	LPE 17_1 (IS)	negative	12094	9948	8294	2641	2209	1729
	MGDG 14_0-18_3	negative	1239	1233	609	316	446	188
	MGDG 16_0-18_1	negative	916	1414	1136	190	283	222
	MGDG 16_0-18_2	negative	2841	3748	2424	668	539	442
	MGDG 16_0-18_3	negative	3488	3836	3278	765	805	662
	MGDG 16_1-18_3	negative	2089	2278	4263	375	726	1016
	MGDG 16_2-18_2	negative	20563	20213	21937	4732	4747	5297
	MGDG 16_2-18_3	negative	35132	30928	35937	7422	7585	9697
	MGDG 16_2-18_4	negative	956	766	1735	252	190	432
	MGDG 16_3-18_3_3.7	negative	25691	24764	23556	7017	6583	6577
	MGDG 16_3-18_3_3.9	negative	31870	35328	28684	8399	8770	8075
	MGDG 18_1-16_2	negative	1651	1742	1006	476	381	221
	MGDG 18_2-16_3	negative	11260	9321	8328	2944	1705	1867
	MGDG 18_2-16_4	negative	28230	24757	25665	8057	6728	6304
	MGDG 18_2-18_2	negative	2434	3275	2142	670	632	568
	MGDG 18_2-18_3	negative	3917	3397	3860	1027	705	666
	MGDG 18_3-16_4	negative	90417	104327	93344	26968	31653	28125
	OxPG 16_0-18_0+1O	negative	2243	2685	3797	410	537	925
	PC 12_0-13_0 (IS)	negative	1755	2658	1947	537	505	603
	PC 16_0-16_0	negative	1324	1430	1828	347	411	285
	PC 16_0-18_1	negative	2139	3488	2601	285	380	283
	PC 16_0-18_2	negative	4303	4445	3367	765	805	662
	PC 16_1-18_1	negative	2161	1332	1128	514	380	318
	PC 18_1-18_1	negative	8087	8939	6899	1200	963	800
	PC 18_1-18_2	negative	2052	1017	2144	285	189	286
	PC 18_1-18_3_4.5	negative	815	1325	609	189	159	126
	PC 18_1-19_1	negative	4104	4517	3526	381	703	350
	PC 18_2-18_2_4.5	negative	4532	3376	3278	634	446	730
	PC 18_3-18_3	negative	1832	1934	1819	189	315	220
	PE 16_0-16_1	negative	1030	1327	1223	318	410	252
	PE 16_0-18_1	negative	1545	1224	409	316	285	95
	PE 16_1-18_1	negative	6301	4832	5192	1374	894	1024
	PE 17_0-17_0 (IS)	negative	136655	132705	128370	20759	23191	20056
	PE 18_1-18_1	negative	3484	3531	2878	538	602	414
	PE 18_1-18_2	negative	1223	1227	1430	252	318	442
	PG 16_0-16_0	negative	5123	4517	4109	764	860	829
	PG 16_0-18_1	negative	2975	2542	3188	477	477	604
	PG 16_0-18_2	negative	15264	13474	14787	3363	3140	3216
	PG 16_0-18_3	negative	17333	16073	15633	3938	3586	3139
	PG 16_1-18_2	negative	4364	4561	3061	1191	926	732
	PG 16_1-18_3	negative	2153	2761	3099	476	567	798
	PG 17_0-17_0 (IS)	negative	322377	297580	300299	58966	48547	46401
	PG 18_1-18_1	negative	14145	15463	18338	2397	3001	2841
	PG 18_1-19_1_5.3	negative	3082	866	2688	571	189	381
	PI 14_0-16_1	negative	3599	4184	4981	1089	1261	1255
	PI 16_0-18_1	negative	7685	6848	6925	1578	1386	1277
	PI 16_0-18_2	negative	6838	7615	4933	1514	1758	1440
	PI 16_0-18_3	negative	5509	5585	5097	1486	1440	1280
	PI 16_1-18_1	negative	6838	6183	4933	1514	1758	1440
	PI 22_1-18_3	negative	35277	35447	50477	10379	8763	12325
	SM d18_1_17_0 (IS)	negative	108818	89959	95459	17773	12562	13916
	CE 22_1 (IS)	positive	195517	171449	204150	33841	28932	32650
	DAG 12_0-12_0 (IS)	positive	63833	64706	61883	16320	17169	15747
	DAG 16_2-18_3	positive	1136	1289	2148	348	285	474
	DAG 18_3-16_4	positive	2571	1997	2761	541	447	604
	DAG 2_0-18_1 (IS)	positive	80018	72176	62082	24787	24193	18941
	DGTS 16_0-16_0	positive	4623	2870	4942	860	667	984
	DGTS 16_0-16_1	positive	1943	2250	1436	478	382	287
	DGTS 16_0-16_3_4.4	positive	802	1510	1018	189	383	189
	DGTS 16_0-16_4	positive	304	1438	1532	126	381	316
	DGTS 16_0-18_1	positive	32740	28656	35215	5893	4866	5954
	DGTS 16_0-18_2	positive	23084	22421	26850	5142	4107	5910
	DGTS 16_0-18_3_4.8	positive	33609	25035	27685	5338	5305	4776
	DGTS 18_1-18_1	positive	19165	18735	20009	3797	2885	3317
	DGTS 18_2-18_3_4.4	positive	3296	2018	2530	604	481	443
	DGTS 18_3-18_3	positive	2590	1665	2732	605	447	587
	DGTS 19_1-19_1	positive	19224	16233	16454	3033	2602	3030
	DGTS 20_5-20_5	positive	2062	1834	1641	574	508	573
	LDGTS 16_0_1.5	positive	1945	2678	2678	635	728	986
	LDGTS 18_1_1.7	positive	5852	9466	7742	1728	2774	2285
	LDGTS 18_1_1.8	positive	775	599	865	283	229	157
	LDGTS 19_1	positive	9624	5223	10434	2371	2035	2470
	MAG 17_0 (IS)	positive	2046	1858	2272	480	769	863
	SQDG 16_0-16_0	positive	293017	310049	307240	61383	62275	58585
	SQDG 16_0-16_1	positive	3015	2054	3626	537	510	761
	SQDG 16_0-16_2	positive	2046	1840	1635	474	476	473
	SQDG 16_0-18_1	positive	46449	42642	47716	6417	6658	7365
	SQDG 16_0-18_2	positive	106915	102720	119071	24345	22296	30386
	SQDG 16_0-18_3	positive	204099	188532	185437	51638	47834	47169
	SQDG 18_2-18_3	positive	826	1231	1130	220	509	349
	SQDG 18_3-18_3	positive	1511	2386	1291	544	637	475
	TAG 12_0-12_0-14_0	positive	7461	3900	2762	1474	539	414
	TAG 12_0-12_0-16_0	positive	9337	9425	9900	1619	1585	1567
	TAG 12_0-14_0-14_0	positive	4936	4837	3276	890	990	571
	TAG 12_0-14_0-16_0	positive	7212	6101	6370	1121	1115	1061
	TAG 12_0-14_0-16_0; 14_0-14_0-14_0	positive	11137	7310	11742	1708	1410	1698
	TAG 12_0-14_0-18_0	positive	2145	2455	1350	379	571	251
	TAG 12_0-14_0-18_1	positive	4384	3339	7212	571	666	1118
	TAG 12_0-16_0-16_0	positive	5435	3705	3905	1052	763	509
	TAG 12_0-16_0-16_0; 14_0-14_0-16_0	positive	19823	27116	17865	3176	3271	2537
	TAG 12_0-16_0-16_1	positive	9047	7446	8791	1017	830	1178
	TAG 12_0-16_0-16_1; 14_0-14_0-16_1	positive	8475	10048	7736	1844	1609	1377
	TAG 12_0-16_0-16_1; 14_0-14_1-16_0	positive	9047	7446	8791	1017	830	1178
	TAG 12_0-16_0-18_1	positive	11439	9999	12593	1866	1641	1813
	TAG 12_0-16_0-18_1; 14_0-14_0-18_1	positive	21722	21490	26187	3255	3343	4394
	TAG 12_0-16_0-20_2	positive	1615	1330	2154	446	380	537
	TAG 12_0-16_0-20_2; 12_0-18_1-18_1	positive	3683	3819	2867	603	603	700
	TAG 12_0-18_1-20_3; 14_0-18_1-18_3	positive	11818	15399	15480	1479	1899	1646
	TAG 12_0-18_3-20_4	positive	18352	18912	19873	2629	2699	2718
	TAG 13_0-16_0-16_1; 14_0-15_0-16_1	positive	18286	15339	12286	1704	1513	1377
	TAG 14_0-14_0-16_0	positive	19823	27116	17865	3176	3271	2537
	TAG 14_0-14_0-16_0; 14_0-15_0-15_0	positive	26174	26427	18344	3447	3690	3236
	TAG 14_0-14_0-18_1	positive	22027	21490	26187	3255	3343	4394
	TAG 14_0-15_0-17_1; 14_0-16_0-16_1	positive	67025	65384	80728	7435	8042	10006
	TAG 14_0-16_0-16_0	positive	95993	103288	90548	13778	15951	13377
	TAG 14_0-16_0-16_1	positive	57132	51882	46193	6890	5339	5016
	TAG 14_0-16_0-16_1; 15_0-15_0-16_1	positive	57132	51882	46193	6890	5339	5016
	TAG 14_0-16_0-18_0	positive	12711	14577	10249	1733	2327	1673
	TAG 14_0-16_0-18_0; 15_0-16_0-17_0; 16_0-16_0-16_0	positive	568157	606077	670039	90104	93151	101933
	TAG 14_0-16_0-18_1	positive	63309	83883	84713	9920	12722	13178
	TAG 14_0-16_0-18_1; 15_0-16_0-17_1; 16_0-16_0-16_1	positive	158744	178860	196106	23520	24920	30423
	TAG 14_0-16_0-18_2	positive	15834	18368	14756	1625	2963	2769
	TAG 14_0-16_0-20_4	positive	14199	17174	21147	2860	2987	3453
	TAG 14_0-16_1-18_0	positive	7368	8064	8680	928	871	1320
	TAG 14_0-16_1-18_1	positive	29907	31031	28936	2954	3483	3185
	TAG 14_0-16_1-18_1; 14_1-16_0-18_1	positive	29907	31031	23615	2954	3483	3185
	TAG 14_0-16_1-20_2; 14_0-18_1-18_2	positive	11273	18966	17416	1939	2488	2303
	TAG 14_0-16_1-20_3; 14_0-18_2-18_2	positive	7529	13715	12549	1217	1906	2215
	TAG 14_0-17_0-18_1; 15_0-16_0-18_1	positive	23905	20984	20848	2615	2811	2256
	TAG 14_0-17_0-18_1; 15_0-17_0-17_1	positive	25268	20282	32303	2783	3362	3216
	TAG 14_0-17_1-18_1; 16_0-16_1-17_1	positive	20009	20857	15763	2578	2527	2297
	TAG 14_0-18_1-18_1	positive	21483	28053	35108	3068	4729	5710
	TAG 14_0-18_1-18_2; 16_0-16_2-18_1	positive	33920	53864	48752	4473	6923	5521
	TAG 14_0-18_1-18_2; 16_1-16_1-18_1	positive	42128	53864	48752	4473	6923	5521
	TAG 14_0-18_1-18_3	positive	7529	13715	12549	1217	1906	2215
	TAG 14_0-18_1-18_3; 16_0-16_1-18_3	positive	13203	20358	20379	1848	3054	3054
	TAG 14_0-18_1-20_4	positive	51116	93690	87846	7304	15293	13624
	TAG 14_0-18_1-22_5	positive	8414	14830	15310	1475	2250	2797
	TAG 14_0-20_5-20_5	positive	3237	6285	4538	1017	954	928
	TAG 14_1-15_0-16_0	positive	7163	3976	3627	863	516	506
	TAG 14_1-16_0-16_0	positive	15870	6308	8958	1683	1454	1272
	TAG 14_1-18_3-20_5	positive	11639	9984	11341	1806	1503	1969
	TAG 14_1-18_3-20_5; 16_3-18_3-18_3	positive	94356	85357	97300	13558	12284	14307
	TAG 15_0-15_1-16_0	positive	6463	4607	6363	1021	733	831
	TAG 15_0-16_0-18_1	positive	23905	23324	20848	2615	2811	2256
	TAG 15_0-16_0-18_1; 16_0-16_0-17_1	positive	44980	47801	33103	4313	5257	4645
	TAG 15_0-17_0-17_1; 16_0-16_0-17_1	positive	20546	15028	15194	3211	2343	2644
	TAG 15_0-17_0-17_1; 16_0-16_1-17_0	positive	23728	20282	30680	2783	3362	3216
	TAG 16_0-16_0-16_0	positive	568157	606077	670039	90104	93151	101933
	TAG 16_0-16_0-16_1	positive	94685	103550	87473	11751	14361	10204
	TAG 16_0-16_0-17_1	positive	13606	15028	15194	2406	2343	2644
	TAG 16_0-16_0-18_1	positive	407227	537526	538257	67200	81408	87920
	TAG 16_0-16_0-18_2	positive	121586	152919	165488	17497	24630	27276
	TAG 16_0-16_0-18_4	positive	13785	27463	22594	2340	4955	4532
	TAG 16_0-16_1-17_0	positive	25531	27302	24004	2798	2892	2775
	TAG 16_0-16_1-17_1	positive	10084	14998	10942	1103	1410	1251
	TAG 16_0-16_1-18_1	positive	194140	259351	270211	29600	41741	45707
	TAG 16_0-16_1-18_2	positive	32114	44572	42728	4468	6556	5826
	TAG 16_0-16_1-18_4	positive	7306	17481	12863	1182	2739	2040
	TAG 16_0-16_1-20_4	positive	21581	25163	30524	3181	4158	3915
	TAG 16_0-16_2-18_2	positive	16355	25733	25101	1835	2763	2524
	TAG 16_0-16_2-20_5	positive	23727	31289	34984	3942	4221	5452
	TAG 16_0-16_4-18_1	positive	2116	2873	4017	474	413	605
	TAG 16_0-16_4-18_3	positive	17364	16662	18140	2629	2699	2718
	TAG 16_0-18_0-18_1	positive	58026	60714	61624	9329	10128	9774
	TAG 16_0-18_1-18_1	positive	641573	938304	859891	101638	138043	133623
	TAG 16_0-18_1-18_2	positive	190743	300282	294548	27887	44753	47274
	TAG 16_0-18_1-18_3	positive	75907	123672	116369	9582	18432	15846
	TAG 16_0-18_1-18_4	positive	51116	93690	86825	7304	15293	13624
	TAG 16_0-18_1-20_2	positive	12861	18510	15665	1832	2733	2574
	TAG 16_0-18_1-20_5	positive	46003	63247	66915	8173	10882	12017
	TAG 16_0-18_1-22_0	positive	20839	18276	19295	3366	3876	4030
	TAG 16_0-18_1-22_6	positive	92186	158271	150872	15175	28624	23304
	TAG 16_0-18_2-18_2; 16_1-18_1-18_2	positive	56570	90309	84634	7400	15624	13266
	TAG 16_0-18_2-18_3; 16_1-18_2-18_2	positive	34553	43709	48947	5048	6180	7786
	TAG 16_0-18_2-18_3_9.7	positive	26071	34209	40375	4341	6334	7228
	TAG 16_0-18_2-18_4	positive	34101	57040	54453	4511	7675	7740
	TAG 16_0-18_2-18_4; 16_0-18_3-18_3	positive	29434	44720	44366	3414	4977	4564
	TAG 16_0-18_2-18_4; 16_1-18_2-18_3	positive	21760	31619	28740	2679	4741	3840
	TAG 16_0-18_2-20_2	positive	6368	9859	12248	1028	1746	1740
	TAG 16_0-18_2-22_6	positive	26585	46516	42678	3855	7197	6543
	TAG 16_0-18_2-22_6; 16_1-18_1-22_6	positive	26585	46516	42678	3855	7197	6543
	TAG 16_0-18_3-18_3	positive	36497	53340	49693	3414	4977	4564
	TAG 16_0-18_3-18_4	positive	21939	32318	21440	2147	3850	3014
	TAG 16_0-18_3-18_4; 16_3-18_1-18_3	positive	16899	19720	15578	2096	3194	2132
	TAG 16_0-18_3-18_5	positive	8337	9789	11721	1217	1843	1607
	TAG 16_0-18_4-18_4	positive	11141	19769	18378	1893	3350	3483
	TAG 16_0-18_4-22_6	positive	5673	11517	9900	953	2165	1646
	TAG 16_0-20_2-22_6; 18_1-18_1-22_6	positive	36701	65137	55366	6832	10589	9545
	TAG 16_0-20_3-20_4	positive	6745	11394	11274	1216	1769	1677
	TAG 16_0-20_3-20_4; 18_1-18_2-20_4	positive	3247	4660	6602	700	863	957
	TAG 16_0-20_4-20_5	positive	11067	14147	14780	1797	2031	2079
	TAG 16_0-20_4-22_6	positive	6775	9428	10218	1181	1671	1738
	TAG 16_1-16_1-20_4	positive	15774	22030	22741	2303	2986	3460
	TAG 16_1-16_1-20_5	positive	23727	31289	34984	3942	4221	5452
	TAG 16_1-16_1-20_5; 16_1-18_3-18_3	positive	18509	20875	27190	2896	2779	4150
	TAG 16_1-16_2-20_4	positive	2365	2271	3650	386	576	544
	TAG 16_1-18_0-22_0	positive	2373	4298	3314	701	801	930
	TAG 16_1-18_1-18_1	positive	46549	79748	68239	6654	12300	8529
	TAG 16_1-18_1-18_2	positive	17544	26078	22245	2555	3088	3194
	TAG 16_1-18_1-18_3	positive	5782	12651	16765	1293	2092	2596
	TAG 16_1-18_1-18_3; 16_1-18_2-18_2	positive	12429	18350	19944	1426	2343	3046
	TAG 16_1-18_1-20_2; 18_1-18_1-18_2	positive	193264	361238	321112	29167	55537	54329
	TAG 16_1-18_2-18_4	positive	18509	20875	27190	2896	2779	4150
	TAG 16_1-18_3-18_3_9.0	positive	16899	19720	15578	2096	3194	2132
	TAG 16_2-16_4-18_3	positive	12809	13309	10529	2299	1875	1793
	TAG 16_2-16_4-18_3; 16_3-16_3-18_3	positive	14874	15592	15847	2470	2593	2896
	TAG 16_2-18_1-18_1	positive	4397	5452	5562	580	913	1117
	TAG 16_2-18_1-18_2	positive	4689	6877	7294	777	1124	1028
	TAG 16_2-18_2-18_3	positive	13175	13194	12576	2262	2038	1996
	TAG 16_2-18_2-18_3; 16_3-18_2-18_2	positive	21078	21027	16140	2831	2858	2321
	TAG 16_2-18_3-18_3	positive	17865	17326	18429	2601	2206	2625
	TAG 16_3-16_4-18_2	positive	5547	3932	5395	986	801	793
	TAG 16_3-16_4-18_3	positive	15816	15266	11446	2781	2442	2104
	TAG 16_3-18_1-18_4	positive	11141	19769	18378	1893	3350	3483
	TAG 16_3-18_1-18_4; 16_4-18_1-18_3	positive	9201	10213	6925	1306	1710	1148
	TAG 16_3-18_1-20_5	positive	7176	13893	10976	1291	2403	1949
	TAG 16_3-18_2-18_3; 16_4-18_2-18_2	positive	31536	26525	29785	3978	3037	4158
	TAG 16_3-18_2-18_3_8.4	positive	10837	13473	14555	1550	1964	1944
	TAG 16_3-18_2-18_3_8.6	positive	27393	28073	26167	4320	4261	4046
	TAG 16_3-18_3-18_3	positive	35335	38205	32249	5260	5172	4350
	TAG 16_4-16_4-18_2	positive	11318	11040	11159	2261	2237	1832
	TAG 16_4-16_4-18_3	positive	29775	30609	26529	5811	5254	4635
	TAG 16_4-18_1-18_2	positive	26691	23348	25107	2991	2583	3120
	TAG 16_4-18_1-18_3	positive	9201	10738	6912	1306	1710	1148
	TAG 16_4-18_2-18_3	positive	49313	48608	38445	6824	7634	5514
	TAG 16_4-18_3-18_3	positive	167043	159764	141888	23355	22427	19905
	TAG 18_0-18_1-18_1	positive	25690	32078	30508	4679	5453	4648
	TAG 18_1-18_1-18_1	positive	244234	433005	376414	39964	71513	61044
	TAG 18_1-18_1-18_2	positive	193264	361238	321112	29167	55537	54329
	TAG 18_1-18_1-18_3	positive	60162	119017	104342	9372	18625	15434
	TAG 18_1-18_1-18_4	positive	93548	175476	166538	16848	28826	26549
	TAG 18_1-18_1-22_6	positive	36701	65137	55366	6832	10589	9545
	TAG 18_1-18_2-18_2	positive	97133	194691	160724	16835	34362	26278
	TAG 18_1-18_2-18_3	positive	24320	45240	42139	5847	7910	8207
	TAG 18_1-18_2-18_3; 18_2-18_2-18_2	positive	51924	104180	72399	8363	14956	10499
	TAG 18_1-18_2-18_4	positive	42717	91840	70528	6787	14044	10420
	TAG 18_1-18_2-18_4; 18_1-18_3-18_3	positive	42064	64115	59872	5337	8725	6669
	TAG 18_1-18_2-18_5	positive	23588	23476	35558	2467	2132	3698
	TAG 18_1-18_2-18_5; 18_1-18_3-18_4	positive	11914	19370	18182	1791	2722	2670
	TAG 18_1-18_2-22_6	positive	33393	59344	49968	5620	9408	8422
	TAG 18_1-18_3-18_4	positive	11914	19413	18182	1791	2722	2670
	TAG 18_1-18_3-18_4; 18_2-18_2-18_4	positive	17843	36112	31655	2311	5172	4807
	TAG 18_1-18_3-18_4; 18_2-18_3-18_3	positive	13276	17046	15145	2549	2303	2324
	TAG 18_1-18_4-18_4	positive	7176	13893	10976	1291	2403	1949
	TAG 18_1-18_4-22_6	positive	12563	24371	20168	2161	5082	3610
	TAG 18_1-20_5-20_5	positive	4697	7245	8338	739	1095	1350
	TAG 18_2-18_2-18_4; 18_2-18_3-18_3	positive	19800	25883	29193	1720	2514	2935
	TAG 18_3-18_3-18_3	positive	42537	48235	47016	6120	6512	6877
	TAG 20_2-22_5-22_6	positive	10096	9951	15737	1874	1739	2953

## Sheet: Euglena gracilis
			Area			Height
	Name	type	SWATH_Euglena_1	SWATH_Euglena_2	SWATH_Euglena_3	SWATH_Euglena_1	SWATH_Euglena_2	SWATH_Euglena_3
	Cer-ADS d17_0_15_0	negative	8014	8799	10634	2040	2326	2427
	Cer-AP t16_0_24_0	negative	2356	5980	6430	542	1119	1186
	Cer-AP t17_0_24_0	negative	2257	5251	5552	508	894	927
	Cer-AP t18_0_24_0	negative	31105	41662	54178	5639	7089	10392
	Cer-AP t18_0_25_0	negative	4063	5358	9037	828	955	1709
	Cer-AP t18_0_26_0	negative	3384	6501	7320	668	1146	1257
	Cer-AP t18_1_24_0	negative	1627	1635	2250	440	220	347
	Cer-AP t18_1_25_0	negative	1223	818	1020	252	220	222
	Cer-AP t20_0_24_0	negative	3384	6501	7320	668	1146	1257
	Cer-AS d16_1_19_1	negative	20906	26297	32990	4085	6888	8148
	Cer-AS d19_2_19_1	negative	92325	120532	127195	15583	22314	25578
	Cer-AS d20_1_24_0	negative	40417	44811	65153	6861	7730	12209
	Cer-NDS d18_0_16_0	negative	317	537	1546	63	159	347
	Cer-NDS d18_0_24_0	negative	508	1635	716	94	254	191
	Cer-NDS d18_0_26_0	negative	1432	716	1311	285	285	252
	Cer-NP t17_0_26_0	negative	1538	1321	1824	350	285	503
	Cer-NP t18_0_24_0	negative	3934	2690	3685	543	445	573
	Cer-NP t18_0_26_0	negative	6565	6596	8980	1143	1208	1412
	Cer-NP t20_0_26_0	negative	2390	2466	3293	515	577	701
	Cer-NP t21_0_24_0	negative	1743	1019	1223	288	189	252
	Cer-NP t22_0_26_0	negative	1637	1534	2050	411	319	410
	Cer-NS d18_1_16_0	negative	7207	11451	10422	1116	2182	2115
	Cer-NS d18_1_17_0	negative	50269	47817	45710	10729	7337	8250
	DGDG 14_0-18_2	negative	303	406	202	63	94	63
	DGDG 14_0-20_5	negative	409	508	1641	159	220	508
	DGDG 16_0-16_0	negative	405	612	919	94	190	252
	DGDG 16_0-16_1	negative	1429	1645	2356	317	413	634
	DGDG 16_0-16_2	negative	2667	3865	3103	611	1055	934
	DGDG 16_0-16_3	negative	2259	2267	3198	446	572	1155
	DGDG 16_0-18_1	negative	2793	4220	3331	444	862	667
	DGDG 16_0-18_2	negative	6087	6517	8747	1212	1539	1757
	DGDG 16_0-18_3	negative	1128	1440	1747	286	509	542
	DGDG 16_0-20_1	negative	2370	3312	2673	640	604	609
	DGDG 16_0-20_4	negative	1868	2056	3020	447	415	604
	DGDG 16_0-20_5	negative	1226	1436	1845	253	414	444
	DGDG 16_1-16_1	negative	2363	2775	2584	766	538	480
	DGDG 16_1-16_2	negative	6510	8702	8085	1417	1993	2431
	DGDG 16_1-16_3	negative	14795	17904	22027	3800	4467	5793
	DGDG 16_1-18_1	negative	1375	623	2553	252	157	541
	DGDG 16_1-18_3	negative	1452	1339	2501	383	319	641
	DGDG 16_1-20_5	negative	2469	1632	3494	543	410	926
	DGDG 16_2-16_2	negative	937	962	1378	421	363	356
	DGDG 16_2-16_3	negative	816	1329	1737	253	348	381
	DGDG 16_2-18_2	negative	14245	15950	22789	3836	3512	5684
	DGDG 16_2-18_3	negative	8436	9146	7837	2716	2822	2259
	DGDG 16_2-18_4	negative	760	1739	2434	214	505	630
	DGDG 16_2-20_4_3.8	negative	4061	2572	2727	1151	734	605
	DGDG 16_2-20_4_3.9	negative	1622	1857	2683	478	512	665
	DGDG 16_2-20_5	negative	6806	7871	9875	2228	2066	2781
	DGDG 16_3-18_3	negative	44580	51221	63381	14437	16462	19317
	DGDG 16_3-20_3	negative	2473	3080	3408	763	1083	1022
	DGDG 16_3-20_4	negative	10922	12237	12437	3432	4351	3989
	DGDG 16_3-20_5	negative	20626	22372	23010	6439	7807	7325
	DGDG 18_1-16_2	negative	5588	4836	4745	1153	1021	929
	DGDG 18_1-18_2	negative	405	700	1378	188	189	254
	DGDG 18_2-16_3	negative	44313	55309	46204	11944	16488	13107
	DGDG 18_3-16_4	negative	967	936	1534	441	445	570
	DGDG 20_2-22_5	negative	3688	4633	5194	662	956	1254
	DGDG 20_2-22_6	negative	1436	1434	1793	477	476	413
	DGDG 20_3-22_5	negative	1850	3184	3190	604	697	924
	DGDG 20_4-20_4	negative	1014	511	1031	287	253	221
	DGDG 20_4-20_5	negative	610	915	1144	157	220	319
	FA 16_1	negative	1542	345	1448	338	71	259
	FA 18_0	negative	25904	16152	13866	6020	2807	2847
	FA 18_1	negative	9551	7092	10365	3440	2444	3888
	FA 18_2	negative	1919	501	1577	582	150	546
	FA 18_3	negative	2027	309	2078	559	91	522
	FA 20_4	negative	3287	2132	4265	879	647	1192
	FA 20_5	negative	10365	7017	11232	2688	1825	3064
	FA 22_5	negative	6365	5158	8997	2208	1853	3268
	FA 22_6	negative	5001	2929	5578	1421	786	1473
	GlcADG 16_0-16_0	negative	6769	7469	8073	1408	1479	1701
	GlcADG 16_0-16_1	negative	20861	21506	25876	4877	4685	5476
	GlcADG 16_0-18_1	negative	25654	29091	34811	5220	6117	7028
	LPC 17_0 (IS)	negative	16550	16317	21739	3282	3033	4674
	LPC 20_5	negative	935	923	609	444	445	283
	LPE 17_1 (IS)	negative	3370	3831	4831	793	800	891
	LPG 16_0	negative	2357	1125	1325	509	349	315
	MGDG 14_0-18_2	negative	2072	1944	2131	411	411	380
	MGDG 14_0-18_3	negative	2519	2633	2887	450	574	609
	MGDG 14_0-20_5	negative	5933	6224	7419	1444	1505	1991
	MGDG 16_0-16_0	negative	1647	3886	2760	541	795	412
	MGDG 16_0-16_1	negative	7302	8042	9028	923	1224	1329
	MGDG 16_0-16_2	negative	6562	8912	10609	1525	1869	2593
	MGDG 16_0-16_3	negative	6215	5642	6366	1868	1343	1884
	MGDG 16_0-18_1	negative	814	1023	1483	220	254	409
	MGDG 16_0-18_2	negative	1825	1647	2372	410	348	506
	MGDG 16_0-18_3	negative	2906	3141	2535	828	735	543
	MGDG 16_0-20_1	negative	3041	1334	2371	640	382	506
	MGDG 16_0-20_5	negative	7996	8903	12156	1464	1809	2007
	MGDG 16_1-16_1	negative	7487	6699	9067	1478	1549	1995
	MGDG 16_1-16_2	negative	25844	22541	29222	4481	4113	6357
	MGDG 16_1-16_3	negative	30657	28404	37571	7146	5845	7382
	MGDG 16_1-18_1	negative	1576	1941	1845	283	380	448
	MGDG 16_1-18_2	negative	4830	4618	3720	986	830	767
	MGDG 16_1-18_3	negative	3481	4467	6957	655	1018	1694
	MGDG 16_1-20_4_4.7	negative	5435	4850	5507	896	799	1082
	MGDG 16_1-20_5	negative	12964	13189	19279	3475	3550	4414
	MGDG 16_2-17_2	negative	1347	1231	1230	416	285	349
	MGDG 16_2-18_2	negative	37245	36546	52827	8129	8373	13415
	MGDG 16_2-18_3	negative	17687	16990	20699	5028	5346	5443
	MGDG 16_2-18_4	negative	1240	1014	1886	430	493	565
	MGDG 16_2-20_4	negative	4517	3913	7140	957	1127	1847
	MGDG 16_2-20_5	negative	31632	25105	37936	8399	7015	10046
	MGDG 16_3-18_3_3.7	negative	66206	67216	84999	18478	18937	24354
	MGDG 16_3-20_4	negative	12441	10583	9903	3147	2542	2089
	MGDG 16_3-20_5	negative	43204	47637	52037	12868	15381	14724
	MGDG 17_1-16_2	negative	1122	1025	1328	254	412	316
	MGDG 17_2-16_3	negative	2372	1127	1752	733	382	768
	MGDG 18_1-16_2	negative	5108	6939	6823	1216	1737	1383
	MGDG 18_1-18_1	negative	1586	1956	1652	285	383	315
	MGDG 18_2-16_3	negative	52844	49882	60057	14764	13588	17373
	MGDG 18_2-16_4	negative	2261	1220	1329	573	377	379
	MGDG 18_2-20_5	negative	918	1234	1228	252	413	381
	MGDG 18_3-16_4	negative	3001	2155	1943	1124	764	663
	MGDG 20_2-22_6	negative	3297	3302	4425	766	669	733
	MGDG 20_3-22_5	negative	6418	6227	6641	1609	1515	1374
	MGDG 20_4-20_5	negative	2560	1173	3589	697	380	729
	MGDG 20_5-20_5	negative	3637	5529	4441	895	1214	1088
	PC 12_0-13_0 (IS)	negative	613	101	936	128	63	351
	PC 13_0-14_0	negative	4384	4490	3201	732	824	703
	PC 13_0-16_0	negative	4437	5075	5356	1124	864	894
	PC 14_0-14_0	negative	15149	16802	19224	2836	2953	3262
	PC 14_0-15_0	negative	6941	5991	9613	1380	1187	1538
	PC 14_0-16_0	negative	17165	18229	21248	1979	2027	3037
	PC 14_0-20_5	negative	9274	9664	11798	1537	1674	2128
	PC 15_0-22_5	negative	4750	4769	5608	791	828	732
	PC 16_0-16_0	negative	4597	2457	4408	698	477	890
	PC 16_0-16_1	negative	1327	1508	1537	316	191	254
	PC 16_0-18_1	negative	6014	4667	8140	991	636	1085
	PC 16_0-20_4	negative	8556	9119	12979	1464	1809	2007
	PC 16_0-20_5	negative	5326	4136	5950	1231	731	1160
	PC 16_0-22_5	negative	4183	4034	4769	734	605	767
	PC 16_1-18_1	negative	8429	9272	10132	2030	1937	1683
	PC 16_1-19_2	negative	5435	4850	5507	896	799	1082
	PC 18_1-18_1	negative	5843	6762	6949	474	637	575
	PC 18_1-20_5	negative	405	916	713	157	220	126
	PC 18_2-20_4	negative	918	1234	1228	252	413	381
	PC 18_2-20_5	negative	810	508	507	219	220	94
	PC 19_1-19_1	negative	3811	7529	8021	637	1024	956
	PC 20_2-20_5	negative	3384	3376	4539	700	600	701
	PC 20_2-22_6	negative	3298	4918	4006	1054	1078	985
	PC 20_3-20_4	negative	2040	3284	3622	288	348	477
	PC 20_3-20_5	negative	5964	4636	7054	1446	829	1373
	PC 20_3-22_5	negative	5341	5412	4960	860	998	890
	PC 20_3-22_6	negative	3993	3891	3799	571	633	509
	PC 20_4-20_4_4.2	negative	2903	2472	3870	381	543	578
	PC 20_4-20_5	negative	2969	2472	4437	828	670	988
	PC 20_4-22_5	negative	3891	2743	5244	828	540	738
	PC 20_5-20_5	negative	15223	13551	17583	3581	3244	4379
	PC 20_5-22_5	negative	10604	12146	12566	2069	2473	2478
	PC 20_5-22_6	negative	5438	4963	7123	1121	1345	1439
	PE 14_0-20_4	negative	9030	8272	13247	1156	1451	1598
	PE 14_0-20_5	negative	2695	5396	3711	638	796	699
	PE 15_0-20_4	negative	8047	7008	9044	1507	1371	1549
	PE 16_0-16_1	negative	7523	8807	7675	1601	1477	1445
	PE 16_0-18_1	negative	2488	5663	4545	448	735	573
	PE 16_0-20_4	negative	13984	17984	20699	1829	1958	2134
	PE 16_0-22_5	negative	7302	8042	9028	923	1224	1329
	PE 16_0e_18_1	negative	30957	26777	32967	4491	3790	4940
	PE 16_1-18_1	negative	4004	4332	6609	635	700	1151
	PE 16_1-20_4	negative	1541	2058	632	414	385	192
	PE 17_0-17_0 (IS)	negative	39752	39448	46623	6720	6596	8210
	PE 18_1-18_1	negative	9054	8123	7471	1290	1252	1052
	PE 20_2-20_5	negative	1039	1241	930	253	190	188
	PE 20_3-20_4	negative	6717	6074	6676	666	889	896
	PE 20_4-20_5	negative	9178	9693	11416	1268	1512	1649
	PEtOH 13_0-15_0	negative	4412	5662	6200	606	859	779
	PG 16_0-16_0	negative	1888	2258	3365	383	444	731
	PG 16_0-16_1_4.3	negative	1852	2044	919	285	381	317
	PG 16_0-17_0	negative	13625	13350	20699	1829	1958	2134
	PG 16_0-17_1	negative	4418	3810	5960	575	893	987
	PG 16_0-18_2	negative	9340	10231	11054	1810	1937	2506
	PG 16_0-18_3	negative	4530	5476	6305	1053	1479	1376
	PG 16_1-18_2	negative	3077	3693	3983	734	731	666
	PG 16_1-18_3	negative	2348	3305	4168	473	828	923
	PG 17_0-17_0 (IS)	negative	96813	98911	126985	16729	15758	21918
	PG 18_1-18_1	negative	3906	2427	3261	544	574	636
	PI 16_0-18_1	negative	2703	4215	3329	573	930	572
	PI 16_0-20_4	negative	14667	15781	14867	3739	3385	3314
	PI 16_0-20_5	negative	6437	6438	7660	1360	1456	1735
	PI 16_0-22_5	negative	43785	50594	58275	11716	11460	14012
	PI 20_2-22_5	negative	33289	44749	47298	6476	9940	10947
	PI 20_3-22_5	negative	21214	21371	21818	4307	4151	4316
	PI 22_1-18_3	negative	17079	20488	28786	3914	6860	8504
	PMeOH 13_0-14_0	negative	4746	4372	6544	738	732	931
	PMeOH 13_0-16_0	negative	2851	2833	3413	474	317	381
	PMeOH 14_0-14_0	negative	32773	31183	38438	3318	3299	4364
	PMeOH 14_0-15_0	negative	4475	5447	6149	606	859	779
	PMeOH 14_0-16_0	negative	10438	9228	10743	962	997	1094
	PMeOH 14_0-20_4	negative	20120	25274	28190	2068	2952	3366
	PMeOH 14_0-20_5	negative	26227	22536	31473	3787	3212	4995
	PMeOH 14_0-22_5	negative	12232	15275	18591	1798	1658	1849
	PMeOH 14_0-22_6	negative	7012	7997	8022	1026	1483	1270
	PMeOH 15_0-20_4	negative	15792	19828	18753	2248	2710	2548
	PMeOH 15_0-20_5	negative	20786	21483	31897	2501	2252	3453
	PMeOH 15_0-22_5	negative	12291	12164	15795	1511	1318	1933
	PMeOH 16_0-20_4	negative	34019	31847	43529	3660	3458	4234
	PMeOH 16_0-20_5	negative	23761	22312	33788	2386	2765	3375
	PMeOH 16_0-22_5	negative	21979	21809	27239	2316	2133	2951
	PMeOH 16_0-22_6	negative	9304	9344	9584	1440	960	1282
	PMeOH 20_2-20_5	negative	10108	10375	11910	1116	872	1247
	PMeOH 20_2-22_5	negative	12022	9998	17634	1443	1245	2312
	PMeOH 20_2-22_6	negative	3334	4103	4871	417	798	602
	PMeOH 20_3-20_4	negative	7846	9192	13660	858	988	1181
	PMeOH 20_3-20_5	negative	13941	15210	19658	1880	1776	2241
	PMeOH 20_3-22_5	negative	9529	14087	12583	1384	1545	1307
	PMeOH 20_3-22_6	negative	5612	5243	9520	795	1053	960
	PMeOH 20_4-20_4	negative	8034	8469	9902	928	763	1098
	PMeOH 20_4-20_5	negative	11821	13406	19771	1196	1341	2029
	PMeOH 20_4-22_5	negative	10181	9768	14811	1088	1318	1323
	PMeOH 20_5-20_5	negative	30515	32823	39304	5602	5007	5823
	PMeOH 20_5-22_5	negative	14033	18525	27283	2285	3069	4902
	PMeOH 20_5-22_6	negative	9451	8179	14142	1411	1925	2487
	PS 20_2-22_5	negative	1638	1018	1820	414	252	477
	SM d18_1_17_0 (IS)	negative	33004	29126	38084	5305	4741	7032
	CE 22_1 (IS)	positive	100800	110801	123685	17079	18061	21590
	DAG 12_0-12_0 (IS)	positive	22613	24179	29157	6797	6310	7893
	DAG 12_0-20_4	positive	5362	3866	5725	955	1120	1347
	DAG 12_0-20_5	positive	5047	6072	4637	991	1112	993
	DAG 14_0-18_1	positive	8788	9128	11457	2045	1742	2250
	DAG 14_0-18_3	positive	4571	6850	8446	1179	1898	1515
	DAG 14_0-20_4	positive	24147	17535	27020	4482	3674	5574
	DAG 14_0-20_5	positive	32223	27377	35163	5741	5474	5910
	DAG 14_0-22_6	positive	14940	12805	20226	2803	2648	4018
	DAG 15_0-20_5	positive	4373	3077	5038	901	476	922
	DAG 16_0-16_1	positive	3079	3605	3994	602	701	666
	DAG 16_0-18_1	positive	9327	8315	13691	1580	1840	2080
	DAG 16_0-18_2	positive	3022	4313	4448	662	832	862
	DAG 16_0-18_3	positive	3774	4633	7860	860	731	1024
	DAG 16_0-20_4	positive	36138	28194	42522	6876	5044	7081
	DAG 16_0-20_5	positive	28627	25153	31835	5063	4799	6100
	DAG 16_0-22_5	positive	33574	31740	39992	6278	5137	6216
	DAG 16_0-22_6	positive	23652	19592	22992	5030	3420	4227
	DAG 16_1-16_2	positive	8662	8267	9505	2067	1540	2026
	DAG 16_1-16_3	positive	12123	12849	13246	1963	2371	2443
	DAG 16_1-18_1	positive	3173	2049	4421	444	476	701
	DAG 16_1-18_3_5.2	positive	6249	7517	7500	1095	1532	1465
	DAG 16_1-20_5	positive	31301	35246	38447	5852	7339	5979
	DAG 16_2-16_3	positive	3095	1834	3784	800	794	1053
	DAG 16_2-18_2	positive	18501	20216	26784	4556	4229	5636
	DAG 16_2-18_3	positive	16906	21616	20609	3696	4588	4711
	DAG 16_2-20_4_4.9	positive	4575	6069	7861	928	1359	2105
	DAG 16_2-20_4_5.1	positive	9772	9705	12776	1793	1820	2684
	DAG 16_2-20_5	positive	52412	51530	60407	13337	11698	14799
	DAG 16_3-18_3_4.3	positive	51155	65847	62362	14077	16000	16272
	DAG 16_3-20_3	positive	3795	5198	5283	895	1218	1349
	DAG 16_3-20_4_4.5	positive	17745	20357	27711	4506	5659	6296
	DAG 16_3-20_4_4.6	positive	20889	24230	28054	4791	5538	7074
	DAG 16_3-20_5	positive	90885	104781	112064	22399	26433	26611
	DAG 18_1-16_2	positive	3073	2868	5765	537	444	827
	DAG 18_1-18_1_6.8	positive	11430	9230	13222	1871	1712	2067
	DAG 18_1-18_2	positive	5469	3501	3804	1024	669	832
	DAG 18_1-18_3_5.8	positive	4721	4317	6390	891	858	1346
	DAG 18_1-20_4	positive	20853	17995	22893	3612	3494	3613
	DAG 18_1-20_5	positive	44548	29313	50391	8913	6471	10541
	DAG 18_1-22_5	positive	26470	24332	29312	4658	4895	5041
	DAG 18_1-22_6	positive	34882	24476	38450	6905	5054	6848
	DAG 18_2-16_3	positive	36896	40518	48293	9230	10615	10030
	DAG 18_2-18_3_5.3	positive	2502	2156	2466	506	537	537
	DAG 18_2-20_5	positive	9931	9123	8417	1833	1808	1743
	DAG 18_2-22_6	positive	5993	3552	6414	1120	701	1573
	DAG 18_3-20_4	positive	7342	7334	8444	1733	1546	2201
	DAG 18_3-20_5	positive	5793	5269	7357	1252	1344	1867
	DAG 18_3-22_5	positive	7539	5730	5595	1731	954	1024
	DAG 2_0-18_1 (IS)	positive	27255	26776	32244	9884	9791	12263
	DAG 20_2-20_4	positive	4219	3495	2871	986	828	544
	DAG 20_2-22_5	positive	55175	44461	66179	10823	8321	12801
	DAG 20_2-22_6	positive	23328	22757	31170	4803	5482	7419
	DAG 20_3-20_5	positive	3284	3297	3769	541	637	736
	DAG 20_3-22_5	positive	16816	17532	19259	2878	3397	2993
	DAG 20_4-20_4	positive	9944	4971	9068	1698	710	1679
	DAG 20_4-20_5	positive	14147	7775	12073	2874	1607	2410
	DAG 20_4-22_6	positive	18184	11970	19406	4216	2485	4151
	DAG 20_5-20_5	positive	14954	12797	20334	4493	2721	4956
	DAG 20_5-22_5	positive	12665	9601	14773	2631	2066	3301
	DAG 20_5-22_6	positive	11211	7974	11781	2727	1967	2844
	DAG 22_5-22_5	positive	34348	23953	35371	6987	4948	7355
	DAG 22_5-22_6	positive	26600	15927	27166	5614	3492	5783
	DAG 22_6-22_6	positive	28846	21846	29707	7634	5169	6499
	DGTS 14_0-16_0	positive	1844	1746	1947	411	444	476
	DGTS 14_0-18_1	positive	17893	14336	13296	3392	2557	2713
	DGTS 16_0-16_0	positive	49753	34005	49067	8238	6283	9152
	DGTS 16_0-16_1	positive	18383	9371	20624	3004	1318	3855
	DGTS 16_0-16_2	positive	2057	512	1637	317	222	316
	DGTS 16_0-16_3_4.3	positive	1734	2154	1436	442	608	318
	DGTS 16_0-17_1	positive	2399	1127	1634	573	317	380
	DGTS 16_0-18_1	positive	187483	119855	197976	32451	23024	36265
	DGTS 16_0-20_1	positive	19552	15833	17133	3408	2763	2802
	DGTS 16_1-18_1	positive	28104	15435	26731	4200	2690	4459
	DGTS 18_1-18_1	positive	157816	101728	138820	26576	18895	25041
	DGTS 19_1-19_1	positive	1743	2150	3494	382	507	829
	LDGTS 14_0	positive	4216	4313	8555	954	1178	2310
	LDGTS 16_0_1.5	positive	706508	604450	645511	162393	155997	153545
	LDGTS 16_0_1.7	positive	72229	48506	65506	19921	11111	18799
	LDGTS 16_1	positive	42557	28484	39007	12041	6744	9773
	LDGTS 16_3	positive	2569	826	3441	890	283	1254
	LDGTS 17_1	positive	1189	1121	829	506	315	316
	LDGTS 18_0	positive	19900	19224	21820	4842	5217	5008
	LDGTS 18_1_1.7	positive	309237	255156	325042	82861	66481	89611
	LDGTS 18_1_1.8	positive	29067	19858	25740	6106	4545	5466
	MAG 17_0 (IS)	positive	830	1041	940	354	319	351
	SQDG 14_0-14_0	positive	11223	12658	13426	3552	4373	4001
	SQDG 14_0-16_0	positive	70089	66749	86999	16356	14694	19156
	SQDG 14_0-16_1	positive	29942	30172	31719	8264	8949	8550
	SQDG 14_0-18_2	positive	18181	17094	22476	5040	4806	5515
	SQDG 14_0-18_3	positive	16796	17606	19807	5305	5538	6051
	SQDG 14_0-20_5	positive	13096	12027	14360	3754	3829	4181
	SQDG 16_0-16_0	positive	184136	174853	227970	36833	35088	45716
	SQDG 16_0-16_1	positive	29936	34578	41966	5906	7950	9947
	SQDG 16_0-16_2	positive	8153	7804	9662	2039	1920	1859
	SQDG 16_0-16_3	positive	7165	7561	8768	1824	2008	2090
	SQDG 16_0-18_0	positive	19591	23536	29014	4291	4807	6097
	SQDG 16_0-18_1	positive	66108	65310	88722	12327	13806	16079
	SQDG 16_0-18_2	positive	91965	96555	115424	21675	22568	25739
	SQDG 16_0-18_3	positive	122433	127715	148050	30205	32927	36987
	SQDG 16_0-18_4	positive	1859	1747	1767	703	394	414
	SQDG 16_0-20_5	positive	88529	97357	122742	23521	22575	32313
	SQDG 16_1-18_1	positive	6962	6375	5070	1293	1265	957
	SQDG 16_1-18_2	positive	6515	5910	6645	1433	1425	1723
	SQDG 16_1-18_3	positive	4554	5678	7983	1382	1188	1899
	SQDG 16_2-18_2	positive	1224	625	2159	378	188	764
	SQDG 17_0-16_1	positive	2387	1947	4312	635	413	697
	SQDG 18_1-18_2	positive	3600	5034	5783	671	1110	1352
	SQDG 18_2-18_2	positive	2690	3300	4643	706	702	1344
	SQDG 18_2-18_3	positive	3409	2990	4844	1094	794	1212
	SQDG 18_3-18_3	positive	4233	5752	5674	1310	1877	1630
	TAG 12_0-12_0-14_0	positive	18614	22228	24514	3291	4060	4348
	TAG 12_0-12_0-16_0	positive	14911	16512	22157	2737	2477	3409
	TAG 12_0-12_0-17_1	positive	2341	1425	1735	443	220	379
	TAG 12_0-12_0-18_1	positive	27086	33470	47473	4836	5534	8178
	TAG 12_0-12_0-20_4	positive	30040	31953	44211	5122	5696	7736
	TAG 12_0-13_0-13_0	positive	10432	11544	14325	1782	1908	2433
	TAG 12_0-13_0-16_0	positive	18865	22146	23003	3349	3598	3925
	TAG 12_0-13_0-16_1	positive	8984	10897	13722	1664	2035	2200
	TAG 12_0-13_0-18_1	positive	30701	34968	37980	4448	6557	5926
	TAG 12_0-13_0-18_2	positive	10353	9249	15063	1801	1731	2830
	TAG 12_0-13_0-20_2	positive	8784	11738	9440	1471	2134	1600
	TAG 12_0-13_0-20_4	positive	37219	37777	39831	6967	6848	6653
	TAG 12_0-14_0-14_0	positive	95497	105596	127579	15900	17642	21444
	TAG 12_0-14_0-15_0; 13_0-13_0-15_0	positive	10660	11314	14494	1550	1808	2142
	TAG 12_0-14_0-15_0; 13_0-14_0-14_0	positive	60937	65872	80465	9680	10355	12317
	TAG 12_0-14_0-16_0	positive	109762	109884	128320	18054	17140	21968
	TAG 12_0-14_0-16_0; 14_0-14_0-14_0	positive	233082	251178	297834	38176	40147	45789
	TAG 12_0-14_0-16_1	positive	74635	82184	102943	12760	14436	18114
	TAG 12_0-14_0-16_3	positive	14954	17803	19023	2417	3009	3285
	TAG 12_0-14_0-17_1; 13_0-13_0-17_1	positive	16631	16805	21144	2305	2679	3029
	TAG 12_0-14_0-18_0	positive	6067	7950	7547	986	1379	1190
	TAG 12_0-14_0-18_1	positive	250368	249005	299660	39135	42700	49626
	TAG 12_0-14_0-18_2; 13_0-13_0-18_2	positive	46092	48259	53070	7175	9169	9009
	TAG 12_0-14_0-18_3	positive	37709	47304	52984	6664	8308	9025
	TAG 12_0-14_0-19_4	positive	2230	3445	2753	569	540	669
	TAG 12_0-14_0-20_3	positive	30906	33960	39207	3809	4079	4567
	TAG 12_0-14_0-20_4_8.6	positive	17412	13647	21276	3099	2720	3967
	TAG 12_0-14_0-20_4_8.8	positive	198316	212815	248051	32562	35322	39399
	TAG 12_0-14_0-20_5	positive	129384	147913	167143	20797	22211	28417
	TAG 12_0-14_1-18_1	positive	19118	22676	18944	2198	2870	2743
	TAG 12_0-15_0-18_1	positive	51877	43634	49740	7326	6843	8618
	TAG 12_0-15_0-18_1; 13_0-14_0-18_1	positive	126768	127686	149847	21320	18908	26326
	TAG 12_0-15_0-18_3	positive	6298	9323	10478	1080	1734	1390
	TAG 12_0-16_0-16_0	positive	36767	34485	41568	5541	5460	6890
	TAG 12_0-16_0-16_0; 14_0-14_0-16_0	positive	253278	240436	293725	37550	34511	47307
	TAG 12_0-16_0-16_1	positive	140799	139464	170357	24086	21326	27257
	TAG 12_0-16_0-16_1; 14_0-14_0-16_1	positive	275365	334156	392209	42455	52368	65136
	TAG 12_0-16_0-16_1; 14_0-14_1-16_0	positive	140799	139464	170357	24086	21326	27257
	TAG 12_0-16_0-18_1	positive	427510	429818	489917	75921	71944	78538
	TAG 12_0-16_0-18_1; 14_0-14_0-18_1	positive	749379	793640	838727	122851	116277	118234
	TAG 12_0-16_0-18_3	positive	75254	78535	93762	7866	9924	10738
	TAG 12_0-16_0-18_3; 14_0-14_0-18_3	positive	101655	120215	132374	16642	18036	20990
	TAG 12_0-16_0-20_2	positive	92131	88462	105615	15994	14943	17935
	TAG 12_0-16_0-20_2; 12_0-18_1-18_1	positive	141271	155536	192149	21137	22912	26197
	TAG 12_0-16_0-22_6	positive	45832	50007	53363	7364	7857	8652
	TAG 12_0-16_1-16_1; 14_0-14_1-16_1	positive	75119	66290	86233	11529	9747	13889
	TAG 12_0-16_1-16_2	positive	1955	1490	2145	550	643	685
	TAG 12_0-16_1-17_1; 14_0-14_1-17_1	positive	10217	10610	15255	1037	1758	1741
	TAG 12_0-16_1-18_1	positive	143115	158781	210120	22721	22834	31838
	TAG 12_0-16_1-18_1; 14_0-16_1-16_1	positive	313699	330954	424075	46246	47822	75751
	TAG 12_0-16_2-18_3	positive	6803	13009	11538	1079	2276	2021
	TAG 12_0-16_2-20_5	positive	19806	22357	22709	3458	4854	4254
	TAG 12_0-16_2-20_5; 16_2-16_2-16_3	positive	4507	5797	6309	681	1148	1186
	TAG 12_0-16_3-18_1	positive	13808	18050	17007	2311	2741	2774
	TAG 12_0-16_3-18_2	positive	15301	19715	21578	2750	3846	4054
	TAG 12_0-16_3-20_4	positive	15975	14205	20474	2764	2594	3813
	TAG 12_0-16_3-20_5	positive	30922	35543	41409	6159	6089	7694
	TAG 12_0-18_1-18_3	positive	96518	118552	127057	13543	15107	16061
	TAG 12_0-18_1-18_3; 14_0-16_1-18_3	positive	177199	188921	220844	26560	29154	38338
	TAG 12_0-18_1-20_3	positive	57558	66586	68580	7447	8860	8661
	TAG 12_0-18_1-20_3; 14_0-16_1-20_3	positive	117315	135908	141534	15787	18539	19965
	TAG 12_0-18_1-20_3; 14_0-18_1-18_3	positive	370489	386027	420571	40897	45331	47523
	TAG 12_0-18_1-20_5	positive	49891	63930	69590	8086	11168	10731
	TAG 12_0-18_1-22_6	positive	13702	15992	24908	2948	2947	3619
	TAG 12_0-18_2-18_3; 14_0-16_3-18_2	positive	52401	67095	67419	8717	8912	9892
	TAG 12_0-18_3-22_6; 14_0-16_3-22_6	positive	58588	69966	82641	6677	8060	9620
	TAG 12_0-20_4-20_5	positive	37076	36827	44779	5969	5452	7325
	TAG 12_0-20_4-22_5	positive	39622	59961	52835	6002	8577	9657
	TAG 12_0-20_4-22_6	positive	57249	62700	64838	10155	10221	12314
	TAG 12_0-20_5-20_5	positive	67119	70190	81668	12259	13341	13501
	TAG 12_0-20_5-22_5	positive	36501	37511	40429	6425	6243	6848
	TAG 12_0-20_5-22_6	positive	35452	43910	47348	5894	7262	7872
	TAG 13_0-13_0-14_0	positive	19888	20675	27562	3010	3121	5189
	TAG 13_0-13_0-15_0; 12_0-14_0-15_0	positive	10966	11314	14494	1550	1808	2142
	TAG 13_0-13_0-16_3	positive	6895	5268	6913	1092	1084	1018
	TAG 13_0-13_0-18_2	positive	16381	18698	22710	2348	2593	3329
	TAG 13_0-13_0-18_3	positive	1455	1890	2376	575	540	953
	TAG 13_0-14_0-14_1	positive	5173	6581	7260	858	992	926
	TAG 13_0-14_0-16_0	positive	53358	55569	63860	8207	9371	9605
	TAG 13_0-14_0-16_1	positive	37641	38688	45929	5371	5889	6757
	TAG 13_0-14_0-16_2	positive	9589	10979	10764	1568	1733	1638
	TAG 13_0-14_0-18_1	positive	126768	127686	149847	21320	18908	26326
	TAG 13_0-14_0-18_1; 13_0-16_0-16_1	positive	184530	202402	228352	28501	32634	35773
	TAG 13_0-14_0-18_2	positive	34066	41378	47629	6111	7243	7435
	TAG 13_0-14_0-18_3	positive	33638	35090	42347	4489	4735	5816
	TAG 13_0-14_0-20_2	positive	20961	22546	25273	3521	3171	4625
	TAG 13_0-14_0-20_3	positive	22887	24190	29136	3083	3151	3649
	TAG 13_0-14_0-20_4	positive	135517	147763	158782	23066	24919	27832
	TAG 13_0-14_0-20_5	positive	102344	112395	135768	16673	18971	22154
	TAG 13_0-14_0-22_5	positive	115421	116139	135967	18308	17491	23020
	TAG 13_0-14_0-22_6	positive	108694	104824	124048	17936	17792	21020
	TAG 13_0-14_1-18_1	positive	10000	11565	12833	1439	1686	1451
	TAG 13_0-15_0-15_0; 14_0-14_0-15_0	positive	20982	21143	24048	2712	3036	3528
	TAG 13_0-15_0-16_0	positive	10793	7806	8490	1112	960	1223
	TAG 13_0-15_0-17_0	positive	6805	6338	8045	1227	1148	1159
	TAG 13_0-15_0-17_0; 13_0-16_0-16_0	positive	17506	19846	20431	2425	2854	3747
	TAG 13_0-15_0-17_1	positive	43853	44256	59299	7460	6624	9271
	TAG 13_0-16_0-16_0; 14_0-15_0-16_0	positive	66735	55743	68483	10083	7654	10227
	TAG 13_0-16_0-16_1	positive	184530	202402	228352	28501	32634	35773
	TAG 13_0-16_0-16_1; 14_0-15_0-16_1	positive	66590	61651	68982	9863	9273	10885
	TAG 13_0-16_0-16_1; 14_1-15_0-16_0	positive	76718	76924	76709	11968	10959	12725
	TAG 13_0-16_0-18_1	positive	148358	157572	173961	25264	26221	26750
	TAG 13_0-16_0-18_1; 14_0-15_0-18_1	positive	153342	169524	189233	23667	25709	28445
	TAG 13_0-16_0-18_3	positive	32334	37761	42683	5345	5516	6060
	TAG 13_0-16_0-20_2	positive	18392	22099	22266	2782	3437	3822
	TAG 13_0-16_0-20_2; 13_0-18_1-18_1	positive	58823	71352	78513	9856	11171	11945
	TAG 13_0-16_0-20_4	positive	33694	35939	36280	5107	5293	5668
	TAG 13_0-16_0-20_5	positive	141581	146532	166999	23149	25714	27758
	TAG 13_0-16_1-16_2	positive	9789	9316	7800	1447	1276	1518
	TAG 13_0-16_1-18_1	positive	42866	51255	50354	6964	6887	6900
	TAG 13_0-16_1-18_3	positive	14308	16156	20685	2070	2812	3408
	TAG 13_0-16_1-20_2	positive	14148	14452	15670	1734	2163	2393
	TAG 13_0-16_1-20_2; 13_0-18_1-18_2	positive	46000	44835	52029	5568	6006	7215
	TAG 13_0-16_1-20_5	positive	55978	61644	69989	8965	10709	12182
	TAG 13_0-16_2-18_1	positive	10654	12857	14600	1592	1586	1923
	TAG 13_0-16_2-18_2	positive	12085	14923	15326	1965	2325	2309
	TAG 13_0-16_2-20_4	positive	15540	12157	14627	1511	1946	2027
	TAG 13_0-16_2-20_5	positive	20142	24584	27444	3080	4007	4008
	TAG 13_0-16_3-18_1	positive	10051	11033	14851	1366	1830	2087
	TAG 13_0-16_3-20_4	positive	13095	15334	19541	2195	2985	3296
	TAG 13_0-16_3-20_5	positive	28748	28865	33591	5371	5471	5967
	TAG 13_0-17_1-17_1; 14_0-16_1-17_1	positive	40363	41609	45867	5685	6488	6237
	TAG 13_0-17_1-17_3	positive	2403	1904	3085	351	350	443
	TAG 13_0-18_1-18_2	positive	46000	44835	54219	5568	6006	7215
	TAG 13_0-18_1-18_3	positive	29322	39365	42318	3627	5453	5301
	TAG 13_0-18_1-20_2	positive	29243	38468	36652	4435	5087	6111
	TAG 13_0-18_1-20_5	positive	243894	255904	282148	38458	39895	43035
	TAG 13_0-18_1-22_5	positive	102012	115059	132009	17206	17471	23213
	TAG 13_0-18_2-18_2	positive	16495	15425	21224	1909	1964	2939
	TAG 13_0-18_2-20_4	positive	35920	35946	36036	4681	5525	4417
	TAG 13_0-18_2-20_5	positive	37489	38281	45250	4667	4987	5885
	TAG 13_0-18_3-20_4	positive	8599	7665	7135	1417	1418	1055
	TAG 13_0-18_3-22_5	positive	22451	25241	32217	2815	2903	3752
	TAG 13_0-20_2-20_5	positive	12137	15909	14394	2068	2133	1623
	TAG 13_0-20_2-22_5	positive	127359	133253	144886	24244	25666	23930
	TAG 13_0-20_2-22_6	positive	13856	15444	17113	2105	2348	2868
	TAG 13_0-20_3-20_4	positive	7962	8616	9655	1481	1548	1749
	TAG 13_0-20_3-20_5	positive	8413	8374	11595	977	1020	1288
	TAG 13_0-20_3-22_5	positive	18947	13276	20138	2366	1813	2700
	TAG 13_0-20_4-20_4	positive	20586	24068	24780	3084	4192	3500
	TAG 13_0-20_4-20_5	positive	27431	27907	32003	4911	4550	5800
	TAG 13_0-20_4-22_5	positive	44979	49198	58194	7258	8791	9531
	TAG 13_0-20_4-22_6	positive	52299	61015	61347	10525	11149	9516
	TAG 13_0-20_5-22_5	positive	27949	31336	35054	4333	5428	5910
	TAG 13_0-22_5-22_6	positive	37421	35288	33451	5943	5401	5019
	TAG 14_0-14_0-16_0	positive	254234	236897	291713	37550	34511	47307
	TAG 14_0-14_0-16_0; 14_0-15_0-15_0	positive	289781	282500	364470	44903	42064	59036
	TAG 14_0-14_0-17_0; 14_0-15_0-16_0	positive	45736	32662	34489	5178	4688	5030
	TAG 14_0-14_0-18_1	positive	749379	793640	841789	122851	116277	118234
	TAG 14_0-14_0-20_4	positive	575625	633880	668869	88820	99000	100731
	TAG 14_0-14_0-20_5	positive	395449	454082	479561	67850	76111	72699
	TAG 14_0-14_0-22_6	positive	135616	141628	155590	20742	24569	25155
	TAG 14_0-14_1-16_0	positive	121856	114184	124735	20035	17966	18621
	TAG 14_0-14_1-18_1	positive	209549	217068	294077	32947	32253	46055
	TAG 14_0-15_0-15_0	positive	14817	9521	14315	2038	1702	2529
	TAG 14_0-15_0-16_0	positive	66300	55743	67198	10083	7654	10227
	TAG 14_0-15_0-16_1	positive	244507	252400	260183	35716	36750	40177
	TAG 14_0-15_0-17_1	positive	18560	20379	23952	3313	2846	3465
	TAG 14_0-15_0-17_1; 14_0-16_0-16_1	positive	1209740	1327382	1364085	163760	170989	172787
	TAG 14_0-15_0-18_1	positive	106462	106078	121998	15712	15253	17587
	TAG 14_0-15_0-18_3	positive	19532	21612	24502	3312	2503	3081
	TAG 14_0-15_0-20_3	positive	18847	21773	28306	2864	2826	3224
	TAG 14_0-15_0-20_4	positive	30390	34967	35453	4029	3878	4448
	TAG 14_0-15_1-18_1	positive	59278	64942	77506	8617	8109	11063
	TAG 14_0-15_1-18_1; 14_1-15_0-18_1	positive	42866	51255	50354	6964	6887	6900
	TAG 14_0-16_0-16_0	positive	296001	283647	326458	44756	46796	48600
	TAG 14_0-16_0-16_1	positive	610530	583724	646416	87533	95602	97511
	TAG 14_0-16_0-16_1; 15_0-15_0-16_1	positive	610530	583724	643366	87533	95602	97511
	TAG 14_0-16_0-17_1	positive	80376	72982	92265	12747	10829	12735
	TAG 14_0-16_0-17_1; 15_0-15_0-17_1	positive	80376	72982	89363	12747	10829	12735
	TAG 14_0-16_0-17_1; 15_0-16_0-16_1	positive	257618	265169	295689	39079	40500	45024
	TAG 14_0-16_0-18_0	positive	26859	26449	26128	3697	3923	4545
	TAG 14_0-16_0-18_0; 15_0-16_0-17_0; 16_0-16_0-16_0	positive	205119	182673	213991	28881	29464	34066
	TAG 14_0-16_0-18_1	positive	1048966	1112292	1170338	152470	160699	163839
	TAG 14_0-16_0-18_1; 15_0-16_0-17_1; 16_0-16_0-16_1	positive	1428576	1448211	1488709	185863	185053	186390
	TAG 14_0-16_0-18_2	positive	308917	336357	429571	39838	48743	66112
	TAG 14_0-16_0-18_2; 16_0-16_1-16_1	positive	518672	591324	670669	72499	81559	85924
	TAG 14_0-16_0-18_3	positive	205428	217180	233523	26032	31542	31105
	TAG 14_0-16_0-20_3	positive	142612	128465	187657	14853	15627	17402
	TAG 14_0-16_0-20_4	positive	881922	884245	994750	133506	130876	145165
	TAG 14_0-16_0-20_5	positive	612682	670882	728194	95899	100002	107734
	TAG 14_0-16_1-16_1	positive	310177	331650	424075	46246	47822	75751
	TAG 14_0-16_1-16_2	positive	27284	37054	34564	4950	4634	5790
	TAG 14_0-16_1-16_3	positive	37552	42556	42100	4332	4873	4836
	TAG 14_0-16_1-17_0	positive	26056	18982	30894	3400	2858	5225
	TAG 14_0-16_1-17_0; 15_0-15_1-17_0	positive	26056	21329	30894	3400	2858	5225
	TAG 14_0-16_1-17_0; 15_0-16_0-16_1	positive	102321	79009	91396	11235	10580	13505
	TAG 14_0-16_1-18_0	positive	57184	56186	75306	8879	8628	12147
	TAG 14_0-16_1-18_1	positive	622067	640181	693648	93587	94716	94470
	TAG 14_0-16_1-18_1; 14_1-16_0-18_1	positive	626363	640181	694670	93587	94716	94470
	TAG 14_0-16_1-18_1; 16_0-16_1-16_1	positive	847242	873621	920620	114520	131500	129382
	TAG 14_0-16_1-18_3; 16_1-16_1-16_2	positive	116435	142818	160520	13185	13993	17550
	TAG 14_0-16_1-20_1	positive	146371	157444	189890	25343	27656	33769
	TAG 14_0-16_1-20_2	positive	146371	157444	189890	25343	27656	33769
	TAG 14_0-16_1-20_2; 14_0-18_1-18_2	positive	424225	483458	458694	61467	67531	63218
	TAG 14_0-16_1-20_3	positive	117315	135908	141534	15787	18539	19965
	TAG 14_0-16_1-20_3; 14_0-18_2-18_2	positive	428929	447426	491790	52742	62421	57556
	TAG 14_0-16_1-20_4	positive	74070	100350	104711	14338	16249	19531
	TAG 14_0-16_1-20_5	positive	86924	94730	97571	14999	17150	14923
	TAG 14_0-16_1-22_6	positive	38845	48258	54884	6669	10709	9198
	TAG 14_0-16_2-16_2	positive	18585	19006	20009	2490	2176	2348
	TAG 14_0-16_2-17_1	positive	9300	7441	11116	1572	1225	1121
	TAG 14_0-16_2-18_1	positive	136167	148468	177870	17585	18564	22523
	TAG 14_0-16_2-18_1; 16_0-16_1-16_2	positive	136167	148468	177870	17585	18564	22523
	TAG 14_0-16_2-18_2	positive	49064	61497	69186	6583	7256	8406
	TAG 14_0-16_2-18_3	positive	28916	36293	38991	4351	4080	3968
	TAG 14_0-16_2-20_5	positive	14202	18569	21088	2002	2650	3479
	TAG 14_0-16_2-22_5	positive	62946	65920	68210	6906	7538	7222
	TAG 14_0-16_3-18_1	positive	148560	165409	190406	23977	27066	30407
	TAG 14_0-16_3-18_2	positive	72195	76428	94082	9844	10242	12038
	TAG 14_0-16_3-18_3	positive	44770	56601	60318	6322	7933	8422
	TAG 14_0-16_3-20_4	positive	26058	28087	32204	4055	4673	5472
	TAG 14_0-16_3-20_5	positive	130485	149855	160402	19866	20581	21172
	TAG 14_0-16_3-22_5	positive	51588	68454	75683	6286	8499	7993
	TAG 14_0-16_3-22_6	positive	10859	15145	13057	1672	2536	1687
	TAG 14_0-17_0-18_1	positive	37322	38923	43622	6117	6009	6850
	TAG 14_0-17_0-18_1; 15_0-16_0-18_1	positive	90062	89549	107019	11877	12770	17137
	TAG 14_0-17_0-18_1; 15_0-17_0-17_1	positive	45866	50985	59860	7702	8647	9494
	TAG 14_0-17_1-18_0	positive	15299	17571	23370	2059	2656	2529
	TAG 14_0-17_1-18_1	positive	70384	78427	82618	11322	10672	11680
	TAG 14_0-17_1-18_1; 16_0-16_1-17_1	positive	96947	102978	117354	14378	16070	18266
	TAG 14_0-17_1-18_2	positive	21999	21062	27993	3658	4352	5103
	TAG 14_0-17_1-18_3	positive	35260	31548	44123	4127	3644	4836
	TAG 14_0-17_1-20_2	positive	20929	19396	29729	3374	2810	4194
	TAG 14_0-17_2-18_1	positive	11222	10504	11624	1960	2056	2523
	TAG 14_0-18_0-18_2	positive	401931	437516	517340	51373	59390	61138
	TAG 14_0-18_1-18_1	positive	563983	613174	680943	96178	92987	97509
	TAG 14_0-18_1-18_1; 16_0-16_1-18_1	positive	545204	567445	652040	91627	96668	98455
	TAG 14_0-18_1-18_2	positive	420560	482029	460432	61467	67531	63218
	TAG 14_0-18_1-18_2; 16_0-16_2-18_1	positive	401931	437516	517575	51373	59390	61138
	TAG 14_0-18_1-18_2; 16_1-16_1-18_1	positive	401931	437516	513692	51373	59390	61138
	TAG 14_0-18_1-18_3	positive	428929	439699	469246	52742	62421	57556
	TAG 14_0-18_1-18_3; 14_0-18_2-18_2	positive	409593	439699	462080	52742	62421	57556
	TAG 14_0-18_1-18_3; 16_0-16_1-18_3	positive	451148	507361	560809	66458	82200	77062
	TAG 14_0-18_1-20_4	positive	202578	183036	221076	31320	28803	34791
	TAG 14_0-18_1-20_5	positive	1249225	1249181	1280926	167650	172140	171888
	TAG 14_0-18_1-22_5	positive	633346	682517	717760	102712	108556	109772
	TAG 14_0-18_2-18_2	positive	182284	191433	222226	24277	21761	22103
	TAG 14_0-18_2-18_2; 16_0-16_2-18_2; 16_1-16_1-18_2	positive	182284	191433	222226	24277	21761	22103
	TAG 14_0-18_2-18_3	positive	128602	134825	150512	16879	17892	17927
	TAG 14_0-18_2-18_3; 16_0-16_3-18_2	positive	125640	142337	160774	12465	14224	18378
	TAG 14_0-18_3-20_3	positive	20327	35708	41879	4675	4922	5959
	TAG 14_0-18_3-20_5	positive	279133	313092	321262	30325	35775	34933
	TAG 14_0-18_3-22_5	positive	149915	172119	180403	16324	22685	23137
	TAG 14_0-18_3-22_6	positive	177504	204047	221415	21189	23568	23336
	TAG 14_0-20_3-22_5	positive	337349	360444	395418	39442	38764	48451
	TAG 14_0-20_3-22_5; 16_0-20_3-20_5	positive	100589	98205	156329	13322	11746	16038
	TAG 14_0-20_4-20_5	positive	362029	469947	479664	60458	82993	75703
	TAG 14_0-20_4-20_5; 16_3-18_2-20_4	positive	49221	45160	63785	6404	7769	9277
	TAG 14_0-20_4-22_5	positive	289308	304638	324153	46387	46395	53372
	TAG 14_0-20_4-22_6	positive	438801	451528	485214	77778	73875	88318
	TAG 14_0-20_5-20_5	positive	295535	279797	308219	47902	38451	49755
	TAG 14_0-20_5-22_5	positive	221297	244351	249182	38459	35010	37584
	TAG 14_0-20_5-22_6	positive	249974	267328	324071	39234	39030	50409
	TAG 14_0-22_5-22_6	positive	205986	211559	270273	30266	35418	48380
	TAG 14_0-22_6-22_6	positive	274336	258430	305259	45415	36598	44914
	TAG 14_1-15_0-16_0	positive	29567	29135	33441	4083	3540	4903
	TAG 14_1-16_0-16_0	positive	216112	266366	273031	35007	41874	46056
	TAG 14_1-16_0-17_1; 15_0-15_1-17_1	positive	39051	41088	43194	5685	6488	6237
	TAG 14_1-16_0-18_2	positive	122923	126575	145004	12439	12814	15009
	TAG 14_1-16_1-18_1	positive	120303	126575	145004	12439	12814	15009
	TAG 14_1-16_1-18_3	positive	22406	20442	30462	2740	2773	3469
	TAG 14_1-16_1-18_3; 16_1-16_1-16_3	positive	24997	23644	28463	3202	3481	3711
	TAG 14_1-16_2-17_1	positive	1403	3150	2725	357	736	394
	TAG 14_2-16_0-22_6	positive	67386	73777	74506	8051	7944	8886
	TAG 15_0-15_0-16_0	positive	21448	19922	24300	3421	3267	3104
	TAG 15_0-15_0-16_1	positive	64910	63268	59045	8716	7266	8029
	TAG 15_0-15_0-16_1; 15_0-15_1-16_0	positive	64910	63268	59045	8716	7266	8029
	TAG 15_0-15_1-16_0	positive	9770	4479	10689	1457	791	1567
	TAG 15_0-16_0-17_1	positive	18420	14104	15992	2125	2087	2424
	TAG 15_0-16_0-18_1	positive	90062	89549	107019	11877	12770	17137
	TAG 15_0-16_0-18_1; 16_0-16_0-17_1	positive	185398	179157	238169	25954	28304	31542
	TAG 15_0-16_1-18_1	positive	46458	49541	56201	10838	10468	9897
	TAG 15_0-16_1-18_2	positive	22073	21502	34389	2430	2632	4083
	TAG 15_0-16_1-18_3	positive	12792	14623	18368	1614	1604	1759
	TAG 15_0-16_1-20_2; 16_1-17_1-18_1	positive	19058	28599	37638	2666	3434	4318
	TAG 15_0-17_0-17_1; 16_0-16_0-17_1	positive	50078	50545	65644	8945	7288	11441
	TAG 15_0-17_0-17_1; 16_0-16_1-17_0	positive	44447	48470	58467	7702	8647	9494
	TAG 15_0-18_1-18_1	positive	30623	24917	34865	4543	3521	4264
	TAG 15_0-18_1-18_2	positive	47353	56209	65437	6520	7900	8919
	TAG 15_0-18_1-18_3	positive	135666	143954	167906	19071	23619	23814
	TAG 15_0-18_1-18_3; 16_0-17_1-18_3	positive	53344	62396	67326	7420	7869	10889
	TAG 15_0-18_1-20_2	positive	14748	12963	13528	2435	2302	2436
	TAG 15_0-18_1-20_2; 16_0-17_1-20_2	positive	23960	26092	27184	3624	4119	3898
	TAG 15_0-18_1-20_5	positive	32542	36726	33257	4311	4008	3787
	TAG 15_0-18_1-22_6	positive	22492	25842	35593	1803	2613	2854
	TAG 15_0-18_2-22_6	positive	12511	12453	10231	1018	928	905
	TAG 15_0-18_3-20_4	positive	8997	9505	12622	1442	1612	1777
	TAG 15_0-18_3-22_5	positive	10500	11514	13158	840	1220	963
	TAG 15_0-20_2-20_5	positive	79463	75643	82534	11560	12345	12272
	TAG 15_0-20_2-22_6	positive	29099	33666	38038	5018	5070	5681
	TAG 15_0-20_4-20_4	positive	52051	43624	52542	4379	3670	4223
	TAG 15_0-20_4-20_5	positive	52657	52811	71532	9148	9543	11678
	TAG 15_0-20_4-22_5	positive	58416	68763	78726	10988	11920	12593
	TAG 15_0-20_4-22_6	positive	96109	103238	108105	15403	18910	16715
	TAG 15_0-20_5-22_5	positive	69727	70368	83187	9399	10287	12881
	TAG 15_0-20_5-22_6	positive	26012	30170	29001	4540	4630	4443
	TAG 15_1-16_0-16_1	positive	74375	74045	84735	10363	11189	12872
	TAG 15_1-20_2-22_5	positive	28791	34390	38674	3031	4078	4280
	TAG 15_1-20_4-20_4	positive	106610	118798	141086	10012	11636	13221
	TAG 16_0-16_0-16_0	positive	205119	182673	213991	28881	29464	34066
	TAG 16_0-16_0-16_1	positive	490421	514000	559683	72426	71588	76263
	TAG 16_0-16_0-16_2	positive	105613	126936	143597	13393	13248	13616
	TAG 16_0-16_0-17_1	positive	55458	52450	63356	8945	7288	11441
	TAG 16_0-16_0-18_1	positive	794988	790517	874101	126299	119899	133572
	TAG 16_0-16_0-18_2	positive	304862	385455	406743	43584	63091	61745
	TAG 16_0-16_0-20_4	positive	426596	444411	508339	73415	69038	79998
	TAG 16_0-16_1-16_1_9.9	positive	504000	583899	666349	72499	81559	85924
	TAG 16_0-16_1-17_0	positive	47626	38186	51343	5792	5262	6907
	TAG 16_0-16_1-17_1	positive	60410	78744	75467	8140	10956	8947
	TAG 16_0-16_1-18_1	positive	815953	887348	1016620	119932	123312	134558
	TAG 16_0-16_1-18_2	positive	545204	566372	652040	91627	96014	98455
	TAG 16_0-16_1-18_2_9.9	positive	569193	533079	508649	50861	65895	58583
	TAG 16_0-16_1-18_3	positive	311808	339309	396683	41794	43811	57130
	TAG 16_0-16_1-18_3; 16_1-16_1-18_2	positive	225606	260014	308419	26910	32550	37343
	TAG 16_0-16_1-18_3; 16_1-16_1-18_2; 16_1-16_2-18_1	positive	225606	260014	308419	26910	32550	37343
	TAG 16_0-16_1-20_3	positive	256274	283053	319640	35083	38114	43375
	TAG 16_0-16_1-20_4	positive	777863	812035	907837	117460	123235	139853
	TAG 16_0-16_1-20_5	positive	1249225	1249181	1273286	167650	172140	171888
	TAG 16_0-16_1-22_6	positive	928211	931061	1018753	135832	138447	147493
	TAG 16_0-16_2-18_1	positive	181788	202364	222017	21684	22388	31236
	TAG 16_0-16_2-18_2	positive	182284	191433	222226	24277	21761	22103
	TAG 16_0-16_2-18_2; 16_1-16_2-18_1	positive	93260	122580	152496	12950	20093	21788
	TAG 16_0-16_2-18_3	positive	68237	72004	83688	7036	8059	9551
	TAG 16_0-16_2-18_3; 16_1-16_2-18_2	positive	63369	72004	80607	7036	8059	9551
	TAG 16_0-16_2-20_5	positive	489199	542718	981450	61064	70895	69527
	TAG 16_0-16_3-18_1	positive	185030	186722	231081	28934	31604	37674
	TAG 16_0-16_3-18_1; 16_1-16_2-18_1	positive	345134	368166	407630	40897	45331	47523
	TAG 16_0-16_3-18_2	positive	107921	130046	150143	15867	17386	24644
	TAG 16_0-16_3-18_2; 16_1-16_3-18_1	positive	107921	130046	150143	15867	17386	24644
	TAG 16_0-16_3-20_4	positive	68344	60948	65070	15671	18090	18112
	TAG 16_0-16_3-20_5	positive	279133	315207	322081	30325	35775	34933
	TAG 16_0-17_1-18_1	positive	74274	69844	82926	10527	9543	11769
	TAG 16_0-17_1-18_2	positive	47353	54776	65437	6520	7900	8919
	TAG 16_0-17_1-18_2; 16_1-17_1-18_1; 17_0-17_1-17_2; 17_1-17_1-17_1	positive	35524	30453	46017	5767	5991	8835
	TAG 16_0-17_1-18_3	positive	57726	50600	57040	9383	9218	9991
	TAG 16_0-17_1-20_2; 17_1-18_1-18_1	positive	38878	28742	31884	5656	4338	5397
	TAG 16_0-17_1-20_5	positive	23567	27416	32415	3865	3549	4791
	TAG 16_0-17_1-22_6	positive	65212	52883	55318	9805	11257	11302
	TAG 16_0-17_2-18_2	positive	21353	23895	27153	2676	3118	3925
	TAG 16_0-17_3-18_1	positive	87735	84307	96494	14127	12060	13932
	TAG 16_0-18_0-18_1	positive	108857	119399	156077	18099	18383	26316
	TAG 16_0-18_1-18_1	positive	1026217	1102267	1286492	145818	160307	175041
	TAG 16_0-18_1-18_2	positive	779041	866428	971276	106584	115351	130632
	TAG 16_0-18_1-18_3	positive	530140	589893	677496	65046	74343	89480
	TAG 16_0-18_1-18_4	positive	204452	185466	221076	31320	28803	34791
	TAG 16_0-18_1-20_2	positive	244404	238590	310301	42994	39896	53824
	TAG 16_0-18_1-20_4	positive	737869	881028	900031	116630	133116	125462
	TAG 16_0-18_1-20_5	positive	1338961	1446214	1495944	173062	189490	186857
	TAG 16_0-18_1-22_0	positive	15335	10146	14127	2665	1736	2462
	TAG 16_0-18_1-22_5	positive	869056	927292	1041098	141113	140404	152502
	TAG 16_0-18_1-22_6	positive	1240968	1340885	1437156	180437	171040	184383
	TAG 16_0-18_2-18_2; 16_1-18_1-18_2	positive	233781	353909	368991	34281	48643	50222
	TAG 16_0-18_2-18_3; 16_1-18_2-18_2	positive	157467	213789	294507	19304	33445	46421
	TAG 16_0-18_2-18_3_9.7	positive	186686	211888	251624	25245	33483	34691
	TAG 16_0-18_2-18_3_9.8	positive	57726	50600	67186	9383	9218	9991
	TAG 16_0-18_2-18_4	positive	46737	50131	53996	4207	4495	4623
	TAG 16_0-18_2-18_4; 16_0-18_3-18_3	positive	66183	70141	76548	9161	12127	11381
	TAG 16_0-18_2-18_4; 16_1-18_2-18_3	positive	125528	125896	131526	18548	16292	16829
	TAG 16_0-18_2-18_5	positive	53363	52983	59879	8453	7900	8061
	TAG 16_0-18_2-20_2	positive	297386	337614	380492	40942	51570	56558
	TAG 16_0-18_2-22_6	positive	744366	806647	898922	109996	120487	126693
	TAG 16_0-18_2-22_6; 16_1-18_1-22_6	positive	744366	806647	898922	109996	120487	126693
	TAG 16_0-18_3-18_3	positive	66183	70141	76548	9161	12127	11381
	TAG 16_0-18_3-18_4	positive	12916	18489	18128	1766	2198	2940
	TAG 16_0-18_3-18_4; 16_3-18_1-18_3	positive	62520	66241	68670	11012	10869	11708
	TAG 16_0-18_3-18_5	positive	31481	36695	38756	4764	5329	5805
	TAG 16_0-18_3-20_5	positive	412515	455030	477172	52630	57693	56321
	TAG 16_0-18_4-18_4	positive	10547	12402	14501	1895	1887	2475
	TAG 16_0-18_4-22_6	positive	438801	451528	485214	77778	73875	88318
	TAG 16_0-20_2-22_6	positive	43284	59224	66079	9084	10467	11040
	TAG 16_0-20_2-22_6; 18_1-18_1-22_6	positive	768098	792345	807237	115036	112505	130420
	TAG 16_0-20_3-20_4	positive	122630	106643	153346	16985	18743	20696
	TAG 16_0-20_3-20_4; 18_1-18_2-20_4	positive	86067	82745	82202	11467	12197	14723
	TAG 16_0-20_3-20_5	positive	100589	98205	156329	13322	11746	16038
	TAG 16_0-20_3-22_5	positive	363540	415846	494685	50197	50058	61545
	TAG 16_0-20_4-20_4	positive	227108	165147	234453	34896	41431	41348
	TAG 16_0-20_4-20_5	positive	851927	743665	891667	122981	119875	134094
	TAG 16_0-20_4-22_5	positive	495958	542589	594742	75552	91723	89799
	TAG 16_0-20_4-22_6	positive	998946	892919	938960	137401	143843	139026
	TAG 16_0-20_5-20_5	positive	699967	713271	722737	109742	132099	112405
	TAG 16_0-20_5-22_5	positive	418763	445400	546542	59774	71250	73841
	TAG 16_0-20_5-22_6	positive	358112	367980	416070	57114	52777	57946
	TAG 16_0-22_5-22_6_9.7	positive	376989	406702	458711	70856	69578	76722
	TAG 16_0-22_6-22_6	positive	512377	533533	590811	79048	83520	89515
	TAG 16_1-16_1-16_2	positive	114804	142818	160520	13185	13993	17550
	TAG 16_1-16_1-17_0	positive	15213	16726	17207	2652	3786	3274
	TAG 16_1-16_1-20_5	positive	458106	501913	578707	61064	70895	69527
	TAG 16_1-16_1-20_5; 16_1-18_3-18_3	positive	40697	39162	52295	7150	6146	7430
	TAG 16_1-16_2-16_3	positive	7820	8780	7429	1607	1512	1286
	TAG 16_1-16_2-18_2; 16_1-16_3-18_1	positive	89969	97077	131789	9721	11428	15628
	TAG 16_1-16_2-20_4	positive	271275	264785	305808	28256	27515	31074
	TAG 16_1-16_2-20_5	positive	279133	311091	322081	30325	35775	34933
	TAG 16_1-16_3-18_1	positive	49700	52047	62811	8331	8799	11295
	TAG 16_1-16_3-18_1; 16_2-16_2-18_1	positive	50715	52047	62811	8331	8799	11295
	TAG 16_1-16_3-18_3	positive	22041	18573	25765	2105	3485	3428
	TAG 16_1-16_3-18_3; 16_2-16_2-18_3	positive	27229	29402	37181	4536	5273	5629
	TAG 16_1-16_3-20_5	positive	12881	13830	15325	1774	2547	2330
	TAG 16_1-17_0-18_1	positive	25525	25250	35010	3356	3198	3816
	TAG 16_1-17_0-18_1; 17_0-17_1-17_1	positive	13653	16426	15027	1563	1670	2353
	TAG 16_1-17_1-18_1	positive	28260	31493	39587	2666	3434	4318
	TAG 16_1-17_1-20_5	positive	33995	44635	46571	4588	5126	5654
	TAG 16_1-18_1-18_1	positive	322934	355821	425125	46736	46329	60279
	TAG 16_1-18_1-18_2	positive	157432	234820	239621	20416	33634	26988
	TAG 16_1-18_1-18_3	positive	205116	241260	289867	26088	28940	33276
	TAG 16_1-18_1-18_3; 16_1-18_2-18_2	positive	153772	184241	233116	17742	20949	29381
	TAG 16_1-18_1-18_3; 16_2-18_1-18_2	positive	205116	241260	289867	26088	28940	33276
	TAG 16_1-18_1-18_4; 16_1-18_2-18_3	positive	147319	171000	169317	19883	27170	25695
	TAG 16_1-18_1-18_5; 16_3-18_1-18_3	positive	31364	28848	26734	4250	5136	5003
	TAG 16_1-18_1-20_2	positive	109958	133990	154749	15049	16791	17558
	TAG 16_1-18_1-20_2; 18_1-18_1-18_2	positive	511236	595809	674422	66094	75163	81974
	TAG 16_1-18_1-22_6	positive	75645	88062	101446	10485	9285	11224
	TAG 16_1-18_2-18_3; 16_2-18_2-18_2; 16_3-18_1-18_2	positive	82237	108133	115145	11458	14871	15539
	TAG 16_1-18_2-18_4	positive	41608	39162	52295	7150	6146	7430
	TAG 16_1-18_3-18_3_9.0	positive	62520	66241	68670	11012	10869	11708
	TAG 16_1-20_2-22_5	positive	363540	415846	494685	50197	50058	61545
	TAG 16_1-20_4-20_5	positive	75327	84378	99269	13524	13543	16823
	TAG 16_1-20_5-20_5	positive	117618	129495	145361	20370	22144	24292
	TAG 16_1-20_5-22_6; 16_2-20_4-22_6	positive	69928	73138	80214	12971	11967	12735
	TAG 16_2-16_2-20_5; 16_2-16_3-20_4	positive	10734	9862	10856	1859	1556	2102
	TAG 16_2-16_3-18_2	positive	14777	16773	19002	2407	3460	3004
	TAG 16_2-16_3-18_3	positive	14385	18855	18692	3099	2945	3560
	TAG 16_2-16_3-20_4	positive	10659	16110	16492	2171	2598	2413
	TAG 16_2-16_3-20_5	positive	26607	25005	31443	4714	4786	5196
	TAG 16_2-16_4-18_2	positive	7015	7926	8387	1454	1643	1266
	TAG 16_2-16_4-18_2; 16_3-16_3-18_2	positive	16488	18348	20334	2987	3299	3596
	TAG 16_2-17_1-18_1	positive	8895	9285	9594	1190	1293	981
	TAG 16_2-18_1-18_1	positive	38742	56751	61157	5143	8944	8280
	TAG 16_2-18_1-18_2	positive	50687	62698	88340	6773	8006	12911
	TAG 16_2-18_1-18_3; 16_2-18_2-18_2	positive	49075	52796	68963	7237	7243	9569
	TAG 16_2-18_2-18_3; 16_3-18_2-18_2	positive	48844	58290	69605	8236	9521	12101
	TAG 16_2-18_2-20_5; 16_3-18_2-20_4	positive	23407	23729	27481	3170	3691	4121
	TAG 16_2-18_3-20_5	positive	8328	11198	8871	1382	1548	1490
	TAG 16_2-20_4-20_5	positive	21663	31161	41934	3331	5056	5274
	TAG 16_2-20_5-22_5; 16_3-20_4-22_5	positive	30762	33488	40622	5359	5372	7752
	TAG 16_3-16_3-18_2	positive	16488	18348	20334	2987	3299	3596
	TAG 16_3-16_3-18_3	positive	14575	16622	17417	2879	3674	3352
	TAG 16_3-16_3-20_4	positive	9485	9631	15491	1443	1462	2208
	TAG 16_3-18_1-18_2	positive	58934	70511	79791	8459	9362	10762
	TAG 16_3-18_1-18_3_8.8	positive	31364	28848	26734	4250	5136	5003
	TAG 16_3-18_1-18_3_9.0	positive	29866	34710	33970	5174	7503	5730
	TAG 16_3-18_1-20_5	positive	22766	22212	30410	3891	3626	5002
	TAG 16_3-18_2-18_3; 16_4-18_2-18_2	positive	22296	22167	25825	2284	2243	2754
	TAG 16_3-18_2-18_3_8.4	positive	24474	31211	31855	3775	4598	5382
	TAG 16_3-18_2-20_4	positive	30267	40286	43089	4434	5013	5399
	TAG 16_3-18_2-20_5	positive	17882	23465	21829	2909	3987	3395
	TAG 16_3-18_3-18_3	positive	30628	34415	37397	4648	6053	6464
	TAG 16_3-18_3-20_4	positive	23389	19205	28223	3714	2934	5345
	TAG 16_3-18_3-20_5	positive	80903	79267	85000	14299	13992	15233
	TAG 16_3-20_4-20_5	positive	19300	19015	21065	2862	3504	3671
	TAG 16_3-20_4-22_5	positive	6364	11294	9548	965	1617	1582
	TAG 16_3-20_4-22_6	positive	45048	37499	46385	7627	6126	7161
	TAG 16_3-20_5-20_5	positive	53107	49374	62441	8524	8568	11432
	TAG 16_3-20_5-22_5	positive	23092	24834	22398	3680	4046	4311
	TAG 17_0-18_1-18_2	positive	22015	18251	22231	2759	2481	2600
	TAG 17_1-18_1-22_6	positive	9561	9524	7845	1094	1051	1194
	TAG 18_0-18_1-18_1	positive	33973	39799	51466	5454	6541	8985
	TAG 18_1-18_1-18_1	positive	591545	574496	697617	101500	85900	103704
	TAG 18_1-18_1-18_2	positive	511236	595809	674422	66094	75163	81974
	TAG 18_1-18_1-20_2	positive	87176	82086	108145	14076	12322	17527
	TAG 18_1-18_1-22_6	positive	707429	792345	807237	115036	112505	130420
	TAG 18_1-18_2-18_3	positive	89889	106550	136927	17992	20320	21376
	TAG 18_1-18_2-18_3; 18_2-18_2-18_2	positive	166037	179215	212965	22229	23948	25650
	TAG 18_1-18_2-20_5	positive	120473	110479	127102	12122	13602	12564
	TAG 18_1-18_2-22_6	positive	487385	526507	617889	72579	76164	78523
	TAG 18_1-18_3-20_4	positive	324969	427775	374410	52060	60943	52824
	TAG 18_1-18_4-18_4	positive	22766	22212	30410	3891	3626	5002
	TAG 18_1-20_2-20_5	positive	379057	465085	509666	68643	81443	89352
	TAG 18_1-20_2-22_5	positive	361564	376475	415430	55783	60165	64002
	TAG 18_1-20_2-22_6	positive	510285	496786	588360	95958	84956	101065
	TAG 18_1-20_3-22_5	positive	64406	83059	90806	8147	10429	11349
	TAG 18_1-20_4-20_5	positive	378132	455064	601082	64592	70138	105784
	TAG 18_1-20_4-22_6	positive	304681	312526	344967	63727	60349	54458
	TAG 18_1-20_4-22_6; 20_2-20_4-20_5	positive	64720	126643	145520	17775	20977	26443
	TAG 18_1-20_5-20_5	positive	645310	708475	715849	99457	112988	107426
	TAG 18_1-20_5-22_5	positive	261856	263672	301288	39581	39067	48266
	TAG 18_2-18_4-18_4	positive	16767	21624	20316	2909	3987	3395
	TAG 18_2-20_1-22_6	positive	510285	496786	587329	95958	84956	101065
	TAG 18_2-20_2-22_5	positive	45370	52266	48209	7444	8933	7997
	TAG 18_2-20_5-20_5	positive	130827	161234	148124	21997	24708	26163
	TAG 18_2-20_5-22_6	positive	27611	29137	30707	3370	3450	3799
	TAG 18_2-20_5-22_6; 18_3-20_4-22_6	positive	109635	98615	101505	15187	17510	16145
	TAG 18_3-18_3-18_3	positive	14630	22671	26419	2224	2458	4165
	TAG 18_3-18_3-18_4	positive	16459	17153	19611	3015	3113	2910
	TAG 18_3-18_3-20_6	positive	3746	3439	3756	518	233	633
	TAG 18_3-18_4-22_6	positive	7633	9353	9744	1442	2270	2013
	TAG 18_3-20_2-22_6	positive	26382	27510	34772	4048	4338	5305
	TAG 18_3-20_2-22_6; 20_2-20_4-20_5	positive	51597	53649	62012	7314	6718	7212
	TAG 18_3-20_4-20_5	positive	32514	45417	49069	6667	6031	9209
	TAG 18_3-20_4-22_6; 20_4-20_4-20_5	positive	103542	109749	123992	16026	18702	19831
	TAG 18_3-20_5-20_5	positive	60848	68041	74400	11479	11247	12830
	TAG 18_3-20_5-22_5	positive	27873	24810	23430	4052	3629	3798
	TAG 18_4-18_4-22_6	positive	33970	39405	35371	7283	7146	7626
	TAG 20_2-20_2-22_5	positive	96069	94236	117000	16177	16311	20988
	TAG 20_2-20_2-22_6	positive	83054	93053	131705	11854	13903	27366
	TAG 20_2-20_3-22_5	positive	249448	297845	380868	33252	40539	47847
	TAG 20_2-20_4-22_5	positive	248908	218345	287963	39805	40036	40442
	TAG 20_2-20_4-22_6	positive	285618	459756	401641	63918	73968	64535
	TAG 20_2-20_5-22_5	positive	392803	393552	405268	62243	59563	71438
	TAG 20_2-20_5-22_6	positive	41523	47942	51435	5862	7777	8414
	TAG 20_2-22_5-22_5	positive	954640	1018985	1070178	140328	152624	149311
	TAG 20_2-22_5-22_6	positive	837375	876674	874838	137751	136402	129747
	TAG 20_2-22_6-22_6	positive	81234	78819	78868	12751	13741	12372
	TAG 20_3-20_5-22_5	positive	155807	117547	158586	15756	16517	19930
	TAG 20_3-20_5-22_6	positive	27885	27610	24917	2637	3035	2494
	TAG 20_3-20_5-22_6; 20_4-20_4-22_6	positive	75076	59600	105127	16360	15546	21872
	TAG 20_3-22_5-22_6	positive	106077	106937	110274	20271	18516	21437
	TAG 20_4-20_4-20_5	positive	106253	109749	123992	16026	18702	19831
	TAG 20_4-20_4-22_6	positive	112333	143484	166200	26225	26168	31699
	TAG 20_4-20_5-20_5	positive	43236	38641	39933	6196	8046	6206
	TAG 20_4-20_5-22_5_8.9	positive	38055	26277	19234	7240	5202	3907
	TAG 20_4-20_5-22_5_9.0	positive	122530	117859	124978	19444	19835	23469
	TAG 20_4-20_5-22_6	positive	139999	158807	161931	20843	24005	26070
	TAG 20_4-22_5-22_6	positive	183330	171771	185648	35282	31408	33071
	TAG 20_5-20_5-20_5	positive	80348	83657	99259	16686	15814	18290
	TAG 20_5-20_5-22_5	positive	33224	37652	40337	6046	6161	7636
	TAG 20_5-20_5-22_6	positive	51498	56087	56727	8868	10148	9808
	TAG 20_5-22_5-22_5	positive	87531	92454	106421	14642	14216	17525
	TAG 20_5-22_5-22_6	positive	96267	82833	106436	18774	17748	20412
	TAG 20_5-22_6-22_6	positive	104670	123920	138793	18902	22719	23509
	TAG 22_5-22_5-22_6	positive	94322	97524	106721	18113	17675	18330
	TAG 22_5-22_6-22_6	positive	29052	29649	38872	4556	5569	7116

## Sheet: Nannochloropsis oculata
			Area			Height
	Name	type	SWATH_Nannochloropsis_1	SWATH_Nannochloropsis_2	SWATH_Nannochloropsis_3	SWATH_Nannochloropsis_1	SWATH_Nannochloropsis_2	SWATH_Nannochloropsis_3
	Cer-AP t16_0_24_0	negative	1216	1119	916	286	189	126
	Cer-AP t17_0_24_0	negative	2050	1529	1327	444	285	443
	Cer-AP t18_0_24_0	negative	5678	2837	5315	990	509	1053
	Cer-AP t18_0_25_0	negative	1735	1106	1998	441	252	382
	Cer-AP t18_0_26_0	negative	5724	3799	3699	1061	539	633
	Cer-AP t18_1_24_0	negative	2459	2152	4347	412	284	993
	Cer-AP t18_1_25_0	negative	3179	1128	3177	474	412	510
	Cer-AP t20_0_24_0	negative	5724	3575	3699	1061	539	633
	Cer-AS d20_1_24_0	negative	2767	1839	3305	509	505	541
	Cer-BS d18_1_14_0	negative	12422	8154	8220	2904	2077	2300
	Cer-NDS d18_0_14_0	negative	7179	6531	6907	2077	1268	1757
	Cer-NDS d18_0_16_0	negative	507	292	1034	126	63	293
	Cer-NDS d18_0_24_0	negative	1942	1758	1545	314	447	315
	Cer-NDS d18_0_26_0	negative	2556	4742	3292	539	1091	640
	Cer-NP t17_0_24_0	negative	3171	3588	4194	700	701	568
	Cer-NP t17_0_26_0	negative	2450	1950	1427	382	476	284
	Cer-NP t18_0_14_0	negative	123128	124356	119577	27262	25790	25961
	Cer-NP t18_0_15_0	negative	8864	11021	7997	1809	2548	1704
	Cer-NP t18_0_16_0	negative	5013	3149	7025	1453	731	1433
	Cer-NP t18_0_24_0	negative	5873	6634	7313	766	1191	1310
	Cer-NP t18_0_26_0	negative	5228	3086	2273	794	608	349
	Cer-NP t20_0_26_0	negative	5466	3611	3732	956	761	607
	Cer-NP t21_0_24_0	negative	2648	1944	1431	639	318	284
	Cer-NP t22_0_26_0	negative	5460	2254	3780	671	476	570
	Cer-NS d18_1_14_0	negative	119498	126180	131700	23654	26517	26352
	Cer-NS d18_1_14_1	negative	109893	113329	106118	23520	29567	25366
	Cer-NS d18_1_16_0	negative	4441	3558	4114	1025	832	927
	Cer-NS d18_1_17_0	negative	181697	174227	205376	29508	31638	35188
	Cer-NS d18_1_24_0	negative	2873	2646	2879	539	571	670
	DGDG 12_0-20_5	negative	1231	905	1026	509	316	319
	DGDG 14_0-16_1	negative	1632	1540	2425	352	382	638
	DGDG 14_0-20_5	negative	28385	26910	28127	8828	7974	7952
	DGDG 15_0-20_5	negative	17155	18872	18183	4357	4209	4166
	DGDG 16_0-16_0	negative	510	716	914	127	222	251
	DGDG 16_0-16_1	negative	18089	15596	18414	4366	3447	3941
	DGDG 16_0-18_1	negative	1026	717	1034	128	221	253
	DGDG 16_0-18_2	negative	27504	25112	24987	4661	4361	4074
	DGDG 16_0-18_3	negative	664	622	355	284	189	157
	DGDG 16_0-20_4	negative	3668	5488	3241	863	1089	889
	DGDG 16_0-20_5	negative	108849	108866	120375	24970	24240	27071
	DGDG 16_1-16_1	negative	53151	45379	63592	13045	11090	14388
	DGDG 16_1-16_2	negative	1948	1835	1221	380	348	314
	DGDG 16_1-17_1	negative	2073	1731	2150	539	349	538
	DGDG 16_1-18_1	negative	6755	5051	3852	1605	991	967
	DGDG 16_1-18_2	negative	11945	10484	10130	2264	2351	2201
	DGDG 16_1-20_5	negative	97875	98457	108751	28025	25096	30937
	DGDG 17_2-20_5	negative	2749	2064	1583	959	728	448
	DGDG 18_1-18_2	negative	2395	2277	2837	605	509	728
	DGDG 18_1-20_5	negative	5042	3327	2460	960	893	574
	DGDG 18_2-18_2	negative	7278	6324	7343	1352	1643	1568
	DGDG 18_2-20_5	negative	24515	25124	23962	6586	6494	7462
	DGDG 18_3-20_5	negative	7011	5579	8114	2078	1751	2227
	DGDG 20_4-20_4	negative	12837	11205	10680	3038	3139	2387
	DGDG 20_4-20_5	negative	15426	19295	16744	3397	4190	4816
	DGDG 20_5-20_5	negative	216312	216628	230775	65050	59345	66840
	FA 16_1	negative	1554	1381	1905	321	284	392
	FA 18_0	negative	35490	25497	35106	8981	5353	8280
	FA 18_1	negative	3457	5363	4322	1123	1724	1368
	FA 18_2	negative	964	1124	1329	310	362	433
	FA 20_4	negative	6081	5778	7654	1559	1514	2039
	FA 20_5	negative	20590	19381	37258	5565	5305	9668
	LPC 16_0	negative	4328	2928	3244	890	730	569
	LPC 16_1	negative	6697	6608	7448	1214	1352	992
	LPC 17_0 (IS)	negative	95272	86236	107649	18802	17433	21336
	LPC 18_1	negative	3521	3353	3375	962	536	795
	LPC 18_2	negative	7115	5429	7461	1051	667	1280
	LPC 20_0	negative	9959	13728	10402	1931	2436	1959
	LPC 20_5	negative	3867	2619	4077	1864	1290	1811
	LPE 17_1 (IS)	negative	18241	16093	24213	4328	3993	6659
	LPE 18_2	negative	1534	1730	2053	284	378	350
	LPE 20_4	negative	7430	8893	5651	1343	1282	889
	LPE 20_5	negative	4288	4028	2776	764	701	697
	MGDG 12_0-20_5	negative	3103	2862	3598	667	825	925
	MGDG 14_0-16_1	negative	1897	2409	2635	572	508	634
	MGDG 14_0-18_3	negative	1963	2184	2643	604	579	676
	MGDG 14_0-20_5	negative	23323	28654	25396	7260	7797	7358
	MGDG 15_0-20_5	negative	3386	3196	3067	698	1053	793
	MGDG 16_0-16_1	negative	4116	5616	5646	850	1130	1114
	MGDG 16_0-20_5	negative	59077	50934	57416	13475	9871	11212
	MGDG 16_1-16_1	negative	16916	17503	17152	3762	3472	4523
	MGDG 16_1-18_1	negative	4521	4423	5188	825	992	1123
	MGDG 16_1-20_4_4.7	negative	6382	7456	7606	1738	1879	1847
	MGDG 16_1-20_5	negative	51558	47538	58790	11680	10217	11212
	MGDG 18_1-18_1	negative	1583	2257	1940	379	379	315
	MGDG 18_1-19_1	negative	4944	5553	5585	988	986	1086
	MGDG 18_1-20_5	negative	17753	15711	19977	2602	2188	3137
	MGDG 18_2-20_5	negative	39558	39705	35861	6988	8844	6955
	MGDG 20_4-20_4	negative	76770	86304	79592	16602	17772	17784
	MGDG 20_4-20_5	negative	66622	80875	74425	15620	20643	19543
	MGDG 20_5-20_5	negative	554356	540964	563070	134362	119670	126170
	PC 12_0-13_0 (IS)	negative	3387	3077	3697	828	635	1248
	PC 14_0-14_0	negative	404	1844	1021	125	350	158
	PC 14_0-16_0	negative	4198	4978	4737	572	508	634
	PC 14_0-16_1	negative	7236	7527	10026	1605	1929	1738
	PC 14_0-18_1	negative	3639	4003	3794	767	955	866
	PC 14_0-20_5	negative	11828	8535	12975	2041	1438	2930
	PC 16_0-16_0	negative	11153	11715	10890	1263	1219	1183
	PC 16_0-16_1	negative	24206	24025	23111	3841	3459	3673
	PC 16_0-17_1	negative	4121	4303	4122	507	823	573
	PC 16_0-18_1	negative	27740	29827	28222	2816	3009	3296
	PC 16_0-18_2	negative	15141	14464	15855	1975	1856	2245
	PC 16_0-20_4	negative	59486	51528	57545	13475	9871	11212
	PC 16_0-20_5	negative	14783	15461	16878	2429	2668	2636
	PC 16_1-16_1	negative	65827	61510	61634	12668	11068	11871
	PC 16_1-16_2	negative	4267	5072	3962	965	832	692
	PC 16_1-17_1	negative	5379	7352	5749	1083	1503	956
	PC 16_1-18_1	negative	42895	43532	42827	5777	5695	6890
	PC 16_1-18_2	negative	53846	56800	65526	8478	10018	9407
	PC 16_1-19_2	negative	6497	7456	7606	1738	1879	1847
	PC 16_1-20_4	negative	51558	47934	58686	11680	10217	11212
	PC 16_1-20_5	negative	50356	50101	44477	9041	9283	9253
	PC 16_2-18_2	negative	2270	1757	2448	445	348	451
	PC 17_0-16_1	negative	1537	1534	1355	351	380	395
	PC 17_1-18_2	negative	2886	3508	3772	481	543	414
	PC 18_1-16_3	negative	1431	1964	1563	253	380	253
	PC 18_1-17_2	negative	1351	1280	508	222	189	127
	PC 18_1-18_1	negative	13976	14111	11789	1574	1326	1679
	PC 18_1-18_2	negative	13823	13780	14095	2096	1710	1646
	PC 18_1-19_1	negative	8558	9264	8759	1185	1373	1035
	PC 18_1-20_4	negative	17753	15711	21595	2602	2188	3137
	PC 18_1-20_5	negative	13904	14230	12031	2534	2236	1944
	PC 18_2-18_2_4.5	negative	23779	20574	22573	4067	4098	3708
	PC 18_2-20_4	negative	39558	39705	35861	6988	8844	6955
	PC 18_2-20_5	negative	13028	17399	16508	2384	3627	2579
	PC 20_0-16_1	negative	11869	9328	8656	1917	1379	1053
	PC 20_0-18_1	negative	7385	7544	7401	1246	1119	1249
	PC 20_0-18_2	negative	15812	13594	12092	2322	1668	2223
	PC 20_0-20_4	negative	3824	3505	3376	699	667	409
	PC 20_0-20_5	negative	17496	16240	14661	3427	2976	3125
	PC 20_2-20_5	negative	1431	1581	1434	254	441	287
	PC 20_3-20_4	negative	611	317	204	158	94	127
	PC 20_4-20_4_4.3	negative	4130	3958	4225	960	799	1052
	PC 20_5-20_5	negative	31954	29392	34535	4986	4429	6650
	PE 14_0-20_4	negative	1232	1748	1737	349	542	314
	PE 14_0-20_5	negative	2565	1949	1436	604	668	382
	PE 16_0-16_1	negative	1948	3336	2357	509	703	508
	PE 16_0-18_1	negative	1323	303	1426	253	63	220
	PE 16_0-20_4	negative	6059	6040	6274	803	637	1020
	PE 16_1-18_1	negative	2348	3275	1845	284	729	446
	PE 16_1-20_4	negative	14486	16908	14844	2736	3859	3536
	PE 16_1-20_5	negative	8706	9053	10301	2146	2205	2523
	PE 17_0-17_0 (IS)	negative	168938	158142	175797	27868	27554	33110
	PE 18_1-18_1	negative	6474	7162	7292	1003	1127	1292
	PE 18_1-20_4	negative	5409	5699	5068	1064	937	961
	PE 18_2-20_5	negative	22319	18796	21772	4961	4524	5269
	PE 20_2-20_5	negative	1111	1642	1886	254	253	412
	PE 20_3-20_4	negative	4169	5001	2211	508	601	443
	PE 20_4-20_4	negative	52824	51095	56569	11095	10142	11608
	PE 20_4-20_5	negative	42827	47246	46409	9262	9115	9246
	PE 20_5-20_5	negative	78473	72852	75817	20827	19138	19598
	PG 14_0-20_5	negative	5400	4141	4530	1706	1216	1081
	PG 15_0-18_1	negative	405	916	1018	63	254	347
	PG 15_0-20_5	negative	6347	5732	6216	1743	1679	1669
	PG 16_0-16_1_4.3	negative	2523	2811	3712	605	538	766
	PG 16_0-17_0	negative	3717	2412	2707	829	443	664
	PG 16_0-18_2	negative	10262	11376	10429	1457	1658	1891
	PG 16_0-18_3	negative	412	528	1014	128	229	254
	PG 16_0-20_5	negative	216250	218847	254032	51076	52839	61199
	PG 16_1-18_1_4.3	negative	2006	1546	1594	479	284	289
	PG 16_1-20_5	negative	2841	2014	2661	797	600	442
	PG 17_0-17_0 (IS)	negative	497606	443572	542074	76991	77307	93201
	PG 18_1-18_1	negative	15867	11949	11928	3335	2727	2557
	PG 18_1-19_1_5.1	negative	10704	11961	10121	1944	2131	1803
	PG 18_1-19_1_5.3	negative	2299	1764	2449	445	477	509
	PI 14_0-16_1	negative	68323	56930	59537	19594	14413	16225
	PI 16_0-16_0	negative	12311	11222	10615	2666	2276	2703
	PI 16_0-16_1	negative	206107	215593	210508	51352	54186	53060
	PI 16_0-18_1	negative	57774	58351	55189	11615	12102	11111
	PI 16_0-18_2	negative	119265	109898	114956	23566	23978	22752
	PI 16_0-18_3	negative	81399	80812	76479	22167	21836	20038
	PI 16_0-20_5	negative	14300	16605	16792	2593	3183	2630
	PI 16_1-16_1	negative	185471	163541	193574	50383	41145	49968
	PI 16_1-18_1	negative	119265	109898	114956	23566	23978	22752
	PI 16_1-18_2	negative	81399	80812	76479	22167	21836	20038
	PI 16_1-20_5	negative	24126	16980	22085	7442	4389	4944
	PI 20_3-22_5	negative	4176	4698	5257	1036	992	1228
	PI 20_5-20_5	negative	18976	23391	20604	6094	7988	6469
	PI 22_1-18_3	negative	96078	92054	69904	24717	29889	16867
	SM d18_1_17_0 (IS)	negative	170286	156674	174133	28590	24604	28179
	CE 22_1 (IS)	positive	242096	247253	260971	40153	41210	46251
	DAG 12_0-12_0 (IS)	positive	132867	118009	133525	36671	28268	37297
	DAG 12_0-20_5	positive	45022	52792	41652	11309	13676	11319
	DAG 13_0-20_5	positive	17723	17714	18551	4573	4035	4348
	DAG 14_0-20_4	positive	18890	15894	15840	3963	3444	3203
	DAG 14_0-20_5	positive	333195	333560	330483	64078	63229	61358
	DAG 15_0-20_5	positive	30633	26699	30939	6496	5779	6849
	DAG 16_0-16_1	positive	8726	10593	9621	1609	2005	2021
	DAG 16_0-18_2	positive	13752	12169	8996	2259	2636	2093
	DAG 16_0-20_4	positive	17923	14548	17425	3410	2819	2878
	DAG 16_0-20_5	positive	355385	352677	340093	64130	61044	66231
	DAG 16_1-16_1	positive	35931	35184	39397	6345	6878	6737
	DAG 16_1-16_2	positive	3336	4006	3122	449	828	410
	DAG 16_1-18_1	positive	8612	8830	8727	1484	1610	1770
	DAG 16_1-18_2_5.6	positive	15070	13256	12514	2642	2809	2458
	DAG 16_1-20_4	positive	47050	49385	46694	9473	9005	9378
	DAG 16_1-20_5	positive	366242	383450	395146	69073	78862	76173
	DAG 16_2-20_4_5.1	positive	5315	4920	3881	859	803	574
	DAG 16_2-20_5	positive	18763	15292	20229	2687	2204	3256
	DAG 17_1-20_5	positive	8354	10526	9337	2042	2186	1971
	DAG 18_1-18_2	positive	1427	2663	2878	251	604	541
	DAG 18_1-20_4	positive	19509	19891	15239	4052	4282	2768
	DAG 18_1-20_5	positive	35479	33949	35976	5860	6415	6654
	DAG 18_2-20_5	positive	228973	200845	203573	43430	39274	35919
	DAG 18_3-20_5	positive	31409	35341	33510	6482	7311	5882
	DAG 18_4-22_6	positive	4012	4644	2486	830	1144	675
	DAG 2_0-18_1 (IS)	positive	75287	103884	88977	23962	33501	28837
	DAG 20_3-20_5	positive	18395	13554	13114	2240	1703	2127
	DAG 20_4-20_5	positive	195271	203042	161848	44995	41366	32221
	DAG 20_5-20_5	positive	947104	1001839	962154	160042	168326	164440
	DGTS 12_0-14_0	positive	3086	4762	3079	1080	1414	699
	DGTS 12_0-16_1	positive	15265	13220	11316	3884	3920	3087
	DGTS 12_0-20_5	positive	26444	23196	25348	6690	6104	7334
	DGTS 12_1-20_5	positive	80220	87499	78674	21515	24943	21963
	DGTS 13_0-20_5	positive	9607	7616	7643	2230	1878	1715
	DGTS 14_0-14_0	positive	71553	71013	68977	16247	15780	15462
	DGTS 14_0-15_0	positive	8103	11491	8897	1816	2441	2077
	DGTS 14_0-16_0	positive	48268	50540	45950	10405	10635	9396
	DGTS 14_0-16_1	positive	255003	226265	247345	62696	52578	54709
	DGTS 14_0-16_3	positive	1616	2051	1625	285	668	442
	DGTS 14_0-17_2	positive	9149	10839	11939	2197	2749	3082
	DGTS 14_0-18_1	positive	19733	18051	18496	3947	3468	3727
	DGTS 14_0-18_4	positive	4295	4213	4317	857	857	827
	DGTS 14_0-20_4	positive	189719	189001	175512	42062	38485	37113
	DGTS 14_1-16_1	positive	4060	3915	2717	970	1189	1021
	DGTS 14_1-20_5	positive	19892	21116	18719	2845	3148	2527
	DGTS 15_0-16_1	positive	40866	32765	40082	8112	6964	8626
	DGTS 15_0-20_4	positive	23246	21672	26837	4465	4341	6522
	DGTS 15_0-20_5	positive	101618	112025	111113	24056	26620	25929
	DGTS 16_0-16_0	positive	14802	13627	11198	2782	2511	2043
	DGTS 16_0-16_1	positive	743469	757752	727958	133198	133348	127051
	DGTS 16_0-16_2	positive	51021	46583	43281	9371	7547	7277
	DGTS 16_0-17_1	positive	40803	34310	31111	7223	7306	6514
	DGTS 16_0-18_1	positive	53520	54178	54080	10057	10480	10291
	DGTS 16_0-18_2	positive	114504	109017	114481	18514	20461	20422
	DGTS 16_0-18_3_4.8	positive	10048	9543	6999	3169	2413	2140
	DGTS 16_0-18_4	positive	6069	8178	6671	1120	1190	767
	DGTS 16_0-19_3	positive	123997	119439	126683	18514	20461	20422
	DGTS 16_0-20_4	positive	329986	344310	328706	64490	64140	55843
	DGTS 16_1-16_1	positive	600348	540695	567649	125316	99289	106523
	DGTS 16_1-16_2	positive	47439	44009	47604	7438	6879	6914
	DGTS 16_1-16_3_3.8	positive	3269	2341	3720	705	610	640
	DGTS 16_1-16_3_3.9	positive	8099	6100	7322	1912	1538	1647
	DGTS 16_1-17_1	positive	35168	32358	32930	6907	5314	5811
	DGTS 16_1-17_2	positive	33846	36406	29775	4578	5182	3660
	DGTS 16_1-18_1	positive	69514	75120	70380	13684	14509	14802
	DGTS 16_1-18_2	positive	293954	300863	297798	64847	63533	63053
	DGTS 16_1-18_4	positive	6642	7259	8195	1374	1449	1433
	DGTS 16_1-19_2	positive	6192	5570	5087	1362	1212	1087
	DGTS 16_1-19_5	positive	41914	38846	43405	11386	9263	11700
	DGTS 16_1-20_4	positive	250473	271392	244145	49453	57111	49774
	DGTS 16_1-20_5	positive	1109248	1139296	1152489	186508	185340	187699
	DGTS 16_2-16_2	positive	3491	2203	1431	763	799	478
	DGTS 16_2-19_5	positive	4241	4062	4196	1025	1223	967
	DGTS 16_2-20_5	positive	263141	254615	248157	53445	49353	50959
	DGTS 16_3-20_5	positive	24011	20452	20838	5689	4793	5833
	DGTS 17_0-20_4	positive	32487	28809	30727	7339	5091	5993
	DGTS 17_0-20_5	positive	66084	72238	62234	13425	15487	12051
	DGTS 17_1-20_5	positive	124706	122690	134593	26358	25062	24881
	DGTS 18_1-18_1	positive	9744	8942	10027	1324	1611	1442
	DGTS 18_1-18_2	positive	7322	8137	7067	1387	1742	1483
	DGTS 18_1-20_4	positive	41729	42200	38106	9516	8066	7680
	DGTS 18_1-20_5	positive	220344	217578	219672	45375	43384	45354
	DGTS 18_2-18_2	positive	28408	30890	30853	5827	6677	6969
	DGTS 18_2-20_5	positive	449466	451504	466361	81500	81414	84199
	DGTS 18_3-20_3	positive	9693	7971	9918	1466	1393	2132
	DGTS 18_3-20_5	positive	220752	225896	217985	27014	24275	27056
	DGTS 18_4-20_5	positive	44753	48361	43342	10907	12466	10999
	DGTS 18_5-20_5	positive	21409	23034	22680	6736	7078	6883
	DGTS 19_0-20_5	positive	10022	10682	9974	2236	2569	2444
	DGTS 19_2-20_5	positive	13602	17479	20309	4550	5432	4938
	DGTS 19_3-20_5	positive	73520	88389	84837	19598	20482	18781
	DGTS 20_0-16_1	positive	8174	7058	5716	1455	1553	1448
	DGTS 20_0-20_5	positive	56228	58311	58870	10763	10978	11960
	DGTS 20_4-20_4	positive	310465	288003	327627	45233	44923	52039
	DGTS 20_4-20_5	positive	973300	925981	983944	155823	166495	162028
	DGTS 20_5-20_5	positive	1317944	1283442	1294339	190567	185063	189829
	LDGTS 14_0	positive	13809	19045	16386	3778	5519	4568
	LDGTS 15_0	positive	8157	11304	10268	2435	3050	3613
	LDGTS 16_0_1.5	positive	22782	21504	24859	6398	6166	6344
	LDGTS 16_0_1.7	positive	113856	109813	122790	31565	32225	33158
	LDGTS 16_1	positive	138491	116611	127262	40005	31942	42264
	LDGTS 16_2	positive	25831	22640	22884	3394	2925	3525
	LDGTS 16_3	positive	6909	6653	3999	2815	2974	1666
	LDGTS 17_0	positive	16969	12170	11791	4925	3382	3058
	LDGTS 17_1	positive	9595	9769	10475	3245	2924	3583
	LDGTS 18_1_1.7	positive	27161	22545	23666	7462	6834	5946
	LDGTS 18_1_1.8	positive	28072	27613	33153	8000	8190	10562
	LDGTS 18_2	positive	31937	38741	38901	8462	11467	9937
	LDGTS 18_2_1.3	positive	31937	38741	38901	8462	11467	9937
	LDGTS 18_2_1.4	positive	59471	68366	51333	15592	19299	13827
	LDGTS 18_3	positive	26002	26194	26959	2662	3201	3001
	LDGTS 19_0	positive	9763	7323	8020	2776	1973	2504
	LDGTS 20_0	positive	45700	49969	53782	12759	14115	15787
	LDGTS 20_3_1.5	positive	16596	15383	14210	4439	3912	3205
	LDGTS 20_3_1.6	positive	16995	13790	14296	4455	4184	4033
	LDGTS 20_4	positive	145265	159138	154817	37760	40964	39504
	LDGTS 20_5	positive	479356	504643	412918	117573	121602	95232
	MAG 17_0 (IS)	positive	1867	4588	3854	716	1551	1330
	SQDG 14_0-14_0	positive	26112	26998	31990	7909	7913	9331
	SQDG 14_0-16_0	positive	275710	253932	259142	67979	64786	68027
	SQDG 14_0-16_1	positive	193070	189583	209133	49575	47867	53801
	SQDG 14_0-18_2	positive	19308	18634	15714	4340	4892	4646
	SQDG 14_0-20_5	positive	27088	31323	24724	7498	9380	7491
	SQDG 15_0-16_1	positive	46527	51698	49193	12090	14552	14018
	SQDG 16_0-16_0	positive	394449	360003	358290	78455	74740	72684
	SQDG 16_0-16_1	positive	1113167	1085583	1066507	191271	189877	190206
	SQDG 16_0-16_2	positive	19792	22714	25757	3963	4377	5180
	SQDG 16_0-17_1	positive	68808	70863	69749	16206	17516	15043
	SQDG 16_0-18_0	positive	7236	9871	7418	1377	2100	1736
	SQDG 16_0-18_1	positive	149570	138771	147477	32177	27746	27482
	SQDG 16_0-18_2	positive	210880	200286	211496	50637	50406	49590
	SQDG 16_0-18_3	positive	16487	24215	20262	3653	4061	3711
	SQDG 16_0-20_5	positive	115427	116131	109851	27954	31316	26395
	SQDG 16_1-16_1	positive	565147	544569	522304	141312	140372	129733
	SQDG 16_1-16_2	positive	14014	13272	18354	2217	2644	2769
	SQDG 16_1-18_1	positive	69448	62048	64311	14857	13336	14575
	SQDG 16_1-18_2	positive	52165	50322	53727	12495	12320	13127
	SQDG 17_0-16_1	positive	17907	18982	19232	4295	3984	4148
	SQDG 18_0-19_1	positive	102423	87691	93014	19069	16326	16923
	SQDG 18_2-18_2	positive	3095	3918	2587	697	1221	856
	TAG 12_0-12_0-14_0	positive	20534	43919	42125	3446	8898	7435
	TAG 12_0-12_0-16_0	positive	9438	18797	21255	1801	3401	3244
	TAG 12_0-12_0-18_0	positive	5141	10744	11314	1028	1660	2228
	TAG 12_0-12_0-18_1	positive	5751	13580	13429	860	2328	2023
	TAG 12_0-14_0-14_0	positive	14006	29276	19779	2705	4867	3586
	TAG 12_0-14_0-16_0	positive	15350	26726	26142	2101	4178	4363
	TAG 12_0-14_0-16_0; 14_0-14_0-14_0	positive	21478	33001	33646	2853	5124	5383
	TAG 12_0-14_0-16_1	positive	8940	9698	11362	1313	1532	1670
	TAG 12_0-14_0-18_0	positive	4212	10374	8334	762	1601	1436
	TAG 12_0-14_0-18_1	positive	13369	18890	23657	2280	2767	3582
	TAG 12_0-14_0-18_2; 13_0-13_0-18_2	positive	2149	2964	4054	382	638	631
	TAG 12_0-14_1-18_1	positive	2294	3896	5195	348	667	998
	TAG 12_0-15_0-18_1	positive	3504	3989	4769	352	603	765
	TAG 12_0-15_0-18_1; 13_0-14_0-18_1	positive	5092	7733	8868	826	1182	1382
	TAG 12_0-16_0-16_0	positive	7711	13266	12311	1320	2103	2828
	TAG 12_0-16_0-16_0; 14_0-14_0-16_0	positive	29731	39238	44561	4772	5313	6267
	TAG 12_0-16_0-16_1	positive	18290	18679	29653	2613	2303	4164
	TAG 12_0-16_0-16_1; 14_0-14_0-16_1	positive	46532	46095	48613	7632	5885	7818
	TAG 12_0-16_0-16_1; 14_0-14_1-16_0	positive	18290	18679	29653	2613	2303	4164
	TAG 12_0-16_0-18_1	positive	21181	28776	33290	3325	4523	5075
	TAG 12_0-16_0-18_1; 14_0-14_0-18_1	positive	41527	54033	71336	6745	10000	10841
	TAG 12_0-16_0-20_2	positive	3065	3424	5173	539	574	1120
	TAG 12_0-16_0-20_2; 12_0-18_1-18_1	positive	6382	10107	11129	1312	2097	2156
	TAG 12_0-16_1-16_1; 14_0-14_1-16_1	positive	32420	32886	30222	4683	5529	4711
	TAG 12_0-16_1-18_1	positive	8982	9539	14390	1247	1445	2097
	TAG 12_0-16_1-18_1; 14_0-16_1-16_1	positive	161302	154989	152241	24169	24457	24890
	TAG 12_0-18_1-20_3; 14_0-18_1-18_3	positive	31118	43737	38824	3795	4872	4711
	TAG 12_0-20_5-20_5	positive	34009	34209	31057	5607	6133	5535
	TAG 13_0-14_0-18_1	positive	5756	7656	8868	826	1182	1382
	TAG 13_0-15_0-17_1	positive	3699	6309	7088	630	796	1092
	TAG 13_0-16_0-16_1	positive	14051	19783	18820	1772	1773	2107
	TAG 13_0-16_0-16_1; 14_0-15_0-16_1	positive	25100	31694	27220	2269	3392	2761
	TAG 13_0-16_0-18_1	positive	7916	11513	10080	1324	1886	1738
	TAG 13_0-16_0-18_1; 14_0-15_0-18_1	positive	21381	23338	26534	2400	2821	3532
	TAG 13_0-18_1-20_2	positive	1226	1913	1323	317	444	446
	TAG 13_0-18_1-20_5	positive	28775	29217	27441	5665	5346	4976
	TAG 14_0-14_0-16_0	positive	29731	38932	44561	4772	5313	6267
	TAG 14_0-14_0-16_0; 14_0-15_0-15_0	positive	38650	49592	48701	5298	7084	7303
	TAG 14_0-14_0-18_1	positive	41527	54033	71955	6745	10000	10841
	TAG 14_0-14_0-20_4	positive	17837	23657	31418	3284	4463	5458
	TAG 14_0-14_1-16_0	positive	10377	10697	11292	1246	1739	1402
	TAG 14_0-14_1-18_1	positive	15035	12296	17129	2549	2353	2235
	TAG 14_0-15_0-16_1	positive	21981	23900	27358	2328	2773	3423
	TAG 14_0-15_0-17_1	positive	6074	6414	6782	985	936	1095
	TAG 14_0-15_0-17_1; 14_0-16_0-16_1	positive	145406	169186	188335	19527	23415	28279
	TAG 14_0-15_0-18_1	positive	32406	37389	36430	3544	4480	5067
	TAG 14_0-15_1-18_1	positive	8383	9952	12107	957	1311	1549
	TAG 14_0-16_0-16_0	positive	99711	88253	104681	13055	11850	15421
	TAG 14_0-16_0-16_1	positive	120660	113212	122421	15502	15590	16147
	TAG 14_0-16_0-16_1; 15_0-15_0-16_1	positive	120660	117374	127793	15502	15590	16147
	TAG 14_0-16_0-17_1; 15_0-16_0-16_1	positive	44825	43511	48228	5452	5756	6883
	TAG 14_0-16_0-18_0	positive	15414	18401	19807	2898	2860	3263
	TAG 14_0-16_0-18_0; 15_0-16_0-17_0; 16_0-16_0-16_0	positive	191674	246568	208872	27670	37365	33503
	TAG 14_0-16_0-18_1	positive	151849	200066	215277	24743	32941	36459
	TAG 14_0-16_0-18_1; 15_0-16_0-17_1; 16_0-16_0-16_1	positive	325043	381370	395333	47137	57953	59618
	TAG 14_0-16_0-18_2	positive	32527	55429	46641	4925	7743	6379
	TAG 14_0-16_0-18_2; 16_0-16_1-16_1	positive	175580	194936	180019	26620	24859	24954
	TAG 14_0-16_0-18_3	positive	11531	20820	21356	1476	2837	2744
	TAG 14_0-16_0-18_4	positive	10909	18722	18446	1969	3266	3359
	TAG 14_0-16_0-20_4	positive	37585	41578	64127	6541	6527	9585
	TAG 14_0-16_0-20_5	positive	38582	36741	48432	6977	5787	7073
	TAG 14_0-16_1-16_1	positive	161302	154989	170695	24169	24457	24890
	TAG 14_0-16_1-18_0	positive	11118	13353	15410	1416	1568	1981
	TAG 14_0-16_1-18_1	positive	72039	91567	92144	11191	14657	13847
	TAG 14_0-16_1-18_1; 14_1-16_0-18_1	positive	73653	91567	92144	11191	14657	13847
	TAG 14_0-16_1-18_1; 16_0-16_1-16_1	positive	592510	644373	546068	98480	106479	75300
	TAG 14_0-16_1-20_1	positive	5326	7659	9764	765	1120	1789
	TAG 14_0-16_1-20_2	positive	5326	7659	9764	765	1120	1789
	TAG 14_0-16_1-20_2; 14_0-18_1-18_2	positive	36360	59645	61052	5093	9524	9123
	TAG 14_0-16_1-20_3; 14_0-18_2-18_2	positive	33576	39807	37398	4500	4936	5166
	TAG 14_0-16_1-20_5	positive	38443	42236	40701	6597	6370	5787
	TAG 14_0-17_0-18_1; 15_0-16_0-18_1	positive	35874	39062	46347	4360	5333	5752
	TAG 14_0-17_0-18_1; 15_0-17_0-17_1	positive	52800	59912	54352	7611	8328	8441
	TAG 14_0-17_1-18_1	positive	7020	8695	9710	860	1322	1156
	TAG 14_0-17_1-18_1; 16_0-16_1-17_1	positive	47457	39398	39089	6203	6688	5486
	TAG 14_0-18_0-18_2	positive	190323	245015	205174	30746	34297	29426
	TAG 14_0-18_1-18_1	positive	62136	85159	92047	9792	14330	15461
	TAG 14_0-18_1-18_1; 16_0-16_1-18_1	positive	144286	215468	203702	22052	38332	35373
	TAG 14_0-18_1-18_2	positive	35122	59645	60811	5093	9524	9123
	TAG 14_0-18_1-18_2; 16_0-16_2-18_1	positive	190323	245015	205174	30746	34297	29426
	TAG 14_0-18_1-18_2; 16_1-16_1-18_1	positive	190323	245015	205174	30746	34297	29426
	TAG 14_0-18_1-18_3	positive	33576	39807	37398	4500	4936	5166
	TAG 14_0-18_1-18_3; 14_0-18_2-18_2	positive	33576	40516	37398	4500	4936	5166
	TAG 14_0-18_1-20_4	positive	236592	402532	350116	40126	60789	56324
	TAG 14_0-18_1-20_5	positive	371714	392678	361343	53881	58503	57262
	TAG 14_0-18_1-22_5	positive	24062	38141	37630	3969	6390	6825
	TAG 14_0-18_3-20_5	positive	49371	52203	45658	6140	6350	5572
	TAG 14_0-20_3-22_5	positive	9849	14095	18653	1335	1857	2452
	TAG 14_0-20_3-22_5; 16_0-20_3-20_5	positive	19050	18249	16674	1974	2798	2777
	TAG 14_0-20_4-20_5	positive	56684	65731	60695	9600	9541	9811
	TAG 14_0-20_4-22_6	positive	37179	77532	62727	5721	12315	9315
	TAG 14_0-20_5-20_5	positive	183786	199534	188378	31961	34287	37105
	TAG 14_0-20_5-22_5	positive	3511	6304	5816	511	1073	940
	TAG 14_1-15_0-16_0	positive	4691	3672	4607	766	738	802
	TAG 14_1-16_0-16_0	positive	25440	26867	31579	2656	3644	4449
	TAG 14_1-16_0-17_1; 15_0-15_1-17_1	positive	9801	6720	11552	1818	1544	1635
	TAG 15_0-15_1-16_0	positive	4979	8168	12104	769	1027	1388
	TAG 15_0-16_0-18_1	positive	32989	39062	46347	4360	5333	5752
	TAG 15_0-16_0-18_1; 16_0-16_0-17_1	positive	68161	85640	75677	7634	11507	8998
	TAG 15_0-16_1-20_2; 16_1-17_1-18_1	positive	25849	34234	34165	3872	4660	3019
	TAG 15_0-17_0-17_1; 16_0-16_0-17_1	positive	28939	39568	30692	4725	5097	4263
	TAG 15_0-17_0-17_1; 16_0-16_1-17_0	positive	52800	59912	54352	7611	8328	8441
	TAG 15_0-18_1-18_1	positive	11087	13025	13641	1512	2054	2617
	TAG 15_0-18_1-18_2	positive	20453	25785	26811	3855	4449	3909
	TAG 16_0-16_0-16_0	positive	191674	255967	208872	27670	37365	33503
	TAG 16_0-16_0-16_1	positive	211425	220985	211773	29976	31462	30512
	TAG 16_0-16_0-16_2	positive	67990	84623	74335	10450	9356	10431
	TAG 16_0-16_0-17_1	positive	28939	33873	32194	4725	4867	4263
	TAG 16_0-16_0-18_1	positive	483885	719446	620066	81863	114871	96188
	TAG 16_0-16_0-18_2	positive	187940	379814	268554	29918	73051	41851
	TAG 16_0-16_0-18_4	positive	70394	119176	103398	12612	22039	20265
	TAG 16_0-16_0-20_4	positive	22615	29164	29641	3613	4550	4815
	TAG 16_0-16_1-16_1_9.9	positive	167214	194936	180019	26620	24859	24954
	TAG 16_0-16_1-17_0	positive	50617	55831	56801	7191	6953	6331
	TAG 16_0-16_1-17_1	positive	23742	22572	24654	2603	2355	2547
	TAG 16_0-16_1-18_1	positive	344953	540266	488076	51348	79847	69673
	TAG 16_0-16_1-18_2	positive	144286	216350	203702	22052	38925	35373
	TAG 16_0-16_1-18_2_9.9	positive	419674	487105	438192	55324	67149	55017
	TAG 16_0-16_1-18_4	positive	51999	97976	73815	8027	15312	12258
	TAG 16_0-16_1-20_3	positive	31499	34417	37167	3024	3881	3444
	TAG 16_0-16_1-20_4	positive	156838	135982	155194	24965	22364	27155
	TAG 16_0-16_1-20_5	positive	358237	384636	358980	53881	58503	57262
	TAG 16_0-16_2-18_1	positive	76084	109994	89793	8729	15754	9212
	TAG 16_0-16_2-20_5	positive	524993	528508	499578	79283	80262	83533
	TAG 16_0-16_3-18_1; 16_1-16_2-18_1	positive	31118	43737	38824	3795	4872	4711
	TAG 16_0-17_1-18_1	positive	26855	37104	33347	2934	5483	5098
	TAG 16_0-17_1-18_2	positive	20453	25785	26578	3855	4449	3909
	TAG 16_0-17_1-18_2; 16_1-17_1-18_1; 17_0-17_1-17_2; 17_1-17_1-17_1	positive	38800	37020	32892	5080	5532	4832
	TAG 16_0-17_1-20_2; 17_1-18_1-18_1	positive	36946	43813	37663	4630	7212	5901
	TAG 16_0-18_0-18_1	positive	107098	138464	104363	16465	22996	17284
	TAG 16_0-18_1-18_1	positive	1284256	1525766	1374033	180885	194102	183309
	TAG 16_0-18_1-18_2	positive	672657	879225	786513	104725	126808	112015
	TAG 16_0-18_1-18_3	positive	301498	516789	422246	39976	62947	48675
	TAG 16_0-18_1-18_4	positive	236592	403360	347857	40126	60789	56324
	TAG 16_0-18_1-20_2	positive	37355	66441	48844	5803	8247	9151
	TAG 16_0-18_1-20_4	positive	53317	67792	75650	8938	10432	10841
	TAG 16_0-18_1-20_5	positive	184807	241390	239072	32692	42949	40754
	TAG 16_0-18_1-22_0	positive	20525	23900	23372	3210	3982	3926
	TAG 16_0-18_1-22_5	positive	56721	68424	84436	11085	11305	16229
	TAG 16_0-18_1-22_6	positive	399731	612142	549912	62130	92776	87561
	TAG 16_0-18_2-18_2; 16_1-18_1-18_2	positive	214530	405752	327307	31779	55719	43144
	TAG 16_0-18_2-18_3; 16_1-18_2-18_2	positive	83754	150602	120385	10627	18670	16263
	TAG 16_0-18_2-18_3_9.7	positive	55245	108797	86515	10212	19922	15440
	TAG 16_0-18_2-18_3_9.8	positive	44839	69042	75131	6554	12978	12956
	TAG 16_0-18_2-18_4	positive	153297	325230	263599	20472	46080	34017
	TAG 16_0-18_2-18_4; 16_1-18_2-18_3	positive	73567	135288	110994	9662	21602	18091
	TAG 16_0-18_2-18_5	positive	32655	35338	31331	4091	4158	4247
	TAG 16_0-18_2-20_2	positive	25317	33078	39032	3159	4414	4729
	TAG 16_0-18_2-22_6	positive	111324	196920	172076	18095	29506	25951
	TAG 16_0-18_2-22_6; 16_1-18_1-22_6	positive	111324	196920	172076	18095	29506	25951
	TAG 16_0-18_3-18_4	positive	73591	142439	123066	9576	19561	17584
	TAG 16_0-18_3-18_4; 16_3-18_1-18_3	positive	34034	61257	53187	4929	9327	7317
	TAG 16_0-18_3-18_5	positive	25380	47263	35633	4418	8373	6224
	TAG 16_0-18_4-18_4	positive	67470	153905	118535	11501	26996	19833
	TAG 16_0-18_4-22_6	positive	37668	77532	62727	5721	12315	9315
	TAG 16_0-20_2-22_6	positive	3734	3391	5237	690	788	1025
	TAG 16_0-20_2-22_6; 18_1-18_1-22_6	positive	163516	262263	220628	24952	41661	36444
	TAG 16_0-20_3-20_4	positive	22174	40376	33442	3317	6145	3866
	TAG 16_0-20_3-20_4; 18_1-18_2-20_4	positive	10243	13187	17215	1316	1956	1978
	TAG 16_0-20_3-20_5	positive	14354	18249	16674	1974	2798	2777
	TAG 16_0-20_3-20_5; 18_1-18_2-20_5	positive	22401	22522	26956	2700	3700	4026
	TAG 16_0-20_3-22_5	positive	16976	26758	25601	1855	2350	2499
	TAG 16_0-20_4-20_5	positive	97235	110687	104043	14830	17975	16080
	TAG 16_0-20_4-22_5	positive	16751	23640	28397	2328	3510	4167
	TAG 16_0-20_4-22_6	positive	24394	24622	32183	3435	4380	5147
	TAG 16_0-20_5-20_5	positive	294849	325865	309888	48430	52279	50404
	TAG 16_0-20_5-22_5	positive	14275	15868	17763	1900	2098	2412
	TAG 16_0-20_5-22_6	positive	8143	12298	14881	1538	2216	2430
	TAG 16_0-22_5-22_6_9.7	positive	17487	17717	22669	2871	2729	3544
	TAG 16_0-22_6-22_6	positive	25006	37103	39449	4385	5681	6866
	TAG 16_1-16_1-16_1	positive	569798	556624	532909	81997	84938	79389
	TAG 16_1-16_1-16_2	positive	63190	62143	57443	8965	7645	7484
	TAG 16_1-16_1-17_0	positive	48239	44781	35915	7179	5977	4727
	TAG 16_1-16_1-18_2	positive	137443	133392	132462	19771	17741	18102
	TAG 16_1-16_1-20_4	positive	195494	214992	188940	29878	36235	30956
	TAG 16_1-16_1-20_5	positive	524993	528508	499578	79283	80262	83533
	TAG 16_1-16_1-20_5; 16_1-18_3-18_3	positive	246160	300661	248153	42437	45129	46889
	TAG 16_1-16_2-20_4	positive	20420	16329	16990	2127	2367	2131
	TAG 16_1-17_0-18_1	positive	32443	36189	36861	3721	4033	3613
	TAG 16_1-17_0-18_1; 17_0-17_1-17_1	positive	16982	23395	24417	2633	2702	3267
	TAG 16_1-17_1-18_1	positive	25849	32850	34165	3872	4660	3019
	TAG 16_1-17_1-20_5	positive	15628	20885	18457	2701	2886	2534
	TAG 16_1-18_1-18_1	positive	191195	276728	303973	29128	40354	49521
	TAG 16_1-18_1-18_2	positive	82888	130715	113097	12220	16099	14653
	TAG 16_1-18_1-18_3	positive	31147	48282	47405	4686	7373	7452
	TAG 16_1-18_1-18_3; 16_1-18_2-18_2	positive	67367	104517	80429	8895	13519	11801
	TAG 16_1-18_1-18_4	positive	35822	61947	52291	4303	8252	7008
	TAG 16_1-18_1-20_2	positive	11064	12183	13951	1598	1395	1870
	TAG 16_1-18_1-20_2; 18_1-18_1-18_2	positive	822719	1084687	945858	115847	147169	138198
	TAG 16_1-18_1-22_6	positive	5127	12103	9591	919	2033	1268
	TAG 16_1-18_2-18_4	positive	246160	282901	248153	42437	45129	46889
	TAG 16_1-18_3-18_3_9.0	positive	34034	61257	53187	4929	9327	7317
	TAG 16_1-18_4-22_6	positive	7711	12010	9833	1019	1890	1618
	TAG 16_1-20_0-20_0	positive	1973	3700	2064	475	705	672
	TAG 16_1-20_2-22_5	positive	16976	26758	25601	1855	2350	2499
	TAG 16_1-20_4-20_5	positive	150612	156234	128922	22964	27175	22079
	TAG 16_1-20_5-20_5	positive	567990	572971	530518	91784	95781	94829
	TAG 16_2-18_1-18_1	positive	12983	26490	19345	1735	3921	2763
	TAG 16_2-18_1-18_2	positive	18854	26928	21933	2447	4128	3017
	TAG 16_2-18_2-20_5; 16_3-18_2-20_4	positive	9862	22717	13184	1632	4649	2243
	TAG 16_2-20_4-20_5	positive	11667	11005	13440	1461	1352	2202
	TAG 16_3-18_1-18_4	positive	67470	153905	128031	11501	26996	19833
	TAG 16_3-18_1-20_5	positive	46722	96614	76661	8163	16012	12709
	TAG 17_0-18_1-18_2	positive	13047	24862	21346	1628	2960	3114
	TAG 18_0-18_1-18_1	positive	51329	84442	69105	7863	11987	11174
	TAG 18_1-18_1-18_1	positive	785863	1117321	951846	123643	153675	143474
	TAG 18_1-18_1-18_2	positive	822719	1083520	945858	115847	147169	138198
	TAG 18_1-18_1-18_3	positive	316900	521813	388952	48882	78773	56380
	TAG 18_1-18_1-18_4	positive	424946	721535	601616	68935	103457	93891
	TAG 18_1-18_1-22_6	positive	163516	263163	220628	24952	41661	36444
	TAG 18_1-18_2-18_2	positive	500912	774787	588643	82030	115927	84658
	TAG 18_1-18_2-18_3	positive	107671	181363	125027	20965	35734	28402
	TAG 18_1-18_2-18_3; 18_2-18_2-18_2	positive	193986	380489	304461	31017	70258	51558
	TAG 18_1-18_2-18_4	positive	236758	487749	411743	38957	71718	62402
	TAG 18_1-18_2-18_4; 18_1-18_3-18_3	positive	194658	368328	274311	19372	45844	34563
	TAG 18_1-18_2-18_4; 18_2-18_2-18_3	positive	161421	347394	264283	30557	66787	44725
	TAG 18_1-18_2-18_5	positive	6319	17202	12418	1005	2639	1742
	TAG 18_1-18_2-18_5; 18_1-18_3-18_4	positive	54778	108732	92842	7617	17367	14447
	TAG 18_1-18_2-22_6	positive	152375	281224	228350	23512	43518	39484
	TAG 18_1-18_3-18_4	positive	53270	108732	92149	7617	17367	14447
	TAG 18_1-18_3-18_4; 18_2-18_2-18_4	positive	121433	258954	211215	17698	37794	30266
	TAG 18_1-18_3-18_4; 18_2-18_3-18_3	positive	49229	117443	76882	8449	18048	11029
	TAG 18_1-18_3-20_4	positive	23700	24990	30612	4426	4123	4445
	TAG 18_1-18_3-22_6	positive	26333	45643	42591	3275	5172	4926
	TAG 18_1-18_4-18_4	positive	46722	96614	76661	8163	16012	12709
	TAG 18_1-18_4-22_6	positive	80133	164357	131524	15404	27510	22508
	TAG 18_1-20_2-22_6	positive	13197	17377	22977	2680	3088	3706
	TAG 18_1-20_4-20_5	positive	28898	28031	26009	4782	4328	4617
	TAG 18_1-20_5-20_5	positive	121887	121141	110994	19464	17458	15679
	TAG 18_2-18_2-18_4; 18_2-18_3-18_3	positive	71576	92964	91997	6325	9493	9931
	TAG 18_2-18_2-22_6	positive	24293	43846	34754	2966	6341	4603
	TAG 18_2-18_3-18_4	positive	10492	22794	20062	1682	4189	3146
	TAG 18_2-18_4-18_4	positive	6720	14425	13912	1555	2697	2360
	TAG 18_2-18_4-22_6	positive	30573	64670	45056	4080	9831	7131
	TAG 18_2-20_5-20_5	positive	163085	165217	147234	27592	29849	24864
	TAG 18_2-20_5-22_6	positive	13858	14360	11647	1892	1880	1826
	TAG 18_3-20_4-20_5	positive	5365	10705	10578	947	1431	1074
	TAG 18_3-20_4-22_6; 20_4-20_4-20_5	positive	103057	100100	87080	18214	16687	16338
	TAG 19_5-20_5-20_5	positive	21732	22167	19101	3875	3867	3497
	TAG 20_2-20_4-22_6	positive	7701	9135	11455	1190	1386	2257
	TAG 20_2-20_5-22_5	positive	8602	9547	12889	1508	1849	1991
	TAG 20_2-22_5-22_5	positive	39275	47878	60284	7408	8282	10183
	TAG 20_2-22_5-22_6	positive	22102	29157	37179	3928	4314	6650
	TAG 20_4-20_4-20_5	positive	103057	100100	87080	18214	16687	16338
	TAG 20_4-20_5-20_5	positive	193967	183215	186205	36054	33485	31316
	TAG 20_5-20_5-20_5	positive	846169	890629	863820	148149	150672	134952

## Sheet: Pavlova lutheri
			Area			Height
	Name	type	SWATH_Pavlova_1	SWATH_Pavlova_2	SWATH_Pavlova_3	SWATH_Pavlova_1	SWATH_Pavlova_2	SWATH_Pavlova_3
	Cer-AP t16_0_24_0	negative	613	4201	1634	189	698	348
	Cer-AP t17_0_24_0	negative	1531	3645	3262	317	763	569
	Cer-AP t18_0_24_0	negative	3901	12488	7566	697	2295	1198
	Cer-AP t18_0_25_0	negative	1444	5811	3310	349	929	636
	Cer-AP t18_0_26_0	negative	2505	7632	7160	571	1387	1222
	Cer-AP t18_1_24_0	negative	2266	8694	5458	482	1781	825
	Cer-AP t18_1_25_0	negative	1432	7652	5049	381	1444	1020
	Cer-AP t20_0_24_0	negative	2505	7632	7160	571	1387	1222
	Cer-AS d19_2_22_2	negative	22698	23726	26523	5316	4421	5253
	Cer-AS d20_1_24_0	negative	2573	3005	4535	511	510	636
	Cer-NDS d18_0_24_0	negative	409	921	1431	127	222	254
	Cer-NDS d18_0_26_0	negative	712	1429	1438	220	285	478
	Cer-NP t17_0_24_0	negative	716	3696	2668	222	763	510
	Cer-NP t17_0_26_0	negative	1525	5717	3806	220	793	575
	Cer-NP t18_0_24_0	negative	1640	6186	4220	254	893	798
	Cer-NP t18_0_26_0	negative	2568	10210	6705	444	1692	1144
	Cer-NP t20_0_26_0	negative	2352	14618	7809	443	2281	1382
	Cer-NP t21_0_24_0	negative	1023	5253	5041	222	927	670
	Cer-NP t22_0_26_0	negative	3904	9448	6419	795	1412	1285
	Cer-NS d18_1_17_0	negative	199755	203841	199582	33863	37564	34904
	DGDG 14_0-16_1	negative	2375	2357	1224	635	793	346
	DGDG 14_0-20_5	negative	5957	5420	5509	1576	1394	1510
	DGDG 15_0-20_5	negative	3191	3094	3205	900	702	800
	DGDG 16_0-16_1	negative	10322	10223	9367	2302	2162	1806
	DGDG 16_0-20_5	negative	10900	10048	10366	2914	2307	2118
	DGDG 16_1-16_1	negative	13270	13731	13112	3513	3986	3063
	DGDG 16_1-20_5	negative	5994	4450	8326	1671	1220	2041
	DGDG 16_2-20_5	negative	2885	2871	5418	735	665	956
	DGDG 16_3-20_5	negative	1226	1130	1221	410	318	346
	DGDG 18_2-20_5	negative	1124	916	423	347	189	191
	DGDG 18_3-20_5	negative	3234	4037	4122	476	642	1096
	DGDG 18_4-20_5	negative	22974	23321	22299	6849	7340	6931
	FA 16_1	negative	729	1625	1294	169	423	306
	FA 18_0	negative	30470	28746	28628	7846	6802	7465
	FA 18_1	negative	3704	4626	3721	936	1037	1058
	FA 18_4	negative	173	555	247	68	176	78
	FA 20_5	negative	1084	2342	1432	285	666	413
	FA 22_6	negative	1611	1687	1546	561	482	443
	GlcADG 22_5-22_6	negative	50010	50929	56421	12242	13516	13183
	HexCer-AP t19_1_20_2	negative	18880	27023	23361	3940	6342	4389
	HexCer-AP t19_1_22_2	negative	25067	26465	26059	5012	5160	5026
	LPC 17_0 (IS)	negative	99791	106628	98168	20064	20556	20330
	LPE 17_1 (IS)	negative	16463	16677	16750	3827	4374	4081
	MGDG 14_0-16_1	negative	7554	7686	7177	1542	1872	1855
	MGDG 14_0-20_5	negative	9161	9432	8191	2455	2466	2191
	MGDG 16_0-16_1	negative	14595	13379	10178	2686	2611	1966
	MGDG 16_0-20_5	negative	11221	13590	10626	2405	3266	2212
	MGDG 16_1-16_1	negative	38106	44850	44758	8336	9865	9117
	MGDG 16_1-16_2	negative	6893	6292	6823	1279	1510	1513
	MGDG 16_1-18_1	negative	2045	2507	2868	506	507	601
	MGDG 16_1-18_2	negative	2189	3118	3476	807	635	604
	MGDG 16_1-18_3	negative	3438	6098	6394	446	827	830
	MGDG 16_1-18_4	negative	7557	9364	9571	1949	1909	2693
	MGDG 16_1-20_4_4.7	negative	618	1328	919	256	254	222
	MGDG 16_1-20_5	negative	19424	18902	20358	4994	4432	4921
	MGDG 16_2-20_5	negative	24422	20457	21679	5290	4962	5114
	MGDG 16_3-18_3_3.7	negative	714	924	1484	284	286	508
	MGDG 16_3-20_5	negative	4591	3267	2794	1496	1063	830
	MGDG 18_1-18_4	negative	405	818	717	157	253	190
	MGDG 18_1-19_1	negative	2866	2368	916	441	544	220
	MGDG 18_1-20_5	negative	5541	5543	5042	960	1240	992
	MGDG 18_2-20_5	negative	13543	14695	15599	3457	2685	3532
	MGDG 18_3-20_5	negative	33246	32811	38255	5183	4712	5143
	MGDG 18_4-18_4	negative	7836	6888	6699	2452	2181	1878
	MGDG 18_4-20_5	negative	105735	97689	108715	29653	27538	28909
	MGDG 18_4-22_6	negative	3102	3775	3254	993	867	960
	MGDG 20_5-20_5	negative	14222	11839	13228	4371	2791	3534
	PC 12_0-13_0 (IS)	negative	4001	3662	4234	730	934	930
	PC 18_1-18_1	negative	20868	18085	19727	2198	2541	2421
	PE 16_0-16_1	negative	2041	711	1226	349	188	254
	PE 16_0-18_1	negative	1538	1223	920	285	220	157
	PE 16_1-18_1	negative	3416	2542	2875	597	601	796
	PE 17_0-17_0 (IS)	negative	247865	236974	237519	39884	36451	39088
	PE 18_1-18_1	negative	26803	24215	24581	5047	4249	4672
	PG 16_0-16_1_4.3	negative	1140	1128	1428	350	222	442
	PG 16_0-18_1	negative	2043	2169	1534	568	605	477
	PG 16_1-18_1_4.3	negative	1942	1178	1846	349	380	378
	PG 16_1-20_5	negative	1017	712	815	283	189	189
	PG 16_2-20_5	negative	3297	3505	4091	862	896	1085
	PG 17_0-17_0 (IS)	negative	509521	496923	519655	83023	76165	84483
	PG 18_1-18_1	negative	45996	44732	46699	9566	9034	8427
	PG 18_1-19_1_5.1	negative	9085	9959	10639	1550	2268	1780
	PG 18_1-19_1_5.3	negative	895	2189	1990	254	473	444
	PI 16_0-18_3	negative	5076	5112	3426	1158	1354	1002
	PI 16_0-20_4	negative	2153	1952	1957	634	540	639
	PI 16_0-20_5	negative	12819	15987	16535	2852	4158	4018
	PI 16_1-18_2	negative	5076	5112	3426	1158	1354	1002
	PI 16_1-20_5	negative	2727	2491	2062	672	704	638
	PI 20_3-22_5	negative	2475	1235	1568	446	480	388
	PI 20_5-20_5	negative	1133	1746	1233	447	636	416
	PI 22_1-18_3	negative	85170	76721	111663	25909	24093	34558
	SM d18_1_17_0 (IS)	negative	131310	119500	141855	21290	21069	24060
	CE 22_1 (IS)	positive	257100	261105	264751	40526	44893	41883
	DAG 12_0-12_0 (IS)	positive	101195	107432	111354	25897	28889	30139
	DAG 14_0-20_5	positive	5985	2207	4053	1475	507	924
	DAG 18_2-20_5	positive	3492	3712	3490	733	1026	666
	DAG 18_4-20_5	positive	9007	8102	7761	2618	1835	1955
	DAG 18_4-22_6	positive	4010	3493	3557	925	888	1052
	DAG 2_0-18_1 (IS)	positive	95814	93360	105788	30413	28768	33020
	DAG 20_5-20_5	positive	1021	1629	1848	316	378	382
	DGTS 12_0-14_0	positive	1224	612	612	410	221	158
	DGTS 14_0-14_0	positive	130253	130105	133033	28187	29297	32042
	DGTS 14_0-15_0	positive	9155	9275	7284	2290	2295	1736
	DGTS 14_0-16_0	positive	71844	75640	64630	13616	14114	13427
	DGTS 14_0-16_1	positive	22424	22480	17992	6428	5089	4256
	DGTS 14_0-18_1	positive	3279	3298	3383	733	833	603
	DGTS 14_0-20_5	positive	915	2503	1218	157	511	286
	DGTS 14_0-22_6	positive	3282	2148	2774	635	412	700
	DGTS 16_0-16_1	positive	1636	1437	1124	285	382	283
	DGTS 16_0-22_6	positive	10048	10997	10446	1643	1547	1833
	DGTS 16_1-22_6	positive	23267	28362	27191	3470	3816	4318
	DGTS 20_5-22_6	positive	1432	1137	1129	349	480	287
	DGTS 22_5-22_6	positive	816	1123	524	221	317	128
	DGTS 22_6-22_6	positive	17709	19886	14667	3462	4319	3501
	LDGTS 16_0_1.7	positive	1951	916	1489	701	441	346
	MAG 17_0 (IS)	positive	3535	3657	3425	1261	1363	1250
	SQDG 14_0-14_0	positive	75833	79138	71384	24621	25029	23137
	SQDG 14_0-16_0	positive	488232	524121	511177	120601	128716	130870
	SQDG 14_0-16_1	positive	221522	224753	216832	59415	63995	61568
	SQDG 14_0-18_2	positive	6904	6806	4696	2460	1812	1668
	SQDG 14_0-20_5	positive	19936	19155	20614	5385	5619	6547
	SQDG 15_0-16_1	positive	5815	8300	7106	1800	2343	1834
	SQDG 16_0-16_0	positive	96783	108568	103726	23630	21486	22243
	SQDG 16_0-16_1	positive	27385	31190	36457	5885	7170	9635
	SQDG 16_0-18_1	positive	135203	142158	148357	23895	27258	24651
	SQDG 16_0-18_2	positive	5797	9842	8677	1344	1387	1211
	SQDG 16_0-18_4	positive	18399	17930	19122	5282	5175	5321
	SQDG 16_0-20_5	positive	6406	7838	8578	1505	1831	2123
	SQDG 16_1-16_1	positive	31397	28785	29790	8216	8165	8664
	SQDG 16_1-16_2	positive	2426	2336	1993	449	762	538
	SQDG 16_1-18_1	positive	52361	60957	57319	12602	16764	12060
	SQDG 16_1-18_2	positive	3184	3008	3402	863	669	740
	TAG 12_0-14_0-18_1	positive	5622	5565	5876	892	638	923
	TAG 12_0-15_0-18_1	positive	1352	3016	2939	198	379	508
	TAG 12_0-15_0-18_1; 13_0-14_0-18_1	positive	2542	4138	2589	378	667	540
	TAG 12_0-16_0-16_0	positive	3136	7713	4974	445	1186	762
	TAG 12_0-16_0-16_0; 14_0-14_0-16_0	positive	22160	38402	29944	3106	4534	3683
	TAG 12_0-16_0-16_1	positive	7212	10761	12239	1247	1290	1337
	TAG 12_0-16_0-16_1; 14_0-14_0-16_1	positive	20079	34885	26871	2587	4605	3444
	TAG 12_0-16_0-16_1; 14_0-14_1-16_0	positive	7212	12469	12676	1247	1290	1337
	TAG 12_0-16_0-18_1	positive	11876	11149	10649	2003	2431	1954
	TAG 12_0-16_0-18_1; 14_0-14_0-18_1	positive	20112	26548	26026	3669	3811	4423
	TAG 12_0-16_0-20_2	positive	1333	2568	1127	223	349	286
	TAG 12_0-16_0-20_2; 12_0-18_1-18_1	positive	2555	2825	3188	506	382	440
	TAG 12_0-16_1-18_1	positive	2665	3060	3598	443	380	508
	TAG 12_0-16_1-18_1; 14_0-16_1-16_1	positive	65516	86231	73452	10486	13490	12220
	TAG 13_0-14_0-18_1	positive	2542	4510	2639	378	667	540
	TAG 13_0-16_0-16_1; 14_0-15_0-16_1	positive	18413	29909	25795	1677	2716	2357
	TAG 13_0-16_0-18_1; 14_0-15_0-18_1	positive	15398	19437	19917	1792	2487	1605
	TAG 14_0-14_0-16_0	positive	22160	38402	30551	3106	4534	3683
	TAG 14_0-14_0-16_0; 14_0-15_0-15_0	positive	26239	36751	29959	4131	4828	4029
	TAG 14_0-14_0-18_1	positive	20112	26637	26997	3669	3811	4423
	TAG 14_0-14_1-16_0	positive	5047	14718	13649	866	1573	1159
	TAG 14_0-15_0-16_1	positive	16506	22296	22089	1534	2258	1928
	TAG 14_0-15_0-17_1; 14_0-16_0-16_1	positive	87118	125758	117267	11388	17679	15653
	TAG 14_0-15_0-18_1	positive	23956	38600	28536	2369	3707	2990
	TAG 14_0-16_0-16_0	positive	74197	111782	82815	10575	14507	12427
	TAG 14_0-16_0-16_1	positive	87022	132323	113543	11101	19263	15089
	TAG 14_0-16_0-16_1; 15_0-15_0-16_1	positive	87022	131529	113543	11101	19263	15089
	TAG 14_0-16_0-18_0	positive	12508	16747	13351	1715	2524	1886
	TAG 14_0-16_0-18_0; 15_0-16_0-17_0; 16_0-16_0-16_0	positive	122932	179954	149839	18199	24681	20546
	TAG 14_0-16_0-18_1	positive	56582	88842	71860	9116	14593	11053
	TAG 14_0-16_0-18_1; 15_0-16_0-17_1; 16_0-16_0-16_1	positive	244089	324153	254744	35986	50328	39486
	TAG 14_0-16_0-18_2	positive	18172	15954	19759	1940	2130	2039
	TAG 14_0-16_0-18_2; 16_0-16_1-16_1	positive	150328	183777	181746	21776	27847	26303
	TAG 14_0-16_1-16_1	positive	65516	86231	73452	10486	13490	12220
	TAG 14_0-16_1-18_0	positive	9055	11260	9104	1267	1309	1001
	TAG 14_0-16_1-18_1	positive	34712	52115	47332	4397	5901	6246
	TAG 14_0-16_1-18_1; 14_1-16_0-18_1	positive	37838	53586	47332	4397	5901	6246
	TAG 14_0-16_1-18_1; 16_0-16_1-16_1	positive	459118	618225	498600	77733	94352	73768
	TAG 14_0-16_1-20_1	positive	9248	9712	9670	1357	1662	1247
	TAG 14_0-16_1-20_2	positive	9248	9712	9670	1357	1662	1247
	TAG 14_0-16_1-20_2; 14_0-18_1-18_2	positive	17638	19601	16114	2567	2933	2287
	TAG 14_0-16_1-20_3; 14_0-18_2-18_2	positive	9781	11169	12038	1315	1473	2172
	TAG 14_0-16_1-22_6	positive	4873	4474	4843	971	1013	732
	TAG 14_0-17_0-18_1; 15_0-16_0-18_1	positive	23486	31013	30963	2253	3112	3160
	TAG 14_0-18_1-18_1	positive	23092	24955	25334	3408	3474	3737
	TAG 14_0-18_1-18_2	positive	17638	19601	16114	2567	2933	2287
	TAG 14_0-18_1-18_2; 16_1-16_1-18_1	positive	57795	68429	66324	6173	6940	6458
	TAG 14_0-18_1-20_4	positive	38053	46129	40968	6726	8179	6613
	TAG 14_0-18_1-20_5	positive	63493	70726	69697	10721	11649	11815
	TAG 14_0-18_1-22_5	positive	32679	34497	36070	6678	6306	5469
	TAG 14_0-18_2-18_3; 16_0-16_3-18_2	positive	9116	9630	12147	1471	1409	1605
	TAG 14_0-18_3-20_5	positive	2571	4275	3378	572	733	570
	TAG 14_1-15_0-16_0	positive	4456	7370	6695	446	670	673
	TAG 14_1-16_0-16_0	positive	14169	23094	17824	1805	2305	2188
	TAG 15_0-15_1-16_0	positive	6637	12636	11101	879	1770	1214
	TAG 15_0-16_0-18_1	positive	23486	31013	30963	2253	3112	3160
	TAG 15_0-16_0-18_1; 16_0-16_0-17_1	positive	38876	55755	46149	3585	5160	4856
	TAG 15_0-17_0-17_1; 16_0-16_0-17_1	positive	13974	27635	20864	2324	3538	2525
	TAG 15_0-17_0-17_1; 16_0-16_1-17_0	positive	14352	19052	24583	2017	2893	3480
	TAG 16_0-16_0-16_0	positive	122932	179954	149839	18199	24681	20546
	TAG 16_0-16_0-16_1	positive	179475	277545	194112	33583	43931	27713
	TAG 16_0-16_0-16_2	positive	55057	77159	61910	7968	11788	7569
	TAG 16_0-16_0-16_3	positive	29451	26215	32942	3371	3189	3563
	TAG 16_0-16_0-17_1	positive	15191	26480	18981	2324	3538	2525
	TAG 16_0-16_0-18_1	positive	132523	177953	176698	21741	26462	28964
	TAG 16_0-16_0-18_2	positive	64834	83906	77828	10353	13545	11785
	TAG 16_0-16_1-16_1_9.9	positive	149637	183777	181746	21776	27847	26303
	TAG 16_0-16_1-17_0	positive	23139	35847	27757	2308	4136	2612
	TAG 16_0-16_1-18_1	positive	178196	227677	207548	25161	31101	28500
	TAG 16_0-16_1-18_2	positive	55066	64374	49352	8786	9524	7551
	TAG 16_0-16_1-20_3	positive	19652	18001	18625	3177	3252	2956
	TAG 16_0-16_1-20_4	positive	21880	22751	28623	2951	3563	4059
	TAG 16_0-16_1-20_5	positive	63493	68144	69697	10721	11649	11815
	TAG 16_0-16_1-22_6	positive	90915	100773	99773	16397	16308	15852
	TAG 16_0-16_2-18_1	positive	25068	29699	29485	3171	3419	3789
	TAG 16_0-16_2-18_2	positive	23705	30609	32853	2449	2824	2663
	TAG 16_0-16_2-18_2; 16_1-16_2-18_1	positive	13569	19902	20243	1756	2127	2741
	TAG 16_0-16_2-18_3	positive	8304	10265	8904	1021	1347	1260
	TAG 16_0-16_2-18_3; 16_0-16_3-18_2	positive	12811	21116	19922	2237	3167	2853
	TAG 16_0-16_2-20_5	positive	35722	33124	33922	5578	4579	5243
	TAG 16_0-16_3-18_1	positive	11960	13801	13565	1775	2159	2142
	TAG 16_0-16_3-18_1; 16_1-16_2-18_1	positive	16532	23844	19867	1842	2496	2185
	TAG 16_0-16_3-18_2	positive	7346	8838	9803	1443	1848	1928
	TAG 16_0-16_3-18_2; 16_1-16_3-18_1	positive	7333	9889	9803	1443	1848	1928
	TAG 16_0-16_3-18_3	positive	5090	5984	8986	857	1087	1736
	TAG 16_0-17_1-18_1	positive	11405	16486	14776	1542	1814	1389
	TAG 16_0-18_0-18_1	positive	32118	29617	33420	4754	4081	4951
	TAG 16_0-18_1-18_1	positive	372558	423490	436494	58558	65177	64886
	TAG 16_0-18_1-18_2	positive	175472	212676	198884	24631	30387	31217
	TAG 16_0-18_1-18_3	positive	67418	87179	74562	8263	11864	10627
	TAG 16_0-18_1-18_4	positive	38053	46129	42289	6726	8179	6613
	TAG 16_0-18_1-20_2	positive	11176	12738	12200	1779	2207	2492
	TAG 16_0-18_1-20_5	positive	45070	50011	52876	7020	8385	8938
	TAG 16_0-18_1-22_0	positive	17417	21920	16259	2263	3162	2433
	TAG 16_0-18_1-22_5	positive	25047	28413	28138	4247	4812	4658
	TAG 16_0-18_1-22_6	positive	67980	89015	98321	10887	14941	15674
	TAG 16_0-18_2-18_2; 16_1-18_1-18_2	positive	57837	78949	71001	9101	14097	10489
	TAG 16_0-18_2-18_3; 16_1-18_2-18_2	positive	31095	38094	34043	3916	5600	5582
	TAG 16_0-18_2-18_3_9.7	positive	26845	30589	30785	4309	5676	5515
	TAG 16_0-18_2-20_2	positive	9873	11651	11984	1512	2001	1868
	TAG 16_0-18_3-18_4	positive	7635	12137	9102	862	1405	1246
	TAG 16_0-18_3-18_5	positive	1342	2785	2541	315	567	537
	TAG 16_0-18_4-18_4	positive	5403	8936	9337	1119	1836	1926
	TAG 16_0-20_2-22_6; 18_1-18_1-22_6	positive	27824	33209	33844	4942	5151	6377
	TAG 16_0-20_3-20_4	positive	6598	8024	7414	1118	1081	1389
	TAG 16_1-16_1-16_1	positive	141598	137935	147225	25046	21523	23204
	TAG 16_1-16_1-20_5	positive	35722	33124	33922	5578	4579	5243
	TAG 16_1-16_1-20_5; 16_1-18_3-18_3	positive	12680	12399	10273	2064	2315	2083
	TAG 16_1-16_2-20_4	positive	2933	2652	1532	415	672	320
	TAG 16_1-18_1-18_1	positive	74084	85066	80611	10578	11122	11921
	TAG 16_1-18_1-18_2	positive	35589	40226	42878	4464	4912	5096
	TAG 16_1-18_1-20_2	positive	5587	6895	7117	1131	929	799
	TAG 16_1-18_1-20_2; 18_1-18_1-18_2	positive	184657	184783	199154	29799	26752	32589
	TAG 16_1-18_2-18_4	positive	12680	12399	10273	2064	2315	2083
	TAG 16_2-18_1-18_1	positive	6038	5422	5918	968	799	780
	TAG 16_2-18_1-18_2	positive	6990	7413	9116	1205	1132	1252
	TAG 16_3-18_1-18_4	positive	5403	8936	9337	1119	1836	1926
	TAG 18_0-18_1-18_1	positive	17668	17778	15265	2297	2128	2385
	TAG 18_1-18_1-18_1	positive	168928	190963	207630	28603	32766	33040
	TAG 18_1-18_1-18_2	positive	184657	184783	199154	29799	26752	32589
	TAG 18_1-18_1-18_3	positive	47660	51358	61877	7105	6928	11222
	TAG 18_1-18_1-18_4	positive	73990	72662	73291	11433	12720	12311
	TAG 18_1-18_1-22_6	positive	27824	33209	33844	4942	5151	6377
	TAG 18_1-18_2-18_2	positive	79681	88047	95416	12297	13867	17494
	TAG 18_1-18_2-18_3	positive	12771	25104	29630	3697	4101	5482
	TAG 18_1-18_2-18_3; 18_2-18_2-18_2	positive	45876	49991	52461	6396	6718	8012
	TAG 18_1-18_2-18_4	positive	29087	31737	40325	4260	4690	6047
	TAG 18_1-18_2-18_4; 18_1-18_3-18_3	positive	23989	29311	31824	2922	3199	3046
	TAG 18_1-18_2-18_5; 18_1-18_3-18_4	positive	5454	7544	9541	892	1289	1147
	TAG 18_1-18_3-18_4	positive	5454	7544	8980	892	1289	1147
	TAG 18_1-18_3-18_4; 18_2-18_2-18_4	positive	11913	14811	14521	1677	1835	1980
	TAG 18_4-18_4-22_6	positive	8400	9618	10358	1123	1406	1442
	TAG 18_4-20_5-22_6	positive	50292	51972	49126	8594	9591	8199
	TAG 20_2-22_5-22_5	positive	14858	16733	18076	2789	3114	3085
	TAG 20_2-22_5-22_6	positive	10691	10360	9447	2099	1861	1604
	TAG 20_5-20_5-20_5	positive	41808	48715	46267	7632	8835	8216
	TAG 20_5-20_5-22_6	positive	23922	23863	22305	4067	4369	4049
	DGCC 14_0-16_0	positive	1413	1666	1747	447	381	385
	DGCC 14_0-16_1	positive	2582	2349	2874	895	572	677
	DGCC 14_0-18_3	positive	1954	814	2055	382	220	350
	DGCC 14_0-18_4	positive	5341	5763	4927	1465	1593	1406
	DGCC 14_0-20_5	positive	48710	48018	45006	13395	11965	11109
	DGCC 14_0-22_6	positive	11265	10835	9694	1968	1662	1655
	DGCC 16_0-16_0	positive	1286	1736	1436	254	411	318
	DGCC 16_0-16_1	positive	3487	5183	4541	739	1161	867
	DGCC 16_0-18_1	positive	2752	3578	3190	477	476	544
	DGCC 16_0-18_2	positive	101	932	728	63	253	222
	DGCC 16_0-18_3_4.6	positive	2045	1880	1162	445	541	317
	DGCC 16_0-18_4	positive	5820	6143	3354	1226	1158	576
	DGCC 16_0-20_4	positive	4004	4173	2866	735	1061	606
	DGCC 16_0-20_5	positive	103540	106568	97880	22091	20100	22866
	DGCC 16_0-22_6	positive	14182	12433	9831	2865	2523	1600
	DGCC 16_1-16_1	positive	1636	1554	1136	314	445	411
	DGCC 16_1-20_5	positive	17691	16719	14372	4337	3932	3557
	DGCC 16_1-22_6	positive	3135	2136	2270	863	577	609
	DGCC 16_2-20_5	positive	5311	4207	5605	1498	1231	1622
	DGCC 18_0-20_5	positive	1684	2973	2708	379	673	539
	DGCC 18_1-18_1	positive	7031	5048	5589	1035	739	803
	DGCC 18_1-20_5	positive	4058	3726	4039	966	605	836
	DGCC 18_1-22_6	positive	1100	1398	1508	285	288	410
	DGCC 18_2-20_5	positive	3154	2758	2237	798	831	644
	DGCC 18_3-20_5	positive	4864	3717	7961	1269	1034	1786
	DGCC 18_4-18_4	positive	910	1759	1245	255	413	383
	DGCC 18_4-20_5	positive	11895	11306	10156	3266	2849	3159
	DGCC 18_4-22_5	positive	2867	7722	4155	637	1129	902
	DGCC 18_4-22_6	positive	68884	63825	57206	19495	17758	15806
	DGCC 20_2-20_5	positive	1229	2192	1538	318	444	477
	DGCC 20_3-20_5	positive	1741	1378	2108	317	473	572
	DGCC 20_4-20_5	positive	2418	4105	2623	637	1129	902
	DGCC 20_5-20_5	positive	67777	63825	56796	19495	17758	15806
	DGCC 20_5-22_6	positive	30585	27134	24780	9222	7861	7052
	DGCC 22_6-22_6	positive	2161	1793	1956	508	445	511
	DGCC 30_0	positive	1439	1666	1747	447	381	385
	DGCC 32_3	positive	1954	826	1606	382	220	350
	DGCC 36_7	positive	5311	4207	5605	1498	1231	1622
	DGCC 36_8	positive	910	1746	1143	255	413	383
	DGCC 40_5_3.8	positive	1402	2797	2190	384	584	576
	DGCC 40_5_4.5	positive	1471	2268	1538	318	444	477
	LDGCC 14_0	positive	1050	1436	1958	412	445	678
	LDGCC 16_0	positive	11109	8531	9237	2910	2086	2696
	LDGCC 20_5	positive	6765	3175	4669	2596	1340	1397
	LDGCC 22_6	positive	1930	1531	1905	541	645	539
	LDGCC 40_6	positive	56814	53401	51034	10686	11005	10834
	LDGCC 42_7	positive	2939	3964	4260	480	960	1002

## Sheet: Pleurochrysis carterae
			Area			Height
	Name	type	SWATH_Pleurochrysis_1	SWATH_Pleurochrysis_2	SWATH_Pleurochrysis_3	SWATH_Pleurochrysis_1	SWATH_Pleurochrysis_2	SWATH_Pleurochrysis_3
	Cer-AP t16_0_24_0	negative	2459	3276	2378	413	574	540
	Cer-AP t17_0_24_0	negative	1535	2677	1428	254	411	317
	Cer-AP t18_0_24_0	negative	5022	9225	6182	699	1379	898
	Cer-AP t18_0_25_0	negative	2353	3112	2044	477	505	411
	Cer-AP t18_0_26_0	negative	5162	4383	2779	1017	859	638
	Cer-AP t18_1_24_0	negative	3387	11259	4510	733	1907	699
	Cer-AP t18_1_25_0	negative	2661	6922	2473	472	1155	506
	Cer-AP t20_0_24_0	negative	5162	4332	2779	1017	859	638
	Cer-AS d20_1_24_0	negative	2041	4007	2986	443	922	641
	Cer-NDS d18_0_24_0	negative	2149	1842	920	377	413	191
	Cer-NDS d18_0_26_0	negative	8483	10851	10917	1317	1707	1913
	Cer-NP t17_0_24_0	negative	713	2064	1620	220	598	189
	Cer-NP t18_0_24_0	negative	2463	4151	3889	476	699	637
	Cer-NP t18_0_26_0	negative	2362	4121	2877	317	791	448
	Cer-NP t20_0_26_0	negative	2775	2579	3595	602	574	644
	Cer-NP t21_0_24_0	negative	1534	1021	1946	381	285	413
	Cer-NP t22_0_26_0	negative	4007	4634	3603	634	798	673
	Cer-NS d18_1_17_0	negative	199879	197626	193818	35391	33948	34141
	Cer-NS d18_1_24_0	negative	12192	17565	15895	2441	2777	2794
	Cer-NS d18_2_24_0	negative	6304	7352	9444	1225	1152	1738
	DGDG 14_0-16_1	negative	510	101	819	221	63	317
	DGDG 16_0-16_0	negative	3085	3231	2674	762	540	511
	DGDG 16_0-16_1	negative	1814	815	1734	414	253	410
	DGDG 16_0-18_1	negative	6447	7117	6879	1555	1281	1221
	DGDG 16_0-18_2	negative	5551	6835	5556	891	1417	797
	DGDG 16_0-18_3	negative	2205	825	2075	730	251	540
	DGDG 16_1-16_1	negative	7262	7896	7278	1620	1805	1847
	DGDG 16_1-16_2	negative	4102	2575	2664	667	481	410
	DGDG 16_1-17_1	negative	507	915	613	189	157	191
	DGDG 16_1-18_2	negative	5926	4545	3912	1715	1095	960
	DGDG 16_1-18_3	negative	11423	9652	12836	1572	1707	2543
	DGDG 16_1-18_4	negative	19785	20010	17782	5647	5817	4894
	DGDG 16_1-18_5	negative	2617	2362	2479	926	575	733
	DGDG 16_2-16_2	negative	2254	1736	1842	542	348	351
	DGDG 16_2-16_3	negative	507	406	202	157	157	94
	DGDG 16_2-18_2	negative	1695	1642	2173	480	514	767
	DGDG 16_2-18_3	negative	5576	5461	4995	795	1048	982
	DGDG 16_2-18_4	negative	19801	19393	17901	4676	4764	4947
	DGDG 16_2-18_5	negative	2755	3140	3831	765	700	1120
	DGDG 16_3-18_4	negative	1548	2346	1246	671	762	475
	DGDG 18_1-18_2	negative	1687	1635	1325	475	349	347
	DGDG 18_1-18_3	negative	393	712	1331	94	157	222
	DGDG 18_2-18_2	negative	1121	1539	1540	283	444	348
	DGDG 18_2-18_3	negative	781	526	547	317	222	220
	DGDG 18_3-18_3	negative	2680	1264	2013	926	411	635
	DGDG 18_3-18_4	negative	7916	7775	8374	1275	1442	1534
	DGDG 18_4-18_4	negative	45493	41605	50495	14278	12440	16723
	DGDG 18_4-18_5	negative	6166	8780	7833	2129	2801	2471
	FA 18_0	negative	36535	41195	36816	8568	9620	9422
	FA 18_1	negative	13189	27153	17609	4271	7753	5827
	FA 18_2	negative	9185	13176	13175	2686	4126	4088
	FA 18_3	negative	14568	20058	19734	2266	3359	3197
	FA 18_4	negative	30191	36421	46101	8032	9634	12869
	FA 20_4	negative	824	1262	1313	286	308	426
	FA 20_5	negative	5154	6240	7166	1230	1580	1900
	FA 22_5	negative	6089	8704	10936	2129	3259	4167
	FA 22_6	negative	14689	19023	22463	3769	5085	5946
	GlcADG 16_0-16_0	negative	101303	98518	113363	20091	19907	22180
	GlcADG 16_0-16_1	negative	9256	13030	15440	1678	2713	3019
	GlcADG 16_0-18_1	negative	77254	68333	90097	14637	13812	19611
	GlcADG 16_0-18_3	negative	10598	11873	10456	2867	2633	2107
	LPC 17_0 (IS)	negative	87203	82932	74281	15747	16714	13918
	LPE 17_1 (IS)	negative	19431	14361	15110	4329	3334	3107
	MGDG 15_0-18_1	negative	815	406	1123	158	157	443
	MGDG 16_0-16_0	negative	12437	13806	17542	2372	2539	3629
	MGDG 16_0-16_1	negative	29033	26628	35139	4223	3758	5398
	MGDG 16_0-17_1	negative	2889	2016	2661	576	578	509
	MGDG 16_0-18_1	negative	53177	48765	50108	11298	8521	8360
	MGDG 16_0-18_2	negative	7725	9773	7719	1289	1420	994
	MGDG 16_0-18_3	negative	8676	7813	8329	1814	1550	1906
	MGDG 16_0-18_4	negative	16795	18357	19129	3125	3797	4299
	MGDG 16_1-16_1	negative	3503	7312	6788	793	1517	924
	MGDG 16_1-16_2	negative	2781	2561	3177	574	380	541
	MGDG 16_1-18_1	negative	6653	6514	6886	1717	991	1511
	MGDG 16_1-18_2	negative	5749	3696	5062	1217	798	1209
	MGDG 16_1-18_3	negative	12792	9706	12608	1979	1510	1856
	MGDG 16_1-18_4	negative	40501	43763	39044	8793	10558	8025
	MGDG 16_1-18_5	negative	5504	7774	5960	1451	2199	1284
	MGDG 16_2-18_4	negative	33698	33797	36779	6677	5680	5463
	MGDG 16_2-18_5	negative	10551	7739	8259	2221	1738	1902
	MGDG 17_2-18_4	negative	8760	4984	6170	1167	956	959
	MGDG 18_1-16_2	negative	2983	3400	2155	449	571	512
	MGDG 18_1-18_1	negative	12537	14191	13769	1800	2567	2631
	MGDG 18_1-18_2	negative	6265	5823	6907	1261	1487	1388
	MGDG 18_1-18_3	negative	6174	6399	9202	889	896	1251
	MGDG 18_1-18_4	negative	25850	20818	26478	4998	3400	5389
	MGDG 18_3-18_4	negative	80966	61986	89272	16641	10488	16522
	MGDG 18_4-18_4	negative	317255	272828	336549	86907	72865	98654
	MGDG 18_4-22_6	negative	6389	6784	7571	1247	1208	1223
	PC 12_0-13_0 (IS)	negative	4421	3601	4332	1085	987	897
	PE 17_0-17_0 (IS)	negative	215873	209027	203109	33417	33937	30060
	PG 16_2-20_5	negative	5227	4273	5001	1215	1487	1244
	PG 17_0-17_0 (IS)	negative	484987	463722	460388	78699	69846	70848
	PI 22_1-18_3	negative	66621	107853	64918	14182	27911	15155
	SM d18_1_17_0 (IS)	negative	158850	149717	143369	25947	24444	23022
	CE 22_1 (IS)	positive	247669	266499	253999	38008	40940	44338
	DAG 12_0-12_0 (IS)	positive	107564	119105	95379	27247	31903	26534
	DAG 16_0-18_1	positive	6636	12425	8602	1283	1638	1674
	DAG 16_0-18_3	positive	3257	3084	4695	733	702	953
	DAG 16_0-18_4	positive	14393	18005	15654	2369	3307	2433
	DAG 16_0-22_6	positive	22808	27170	27754	4190	5463	5036
	DAG 16_1-18_4	positive	15898	17152	15952	3013	3826	3096
	DAG 16_2-18_4	positive	7097	9725	8221	1150	1315	1211
	DAG 18_1-18_1_6.8	positive	2977	6744	2344	572	1118	598
	DAG 18_2-18_4	positive	2870	2554	3902	666	537	1018
	DAG 18_3-18_3	positive	3095	3078	4834	445	445	887
	DAG 18_3-18_4	positive	15026	17096	15035	2295	2362	2099
	DAG 18_4-18_4	positive	38292	45452	43522	10523	11400	12092
	DAG 18_4-18_5	positive	3403	3388	2969	895	698	824
	DAG 18_4-22_6	positive	6935	8093	7162	1767	2130	1802
	DAG 2_0-18_1 (IS)	positive	80500	105145	90348	25432	32033	29217
	DGTS 16_0-16_0	positive	2051	1417	2046	445	346	411
	DGTS 16_0-18_4	positive	7447	9147	6442	1765	2166	1355
	DGTS 16_0-22_5	positive	7340	6697	8830	1670	1409	1708
	DGTS 16_0-22_6	positive	47685	51293	66230	9458	10260	13539
	LDGTS 16_0_1.5	positive	3926	5774	4868	1311	1735	1382
	LDGTS 16_0_1.7	positive	16128	22381	31627	4860	6061	10192
	LDGTS 22_6	positive	9014	10490	6650	2969	3157	2400
	MAG 17_0 (IS)	positive	3147	3473	2690	1007	904	770
	SQDG 14_0-14_0	positive	3519	4860	4032	1155	1378	1212
	SQDG 14_0-16_0	positive	67770	72603	75784	18297	18148	18833
	SQDG 14_0-16_1	positive	3857	5849	6029	1120	1704	1747
	SQDG 14_0-18_2	positive	4143	4189	5191	954	991	1120
	SQDG 14_0-18_3	positive	6917	6085	8208	2278	1933	2285
	SQDG 16_0-16_0	positive	108937	119112	127483	22547	25437	27606
	SQDG 16_0-16_1	positive	58376	68796	81014	11762	15042	18276
	SQDG 16_0-16_2	positive	19974	17988	24659	4494	3526	5422
	SQDG 16_0-16_3	positive	2565	2278	2933	666	708	571
	SQDG 16_0-17_1	positive	17331	17155	18496	4263	4255	4576
	SQDG 16_0-18_1	positive	77105	84172	92294	13417	15397	16050
	SQDG 16_0-18_2	positive	180626	157714	174685	42215	36100	39182
	SQDG 16_0-18_3	positive	336222	315715	372790	86002	75641	86542
	SQDG 16_0-18_4	positive	127145	136547	155752	32555	34869	41017
	SQDG 16_0-20_5	positive	16344	13421	17482	4700	3243	4726
	SQDG 16_1-18_1	positive	6748	6273	7788	1279	1318	1598
	SQDG 16_1-18_2	positive	11081	7709	9532	2656	1899	2226
	SQDG 16_1-18_3	positive	15162	11377	17953	3098	2127	3518
	SQDG 16_2-18_2	positive	2579	3239	3027	445	509	891
	SQDG 18_2-18_2	positive	3695	2878	3221	796	797	794
	SQDG 18_2-18_3	positive	2962	3334	4133	1186	990	961
	SQDG 18_3-18_3	positive	4363	3826	4417	1505	1056	1865
	SQDG 18_3-18_4	positive	6315	5814	5729	1884	1746	1711
	SQDG 18_4-18_4	positive	9054	11779	14719	3242	4319	4886
	TAG 12_0-14_0-18_1	positive	4610	6170	4642	761	826	1024
	TAG 12_0-15_0-18_1	positive	2200	6452	2959	413	676	414
	TAG 12_0-15_0-18_1; 13_0-14_0-18_1	positive	1742	6231	3527	317	731	568
	TAG 12_0-16_0-16_0	positive	4479	7347	5556	674	989	703
	TAG 12_0-16_0-16_0; 14_0-14_0-16_0	positive	27244	41419	26757	3650	4490	3179
	TAG 12_0-16_0-16_1	positive	8546	20750	9619	1017	2250	1383
	TAG 12_0-16_0-16_1; 14_0-14_0-16_1	positive	20406	58837	22595	2459	7026	2487
	TAG 12_0-16_0-16_1; 14_0-14_1-16_0	positive	8878	20750	9619	1017	2250	1383
	TAG 12_0-16_0-18_1	positive	5198	10035	10275	735	1695	1541
	TAG 12_0-16_0-18_1; 14_0-14_0-18_1	positive	14630	26392	21063	2262	3599	3453
	TAG 12_0-16_0-20_2; 12_0-18_1-18_1	positive	2046	2874	3147	412	413	444
	TAG 13_0-14_0-18_1	positive	1742	5319	2863	317	731	568
	TAG 13_0-16_0-16_1; 14_0-15_0-16_1	positive	27231	64887	22069	2543	5808	2033
	TAG 14_0-14_0-16_0	positive	27244	41419	26757	3650	4490	3179
	TAG 14_0-14_0-16_0; 14_0-15_0-15_0	positive	32972	54239	29042	3740	5995	3810
	TAG 14_0-14_0-18_1	positive	15219	26392	21063	2262	3599	3453
	TAG 14_0-14_1-16_0	positive	10534	24347	8080	1120	2800	1372
	TAG 14_0-15_0-16_1	positive	17182	56830	22345	1540	4029	1637
	TAG 14_0-15_0-17_1; 14_0-16_0-16_1	positive	53982	124837	70058	6207	12367	7878
	TAG 14_0-15_0-18_1	positive	30593	69487	36088	3348	6357	3222
	TAG 14_0-16_0-16_0	positive	104308	131074	79741	11376	14934	11599
	TAG 14_0-16_0-16_1	positive	65588	144029	63034	7568	16079	7290
	TAG 14_0-16_0-16_1; 15_0-15_0-16_1	positive	66760	143333	63034	7568	16079	7290
	TAG 14_0-16_0-18_0	positive	15810	16827	14540	2136	2447	1846
	TAG 14_0-16_0-18_0; 15_0-16_0-17_0; 16_0-16_0-16_0	positive	217439	271636	273395	31177	42992	40156
	TAG 14_0-16_0-18_1	positive	47889	89543	69467	7396	12926	10982
	TAG 14_0-16_0-18_1; 15_0-16_0-17_1; 16_0-16_0-16_1	positive	126331	231451	157263	15851	28376	20865
	TAG 14_0-16_0-18_2	positive	8465	29891	12982	1224	2118	1819
	TAG 14_0-16_0-20_4	positive	8754	10753	11920	1857	1666	2163
	TAG 14_0-16_1-17_0; 15_0-16_0-16_1	positive	77033	141165	70444	6216	12901	5958
	TAG 14_0-16_1-18_0	positive	6610	15078	8384	703	1342	1114
	TAG 14_0-17_0-18_1; 15_0-16_0-18_1	positive	30788	50969	31433	2924	5318	4042
	TAG 14_0-18_1-18_1	positive	17519	25880	20249	2037	3377	3605
	TAG 14_0-18_1-18_2; 16_1-16_1-18_1	positive	38121	56594	43065	3000	4884	3996
	TAG 14_0-18_1-18_3	positive	3935	6355	6884	605	797	955
	TAG 14_0-18_1-20_4	positive	45614	61937	54474	7816	9651	8768
	TAG 14_0-18_1-22_5	positive	9407	10767	13715	1315	1734	2069
	TAG 14_0-20_4-22_6	positive	37483	47455	45430	6018	7347	7470
	TAG 14_1-15_0-16_0	positive	6258	21416	5264	672	2174	835
	TAG 14_1-16_0-16_0	positive	13029	28921	12537	1739	3438	1520
	TAG 15_0-15_1-16_0	positive	12074	27352	8065	1447	2293	992
	TAG 15_0-16_0-18_1	positive	30788	53070	31433	2924	5318	4042
	TAG 15_0-17_0-17_1; 16_0-16_0-17_1	positive	28520	39956	22869	3880	6357	4040
	TAG 15_0-17_0-17_1; 16_0-16_1-17_0	positive	32960	35256	26451	4185	6230	4159
	TAG 16_0-16_0-16_0	positive	218653	271636	272229	31177	42992	40156
	TAG 16_0-16_0-16_1	positive	91816	191994	105277	10461	27339	11876
	TAG 16_0-16_0-17_1	positive	28520	42095	22869	3880	6357	4040
	TAG 16_0-16_0-18_1	positive	200018	290902	253128	28122	48419	38036
	TAG 16_0-16_0-18_2	positive	47105	82993	75945	7782	12002	13289
	TAG 16_0-16_0-18_4	positive	21662	27415	25466	3582	4828	4497
	TAG 16_0-16_1-17_0	positive	35896	62302	35048	3968	6192	3546
	TAG 16_0-16_1-18_1	positive	111797	176853	146227	16262	27428	21892
	TAG 16_0-16_1-18_2	positive	21796	30482	23272	2763	4717	3600
	TAG 16_0-16_1-18_2; 16_1-16_1-18_1	positive	67401	136893	69702	4798	11517	4939
	TAG 16_0-16_1-18_4	positive	15494	20446	18693	2823	4059	3365
	TAG 16_0-16_1-20_4	positive	10004	11127	13928	1581	1698	2095
	TAG 16_0-16_2-18_1	positive	18566	31069	20495	2015	3446	2662
	TAG 16_0-16_2-18_1; 16_1-16_1-18_1	positive	38121	56594	42650	3000	4884	3996
	TAG 16_0-16_2-20_5	positive	6683	6401	7684	1044	1213	1311
	TAG 16_0-17_1-18_1	positive	10540	23047	15007	1374	2681	1679
	TAG 16_0-18_0-18_1	positive	38206	46564	48154	5958	5548	7262
	TAG 16_0-18_1-18_1	positive	354875	542907	485415	55902	80674	73892
	TAG 16_0-18_1-18_2	positive	119260	215719	173080	15617	29171	26221
	TAG 16_0-18_1-18_3	positive	44676	80048	70565	4652	9721	8660
	TAG 16_0-18_1-18_4	positive	45614	61937	54474	7816	9651	8768
	TAG 16_0-18_1-20_2	positive	18259	10459	11759	1669	1641	2120
	TAG 16_0-18_1-20_5	positive	27839	37213	43218	4258	7213	7196
	TAG 16_0-18_1-22_5	positive	24878	31970	33867	4656	5188	5711
	TAG 16_0-18_1-22_6	positive	81091	125793	126675	13522	22411	21476
	TAG 16_0-18_2-18_2; 16_1-18_1-18_2	positive	35166	58528	47637	5770	9077	6855
	TAG 16_0-18_2-18_3_9.7	positive	8437	14389	15468	2093	2674	2842
	TAG 16_0-18_2-18_4	positive	33826	44427	47362	4626	5671	6075
	TAG 16_0-18_2-18_4; 16_0-18_3-18_3	positive	15209	23017	21465	1776	2664	2492
	TAG 16_0-18_2-18_4; 16_1-18_2-18_3	positive	14983	18978	16571	1784	2287	2504
	TAG 16_0-18_2-20_2	positive	4591	11174	7127	729	1186	863
	TAG 16_0-18_2-22_6	positive	27234	40214	30339	4009	5938	4261
	TAG 16_0-18_2-22_6; 16_1-18_1-22_6	positive	27234	40214	30339	4009	5938	4261
	TAG 16_0-18_3-18_3; 16_1-18_2-18_3	positive	15760	23421	24483	1868	2821	2722
	TAG 16_0-18_3-18_4	positive	30153	44835	39331	3070	4117	4172
	TAG 16_0-18_3-18_5	positive	10500	13056	14441	2125	2313	2995
	TAG 16_0-18_4-18_4	positive	39375	48476	44986	6753	8381	8401
	TAG 16_0-18_4-22_6	positive	37483	47455	45430	6018	7347	7470
	TAG 16_0-20_2-20_5	positive	2775	5259	3969	412	618	615
	TAG 16_0-20_2-22_6; 18_1-18_1-22_6	positive	22989	37736	37384	3708	6171	6362
	TAG 16_0-20_3-20_4	positive	6405	8332	8705	1054	1315	1437
	TAG 16_0-20_5-20_5	positive	4266	6692	6891	729	988	1267
	TAG 16_0-22_6-22_6	positive	26393	37631	37356	4398	6678	6570
	TAG 16_1-16_1-20_4	positive	5871	7538	6842	604	1026	895
	TAG 16_1-16_1-20_5	positive	6683	7542	8042	1044	1213	1311
	TAG 16_1-17_0-18_1	positive	14581	29611	14384	1384	2859	1543
	TAG 16_1-18_1-18_1	positive	36416	68314	54777	4117	8102	7181
	TAG 16_1-18_1-18_2	positive	9539	18130	16057	1019	2888	2764
	TAG 16_1-18_1-18_4	positive	13060	15809	12309	1314	1774	1544
	TAG 16_1-18_1-20_2; 18_1-18_1-18_2	positive	114750	196725	181459	18596	30998	29089
	TAG 16_1-18_1-22_5	positive	2362	4063	4170	683	1381	1477
	TAG 16_1-18_4-22_6	positive	41085	57763	51949	6520	8828	8085
	TAG 16_2-18_1-18_1	positive	4009	5139	6435	609	669	839
	TAG 16_3-18_1-18_4	positive	39375	47985	45567	6753	8381	8401
	TAG 16_3-18_1-20_5	positive	11090	16736	15187	1834	2704	2412
	TAG 16_3-18_2-20_5	positive	9550	9635	9508	1418	1980	1310
	TAG 16_3-18_3-22_6	positive	23066	31702	32777	2685	4002	4341
	TAG 18_0-18_1-18_1	positive	16433	24627	25649	2610	3428	3723
	TAG 18_1-18_1-18_1	positive	142155	245700	222666	21163	40486	37544
	TAG 18_1-18_1-18_2	positive	114750	196725	181459	18596	30998	29089
	TAG 18_1-18_1-18_3	positive	30828	50549	49122	4840	6852	7388
	TAG 18_1-18_1-18_4	positive	55653	94175	83800	8113	16392	13604
	TAG 18_1-18_1-22_6	positive	22989	36842	37384	3708	6171	6362
	TAG 18_1-18_2-18_2	positive	51666	84970	79124	8053	14828	12748
	TAG 18_1-18_2-18_3; 18_2-18_2-18_2	positive	28271	41564	33564	4824	6282	4689
	TAG 18_1-18_2-18_4	positive	27018	44810	41221	4202	7292	7066
	TAG 18_1-18_2-18_4; 18_1-18_3-18_3	positive	19225	33885	26963	2353	4091	3696
	TAG 18_1-18_2-18_5; 18_1-18_3-18_4	positive	8191	14944	11402	1088	2003	1714
	TAG 18_1-18_3-18_4	positive	8191	15278	11389	1088	2003	1714
	TAG 18_1-18_3-18_4; 18_2-18_2-18_4	positive	15605	24477	21075	2275	3369	3487
	TAG 18_1-18_4-18_4	positive	11090	16134	15010	1834	2704	2412
	TAG 18_1-18_4-22_6	positive	22403	34141	31251	4101	6226	5375
	TAG 18_1-20_5-20_5	positive	1327	2264	2473	189	415	545
	TAG 18_2-18_4-18_4	positive	8999	9635	9508	1418	1980	1310
	TAG 18_2-18_4-22_6	positive	19292	24434	24992	2861	3570	3830
	TAG 18_3-18_3-18_4	positive	11564	14026	12926	1316	1595	1581
	TAG 18_3-18_4-22_6	positive	36021	46453	45491	4488	6098	5269
	TAG 18_4-18_4-18_4	positive	200367	310781	285579	42237	59243	54025
	TAG 18_4-18_4-18_5	positive	24331	33249	32421	3826	6534	5969
	TAG 18_4-18_4-22_5	positive	22914	26748	24344	3688	4915	3999
	TAG 18_4-18_4-22_6	positive	91759	129375	140439	16709	22571	25097
	TAG 18_4-18_5-22_6	positive	23453	25727	27465	4664	4927	5155
	DGCC 14_0-16_0	positive	3927	3858	3407	936	734	605
	DGCC 14_0-18_3	positive	869	803	728	317	188	222
	DGCC 14_0-18_4	positive	2158	2377	2410	636	672	607
	DGCC 14_0-20_5	positive	4608	3756	4991	868	576	999
	DGCC 14_0-22_6	positive	2821	2166	1881	612	383	411
	DGCC 15_0-18_4	positive	4504	3675	4993	868	576	999
	DGCC 15_0-20_5	positive	2821	1909	1881	612	383	411
	DGCC 16_0-16_0	positive	18599	16894	18101	3354	2844	3594
	DGCC 16_0-16_1	positive	2309	3350	2714	413	511	412
	DGCC 16_0-16_2	positive	1590	1022	1431	351	381	254
	DGCC 16_0-18_1	positive	7183	8319	10334	1192	1492	1633
	DGCC 16_0-18_2	positive	4519	5367	5771	940	936	833
	DGCC 16_0-18_3_4.6	positive	13319	15808	14896	2757	2426	2564
	DGCC 16_0-18_3_4.4	positive	5337	5797	7664	1001	976	1932
	DGCC 16_0-18_4	positive	96797	94494	114753	19449	21833	25303
	DGCC 16_0-18_5	positive	8837	8282	9649	1891	2070	2370
	DGCC 16_0-20_4	positive	12256	11098	15403	2141	2242	3273
	DGCC 16_0-20_5	positive	52858	45340	54209	12068	10261	11441
	DGCC 16_0-22_5	positive	10556	10417	13584	1833	1927	2991
	DGCC 16_0-22_6	positive	47969	55110	63956	8855	10252	12957
	DGCC 18_0-20_5	positive	10556	10417	13584	1833	1927	2991
	DGCC 18_0-22_6	positive	2260	1984	2672	383	413	512
	DGCC 18_1-18_1	positive	4473	1950	2157	1071	381	253
	DGCC 18_1-18_4	positive	9911	7420	11467	2054	1496	3007
	DGCC 18_1-20_5	positive	4285	2363	3832	1208	509	772
	DGCC 18_1-22_5	positive	419	947	1435	127	220	411
	DGCC 18_1-22_6	positive	4216	5001	5497	573	875	950
	DGCC 18_4-18_4	positive	6497	6555	8006	1588	1292	1679
	DGCC 18_4-20_5	positive	1941	2182	3826	510	348	934
	DGCC 18_4-22_5	positive	6615	5801	8113	1360	1711	1753
	DGCC 18_4-22_6	positive	21396	18086	24800	6033	5247	6921
	DGCC 20_4-20_5	positive	5575	5801	7424	1360	1711	1753
	DGCC 20_4-22_6	positive	3823	2685	1435	839	702	350
	DGCC 20_5-20_5	positive	21074	17702	24684	6033	5247	6921
	DGCC 20_5-22_6	positive	9478	7752	11705	2788	1829	3071
	DGCC 22_4-22_4	positive	304	1437	1026	94	351	223
	DGCC 22_5-22_6	positive	3839	5191	6385	929	1255	1292
	DGCC 22_6-22_6	positive	18703	25215	24151	4951	6447	6416
	DGCC 30_0	positive	3839	3858	3357	936	734	605
	DGCC 32_3	positive	907	893	728	317	188	222
	DGCC 34_0	positive	2465	1561	1588	417	223	288
	DGCC 36_7	positive	2342	3588	4133	451	680	838
	DGCC 36_8	positive	7772	7056	8006	1588	1292	1679
	DGCC 39_7	positive	5216	6699	5212	1925	2129	1461
	LDGCC 14_0	positive	617	509	612	256	220	221
	LDGCC 16_0	positive	65347	64770	57304	17335	16719	15840
	LDGCC 18_0	positive	2796	2005	2160	798	676	701
	LDGCC 18_1	positive	5825	6147	9571	1530	1670	3160
	LDGCC 18_2	positive	3269	3901	5085	1134	966	1496
	LDGCC 18_3	positive	9951	10426	11933	2203	1686	2554
	LDGCC 18_4	positive	32598	40954	33589	13034	14540	13802
	LDGCC 20_4	positive	13431	13064	12066	3504	3758	3643
	LDGCC 20_5	positive	29013	40817	40332	8068	12174	10353
	LDGCC 22_5	positive	9996	10916	11308	2868	3359	3398
	LDGCC 22_6	positive	60689	71277	72418	15539	19743	20556
	LDGCC 40_6	positive	2260	1984	2672	383	413	512
	LDGCC 42_7	positive	606	203	305	125	63	95
	LDGCC 44_8	positive	746	215	500	287	95	159
